# Supplementary material for: LC-MSsim – a simulation software for liquid chromatography mass spectrometry data
Source: BMC Bioinformatics. 2008 Oct 8;9:423. doi: 10.1186/1471-2105-9-423 (PMC2577660; doi:10.1186/1471-2105-9-423)
Supplement: Additional file 2 — Feature detection parameter. The parameter settings of the different algorithms we compared. [file 1471-2105-9-423-S2.tgz]

Archive with 19 entries (19 files):
- FeaFi_isotopewavseeding_cc.ini
- FeaFi_isotopewavseeding_fwhm005.ini
- FeaFi_isotopewavseeding_fwhm02.ini
- FeaFi_isotopewavseeding_fwhm05.ini
- FeaFi_isotopewavseeding_fwhm08.ini
- FeaFi_isotopewavseeding_met.ini
- decon2ls_all_params.xml
- mzmine_cc_params.xml
- mzmine_fwhm_005_params.xml
- mzmine_fwhm_02_params.xml
- mzmine_fwhm_05_params.xml
- mzmine_fwhm_08_params.xml
- mzmine_met_params.xml
- param_cc.def
- param_fwhm_005_02.def
- param_fwhm_05_08.def
- ROOT_PARAM_cc.def
- ROOT_PARAM_decoy_met.def
- ROOT_PARAM.def
