# Supplementary material for: LC-MSsim – a simulation software for liquid chromatography mass spectrometry data
Source: BMC Bioinformatics. 2008 Oct 8;9:423. doi: 10.1186/1471-2105-9-423 (PMC2577660; doi:10.1186/1471-2105-9-423)
Supplement: Additional file 2 — Feature detection parameter. The parameter settings of the different algorithms we compared. [file 1471-2105-9-423-S2.tgz › FeaFi_isotopewavseeding_met.ini]

<?xml version="1.0" encoding="ISO-8859-1"?>
<PARAMETERS>

  <ITEM name="sn_threshold" value="1.0" type="float"/>
  <ITEM name="buffer_size" value="300" type="float"/>

  <NODE name="Seeders">
    <NODE name="Seeder1">
      <ITEM name="ID" value="IsotopeWaveletSeeder" type="string"/>

			<ITEM name="signal_min_sn" value="1.0" type="float"/>
			<ITEM name="cwt_min_intensity" value="300.0" type="float"/>
			<ITEM name="signal_min_intensity" value="2000.0" type="float"/>
			
			<ITEM name="max_charge" value="4" type="float"/>
			<ITEM name="mz_tolerance_cluster" value="1.0" type="float"/>
			<ITEM name="rt_tolerance_cluster" value="3.0" type="float"/>
			<ITEM name="scans_to_sumup" value="0" type="float"/>						
			<ITEM name="min_number_scans" value="3" type="float"/>
    </NODE>
  </NODE>

  <NODE name="Extenders">
    <NODE name="Extender1">
      <ITEM name="ID" value="DummyExtender" type="string" />
	</NODE>
  </NODE>
	
	<NODE name="ModelFitters">
    <NODE name="ModelFitter1">
			<ITEM name="ID" value="DummyFitter" type="string"/>
			
			<ITEM name="intensity_cutoff_factor" value="0.001" type="float"/>
			<ITEM name="tolerance_stdev_bounding_box" value="1.0" type="float"/>

			<NODE name="quality">
				<ITEM name="type" value="RankCorrelation" type="string"/>
				<ITEM name="minimum" value="0.2" type="float"/>
			</NODE>
			

			<NODE name="min_num_peaks">
				<ITEM name="final" value="6" type="int"/>
				<ITEM name="extended" value="9" type="int"/>
			</NODE>
			
			<NODE name="mz">
				<NODE name="model_type">
					<ITEM name="first" value="1" type="int"/>
					<ITEM name="last" value="3" type="int"/>
				</NODE>
			</NODE>
		
			<NODE name="isotope_model">
				<NODE name="stdev">
					<ITEM name="first" value="0.07" type="float"/>
					<ITEM name="last" value="0.09" type="float"/>
					<ITEM name="step" value="0.01" type="float"/>
				</NODE>
			</NODE>		
	</NODE>
 </NODE>
 
</PARAMETERS>
