# Supplementary material for: LC-MSsim – a simulation software for liquid chromatography mass spectrometry data
Source: BMC Bioinformatics. 2008 Oct 8;9:423. doi: 10.1186/1471-2105-9-423 (PMC2577660; doi:10.1186/1471-2105-9-423)
Supplement: Additional file 2 — Feature detection parameter. The parameter settings of the different algorithms we compared. [file 1471-2105-9-423-S2.tgz › decon2ls_all_params.xml]

<?xml version="1.0" encoding="utf-8" standalone="yes"?>
<parameters>
	<version>1.0</version>
	<PeakParameters>
		<PeakBackgroundRatio>2</PeakBackgroundRatio>
		<SignalToNoiseThreshold>3</SignalToNoiseThreshold>
		<PeakFitType>LORENTZIAN</PeakFitType>
	</PeakParameters>
	<DTAGenerationParameters>
		<MinScan>1</MinScan>
		<MaxScan>1000000</MaxScan>
		<MinMass>200</MinMass>
		<MaxMass>5000</MaxMass>
		<MinIonCount>35</MinIonCount>
		<ConsiderCharge>False</ConsiderCharge>
		<ChargeValueToConsider>0</ChargeValueToConsider>
		<CCMass>1,00727638</CCMass>
		<ProtonMass>1,00727638</ProtonMass>
		<WindowSizeToCheck>5</WindowSizeToCheck>
		<OutputType>DTA</OutputType>
	</DTAGenerationParameters>
	<HornTransformParameters>
		<TagFormula />
		<AveragineFormula>C4.9384 H7.7583 N1.3577 O1.4773 S0.0417</AveragineFormula>
		<DeleteIntensityThreshold>10</DeleteIntensityThreshold>
		<MaxFit>5</MaxFit>
		<MinIntensityForScore>30</MinIntensityForScore>
		<MaxCharge>10</MaxCharge>
		<MaxMW>10000</MaxMW>
		<NumPeaksForShoulder>1</NumPeaksForShoulder>
		<O16O18Media>False</O16O18Media>
		<PeptideMinBackgroundRatio>5</PeptideMinBackgroundRatio>
		<UseAbsolutePeptideIntensity>False</UseAbsolutePeptideIntensity>
		<AbsolutePeptideIntensity>0</AbsolutePeptideIntensity>
		<ThrashOrNot>True</ThrashOrNot>
		<CheckAllPatternsAgainstCharge1>False</CheckAllPatternsAgainstCharge1>
		<CompleteFit>False</CompleteFit>
		<CCMass>1,00727638</CCMass>
		<IsotopeFitType>AREA</IsotopeFitType>
		<UseMercuryCaching>True</UseMercuryCaching>
	<SumSpectra>False</SumSpectra>
	<SumSpectraAcrossScanRange>False</SumSpectraAcrossScanRange>
	<NumberOfScansToSumOver>0</NumberOfScansToSumOver>
	</HornTransformParameters>
	<Miscellaneous>
		<UseScanRange>False</UseScanRange>
		<MinScan>-2147483648</MinScan>
		<MaxScan>2147483647</MaxScan>
		<UseMZRange>True</UseMZRange>
		<MinMZ>400</MinMZ>
		<MaxMZ>2000</MaxMZ>
		<ApplySavitzkyGolay>False</ApplySavitzkyGolay>
		<SGNumLeft>2</SGNumLeft>
		<SGNumRight>2</SGNumRight>
		<SGOrder>2</SGOrder>
	<ZeroFillDiscontinousAreas>False</ZeroFillDiscontinousAreas>
		<NumZerosToFill>3</NumZerosToFill>
		<ProcessMSMS>False</ProcessMSMS>
		</Miscellaneous>
	<ElementIsotopes>
		<NumElements>103</NumElements>
		<Element>
			<Symbol>H</Symbol>
			<Name>Hydrogen</Name>
			<NumIsotopes>2</NumIsotopes>
			<Atomicity>1</Atomicity>
			<Isotope>
				<Mass>1,007825</Mass>
				<Probability>0,99985</Probability>
			</Isotope>
			<Isotope>
				<Mass>2,014102</Mass>
				<Probability>0,00015</Probability>
			</Isotope>
		</Element>
		<Element>
			<Symbol>He</Symbol>
			<Name>Helium</Name>
			<NumIsotopes>2</NumIsotopes>
			<Atomicity>2</Atomicity>
			<Isotope>
				<Mass>3,01603</Mass>
				<Probability>1E-06</Probability>
			</Isotope>
			<Isotope>
				<Mass>4,0026</Mass>
				<Probability>0,999999</Probability>
			</Isotope>
		</Element>
		<Element>
			<Symbol>Li</Symbol>
			<Name>Lithium</Name>
			<NumIsotopes>2</NumIsotopes>
			<Atomicity>3</Atomicity>
			<Isotope>
				<Mass>6,015121</Mass>
				<Probability>0,075</Probability>
			</Isotope>
			<Isotope>
				<Mass>7,016003</Mass>
				<Probability>0,925</Probability>
			</Isotope>
		</Element>
		<Element>
			<Symbol>Be</Symbol>
			<Name>Berellium</Name>
			<NumIsotopes>1</NumIsotopes>
			<Atomicity>4</Atomicity>
			<Isotope>
				<Mass>9,012182</Mass>
				<Probability>1</Probability>
			</Isotope>
		</Element>
		<Element>
			<Symbol>B</Symbol>
			<Name>Boron</Name>
			<NumIsotopes>2</NumIsotopes>
			<Atomicity>5</Atomicity>
			<Isotope>
				<Mass>10,01294</Mass>
				<Probability>0,199</Probability>
			</Isotope>
			<Isotope>
				<Mass>11,00931</Mass>
				<Probability>0,801</Probability>
			</Isotope>
		</Element>
		<Element>
			<Symbol>C</Symbol>
			<Name>Carbon</Name>
			<NumIsotopes>2</NumIsotopes>
			<Atomicity>6</Atomicity>
			<Isotope>
				<Mass>12</Mass>
				<Probability>0,98893</Probability>
			</Isotope>
			<Isotope>
				<Mass>13,00336</Mass>
				<Probability>0,01107</Probability>
			</Isotope>
		</Element>
		<Element>
			<Symbol>N</Symbol>
			<Name>Nitrogen</Name>
			<NumIsotopes>2</NumIsotopes>
			<Atomicity>7</Atomicity>
			<Isotope>
				<Mass>14,00307</Mass>
				<Probability>0,996337</Probability>
			</Isotope>
			<Isotope>
				<Mass>15,00011</Mass>
				<Probability>0,003663</Probability>
			</Isotope>
		</Element>
		<Element>
			<Symbol>O</Symbol>
			<Name>Oxygen</Name>
			<NumIsotopes>3</NumIsotopes>
			<Atomicity>8</Atomicity>
			<Isotope>
				<Mass>15,99491</Mass>
				<Probability>0,99759</Probability>
			</Isotope>
			<Isotope>
				<Mass>16,99913</Mass>
				<Probability>0,000374</Probability>
			</Isotope>
			<Isotope>
				<Mass>17,99916</Mass>
				<Probability>0,002036</Probability>
			</Isotope>
		</Element>
		<Element>
			<Symbol>F</Symbol>
			<Name>Fluorine</Name>
			<NumIsotopes>1</NumIsotopes>
			<Atomicity>9</Atomicity>
			<Isotope>
				<Mass>18,9984</Mass>
				<Probability>1</Probability>
			</Isotope>
		</Element>
		<Element>
			<Symbol>Ne</Symbol>
			<Name>Neon</Name>
			<NumIsotopes>3</NumIsotopes>
			<Atomicity>10</Atomicity>
			<Isotope>
				<Mass>19,99244</Mass>
				<Probability>0,9048</Probability>
			</Isotope>
			<Isotope>
				<Mass>20,99384</Mass>
				<Probability>0,0027</Probability>
			</Isotope>
			<Isotope>
				<Mass>21,99138</Mass>
				<Probability>0,0925</Probability>
			</Isotope>
		</Element>
		<Element>
			<Symbol>Na</Symbol>
			<Name>Sodium</Name>
			<NumIsotopes>1</NumIsotopes>
			<Atomicity>11</Atomicity>
			<Isotope>
				<Mass>22,98977</Mass>
				<Probability>1</Probability>
			</Isotope>
		</Element>
		<Element>
			<Symbol>Mg</Symbol>
			<Name>Magnesium</Name>
			<NumIsotopes>3</NumIsotopes>
			<Atomicity>12</Atomicity>
			<Isotope>
				<Mass>23,98504</Mass>
				<Probability>0,7899</Probability>
			</Isotope>
			<Isotope>
				<Mass>24,98584</Mass>
				<Probability>0,1</Probability>
			</Isotope>
			<Isotope>
				<Mass>25,98259</Mass>
				<Probability>0,1101</Probability>
			</Isotope>
		</Element>
		<Element>
			<Symbol>Al</Symbol>
			<Name>Almunium</Name>
			<NumIsotopes>1</NumIsotopes>
			<Atomicity>13</Atomicity>
			<Isotope>
				<Mass>26,98154</Mass>
				<Probability>1</Probability>
			</Isotope>
		</Element>
		<Element>
			<Symbol>Si</Symbol>
			<Name>Silicon</Name>
			<NumIsotopes>3</NumIsotopes>
			<Atomicity>14</Atomicity>
			<Isotope>
				<Mass>27,97693</Mass>
				<Probability>0,9223</Probability>
			</Isotope>
			<Isotope>
				<Mass>28,9765</Mass>
				<Probability>0,0467</Probability>
			</Isotope>
			<Isotope>
				<Mass>29,97377</Mass>
				<Probability>0,031</Probability>
			</Isotope>
		</Element>
		<Element>
			<Symbol>P</Symbol>
			<Name>Phosphrous</Name>
			<NumIsotopes>1</NumIsotopes>
			<Atomicity>15</Atomicity>
			<Isotope>
				<Mass>30,97376</Mass>
				<Probability>1</Probability>
			</Isotope>
		</Element>
		<Element>
			<Symbol>S</Symbol>
			<Name>Sulphur</Name>
			<NumIsotopes>4</NumIsotopes>
			<Atomicity>16</Atomicity>
			<Isotope>
				<Mass>31,97207</Mass>
				<Probability>0,9502</Probability>
			</Isotope>
			<Isotope>
				<Mass>32,97145</Mass>
				<Probability>0,0075</Probability>
			</Isotope>
			<Isotope>
				<Mass>33,96786</Mass>
				<Probability>0,0421</Probability>
			</Isotope>
			<Isotope>
				<Mass>35,96708</Mass>
				<Probability>0,0002</Probability>
			</Isotope>
		</Element>
		<Element>
			<Symbol>Cl</Symbol>
			<Name>Chlorine</Name>
			<NumIsotopes>2</NumIsotopes>
			<Atomicity>17</Atomicity>
			<Isotope>
				<Mass>34,96885</Mass>
				<Probability>0,75529</Probability>
			</Isotope>
			<Isotope>
				<Mass>36,9659</Mass>
				<Probability>0,24471</Probability>
			</Isotope>
		</Element>
		<Element>
			<Symbol>Ar</Symbol>
			<Name>Argon</Name>
			<NumIsotopes>3</NumIsotopes>
			<Atomicity>18</Atomicity>
			<Isotope>
				<Mass>35,96754</Mass>
				<Probability>0,00337</Probability>
			</Isotope>
			<Isotope>
				<Mass>37,96273</Mass>
				<Probability>0,00063</Probability>
			</Isotope>
			<Isotope>
				<Mass>39,96238</Mass>
				<Probability>0,996</Probability>
			</Isotope>
		</Element>
		<Element>
			<Symbol>K</Symbol>
			<Name>Potassium</Name>
			<NumIsotopes>3</NumIsotopes>
			<Atomicity>19</Atomicity>
			<Isotope>
				<Mass>38,96371</Mass>
				<Probability>0,932581</Probability>
			</Isotope>
			<Isotope>
				<Mass>39,964</Mass>
				<Probability>0,000117</Probability>
			</Isotope>
			<Isotope>
				<Mass>40,96183</Mass>
				<Probability>0,067302</Probability>
			</Isotope>
		</Element>
		<Element>
			<Symbol>Ca</Symbol>
			<Name>Calcium</Name>
			<NumIsotopes>6</NumIsotopes>
			<Atomicity>20</Atomicity>
			<Isotope>
				<Mass>39,96259</Mass>
				<Probability>0,96941</Probability>
			</Isotope>
			<Isotope>
				<Mass>41,95862</Mass>
				<Probability>0,00647</Probability>
			</Isotope>
			<Isotope>
				<Mass>42,95877</Mass>
				<Probability>0,00135</Probability>
			</Isotope>
			<Isotope>
				<Mass>43,95548</Mass>
				<Probability>0,02086</Probability>
			</Isotope>
			<Isotope>
				<Mass>45,95369</Mass>
				<Probability>4E-05</Probability>
			</Isotope>
			<Isotope>
				<Mass>47,95253</Mass>
				<Probability>0,00187</Probability>
			</Isotope>
		</Element>
		<Element>
			<Symbol>Sc</Symbol>
			<Name>Scandium</Name>
			<NumIsotopes>1</NumIsotopes>
			<Atomicity>21</Atomicity>
			<Isotope>
				<Mass>44,95591</Mass>
				<Probability>1</Probability>
			</Isotope>
		</Element>
		<Element>
			<Symbol>Ti</Symbol>
			<Name>Titanium</Name>
			<NumIsotopes>5</NumIsotopes>
			<Atomicity>22</Atomicity>
			<Isotope>
				<Mass>45,95263</Mass>
				<Probability>0,08</Probability>
			</Isotope>
			<Isotope>
				<Mass>46,95176</Mass>
				<Probability>0,073</Probability>
			</Isotope>
			<Isotope>
				<Mass>47,94795</Mass>
				<Probability>0,738</Probability>
			</Isotope>
			<Isotope>
				<Mass>48,94787</Mass>
				<Probability>0,055</Probability>
			</Isotope>
			<Isotope>
				<Mass>49,94479</Mass>
				<Probability>0,054</Probability>
			</Isotope>
		</Element>
		<Element>
			<Symbol>V</Symbol>
			<Name>Vanadium</Name>
			<NumIsotopes>2</NumIsotopes>
			<Atomicity>23</Atomicity>
			<Isotope>
				<Mass>49,94716</Mass>
				<Probability>0,0025</Probability>
			</Isotope>
			<Isotope>
				<Mass>50,94396</Mass>
				<Probability>0,9975</Probability>
			</Isotope>
		</Element>
		<Element>
			<Symbol>Cr</Symbol>
			<Name>Chromium</Name>
			<NumIsotopes>4</NumIsotopes>
			<Atomicity>24</Atomicity>
			<Isotope>
				<Mass>49,94604</Mass>
				<Probability>0,04345</Probability>
			</Isotope>
			<Isotope>
				<Mass>51,94051</Mass>
				<Probability>0,8379</Probability>
			</Isotope>
			<Isotope>
				<Mass>52,94065</Mass>
				<Probability>0,095</Probability>
			</Isotope>
			<Isotope>
				<Mass>53,93888</Mass>
				<Probability>0,02365</Probability>
			</Isotope>
		</Element>
		<Element>
			<Symbol>Mn</Symbol>
			<Name>Manganese</Name>
			<NumIsotopes>1</NumIsotopes>
			<Atomicity>25</Atomicity>
			<Isotope>
				<Mass>54,93805</Mass>
				<Probability>1</Probability>
			</Isotope>
		</Element>
		<Element>
			<Symbol>Fe</Symbol>
			<Name>Iron</Name>
			<NumIsotopes>4</NumIsotopes>
			<Atomicity>26</Atomicity>
			<Isotope>
				<Mass>53,93961</Mass>
				<Probability>0,059</Probability>
			</Isotope>
			<Isotope>
				<Mass>55,93494</Mass>
				<Probability>0,9172</Probability>
			</Isotope>
			<Isotope>
				<Mass>56,93539</Mass>
				<Probability>0,021</Probability>
			</Isotope>
			<Isotope>
				<Mass>57,93328</Mass>
				<Probability>0,0028</Probability>
			</Isotope>
		</Element>
		<Element>
			<Symbol>Co</Symbol>
			<Name>Cobalt</Name>
			<NumIsotopes>1</NumIsotopes>
			<Atomicity>27</Atomicity>
			<Isotope>
				<Mass>58,9332</Mass>
				<Probability>1</Probability>
			</Isotope>
		</Element>
		<Element>
			<Symbol>Ni</Symbol>
			<Name>Nickle</Name>
			<NumIsotopes>5</NumIsotopes>
			<Atomicity>28</Atomicity>
			<Isotope>
				<Mass>57,93534</Mass>
				<Probability>0,6827</Probability>
			</Isotope>
			<Isotope>
				<Mass>59,93079</Mass>
				<Probability>0,261</Probability>
			</Isotope>
			<Isotope>
				<Mass>60,93106</Mass>
				<Probability>0,0113</Probability>
			</Isotope>
			<Isotope>
				<Mass>61,92834</Mass>
				<Probability>0,0359</Probability>
			</Isotope>
			<Isotope>
				<Mass>63,92797</Mass>
				<Probability>0,0091</Probability>
			</Isotope>
		</Element>
		<Element>
			<Symbol>Cu</Symbol>
			<Name>Copper</Name>
			<NumIsotopes>2</NumIsotopes>
			<Atomicity>29</Atomicity>
			<Isotope>
				<Mass>62,9396</Mass>
				<Probability>0,6917</Probability>
			</Isotope>
			<Isotope>
				<Mass>64,9278</Mass>
				<Probability>0,3083</Probability>
			</Isotope>
		</Element>
		<Element>
			<Symbol>Zn</Symbol>
			<Name>Zinc</Name>
			<NumIsotopes>5</NumIsotopes>
			<Atomicity>30</Atomicity>
			<Isotope>
				<Mass>63,92915</Mass>
				<Probability>0,486</Probability>
			</Isotope>
			<Isotope>
				<Mass>65,92603</Mass>
				<Probability>0,279</Probability>
			</Isotope>
			<Isotope>
				<Mass>66,92713</Mass>
				<Probability>0,041</Probability>
			</Isotope>
			<Isotope>
				<Mass>67,92484</Mass>
				<Probability>0,188</Probability>
			</Isotope>
			<Isotope>
				<Mass>69,92532</Mass>
				<Probability>0,006</Probability>
			</Isotope>
		</Element>
		<Element>
			<Symbol>Ga</Symbol>
			<Name>Galium</Name>
			<NumIsotopes>2</NumIsotopes>
			<Atomicity>31</Atomicity>
			<Isotope>
				<Mass>68,92558</Mass>
				<Probability>0,60108</Probability>
			</Isotope>
			<Isotope>
				<Mass>70,9247</Mass>
				<Probability>0,39892</Probability>
			</Isotope>
		</Element>
		<Element>
			<Symbol>Ge</Symbol>
			<Name>Germanium</Name>
			<NumIsotopes>5</NumIsotopes>
			<Atomicity>32</Atomicity>
			<Isotope>
				<Mass>69,92425</Mass>
				<Probability>0,205</Probability>
			</Isotope>
			<Isotope>
				<Mass>71,92208</Mass>
				<Probability>0,274</Probability>
			</Isotope>
			<Isotope>
				<Mass>72,92346</Mass>
				<Probability>0,078</Probability>
			</Isotope>
			<Isotope>
				<Mass>73,92118</Mass>
				<Probability>0,365</Probability>
			</Isotope>
			<Isotope>
				<Mass>75,9214</Mass>
				<Probability>0,078</Probability>
			</Isotope>
		</Element>
		<Element>
			<Symbol>As</Symbol>
			<Name>Arsenic</Name>
			<NumIsotopes>1</NumIsotopes>
			<Atomicity>33</Atomicity>
			<Isotope>
				<Mass>74,92159</Mass>
				<Probability>1</Probability>
			</Isotope>
		</Element>
		<Element>
			<Symbol>Se</Symbol>
			<Name>Selenium</Name>
			<NumIsotopes>6</NumIsotopes>
			<Atomicity>34</Atomicity>
			<Isotope>
				<Mass>73,92248</Mass>
				<Probability>0,009</Probability>
			</Isotope>
			<Isotope>
				<Mass>75,91921</Mass>
				<Probability>0,091</Probability>
			</Isotope>
			<Isotope>
				<Mass>76,91991</Mass>
				<Probability>0,076</Probability>
			</Isotope>
			<Isotope>
				<Mass>77,919</Mass>
				<Probability>0,236</Probability>
			</Isotope>
			<Isotope>
				<Mass>79,91652</Mass>
				<Probability>0,499</Probability>
			</Isotope>
			<Isotope>
				<Mass>81,91669</Mass>
				<Probability>0,089</Probability>
			</Isotope>
		</Element>
		<Element>
			<Symbol>Br</Symbol>
			<Name>Bromine</Name>
			<NumIsotopes>2</NumIsotopes>
			<Atomicity>35</Atomicity>
			<Isotope>
				<Mass>78,91833</Mass>
				<Probability>0,5069</Probability>
			</Isotope>
			<Isotope>
				<Mass>80,91629</Mass>
				<Probability>0,4931</Probability>
			</Isotope>
		</Element>
		<Element>
			<Symbol>Kr</Symbol>
			<Name>Krypton</Name>
			<NumIsotopes>6</NumIsotopes>
			<Atomicity>36</Atomicity>
			<Isotope>
				<Mass>77,914</Mass>
				<Probability>0,0035</Probability>
			</Isotope>
			<Isotope>
				<Mass>79,91638</Mass>
				<Probability>0,0225</Probability>
			</Isotope>
			<Isotope>
				<Mass>81,91348</Mass>
				<Probability>0,116</Probability>
			</Isotope>
			<Isotope>
				<Mass>82,91414</Mass>
				<Probability>0,115</Probability>
			</Isotope>
			<Isotope>
				<Mass>83,91151</Mass>
				<Probability>0,57</Probability>
			</Isotope>
			<Isotope>
				<Mass>85,91061</Mass>
				<Probability>0,173</Probability>
			</Isotope>
		</Element>
		<Element>
			<Symbol>Rb</Symbol>
			<Name>Rubidium</Name>
			<NumIsotopes>2</NumIsotopes>
			<Atomicity>37</Atomicity>
			<Isotope>
				<Mass>84,9118</Mass>
				<Probability>0,7217</Probability>
			</Isotope>
			<Isotope>
				<Mass>86,90919</Mass>
				<Probability>0,2783</Probability>
			</Isotope>
		</Element>
		<Element>
			<Symbol>Sr</Symbol>
			<Name>Strontium</Name>
			<NumIsotopes>4</NumIsotopes>
			<Atomicity>38</Atomicity>
			<Isotope>
				<Mass>83,91343</Mass>
				<Probability>0,0056</Probability>
			</Isotope>
			<Isotope>
				<Mass>85,90926</Mass>
				<Probability>0,0986</Probability>
			</Isotope>
			<Isotope>
				<Mass>86,90888</Mass>
				<Probability>0,07</Probability>
			</Isotope>
			<Isotope>
				<Mass>87,90562</Mass>
				<Probability>0,8258</Probability>
			</Isotope>
		</Element>
		<Element>
			<Symbol>Y</Symbol>
			<Name>Yttrium</Name>
			<NumIsotopes>1</NumIsotopes>
			<Atomicity>39</Atomicity>
			<Isotope>
				<Mass>88,90585</Mass>
				<Probability>1</Probability>
			</Isotope>
		</Element>
		<Element>
			<Symbol>Zr</Symbol>
			<Name>Zirconium</Name>
			<NumIsotopes>5</NumIsotopes>
			<Atomicity>40</Atomicity>
			<Isotope>
				<Mass>89,9047</Mass>
				<Probability>0,5145</Probability>
			</Isotope>
			<Isotope>
				<Mass>90,90565</Mass>
				<Probability>0,1122</Probability>
			</Isotope>
			<Isotope>
				<Mass>91,90504</Mass>
				<Probability>0,1715</Probability>
			</Isotope>
			<Isotope>
				<Mass>93,90631</Mass>
				<Probability>0,1738</Probability>
			</Isotope>
			<Isotope>
				<Mass>95,90827</Mass>
				<Probability>0,028</Probability>
			</Isotope>
		</Element>
		<Element>
			<Symbol>Nb</Symbol>
			<Name>Niobium</Name>
			<NumIsotopes>1</NumIsotopes>
			<Atomicity>41</Atomicity>
			<Isotope>
				<Mass>92,90638</Mass>
				<Probability>1</Probability>
			</Isotope>
		</Element>
		<Element>
			<Symbol>Mo</Symbol>
			<Name>Molybdenum</Name>
			<NumIsotopes>7</NumIsotopes>
			<Atomicity>42</Atomicity>
			<Isotope>
				<Mass>91,90681</Mass>
				<Probability>0,1484</Probability>
			</Isotope>
			<Isotope>
				<Mass>93,90508</Mass>
				<Probability>0,0925</Probability>
			</Isotope>
			<Isotope>
				<Mass>94,90584</Mass>
				<Probability>0,1592</Probability>
			</Isotope>
			<Isotope>
				<Mass>95,90468</Mass>
				<Probability>0,1668</Probability>
			</Isotope>
			<Isotope>
				<Mass>96,90602</Mass>
				<Probability>0,0955</Probability>
			</Isotope>
			<Isotope>
				<Mass>97,9054</Mass>
				<Probability>0,2413</Probability>
			</Isotope>
			<Isotope>
				<Mass>99,90748</Mass>
				<Probability>0,0963</Probability>
			</Isotope>
		</Element>
		<Element>
			<Symbol>Tc</Symbol>
			<Name>Technetium</Name>
			<NumIsotopes>1</NumIsotopes>
			<Atomicity>43</Atomicity>
			<Isotope>
				<Mass>98</Mass>
				<Probability>1</Probability>
			</Isotope>
		</Element>
		<Element>
			<Symbol>Ru</Symbol>
			<Name>Ruthenium</Name>
			<NumIsotopes>7</NumIsotopes>
			<Atomicity>44</Atomicity>
			<Isotope>
				<Mass>95,9076</Mass>
				<Probability>0,0554</Probability>
			</Isotope>
			<Isotope>
				<Mass>97,90529</Mass>
				<Probability>0,0186</Probability>
			</Isotope>
			<Isotope>
				<Mass>98,90594</Mass>
				<Probability>0,127</Probability>
			</Isotope>
			<Isotope>
				<Mass>99,90422</Mass>
				<Probability>0,126</Probability>
			</Isotope>
			<Isotope>
				<Mass>100,9056</Mass>
				<Probability>0,171</Probability>
			</Isotope>
			<Isotope>
				<Mass>101,9044</Mass>
				<Probability>0,316</Probability>
			</Isotope>
			<Isotope>
				<Mass>103,9054</Mass>
				<Probability>0,186</Probability>
			</Isotope>
		</Element>
		<Element>
			<Symbol>Rh</Symbol>
			<Name>Rhodium</Name>
			<NumIsotopes>1</NumIsotopes>
			<Atomicity>45</Atomicity>
			<Isotope>
				<Mass>102,9055</Mass>
				<Probability>1</Probability>
			</Isotope>
		</Element>
		<Element>
			<Symbol>Pd</Symbol>
			<Name> Palladium</Name>
			<NumIsotopes>6</NumIsotopes>
			<Atomicity>46</Atomicity>
			<Isotope>
				<Mass>101,9056</Mass>
				<Probability>0,0102</Probability>
			</Isotope>
			<Isotope>
				<Mass>103,904</Mass>
				<Probability>0,1114</Probability>
			</Isotope>
			<Isotope>
				<Mass>104,9051</Mass>
				<Probability>0,2233</Probability>
			</Isotope>
			<Isotope>
				<Mass>105,9035</Mass>
				<Probability>0,2733</Probability>
			</Isotope>
			<Isotope>
				<Mass>107,9039</Mass>
				<Probability>0,2646</Probability>
			</Isotope>
			<Isotope>
				<Mass>109,9052</Mass>
				<Probability>0,1172</Probability>
			</Isotope>
		</Element>
		<Element>
			<Symbol>Ag</Symbol>
			<Name>Silver</Name>
			<NumIsotopes>2</NumIsotopes>
			<Atomicity>47</Atomicity>
			<Isotope>
				<Mass>106,9051</Mass>
				<Probability>0,51839</Probability>
			</Isotope>
			<Isotope>
				<Mass>108,9048</Mass>
				<Probability>0,48161</Probability>
			</Isotope>
		</Element>
		<Element>
			<Symbol>Cd</Symbol>
			<Name>Cadmium</Name>
			<NumIsotopes>8</NumIsotopes>
			<Atomicity>48</Atomicity>
			<Isotope>
				<Mass>105,9065</Mass>
				<Probability>0,0125</Probability>
			</Isotope>
			<Isotope>
				<Mass>107,9042</Mass>
				<Probability>0,0089</Probability>
			</Isotope>
			<Isotope>
				<Mass>109,903</Mass>
				<Probability>0,1249</Probability>
			</Isotope>
			<Isotope>
				<Mass>110,9042</Mass>
				<Probability>0,128</Probability>
			</Isotope>
			<Isotope>
				<Mass>111,9028</Mass>
				<Probability>0,2413</Probability>
			</Isotope>
			<Isotope>
				<Mass>112,9044</Mass>
				<Probability>0,1222</Probability>
			</Isotope>
			<Isotope>
				<Mass>113,9034</Mass>
				<Probability>0,2873</Probability>
			</Isotope>
			<Isotope>
				<Mass>115,9048</Mass>
				<Probability>0,0749</Probability>
			</Isotope>
		</Element>
		<Element>
			<Symbol>In</Symbol>
			<Name>Indium</Name>
			<NumIsotopes>2</NumIsotopes>
			<Atomicity>49</Atomicity>
			<Isotope>
				<Mass>112,9041</Mass>
				<Probability>0,043</Probability>
			</Isotope>
			<Isotope>
				<Mass>114,9039</Mass>
				<Probability>0,957</Probability>
			</Isotope>
		</Element>
		<Element>
			<Symbol>Sn</Symbol>
			<Name>Tin</Name>
			<NumIsotopes>10</NumIsotopes>
			<Atomicity>50</Atomicity>
			<Isotope>
				<Mass>111,9048</Mass>
				<Probability>0,0097</Probability>
			</Isotope>
			<Isotope>
				<Mass>113,9028</Mass>
				<Probability>0,0065</Probability>
			</Isotope>
			<Isotope>
				<Mass>114,9034</Mass>
				<Probability>0,0036</Probability>
			</Isotope>
			<Isotope>
				<Mass>115,9017</Mass>
				<Probability>0,1453</Probability>
			</Isotope>
			<Isotope>
				<Mass>116,903</Mass>
				<Probability>0,0768</Probability>
			</Isotope>
			<Isotope>
				<Mass>117,9016</Mass>
				<Probability>0,2422</Probability>
			</Isotope>
			<Isotope>
				<Mass>118,9033</Mass>
				<Probability>0,0858</Probability>
			</Isotope>
			<Isotope>
				<Mass>119,9022</Mass>
				<Probability>0,3259</Probability>
			</Isotope>
			<Isotope>
				<Mass>121,9034</Mass>
				<Probability>0,0463</Probability>
			</Isotope>
			<Isotope>
				<Mass>123,9053</Mass>
				<Probability>0,0579</Probability>
			</Isotope>
		</Element>
		<Element>
			<Symbol>Sb</Symbol>
			<Name>Antimony</Name>
			<NumIsotopes>2</NumIsotopes>
			<Atomicity>51</Atomicity>
			<Isotope>
				<Mass>120,9038</Mass>
				<Probability>0,574</Probability>
			</Isotope>
			<Isotope>
				<Mass>122,9042</Mass>
				<Probability>0,426</Probability>
			</Isotope>
		</Element>
		<Element>
			<Symbol>Te</Symbol>
			<Name>Tellerium</Name>
			<NumIsotopes>8</NumIsotopes>
			<Atomicity>52</Atomicity>
			<Isotope>
				<Mass>119,904</Mass>
				<Probability>0,00095</Probability>
			</Isotope>
			<Isotope>
				<Mass>121,9031</Mass>
				<Probability>0,0259</Probability>
			</Isotope>
			<Isotope>
				<Mass>122,9043</Mass>
				<Probability>0,00905</Probability>
			</Isotope>
			<Isotope>
				<Mass>123,9028</Mass>
				<Probability>0,0479</Probability>
			</Isotope>
			<Isotope>
				<Mass>124,9044</Mass>
				<Probability>0,0712</Probability>
			</Isotope>
			<Isotope>
				<Mass>125,9033</Mass>
				<Probability>0,1893</Probability>
			</Isotope>
			<Isotope>
				<Mass>127,9045</Mass>
				<Probability>0,317</Probability>
			</Isotope>
			<Isotope>
				<Mass>129,9062</Mass>
				<Probability>0,3387</Probability>
			</Isotope>
		</Element>
		<Element>
			<Symbol>I</Symbol>
			<Name>Iodine</Name>
			<NumIsotopes>1</NumIsotopes>
			<Atomicity>53</Atomicity>
			<Isotope>
				<Mass>126,9045</Mass>
				<Probability>1</Probability>
			</Isotope>
		</Element>
		<Element>
			<Symbol>Xe</Symbol>
			<Name>Xenon</Name>
			<NumIsotopes>9</NumIsotopes>
			<Atomicity>54</Atomicity>
			<Isotope>
				<Mass>123,9059</Mass>
				<Probability>0,001</Probability>
			</Isotope>
			<Isotope>
				<Mass>125,9043</Mass>
				<Probability>0,0009</Probability>
			</Isotope>
			<Isotope>
				<Mass>127,9035</Mass>
				<Probability>0,0191</Probability>
			</Isotope>
			<Isotope>
				<Mass>128,9048</Mass>
				<Probability>0,264</Probability>
			</Isotope>
			<Isotope>
				<Mass>129,9035</Mass>
				<Probability>0,041</Probability>
			</Isotope>
			<Isotope>
				<Mass>130,9051</Mass>
				<Probability>0,212</Probability>
			</Isotope>
			<Isotope>
				<Mass>131,9041</Mass>
				<Probability>0,269</Probability>
			</Isotope>
			<Isotope>
				<Mass>133,9054</Mass>
				<Probability>0,104</Probability>
			</Isotope>
			<Isotope>
				<Mass>135,9072</Mass>
				<Probability>0,089</Probability>
			</Isotope>
		</Element>
		<Element>
			<Symbol>Cs</Symbol>
			<Name>Casium</Name>
			<NumIsotopes>1</NumIsotopes>
			<Atomicity>55</Atomicity>
			<Isotope>
				<Mass>132,9054</Mass>
				<Probability>1</Probability>
			</Isotope>
		</Element>
		<Element>
			<Symbol>Ba</Symbol>
			<Name>Barium</Name>
			<NumIsotopes>7</NumIsotopes>
			<Atomicity>56</Atomicity>
			<Isotope>
				<Mass>129,9063</Mass>
				<Probability>0,00106</Probability>
			</Isotope>
			<Isotope>
				<Mass>131,905</Mass>
				<Probability>0,00101</Probability>
			</Isotope>
			<Isotope>
				<Mass>133,9045</Mass>
				<Probability>0,0242</Probability>
			</Isotope>
			<Isotope>
				<Mass>134,9057</Mass>
				<Probability>0,06593</Probability>
			</Isotope>
			<Isotope>
				<Mass>135,9046</Mass>
				<Probability>0,0785</Probability>
			</Isotope>
			<Isotope>
				<Mass>136,9058</Mass>
				<Probability>0,1123</Probability>
			</Isotope>
			<Isotope>
				<Mass>137,9052</Mass>
				<Probability>0,717</Probability>
			</Isotope>
		</Element>
		<Element>
			<Symbol>La</Symbol>
			<Name>Lanthanum</Name>
			<NumIsotopes>2</NumIsotopes>
			<Atomicity>57</Atomicity>
			<Isotope>
				<Mass>137,9071</Mass>
				<Probability>0,0009</Probability>
			</Isotope>
			<Isotope>
				<Mass>138,9063</Mass>
				<Probability>0,9991</Probability>
			</Isotope>
		</Element>
		<Element>
			<Symbol>Ce</Symbol>
			<Name>Cerium</Name>
			<NumIsotopes>4</NumIsotopes>
			<Atomicity>58</Atomicity>
			<Isotope>
				<Mass>135,9071</Mass>
				<Probability>0,0019</Probability>
			</Isotope>
			<Isotope>
				<Mass>137,906</Mass>
				<Probability>0,0025</Probability>
			</Isotope>
			<Isotope>
				<Mass>139,9054</Mass>
				<Probability>0,8843</Probability>
			</Isotope>
			<Isotope>
				<Mass>141,9092</Mass>
				<Probability>0,1113</Probability>
			</Isotope>
		</Element>
		<Element>
			<Symbol>Pr</Symbol>
			<Name>Praseodymium</Name>
			<NumIsotopes>1</NumIsotopes>
			<Atomicity>59</Atomicity>
			<Isotope>
				<Mass>140,9077</Mass>
				<Probability>1</Probability>
			</Isotope>
		</Element>
		<Element>
			<Symbol>Nd</Symbol>
			<Name>Neodynium</Name>
			<NumIsotopes>7</NumIsotopes>
			<Atomicity>60</Atomicity>
			<Isotope>
				<Mass>141,9077</Mass>
				<Probability>0,2713</Probability>
			</Isotope>
			<Isotope>
				<Mass>142,9098</Mass>
				<Probability>0,1218</Probability>
			</Isotope>
			<Isotope>
				<Mass>143,9101</Mass>
				<Probability>0,238</Probability>
			</Isotope>
			<Isotope>
				<Mass>144,9126</Mass>
				<Probability>0,083</Probability>
			</Isotope>
			<Isotope>
				<Mass>145,9131</Mass>
				<Probability>0,1719</Probability>
			</Isotope>
			<Isotope>
				<Mass>147,9169</Mass>
				<Probability>0,0576</Probability>
			</Isotope>
			<Isotope>
				<Mass>149,9209</Mass>
				<Probability>0,0564</Probability>
			</Isotope>
		</Element>
		<Element>
			<Symbol>Pm</Symbol>
			<Name>Promethium</Name>
			<NumIsotopes>1</NumIsotopes>
			<Atomicity>61</Atomicity>
			<Isotope>
				<Mass>145</Mass>
				<Probability>1</Probability>
			</Isotope>
		</Element>
		<Element>
			<Symbol>Sm</Symbol>
			<Name>Samarium</Name>
			<NumIsotopes>7</NumIsotopes>
			<Atomicity>62</Atomicity>
			<Isotope>
				<Mass>143,912</Mass>
				<Probability>0,031</Probability>
			</Isotope>
			<Isotope>
				<Mass>146,9149</Mass>
				<Probability>0,15</Probability>
			</Isotope>
			<Isotope>
				<Mass>147,9148</Mass>
				<Probability>0,113</Probability>
			</Isotope>
			<Isotope>
				<Mass>148,9172</Mass>
				<Probability>0,138</Probability>
			</Isotope>
			<Isotope>
				<Mass>149,9173</Mass>
				<Probability>0,074</Probability>
			</Isotope>
			<Isotope>
				<Mass>151,9197</Mass>
				<Probability>0,267</Probability>
			</Isotope>
			<Isotope>
				<Mass>153,9222</Mass>
				<Probability>0,227</Probability>
			</Isotope>
		</Element>
		<Element>
			<Symbol>Eu</Symbol>
			<Name>Europium</Name>
			<NumIsotopes>2</NumIsotopes>
			<Atomicity>63</Atomicity>
			<Isotope>
				<Mass>150,9198</Mass>
				<Probability>0,478</Probability>
			</Isotope>
			<Isotope>
				<Mass>152,9212</Mass>
				<Probability>0,522</Probability>
			</Isotope>
		</Element>
		<Element>
			<Symbol>Gd</Symbol>
			<Name>Gadolinium</Name>
			<NumIsotopes>7</NumIsotopes>
			<Atomicity>64</Atomicity>
			<Isotope>
				<Mass>151,9198</Mass>
				<Probability>0,002</Probability>
			</Isotope>
			<Isotope>
				<Mass>153,9209</Mass>
				<Probability>0,0218</Probability>
			</Isotope>
			<Isotope>
				<Mass>154,9226</Mass>
				<Probability>0,148</Probability>
			</Isotope>
			<Isotope>
				<Mass>155,9221</Mass>
				<Probability>0,2047</Probability>
			</Isotope>
			<Isotope>
				<Mass>156,924</Mass>
				<Probability>0,1565</Probability>
			</Isotope>
			<Isotope>
				<Mass>157,9241</Mass>
				<Probability>0,2484</Probability>
			</Isotope>
			<Isotope>
				<Mass>159,927</Mass>
				<Probability>0,2186</Probability>
			</Isotope>
		</Element>
		<Element>
			<Symbol>Tb</Symbol>
			<Name>Terbium</Name>
			<NumIsotopes>1</NumIsotopes>
			<Atomicity>65</Atomicity>
			<Isotope>
				<Mass>158,9253</Mass>
				<Probability>1</Probability>
			</Isotope>
		</Element>
		<Element>
			<Symbol>Dy</Symbol>
			<Name>Dysprosium</Name>
			<NumIsotopes>7</NumIsotopes>
			<Atomicity>66</Atomicity>
			<Isotope>
				<Mass>155,9253</Mass>
				<Probability>0,0006</Probability>
			</Isotope>
			<Isotope>
				<Mass>157,9244</Mass>
				<Probability>0,001</Probability>
			</Isotope>
			<Isotope>
				<Mass>159,9252</Mass>
				<Probability>0,0234</Probability>
			</Isotope>
			<Isotope>
				<Mass>160,9269</Mass>
				<Probability>0,189</Probability>
			</Isotope>
			<Isotope>
				<Mass>161,9268</Mass>
				<Probability>0,255</Probability>
			</Isotope>
			<Isotope>
				<Mass>162,9287</Mass>
				<Probability>0,249</Probability>
			</Isotope>
			<Isotope>
				<Mass>163,9292</Mass>
				<Probability>0,282</Probability>
			</Isotope>
		</Element>
		<Element>
			<Symbol>Ho</Symbol>
			<Name>Holmium</Name>
			<NumIsotopes>1</NumIsotopes>
			<Atomicity>67</Atomicity>
			<Isotope>
				<Mass>164,9303</Mass>
				<Probability>1</Probability>
			</Isotope>
		</Element>
		<Element>
			<Symbol>Er</Symbol>
			<Name>Erbium</Name>
			<NumIsotopes>6</NumIsotopes>
			<Atomicity>68</Atomicity>
			<Isotope>
				<Mass>161,9288</Mass>
				<Probability>0,0014</Probability>
			</Isotope>
			<Isotope>
				<Mass>163,9292</Mass>
				<Probability>0,0161</Probability>
			</Isotope>
			<Isotope>
				<Mass>165,9303</Mass>
				<Probability>0,336</Probability>
			</Isotope>
			<Isotope>
				<Mass>166,9321</Mass>
				<Probability>0,2295</Probability>
			</Isotope>
			<Isotope>
				<Mass>167,9324</Mass>
				<Probability>0,268</Probability>
			</Isotope>
			<Isotope>
				<Mass>169,9355</Mass>
				<Probability>0,149</Probability>
			</Isotope>
		</Element>
		<Element>
			<Symbol>Tm</Symbol>
			<Name>Thulium</Name>
			<NumIsotopes>1</NumIsotopes>
			<Atomicity>69</Atomicity>
			<Isotope>
				<Mass>168,9342</Mass>
				<Probability>1</Probability>
			</Isotope>
		</Element>
		<Element>
			<Symbol>Yb</Symbol>
			<Name>Ytterbium</Name>
			<NumIsotopes>7</NumIsotopes>
			<Atomicity>70</Atomicity>
			<Isotope>
				<Mass>167,9339</Mass>
				<Probability>0,0013</Probability>
			</Isotope>
			<Isotope>
				<Mass>169,9348</Mass>
				<Probability>0,0305</Probability>
			</Isotope>
			<Isotope>
				<Mass>170,9363</Mass>
				<Probability>0,143</Probability>
			</Isotope>
			<Isotope>
				<Mass>171,9364</Mass>
				<Probability>0,219</Probability>
			</Isotope>
			<Isotope>
				<Mass>172,9382</Mass>
				<Probability>0,1612</Probability>
			</Isotope>
			<Isotope>
				<Mass>173,9389</Mass>
				<Probability>0,318</Probability>
			</Isotope>
			<Isotope>
				<Mass>175,9426</Mass>
				<Probability>0,127</Probability>
			</Isotope>
		</Element>
		<Element>
			<Symbol>Lu</Symbol>
			<Name>Lutetium</Name>
			<NumIsotopes>2</NumIsotopes>
			<Atomicity>71</Atomicity>
			<Isotope>
				<Mass>174,9408</Mass>
				<Probability>0,9741</Probability>
			</Isotope>
			<Isotope>
				<Mass>175,9427</Mass>
				<Probability>0,0259</Probability>
			</Isotope>
		</Element>
		<Element>
			<Symbol>Hf</Symbol>
			<Name>Hafnium</Name>
			<NumIsotopes>6</NumIsotopes>
			<Atomicity>72</Atomicity>
			<Isotope>
				<Mass>173,94</Mass>
				<Probability>0,00162</Probability>
			</Isotope>
			<Isotope>
				<Mass>175,9414</Mass>
				<Probability>0,05206</Probability>
			</Isotope>
			<Isotope>
				<Mass>176,9432</Mass>
				<Probability>0,18606</Probability>
			</Isotope>
			<Isotope>
				<Mass>177,9437</Mass>
				<Probability>0,27297</Probability>
			</Isotope>
			<Isotope>
				<Mass>178,9458</Mass>
				<Probability>0,13629</Probability>
			</Isotope>
			<Isotope>
				<Mass>179,9465</Mass>
				<Probability>0,351</Probability>
			</Isotope>
		</Element>
		<Element>
			<Symbol>Ta</Symbol>
			<Name>Tantalum</Name>
			<NumIsotopes>2</NumIsotopes>
			<Atomicity>73</Atomicity>
			<Isotope>
				<Mass>179,9475</Mass>
				<Probability>0,00012</Probability>
			</Isotope>
			<Isotope>
				<Mass>180,948</Mass>
				<Probability>0,99988</Probability>
			</Isotope>
		</Element>
		<Element>
			<Symbol>W</Symbol>
			<Name>Tungsten</Name>
			<NumIsotopes>5</NumIsotopes>
			<Atomicity>74</Atomicity>
			<Isotope>
				<Mass>179,9467</Mass>
				<Probability>0,0012</Probability>
			</Isotope>
			<Isotope>
				<Mass>181,9482</Mass>
				<Probability>0,263</Probability>
			</Isotope>
			<Isotope>
				<Mass>182,9502</Mass>
				<Probability>0,1428</Probability>
			</Isotope>
			<Isotope>
				<Mass>183,9509</Mass>
				<Probability>0,307</Probability>
			</Isotope>
			<Isotope>
				<Mass>185,9544</Mass>
				<Probability>0,286</Probability>
			</Isotope>
		</Element>
		<Element>
			<Symbol>Re</Symbol>
			<Name>Rhenium</Name>
			<NumIsotopes>2</NumIsotopes>
			<Atomicity>75</Atomicity>
			<Isotope>
				<Mass>184,953</Mass>
				<Probability>0,374</Probability>
			</Isotope>
			<Isotope>
				<Mass>186,9557</Mass>
				<Probability>0,626</Probability>
			</Isotope>
		</Element>
		<Element>
			<Symbol>Os</Symbol>
			<Name>Osmium</Name>
			<NumIsotopes>7</NumIsotopes>
			<Atomicity>76</Atomicity>
			<Isotope>
				<Mass>183,9525</Mass>
				<Probability>0,0002</Probability>
			</Isotope>
			<Isotope>
				<Mass>185,9538</Mass>
				<Probability>0,0158</Probability>
			</Isotope>
			<Isotope>
				<Mass>186,9557</Mass>
				<Probability>0,016</Probability>
			</Isotope>
			<Isotope>
				<Mass>187,9559</Mass>
				<Probability>0,133</Probability>
			</Isotope>
			<Isotope>
				<Mass>188,9581</Mass>
				<Probability>0,161</Probability>
			</Isotope>
			<Isotope>
				<Mass>189,9584</Mass>
				<Probability>0,264</Probability>
			</Isotope>
			<Isotope>
				<Mass>191,9615</Mass>
				<Probability>0,41</Probability>
			</Isotope>
		</Element>
		<Element>
			<Symbol>Ir</Symbol>
			<Name>Iridium</Name>
			<NumIsotopes>2</NumIsotopes>
			<Atomicity>77</Atomicity>
			<Isotope>
				<Mass>190,9606</Mass>
				<Probability>0,373</Probability>
			</Isotope>
			<Isotope>
				<Mass>192,9629</Mass>
				<Probability>0,627</Probability>
			</Isotope>
		</Element>
		<Element>
			<Symbol>Pt</Symbol>
			<Name>Platinum</Name>
			<NumIsotopes>6</NumIsotopes>
			<Atomicity>78</Atomicity>
			<Isotope>
				<Mass>189,9599</Mass>
				<Probability>0,0001</Probability>
			</Isotope>
			<Isotope>
				<Mass>191,961</Mass>
				<Probability>0,0079</Probability>
			</Isotope>
			<Isotope>
				<Mass>193,9627</Mass>
				<Probability>0,329</Probability>
			</Isotope>
			<Isotope>
				<Mass>194,9648</Mass>
				<Probability>0,338</Probability>
			</Isotope>
			<Isotope>
				<Mass>195,9649</Mass>
				<Probability>0,253</Probability>
			</Isotope>
			<Isotope>
				<Mass>197,9679</Mass>
				<Probability>0,072</Probability>
			</Isotope>
		</Element>
		<Element>
			<Symbol>Au</Symbol>
			<Name>Gold</Name>
			<NumIsotopes>1</NumIsotopes>
			<Atomicity>79</Atomicity>
			<Isotope>
				<Mass>196,9665</Mass>
				<Probability>1</Probability>
			</Isotope>
		</Element>
		<Element>
			<Symbol>Hg</Symbol>
			<Name>Mercury</Name>
			<NumIsotopes>7</NumIsotopes>
			<Atomicity>80</Atomicity>
			<Isotope>
				<Mass>195,9658</Mass>
				<Probability>0,0015</Probability>
			</Isotope>
			<Isotope>
				<Mass>197,9667</Mass>
				<Probability>0,1</Probability>
			</Isotope>
			<Isotope>
				<Mass>198,9682</Mass>
				<Probability>0,169</Probability>
			</Isotope>
			<Isotope>
				<Mass>199,9683</Mass>
				<Probability>0,231</Probability>
			</Isotope>
			<Isotope>
				<Mass>200,9703</Mass>
				<Probability>0,132</Probability>
			</Isotope>
			<Isotope>
				<Mass>201,9706</Mass>
				<Probability>0,298</Probability>
			</Isotope>
			<Isotope>
				<Mass>203,9735</Mass>
				<Probability>0,0685</Probability>
			</Isotope>
		</Element>
		<Element>
			<Symbol>Tl</Symbol>
			<Name>Thallium</Name>
			<NumIsotopes>2</NumIsotopes>
			<Atomicity>81</Atomicity>
			<Isotope>
				<Mass>202,9723</Mass>
				<Probability>0,29524</Probability>
			</Isotope>
			<Isotope>
				<Mass>204,9744</Mass>
				<Probability>0,70476</Probability>
			</Isotope>
		</Element>
		<Element>
			<Symbol>Pb</Symbol>
			<Name>Lead</Name>
			<NumIsotopes>4</NumIsotopes>
			<Atomicity>82</Atomicity>
			<Isotope>
				<Mass>203,973</Mass>
				<Probability>0,014</Probability>
			</Isotope>
			<Isotope>
				<Mass>205,9744</Mass>
				<Probability>0,241</Probability>
			</Isotope>
			<Isotope>
				<Mass>206,9759</Mass>
				<Probability>0,221</Probability>
			</Isotope>
			<Isotope>
				<Mass>207,9766</Mass>
				<Probability>0,524</Probability>
			</Isotope>
		</Element>
		<Element>
			<Symbol>Bi</Symbol>
			<Name>Bismuth</Name>
			<NumIsotopes>1</NumIsotopes>
			<Atomicity>83</Atomicity>
			<Isotope>
				<Mass>208,9804</Mass>
				<Probability>1</Probability>
			</Isotope>
		</Element>
		<Element>
			<Symbol>Po</Symbol>
			<Name>Polonium</Name>
			<NumIsotopes>1</NumIsotopes>
			<Atomicity>84</Atomicity>
			<Isotope>
				<Mass>209</Mass>
				<Probability>1</Probability>
			</Isotope>
		</Element>
		<Element>
			<Symbol>At</Symbol>
			<Name>Astatine</Name>
			<NumIsotopes>1</NumIsotopes>
			<Atomicity>85</Atomicity>
			<Isotope>
				<Mass>210</Mass>
				<Probability>1</Probability>
			</Isotope>
		</Element>
		<Element>
			<Symbol>Rn</Symbol>
			<Name>Radon</Name>
			<NumIsotopes>1</NumIsotopes>
			<Atomicity>86</Atomicity>
			<Isotope>
				<Mass>222</Mass>
				<Probability>1</Probability>
			</Isotope>
		</Element>
		<Element>
			<Symbol>Fr</Symbol>
			<Name>Francium</Name>
			<NumIsotopes>1</NumIsotopes>
			<Atomicity>87</Atomicity>
			<Isotope>
				<Mass>223</Mass>
				<Probability>1</Probability>
			</Isotope>
		</Element>
		<Element>
			<Symbol>Ra</Symbol>
			<Name>Radium</Name>
			<NumIsotopes>1</NumIsotopes>
			<Atomicity>88</Atomicity>
			<Isotope>
				<Mass>226,025</Mass>
				<Probability>1</Probability>
			</Isotope>
		</Element>
		<Element>
			<Symbol>Ac</Symbol>
			<Name>Actinium</Name>
			<NumIsotopes>1</NumIsotopes>
			<Atomicity>89</Atomicity>
			<Isotope>
				<Mass>227,028</Mass>
				<Probability>1</Probability>
			</Isotope>
		</Element>
		<Element>
			<Symbol>Th</Symbol>
			<Name>Thorium</Name>
			<NumIsotopes>1</NumIsotopes>
			<Atomicity>90</Atomicity>
			<Isotope>
				<Mass>232,0381</Mass>
				<Probability>1</Probability>
			</Isotope>
		</Element>
		<Element>
			<Symbol>Pa</Symbol>
			<Name>Protactinium</Name>
			<NumIsotopes>1</NumIsotopes>
			<Atomicity>91</Atomicity>
			<Isotope>
				<Mass>231,0359</Mass>
				<Probability>1</Probability>
			</Isotope>
		</Element>
		<Element>
			<Symbol>U</Symbol>
			<Name>Uranium</Name>
			<NumIsotopes>3</NumIsotopes>
			<Atomicity>92</Atomicity>
			<Isotope>
				<Mass>234,0409</Mass>
				<Probability>5,5E-05</Probability>
			</Isotope>
			<Isotope>
				<Mass>235,0439</Mass>
				<Probability>0,0072</Probability>
			</Isotope>
			<Isotope>
				<Mass>238,0508</Mass>
				<Probability>0,992745</Probability>
			</Isotope>
		</Element>
		<Element>
			<Symbol>Np</Symbol>
			<Name>Neptunium</Name>
			<NumIsotopes>1</NumIsotopes>
			<Atomicity>93</Atomicity>
			<Isotope>
				<Mass>237,048</Mass>
				<Probability>1</Probability>
			</Isotope>
		</Element>
		<Element>
			<Symbol>Pu</Symbol>
			<Name>Plutonium</Name>
			<NumIsotopes>1</NumIsotopes>
			<Atomicity>94</Atomicity>
			<Isotope>
				<Mass>244</Mass>
				<Probability>1</Probability>
			</Isotope>
		</Element>
		<Element>
			<Symbol>Am</Symbol>
			<Name>Americium</Name>
			<NumIsotopes>1</NumIsotopes>
			<Atomicity>95</Atomicity>
			<Isotope>
				<Mass>243</Mass>
				<Probability>1</Probability>
			</Isotope>
		</Element>
		<Element>
			<Symbol>Cm</Symbol>
			<Name>Curium</Name>
			<NumIsotopes>1</NumIsotopes>
			<Atomicity>96</Atomicity>
			<Isotope>
				<Mass>247</Mass>
				<Probability>1</Probability>
			</Isotope>
		</Element>
		<Element>
			<Symbol>Bk</Symbol>
			<Name>Berkelium</Name>
			<NumIsotopes>1</NumIsotopes>
			<Atomicity>97</Atomicity>
			<Isotope>
				<Mass>247</Mass>
				<Probability>1</Probability>
			</Isotope>
		</Element>
		<Element>
			<Symbol>Cm</Symbol>
			<Name>Californium</Name>
			<NumIsotopes>1</NumIsotopes>
			<Atomicity>98</Atomicity>
			<Isotope>
				<Mass>251</Mass>
				<Probability>1</Probability>
			</Isotope>
		</Element>
		<Element>
			<Symbol>Es</Symbol>
			<Name>Einsteinium</Name>
			<NumIsotopes>1</NumIsotopes>
			<Atomicity>99</Atomicity>
			<Isotope>
				<Mass>252</Mass>
				<Probability>1</Probability>
			</Isotope>
		</Element>
		<Element>
			<Symbol>Fm</Symbol>
			<Name>Fernium</Name>
			<NumIsotopes>1</NumIsotopes>
			<Atomicity>100</Atomicity>
			<Isotope>
				<Mass>257</Mass>
				<Probability>1</Probability>
			</Isotope>
		</Element>
		<Element>
			<Symbol>Md</Symbol>
			<Name>Medelevium</Name>
			<NumIsotopes>1</NumIsotopes>
			<Atomicity>101</Atomicity>
			<Isotope>
				<Mass>258</Mass>
				<Probability>1</Probability>
			</Isotope>
		</Element>
		<Element>
			<Symbol>No</Symbol>
			<Name>Nobelium</Name>
			<NumIsotopes>1</NumIsotopes>
			<Atomicity>102</Atomicity>
			<Isotope>
				<Mass>259</Mass>
				<Probability>1</Probability>
			</Isotope>
		</Element>
		<Element>
			<Symbol>Lr</Symbol>
			<Name>Lawrencium</Name>
			<NumIsotopes>1</NumIsotopes>
			<Atomicity>103</Atomicity>
			<Isotope>
				<Mass>260</Mass>
				<Probability>1</Probability>
			</Isotope>
		</Element>
	</ElementIsotopes>
</parameters>
