# Supplementary material for: LC-MSsim – a simulation software for liquid chromatography mass spectrometry data
Source: BMC Bioinformatics. 2008 Oct 8;9:423. doi: 10.1186/1471-2105-9-423 (PMC2577660; doi:10.1186/1471-2105-9-423)
Supplement: Additional file 2 — Feature detection parameter. The parameter settings of the different algorithms we compared. [file 1471-2105-9-423-S2.tgz › mzmine_fwhm_02_params.xml]

<?xml version="1.0" encoding="ISO-8859-1"?>
<MZmineParameters>
	<GeneralParameters MZLabelFormat="3" ChromatographicLabelFormat="1" PeakMeasuring="1" TypeOfData="1" LoggingLevel="1" CopyOnLoad="2"/>
	<AlignmentResultExporterParameters ExportType="1" StandardColumn="1" IsotopePatternIDColumn="1" IsotopePeakNumberColumn="1" ChargeStateColumn="1" AverageMZColumn="1" AverageRTColumn="1" NumFound="1" PeakHeightColumn="1"/>
	<BatchModeDialogParameters Filter1Name="null" Filter2Name="null" Filter3Name="null" Picker1Name="null" PeakListProcessor1Name="null" PeakListProcessor2Name="null" Aligner1Name="null" AlignmentFilter1Name="null" Filler1Name="null" Normalizer1Name="null"/>
	<MeanFilterParameters WindowLength="0.1"/>
	<SavitzkyGolayFilterParameters NumberOfDataPoints="5"/>
	<ChromatographicMedianFilterParameters MZTolerance="0.1" OneSidedWindowLength="1"/>
	<CropFilterParameters MinimumMZ="100.0" MaximumMZ="1000.0" MinimumRT="10.0" MaximumRT="600.0"/>
	<LocalPickerParameters BinSize="0.25" ChromatographicThresholdLevel="0.0" NoiseLevel="4.0" MinimumPeakHeight="15.0" MinimumPeakDuration="3.0" MZTolerance="0.05" IntTolerance="0.2"/>
	<RecursiveThresholdPickerParameters BinSize="0.08" ChromatographicThresholdLevel="0.9" NoiseLevel="1600.0" MinimumPeakHeight="1600.0" MinimumPeakDuration="4.0" MinimumPeakWidthMZ="0.05" MaximumPeakWidthMZ="1.0" MZTolerance="0.1" IntTolerance="0.15"/>
	<CentroidPickerParameters BinSize="0.25" ChromatographicThresholdLevel="0.0" NoiseLevel="4.0" MinimumPeakHeight="15.0" MinimumPeakDuration="3.0" MZTolerance="0.05" IntTolerance="0.2"/>
	<SimpleDeisotoperParameters MZTolerance="0.05" RTTolerance="5.0" MonotonicShape="1" ChargeOne="1" ChargeTwo="1" ChargeThree="1"/>
	<CombinatorialDeisotoperParameters/>
	<IncompleteIsotopePatternFilterParameters MinNumberOfPeaks="2"/>
	<JoinAlignerParameters MZvsRTBalance="10.0" MZTolerance="0.2" RTToleranceUseAbs="false" RTToleranceAbs="15.0" RTTolerancePercent="0.01"/>
	<FastAlignerParameters MZvsRTBalance="10.0" MZTolerance="0.2" RTToleranceUseAbs="false" RTToleranceAbs="15.0" RTTolerancePercent="0.01"/>
	<CDAPlotParameters Alpha="0.5" Lambda="1.0" MaximumLoss="0.1" TrainingLength="100" NeighbourhoodSize="5"/>
	<SammonsPlotParameters TrainingLength="100"/>
	<AlignmentResultFilterByGapsParameters RequiredNumOfPresent="1"/>
	<SimpleGapFillerParameters IntensityTolerance="0.1" MZTolerance="0.2" RTToleranceUseAbs="false" RTToleranceAbs="15.0" RTTolerancePercent="0.01"/>
	<LinearNormalizerParameters NormalizationType="1"/>
	<StandardCompoundNormalizerParameters NormalizationType="1" MZvsRTBalance="10.0"/>
</MZmineParameters>
