# Supplementary material for: LC-MSsim – a simulation software for liquid chromatography mass spectrometry data
Source: BMC Bioinformatics. 2008 Oct 8;9:423. doi: 10.1186/1471-2105-9-423 (PMC2577660; doi:10.1186/1471-2105-9-423)
Supplement: Additional file 2 — Feature detection parameter. The parameter settings of the different algorithms we compared. [file 1471-2105-9-423-S2.tgz › param_fwhm_05_08.def]

///////////////////////////////////////////////////////////////////////////////////
//		CONFIGURATION FILE for  R A W - L M - A L L   program            //
//
//  written by Lukas N Mueller, 20.6.07
//  Lukas.Mueller@imsb.biol.ethz.ch
//  Group of Prof. Ruedi Aebersold, IMSB, ETH Hoenggerberg, Zurich


//-------------------------------------------------------------------------------------------------------
//
// FILEPATHS:
//
//
// PROJECT NAME: name of this project, will be used to create a 
//               folder with results called: ANALYSIS_<PROJECT NAME>
MY PROJECT NAME=simdata_fwhm_low
//
//	MZXML SOURCE:		location of the corresponding mzXML files:
MZXML DIRECTORY=/home/takifugu/trieglaf/RAID/msdata/SIMDATA_lcmsim_paper/fwhm/sp2
//
//	PEPXML SOURCE:		location of the corresponding pepXML interact files:
PEPXML DIRECTORY=pepXML
//
//	ROOT PARAMETER FILE:		root parameter file which stores ALL the parameter!
ROOT PARAMETER FILE=./ROOT_PARAM_fwhm_low.def


//-------------------------------------------------------------------------------------------------------
//
// 	GENERAL:
//
//	retention time tolerance:	tolerance with which lc-peaks will be merged 
//					AFTER the alignment of the spectra [min]
retention time tolerance=0.5
//
//	mass time tolerance:		mass tolerance with which lc-peaks will be merged 
//					AFTER the alignment of the spectra [Da]
MS1 m/z tolerance=0.1
//
//	MS2 m/z tolerance:		mass tolerance with which MS2 identifications will be associated 
//					to a defined MS1 LC elution peak [Da]
MS2 m/z tolerance=0.02
//
//	elution window:			enables to only process a period of the 
//					elution gradient, defines by start / end 
//					only peaks within this region are accepted!!!, [min]
start elution window=0.0
end elution window=10000.0
//
//
// Charge state min:  			For the selection of MS1 features by charge state, here its, 
//					the minimal charge state: 
MS1 feature CHRG range min=1
//
// Charge state max:  			For the selection of MS1 features by charge state, here its, 
//					the maximal charge state: 
MS1 feature CHRG range max=5


//-------------------------------------------------------------------------------------------------------
//
//	PRINT AND VISUALIZE OPTIONS:
// ( 0 = no, 1 = yes )
//
// gnuplot plot gerenator: if plots should be generate through out the whole program rountine
gnuplot plot generator=1
