# Supplementary material for: LC-MSsim – a simulation software for liquid chromatography mass spectrometry data
Source: BMC Bioinformatics. 2008 Oct 8;9:423. doi: 10.1186/1471-2105-9-423 (PMC2577660; doi:10.1186/1471-2105-9-423)
Supplement: Additional file 2 — Feature detection parameter. The parameter settings of the different algorithms we compared. [file 1471-2105-9-423-S2.tgz › ROOT_PARAM.def]

///////////////////////////////////////////////////////////////////////////////////
//	ROOOT CONFIGURATION FILE for the S U P E R H I R N   program	         //
//
//  written by Lukas N Mueller, 19.10.2006
//  Lukas.Mueller@imsb.biol.ethz.ch
//  Group of Prof. Ruedi Aebersold, IMSB, ETH Hoenggerberg, Zurich


//-------------------------------------------------------------------------------------------------------
//
// FILEPATHS:
//
//
// PROJECT NAME: name of this project, will be used to create a 
//               folder with results called: ANALYSIS_<PROJECT NAME>
MY PROJECT NAME=
//
//	MZXML SOURCE:		location of the corresponding mzXML files:
MZXML DIRECTORY=
//
//	PEPXML SOURCE:		location of the corresponding pepXML interact files:
PEPXML DIRECTORY=
//
//	INCLUSION LIST DIRECTORY:		location of the interact files for additional MS2 info
INCLUSION LIST DIRECTORY=
//


//-------------------------------------------------------------------------------------------------------
//
// 	GENERAL:
//
//	retention time tolerance:	tolerance with which lc-peaks will be merged 
//					AFTER the alignment of the spectra [min]
MS1 retention time tolerance=0.5
//
//	mass time tolerance:		mass tolerance with which lc-peaks will be merged 
//					AFTER the alignment of the spectra [Da]
MS1 m/z tolerance=0.01
//
//	MS2 m/z tolerance:		mass tolerance with which MS2 identifications will be associated 
//					to a defined MS1 LC elution peak [Da]
MS2 m/z tolerance=0.02
//
//	MS2 mass matching modus:		define which modus used to match ms2 assignments to ms1 peaks
//                      - theoretical mass [1]  : use theoretical mass calculated from sequence
//                      - MS1 precursor mass [0]: use measured ms1 mass of precursor ion
MS2 mass matching modus=1
//
//
// Peptide Prophet Threshold:  threshold used in clustering peptides into proteins
//
Peptide Prophet Threshold=0.9
//
//	MS2 SCAN tolerance:		SCAN tolerance with which MS2 identifications will be associated 
//					to a defined MS1 LC elution peak []
MS2 SCAN tolerance=100
//
//	MS2 retention time tolerance:	retention time tolerance with which MS2 identifications will be associated 
//					to a defined MS1 LC elution peak [min]
//					(if set to -1, then the MS1 retention time tolerance will be used 
MS2 retention time tolerance=-1
//
//	IL MS2 SCAN tolerance:		SCAN tolerance with which MS2 info FROM INCLUSION LIST will be associated 
//					to a defined MS1 LC elution peak []
INCLUSIONS LIST MS2 SCAN tolerance=100000
//


//-------------------------------------------------------------------------------------------------------
//
//	MS1 feature selection options
// these options apply to the selection of MS1 feature from the XML/APML format
// they do not apply to the basic extraction of features from the raw mzXML data
//
//	elution window:			enables to only process a period of the 
//					elution gradient, defines by start / end 
//					only peaks within this region are accepted!!!, [min]
start elution window=0.0
end elution window=180.0
//
//	LC peak score cutoff: 	above which are LC peaks accepted,otherwise discarted 
LC peak score cutoff=1000
//
//	LC peak intensity cutoff: 	only MS1 feature at or over this intensity level are accepted, otherwise discarted 
MS1 feature intensity cutoff=5000
//
// Charge state min:  For the selection of MS1 features by charge state, here its, the minimal charge state: 
MS1 feature CHRG range min=1
//
// Charge state max:  For the selection of MS1 features by charge state, here its, the maximal charge state: 
MS1 feature CHRG range max=5
//
// M/z min:  For the selection of MS1 features by m/z, here its, the minimal m/z value: 
MS1 feature mz range min=0
//
// M/z max:  For the selection of MS1 features by m/z, here its, the maximal m/z value: 
MS1 feature mz range max=2000
 


//-------------------------------------------------------------------------------------------------------
//
//	PRINT AND VISUALIZE OPTIONS:
// ( 0 = no, 1 = yes )
//	pairwise alignment output	:	print the TR vs. delta Tr plots for the pairwise	copmarison  
pairwise alignment plotting=1
//
//	pairwise alignment output	:	print the TR vs. delta Tr plots for the MASTER alignment  
MASTER alignment plotting=1
//
//	pairwise LC/MS correlation	:	print analysis results from the pairwise LC/MS correlation  
pairwise correlation analysis=0
//
//	similarity matrix	:	print the similarity matrix from the pairwise LC/MS correlation  
similarity matrix=0
//
//	alignment tree	:	print the constructed alignment tree into a file  
print alignment tree=0
//
//	Background correction profiles	:	prints the coefficient profiles from the background
//  for the different runs to the screen:
print background correction profiles=1
//
// gnuplot plot gerenator: if plots should be generate through out the whole program rountine
gnuplot plot generator=1


//-------------------------------------------------------------------------------------------------------
//
//	STORAGE OF DATA IN THE XML MASTER AND LC-MS FILE:
// ( 0 = no, 1 = yes )
//
//	store only best MS2 per feature	:	only the best MS2 scan / feature will be store in the XML file 
//						(LC-MS runs and MasterMap) use to reduce XML file size  
store only best MS2 per feature=1
//
//	store only best MS2 per ALIGNED feature	:	only the best MS2 scan / ALIGNED feature will be store in the XML file 
//							(LC-MS runs and MasterMap) use to reduce XML file size  
store only best MS2 per ALIGNED feature=1
//
//	nb. max. alternative protein names :	max. number of alternative proteins that will be store in the XML file 
//						for a non proteotypic peptide  
nb. max. alternative protein names=5


//-------------------------------------------------------------------------------------------------------
//
//	ALIGNMENT OF LC_MS SPECTRA:
//
//	Window retention time:		retention time window (min) to search
//					for common peaks BEFORE the alignment.[min] 
retention time window=5.0
//
//	mass window	:		mass window (DA) to search for common 
//					peaks BEFORE the alignment. [Da]
mass / charge window=0.02
//
//  smoothing error TR window:		used to copmute the alignment error, use a tr window to
//					calculate the standard deviations of raw data to predicted
//					delta shift [min]
smoothing error TR window=1.0
//
//	max. nb. stripes:		in the plot of TR A vs TR B, there are off diagnal
//					horizontal and vertical stripes, which come from
//					high abundance long eluting peptides.
//					allow only such stripes of max. length around the diagonal [#]
max. nb. stripes=1
//
//	sequence alignment comparsion:		defines the weight with which peptide identification information
//    is used in the matching of common lc/ms peaks between runs ( 0(not used) - 5000)
MS2 info alignment weight=0
//
//	maximal smoothing error:		when calculating the upper / lower error of the fitted delta
//					do not allow an error that is bigger then this paramater [min] 
maximal smoothing error=3.0				
//
//	% outside error delta points:	how many percentage of points can still lay outside the alignment error
//					borders in order to stop the alignment iterations 
//
perc. outside error delta points=0.75


//-------------------------------------------------------------------------------------------------------
//
// LC-MS  correlations
//
//	intensity bin size:		used to correlate 2 LC-MS peaks also by their intensity
//					compares in which bin the 2 peaks are, for this use a bin size
intensity bin size=2000
//
//	intensity bin tolerance:	in the comparison of intensity bins, how far to bins can be appart
//					and still be accepted for same
intensity bin tolerance=2
//
//	min. LC/MS correlation score:	represents the worst score possible, this one will be used to 
//					normaize the observed scores between 0(bad) and 1(good) [ 0 ... 1]
minimal LC/MS score=0.1
//
//	LC/MS sim. score modus:	which scoring system to use for LC/MS similarity: 
//      - [ALIGN]: asssessment of uncertainty in the alignment
//      - [INTNES]: asssessment of ranking correlation of peak areas
//      _ [PEAK_MATCHING]: according to how many features overlap
//      _ [TOTAL]: combination of all scores:
//      _ [NORM_TOTAL]: normallized score of total score:
LC/MS sim. score modus=TOTAL


//-------------------------------------------------------------------------------------------------------
//
// MS1 PEAK DETECTION PARAMETERS FOR THE DIFFERENT FILTER METHODS:
//
//  Create monoisotopic LC profile:	to create and store the original profile of the detected
//					monosiotopic pecursors in the XML (!!! increases the
//					XML file size!!! (on[1]/off[0])
Create monoisotopic LC profile=1
//
//
//	FT MS1 data centroid data	:	define if ipnut FT-LTQ data is in centriod mode (1)	
//					or ectract data from profile mzXMLs (0)
FT MS1 data centroid data=0
//
//	mz cluster tolerance	:	defines which tolerance is used to cluster different	
//					m/z values into a m/z cluster
FT peak detect MS1 m/z tolerance=0.01
//
//
//	MS1 minimal # peak members:	minimal number of members in an LC elution peak, if 
//					an elution peaks is discarded if it has less member
FT peak detect MS1 min nb peak members=4
//
//	MS1 minimal intensity	:	all peaks with small intensity are not considered
FT peak detect MS1 intensity min threshold=2000
//
//	MS1 intensity cut off	:	used to discard peak with too low intensity in a
//					LC elution cluster. peak which are less x% of the
//					cluster apex peak intensity are removed [ 1 .. 0]
MS1 intensity apex percentil cutoff=0.2
//
//	MS1 max scan member distance: 	defines how many scans can be between members of
//					a LC elution peak (MS2 scans are not inlcuded!!!)
MS1 max inter scan distance=5
//
//	Tr resolution: 	used for to compute the peak area of an LC peak 
//					in the integration process
MS1 LC retention time resolution=0.01
//
//	Peak detection absolute mass precision in Dalton (between isotopes) 0.01
Absolute isotope mass precision=0.05
//
// 	Peak detection relative mass precision in ppm (between isotopes) 10
Relative isotope mass precision=10
//
//	Centroid is calculated in window of this size around local maxima
Centroid window width=5
//
//	Coefficient of variance for intensities (also includes deviation from 
IntensityCV=0.9
//
//	Factor (f) to define which isotopic peaks are detectable relative to highest isotopic peak I_max: I_iso > I_max*f
Detectable isotope factor=0.2	
//
//	Minimal peak height (peaks smaller than this values are not considered as monoisotopic peaks)
Minimal peak height=0.0
//
//	Intensity values below this value are considered as zero (before peak detection)
Intensity ground level=1.0
//
//	Report all found monoisotopic peak to file mono_peaks.txt
Report mono peaks=0
//
// Directory where debug files are written
Debug directory=
//
// if "Report mono peaks"==1 the info about the peak detection at this scan number will be written to debug files
Report scan number=0


//-------------------------------------------------------------------------------------------------------
//
// SPECIFIC MS2 PEAK DETECTION PARAMETERS:
//
//
//	MS2 fragment tracing:		activate the tracing of MS2 fragments in mzXML files
//					(1[on]/0[off])
//
MS2 fragment mass tracing=0
//
//
//	FT MS1 data centroid data	:	define if ipnut FT-LTQ data is in centriod mode (1)	
//					or ectract data from profile mzXMLs (0)
FT MS2 data centroid data=1
//
//
//	MS2 max scan distance:	 	defines how many scans can be between members of
//					a MS2 trace elution peak (MS1 scans are not included!!!)
MS2 max inter scan trace distance=500
//
//
//
//	MS2 m/z trace tolerance	:	defines which tolerance is used to cluster 	
//					m/z fragments into a m/z trace cluster
FT peak detect MS2 m/z tolerance=0.5
//
//
//	MS2 minimal # fragment members:	minimal number of members in an MS2 fragment trace, if 
//					less the trace is discarded
FT peak detect MS2 min nb peak members=1
//
//
//	min. # MS2 Fragments / Spectrum:	minimal number of MS2 fragment traces in a consensus spectr, if 
//					lower than this value, teh consensus spectra will be discarded
Min nb MS2 fragments per consenus spectrum=2
//
//
//	MS2 fragment minimal intensity:	all MS2 fragments with small intensity are not considered
FT peak detect MS2 intensity min threshold=10
//
//
//	N-th max fragment in MS2:	defines the fragment of nth maximal intensity. i.e. fragments of a ms2 spectrum  
//					are ranked by their intensity and then the nth highest intens fragment is selected for the apex cutoff
//    (see below the parameter MS1 intensity cut off)
N-th highest fragment in MS2 spectrum=2
//
//
//	MS2 intensity cut off	:	used to discard peak with too low intensity in a
//					LC elution cluster. peak which are less x% of the
//					cluster apex peak intensity are removed [ 1 .. 0]
MS2 intensity apex percentil cutoff=0.10
//
//
//
//	Tr resolution: 	used for to compute the peak area of an MS2 fragment peaks 
//					in the integration process
MS2 LC retention time resolution=0.01

//
//	
//	min. intensity MS2 fragments:	minimal intensity AREA (after scan integration) value for MS2 fragments
//					in order to be included into the computational anaylsis
//
Minimal MS2 fragment intensity value=1


//-------------------------------------------------------------------------------------------------------
//
// STATISTICS TOOLBOX:
//
// NORMALIZATION OF INTENSITY ACROSS LC_MS RUNS IN MASTER RUN:
//
//	intensity coeff. window	:	windows size to slide over LC elution time scale and 
//     					compute an intensity normalization coefficient [min.]
intensity coeff. window=3
//
//	Retention time step:	value of the retention time step to calculate the  
//     				intensity normalization coefficient [min.]
retention time step=1.0
//
// feature align percentage:	  normalization between n LC-MS runs is performed on features aligned 
//				  across all n runs. to allows flexibility, this parameters allows to specify
//				  across what percentage of runs the feature has to be aligned [ 0 ... 1.0]
normalization feature align percentage=1.0
//


//-------------------------------------------------------------------------------------------------------
//
// CLUSTERING PARAMETERS:
//
// SCORING MODUS:   2 scores are computed for association to a cluster which can be used:
//    local score (0) = how well a profile fits to a cluster
//    global score (1): how well it fits to a cluster and how good it is separated
//                  from all other glusters:
global cluster modus=0
//
//
//  number of start k-clusters:  number of K clusters used in the initiation of the K-means clustering algorithm,
//				 i.e. how many clusters are initially build at the start of the clustering.  
/				 if the number is smaller than 1, calculated as percentage of input MS1 features
//	       		         otherwise if bigger or equal 1, directly as the number of clusters
number of clusters=0
//
//
//  target profile initiation: if this option is turned on, the n defined profiles from the parameter <TARGET PROFILE>
//				will be used to initialize the Kmeans profiles cluster centers (on[1]/off[0]),
//				the remaining (k - n) profiles will be initialized randomly
target profile clustering initiation=0
//
//
//  replicate set ids for profiles:	if profile should be condensed by replicate points, indicate here the 
//					ids for each replicate set. make for each replicate set a separate
//					line containing its ids. for example:
//					#
//					0,1,2
//					3,4,5
//					#
profile replicate set ids#
#
//	 
//
//	convergence stopp	:	float number to determine when convergence is reached  
clustering convergence stopp=0.000000000001
//
//	max.nb. of iterations	:	maximal number of iterations  
max. nb. of iterations=1000
//
//	min. nb. of feature profile points :	define the minimal number of profile points of an aligned MS1 feature. an aligned feature profile
//						is the ms1 feature matched across different LC-MS runs.
//						for example, this parameter set to 3 will only select aligned features detected across min. 3 LC-MS runs
min. nb. of profile data points=0
//
/
//	min. nb. of cluster members	:	defines the minimal number of features associated to a kmeans cluster so that this cluster will survive 
//						the next clustering iterations. use this parameters to avoid clusters with low number of features, which
//						are not significant and do not represent naturally occurring trends in the data. default value should be
//						set in the range of 50 - 150  
min. nb. of cluster members=100
//
// TARGET PROFILE:   input profiles to build start clusters (for
//          no data put zero)
clustering input profiles#
#
//
// TARGET PROFILE Score Percentile :	probability value {0..1} at which clusters 
//   					per TARGET PROFILE (see above) are selected for further analysis 
target profile score precentile=1


//-------------------------------------------------------------------------------------------------------
//
// PROFILE PROPHET:
//
// Profile Prophet Threshold:  probabilty threshold used to filter petide/protein profiles 
//
Profile Prophet Threshold=-1.0
//
// Peptide Proteotype Mode:   defines if should only use proteotypic peptides for the calculation
//                    of protein consensus parameters (f.e. profiles, ratios etc) [on(1)/off(0)]
Peptide Proteotype Mode=1
//
// EM convergence:  convergence level for the 2 component EM model algorithm
//
profile prophet convergence=0.00000000000001
//
// Max. # iterations:  maximal number of iterations in the process
//
profile prophet maximal iterations=500
//
// Min. nb. hist data points:   the minimal number of histogram data points on which the 1 or 2
//                              component EM model is build, if smaller no modeling done
Min. number histo data points=60
//
// Target Profile Scoring:  decides whether the profile scores will be done against
//                          the best fitting cluster profile or the input target profiel [on(1)/off(0)]
Target Profile Scoring=1


//-------------------------------------------------------------------------------------------------------
//
// DATA ANALYSIS PARAMETERS:
//
// Delta M/z list:  List of delta values which reflect different labeling/ possible modifications of peptides per LC/MS run.
//                  One LC/MS run per row and values separated by comma.
Delta M/z list#
#
//
//
// Delta pair TR tol.:  search window in TR dimension to match features with mass delta differences.
//                      if set to -1, then the normal TR-tolerance from the alignmnet is used
//                      ( see GENERAL PARAMETERS::retention time tolerance)
Delta pair TR tolerance=-1
//
// MS2 filter:    extract only peptide DELTA clustering groups which have at least 1 MS2 scan:
//                (0:no / 1:yes)
MS2 Delta clustering filter=0


//-------------------------------------------------------------------------------------------------------
//
// RATIOLIZER ANALYSIS PARAMETERS:
//
// Target LC/MS:  LC/MS run id to which all ratio's are build.
ratio target LC/MS run=0
//
// Replicate number:  number of replicates in the analysis
ratiolizer replicate number=1
//
// Replicate Check:  check if MS1 features used which have been seen in all replicates
//                   for the quantification [on(1)/off(0)]
ratiolizer replicate check=1
//
// gauss data percentile:  what percentile of the data used to compute the gauss
gauss data percentile=0.95
//
// ratiolizer probabilty thershold: probability of significant peptide ratio change
ratiolizer probabilty thershold=-0.1
//
// tryptic peptide selection:   take only tryptic peptide (end with R/K) for quantification[on(1)/off(0)]
Tryptic peptide selection=0
//
// TIC integration over modified peptides:    build TICs over modified peptide variants[on(1)/off(0)]
//                                            -> possible modifications are defined in the parameter <Delta M/z list>
TIC integration over peptide modification variants=0
//
// number of histogram bins for the EM plot:  how many bins used to create the histogram of the feature ratios
Number of histogram plot bins=30
// 
// *** Ratiolizer ploting options ***
//
// plot indv. protein ratios:   if the protein ratios will be plotted for every individual protein [on(1)/off(0)]
plot indv. protein ratios=1


//-------------------------------------------------------------------------------------------------------
//
// 	AMINO ACID MODIFICATION PARAMETERS:
//
//  Static Modificications:
//
//  Glycosylation:   add deamidation shift to peptide identifications at every "N X S/T" motif (on[1]/off[0])
static glyco modifictation=0
//
//
//  C-term modification:   static modification on the C terminal end of a peptide (deltamass)
static C-term. modification=0
//
//
// INTERACT AA MOD transform table:    some AA modifications are not precise in the interact file, so here they can be
//                                     adjusted in the format: <INTERACT MASS>,<YOUR MASS> 
//
INTERACT AA MOD transform table#
// mod Cys:
160.1588,160.03065
160.1652,160.03065
160.1388,160.03065
// phosp. S/T/Y
167.0439,166.9984
181.0706,181.01398
243.1404,243.02963
// mod
147.1926,147.0354
//x.linker DSP
273.1741,273.11471
#
//
// FT monoisotopic toggle correction: use to correct for wrongly picked isotopic toggles from the FT machine (or otherr)
//                                     (on[1]/off[0]) 
FT monoisotopic toggle correction=1
//
//
// MS2 mass type check: if one uses only MS2 scans, which have the same theoretical and precurser mass, otherwise discard it
//                      ( = ms2 quality filtering )
//                                     (on[1]/off[0])
MS2 mass type check=0


//-------------------------------------------------------------------------------------------------------
//
// PLOTTING PARAMETERS
//
//	for the THE EYE::S U P E R H I R N MasterMap Viewer
//

//-------------------------------------------------------------------------------------------------------
//
// IMPORTANT PLOTTING PARAMETERS:
//

// MASTER MAP PATH: location of the master map to be plotted ( can be relative) 
// 
MASTER MAP PATH=

// Peptide Prophet Threshold:  		peptide prophet probability threshold 
//
Peptide Prophet Threshold=0.9

// PLOTTING RANGES ( MZ | TR | INTENSITY )
//
//	mass start/end	:		lowest /highest mass [Da]
mass start=300
mass end=1500
//
//	TR start/end	:		lowest /highest mass [min]
tr start=0
tr end=85
//
//	Intensity start/end	:	lowest /highest Intensity [min]
intensity start=0
intensity end=90000000
//
// nb. times aligned:	how many times a feature has to be mapped across LC-MS runs to 
//			be included into the plotting:
nb. times aligned=4


// FEATURE COLOR MODE:			defines according to what properties a feature will be plotted in the 3Dplot
//
//	       OPTION:			- 1. Mean Intensity
//					- 2. Number of times matched across the original LC/MS runs
//					- 3. How many times individually sequenced in each LC/MS run
//					- 4. Color by charge state of a feature
//					- 5. How many times progressively sequenced in any LC/MS run
FEATURE COLOR MODE=3


//
//	now the mass range and TR range to plot:
//
//	mz/tr step	: 		units of the plot in [Da / min]
mz step=10.00
tr step=5.00
//
//	frame inlet	:		distance from A4 border to plot (X/Y) [px]
frame inlet=50
//
//	x end		:		length of the plot in pixel (X) [px]
x end=600
//
//	y end		:		high of the plot in pixel(Y) [px]
y end=600	
//
//	size of writing:		text and titel in pixel [px]
size titel=20
size text=16
//
//	dot size of a MS1 feature:
MS1 feature plot dot size=5
//
//	rec size of a MS2 feature:
MS2 feature plot rec size=6


///////////////////////////////////////////////////////////
// mastermap analyzer parameters:
//	LC peak score cutoff: 	above which are LC peaks accepted,otherwise discarted 
START LC peak score cutoff=0
End LC peak score cutoff=100000000
//
//
//	LC peak intensity cutoff: 	above which are LC peaks accepted,otherwise discarted 
LC peak intensity cutoff=0
LC peak intensity plotting step=5000
End LC peak intensity cutoff=50000
//
// Min.Replicate match:  how many times a features has to be detected in order to be analyzed
//
Min. Replicate Match Number=1
min. nb. of profile data points=1
