# Supplementary material for: LC-MSsim – a simulation software for liquid chromatography mass spectrometry data
Source: BMC Bioinformatics. 2008 Oct 8;9:423. doi: 10.1186/1471-2105-9-423 (PMC2577660; doi:10.1186/1471-2105-9-423)
Supplement: Additional file 3 — Results of the feature detection algorithms. Result lists of the feature detection algorithms executed on our benchmark data. [file 1471-2105-9-423-S3.tgz]

Archive with 10 entries (10 files):
- mouse_fwhm005_feature_list.featureXML
- mouse_fwhm005_feature_list.txt
- mouse_fwhm005_ff_feat.dta2d
- mouse_fwhm005_ff_feat.feat
- mouse_fwhm005_isos.csv
- mouse_fwhm005_MZminePeakList_miso.txt
- mouse_fwhm005_MZminePeakList.txt
- mouse_fwhm005.pepList
- mouse_fwhm005.peptides.tsv
- mouse_fwhm005_sp_feat.dta2d
