# Supplementary material for: LC-MSsim – a simulation software for liquid chromatography mass spectrometry data
Source: BMC Bioinformatics. 2008 Oct 8;9:423. doi: 10.1186/1471-2105-9-423 (PMC2577660; doi:10.1186/1471-2105-9-423)
Supplement: Additional file 3 — Results of the feature detection algorithms. Result lists of the feature detection algorithms executed on our benchmark data. [file 1471-2105-9-423-S3.tgz › mouse_fwhm005_feature_list.featureXML]

<?xml version="1.0" encoding="ISO-8859-1"?>
<featureMap version="1.1" xsi:noNamespaceSchemaLocation="http://open-ms.sourceforge.net/schemas/FeatureXML_1_1.xsd" xmlns:xsi="http://www.w3.org/2001/XMLSchema-instance">
	<description>
		<admin>
			<sampleName></sampleName>
			<contact>
				<name></name>
				<institution></institution>
			</contact>
		</admin>
		<instrument>
			<instrumentName></instrumentName>
			<source>
			</source>
			<analyzerList count="1">
				<analyzer>
				</analyzer>
			</analyzerList>
			<detector>
			</detector>
		</instrument>
		<dataProcessing>
			<software>
				<name></name>
				<version></version>
			</software>
		</dataProcessing>
	</description>
	<featureList count="553">
		<feature id="0">
			<position dim="0">1001.48</position>
			<position dim="1">640.277</position>
			<intensity>9.62638e+09</intensity>
			<quality dim="0">314</quality>
			<quality dim="1">427</quality>
			<overallquality>0</overallquality>
			<charge>3</charge>
			<model name="">
			</model>
			<convexhull nr="0">
				<hullpoint>
					<hposition dim="0">943.481</hposition>
					<hposition dim="1">640.197</hposition>
				</hullpoint>
				<hullpoint>
					<hposition dim="0">955.481</hposition>
					<hposition dim="1">640.157</hposition>
				</hullpoint>
				<hullpoint>
					<hposition dim="0">961.481</hposition>
					<hposition dim="1">640.147</hposition>
				</hullpoint>
				<hullpoint>
					<hposition dim="0">1279.48</hposition>
					<hposition dim="1">640.147</hposition>
				</hullpoint>
				<hullpoint>
					<hposition dim="0">1279.48</hposition>
					<hposition dim="1">642.307</hposition>
				</hullpoint>
				<hullpoint>
					<hposition dim="0">982.481</hposition>
					<hposition dim="1">642.307</hposition>
				</hullpoint>
				<hullpoint>
					<hposition dim="0">973.481</hposition>
					<hposition dim="1">642.297</hposition>
				</hullpoint>
				<hullpoint>
					<hposition dim="0">958.481</hposition>
					<hposition dim="1">642.267</hposition>
				</hullpoint>
				<hullpoint>
					<hposition dim="0">955.481</hposition>
					<hposition dim="1">642.257</hposition>
				</hullpoint>
				<hullpoint>
					<hposition dim="0">949.481</hposition>
					<hposition dim="1">641.587</hposition>
				</hullpoint>
				<hullpoint>
					<hposition dim="0">943.481</hposition>
					<hposition dim="1">640.907</hposition>
				</hullpoint>
			</convexhull>
			<userParam type="string" name="sequence" value="GGGGEGGGTHATHGSASPPGDR"/>
		</feature>
		<feature id="1">
			<position dim="0">455.997</position>
			<position dim="1">1208.93</position>
			<intensity>4.60194e+09</intensity>
			<quality dim="0">117</quality>
			<quality dim="1">245</quality>
			<overallquality>0</overallquality>
			<charge>2</charge>
			<model name="">
			</model>
			<convexhull nr="0">
				<hullpoint>
					<hposition dim="0">352.997</hposition>
					<hposition dim="1">1208.92</hposition>
				</hullpoint>
				<hullpoint>
					<hposition dim="0">475.997</hposition>
					<hposition dim="1">1208.92</hposition>
				</hullpoint>
				<hullpoint>
					<hposition dim="0">478.997</hposition>
					<hposition dim="1">1208.93</hposition>
				</hullpoint>
				<hullpoint>
					<hposition dim="0">481.997</hposition>
					<hposition dim="1">1208.95</hposition>
				</hullpoint>
				<hullpoint>
					<hposition dim="0">484.997</hposition>
					<hposition dim="1">1209.5</hposition>
				</hullpoint>
				<hullpoint>
					<hposition dim="0">481.997</hposition>
					<hposition dim="1">1211.5</hposition>
				</hullpoint>
				<hullpoint>
					<hposition dim="0">478.997</hposition>
					<hposition dim="1">1212.51</hposition>
				</hullpoint>
				<hullpoint>
					<hposition dim="0">475.997</hposition>
					<hposition dim="1">1212.54</hposition>
				</hullpoint>
				<hullpoint>
					<hposition dim="0">463.997</hposition>
					<hposition dim="1">1212.58</hposition>
				</hullpoint>
				<hullpoint>
					<hposition dim="0">409.997</hposition>
					<hposition dim="1">1212.58</hposition>
				</hullpoint>
				<hullpoint>
					<hposition dim="0">379.997</hposition>
					<hposition dim="1">1212.57</hposition>
				</hullpoint>
				<hullpoint>
					<hposition dim="0">355.997</hposition>
					<hposition dim="1">1212.55</hposition>
				</hullpoint>
				<hullpoint>
					<hposition dim="0">352.997</hposition>
					<hposition dim="1">1212.54</hposition>
				</hullpoint>
			</convexhull>
			<userParam type="string" name="sequence" value="CNCKPTDENPCGSDSECLNR"/>
		</feature>
		<feature id="2">
			<position dim="0">822.887</position>
			<position dim="1">1415.64</position>
			<intensity>1.1282e+10</intensity>
			<quality dim="0">220</quality>
			<quality dim="1">367</quality>
			<overallquality>0</overallquality>
			<charge>1</charge>
			<model name="">
			</model>
			<convexhull nr="0">
				<hullpoint>
					<hposition dim="0">662.887</hposition>
					<hposition dim="1">1415.41</hposition>
				</hullpoint>
				<hullpoint>
					<hposition dim="0">863.887</hposition>
					<hposition dim="1">1415.41</hposition>
				</hullpoint>
				<hullpoint>
					<hposition dim="0">872.887</hposition>
					<hposition dim="1">1415.42</hposition>
				</hullpoint>
				<hullpoint>
					<hposition dim="0">884.887</hposition>
					<hposition dim="1">1415.45</hposition>
				</hullpoint>
				<hullpoint>
					<hposition dim="0">890.887</hposition>
					<hposition dim="1">1415.49</hposition>
				</hullpoint>
				<hullpoint>
					<hposition dim="0">890.887</hposition>
					<hposition dim="1">1415.5</hposition>
				</hullpoint>
				<hullpoint>
					<hposition dim="0">887.887</hposition>
					<hposition dim="1">1417.5</hposition>
				</hullpoint>
				<hullpoint>
					<hposition dim="0">884.887</hposition>
					<hposition dim="1">1418.5</hposition>
				</hullpoint>
				<hullpoint>
					<hposition dim="0">875.887</hposition>
					<hposition dim="1">1420.52</hposition>
				</hullpoint>
				<hullpoint>
					<hposition dim="0">866.887</hposition>
					<hposition dim="1">1420.55</hposition>
				</hullpoint>
				<hullpoint>
					<hposition dim="0">854.887</hposition>
					<hposition dim="1">1420.57</hposition>
				</hullpoint>
				<hullpoint>
					<hposition dim="0">842.887</hposition>
					<hposition dim="1">1420.58</hposition>
				</hullpoint>
				<hullpoint>
					<hposition dim="0">665.887</hposition>
					<hposition dim="1">1420.58</hposition>
				</hullpoint>
				<hullpoint>
					<hposition dim="0">662.887</hposition>
					<hposition dim="1">1420.57</hposition>
				</hullpoint>
			</convexhull>
			<userParam type="string" name="sequence" value="AGSSQPPATSGNGER"/>
		</feature>
		<feature id="3">
			<position dim="0">818.519</position>
			<position dim="1">1411.67</position>
			<intensity>6.56782e+09</intensity>
			<quality dim="0">258</quality>
			<quality dim="1">366</quality>
			<overallquality>0</overallquality>
			<charge>1</charge>
			<model name="">
			</model>
			<convexhull nr="0">
				<hullpoint>
					<hposition dim="0">775.519</hposition>
					<hposition dim="1">1411.53</hposition>
				</hullpoint>
				<hullpoint>
					<hposition dim="0">778.519</hposition>
					<hposition dim="1">1411.5</hposition>
				</hullpoint>
				<hullpoint>
					<hposition dim="0">781.519</hposition>
					<hposition dim="1">1411.48</hposition>
				</hullpoint>
				<hullpoint>
					<hposition dim="0">787.519</hposition>
					<hposition dim="1">1411.46</hposition>
				</hullpoint>
				<hullpoint>
					<hposition dim="0">856.519</hposition>
					<hposition dim="1">1411.46</hposition>
				</hullpoint>
				<hullpoint>
					<hposition dim="0">865.519</hposition>
					<hposition dim="1">1411.49</hposition>
				</hullpoint>
				<hullpoint>
					<hposition dim="0">868.519</hposition>
					<hposition dim="1">1411.51</hposition>
				</hullpoint>
				<hullpoint>
					<hposition dim="0">868.519</hposition>
					<hposition dim="1">1413.57</hposition>
				</hullpoint>
				<hullpoint>
					<hposition dim="0">865.519</hposition>
					<hposition dim="1">1415.57</hposition>
				</hullpoint>
				<hullpoint>
					<hposition dim="0">862.519</hposition>
					<hposition dim="1">1416.57</hposition>
				</hullpoint>
				<hullpoint>
					<hposition dim="0">859.519</hposition>
					<hposition dim="1">1416.59</hposition>
				</hullpoint>
				<hullpoint>
					<hposition dim="0">850.519</hposition>
					<hposition dim="1">1416.62</hposition>
				</hullpoint>
				<hullpoint>
					<hposition dim="0">844.519</hposition>
					<hposition dim="1">1416.63</hposition>
				</hullpoint>
				<hullpoint>
					<hposition dim="0">799.519</hposition>
					<hposition dim="1">1416.63</hposition>
				</hullpoint>
				<hullpoint>
					<hposition dim="0">793.519</hposition>
					<hposition dim="1">1416.62</hposition>
				</hullpoint>
				<hullpoint>
					<hposition dim="0">784.519</hposition>
					<hposition dim="1">1416.59</hposition>
				</hullpoint>
				<hullpoint>
					<hposition dim="0">781.519</hposition>
					<hposition dim="1">1416.56</hposition>
				</hullpoint>
				<hullpoint>
					<hposition dim="0">778.519</hposition>
					<hposition dim="1">1414.57</hposition>
				</hullpoint>
				<hullpoint>
					<hposition dim="0">775.519</hposition>
					<hposition dim="1">1412.55</hposition>
				</hullpoint>
			</convexhull>
			<userParam type="string" name="sequence" value="NPVASPTQPNGSDK"/>
		</feature>
		<feature id="4">
			<position dim="0">390.375</position>
			<position dim="1">542.237</position>
			<intensity>1.13382e+10</intensity>
			<quality dim="0">108</quality>
			<quality dim="1">223</quality>
			<overallquality>0</overallquality>
			<charge>2</charge>
			<model name="">
			</model>
			<convexhull nr="0">
				<hullpoint>
					<hposition dim="0">326.375</hposition>
					<hposition dim="1">542.187</hposition>
				</hullpoint>
				<hullpoint>
					<hposition dim="0">335.375</hposition>
					<hposition dim="1">542.157</hposition>
				</hullpoint>
				<hullpoint>
					<hposition dim="0">344.375</hposition>
					<hposition dim="1">542.137</hposition>
				</hullpoint>
				<hullpoint>
					<hposition dim="0">668.375</hposition>
					<hposition dim="1">542.137</hposition>
				</hullpoint>
				<hullpoint>
					<hposition dim="0">668.375</hposition>
					<hposition dim="1">544.767</hposition>
				</hullpoint>
				<hullpoint>
					<hposition dim="0">656.375</hposition>
					<hposition dim="1">544.777</hposition>
				</hullpoint>
				<hullpoint>
					<hposition dim="0">527.375</hposition>
					<hposition dim="1">544.797</hposition>
				</hullpoint>
				<hullpoint>
					<hposition dim="0">371.375</hposition>
					<hposition dim="1">544.797</hposition>
				</hullpoint>
				<hullpoint>
					<hposition dim="0">362.375</hposition>
					<hposition dim="1">544.787</hposition>
				</hullpoint>
				<hullpoint>
					<hposition dim="0">350.375</hposition>
					<hposition dim="1">544.767</hposition>
				</hullpoint>
				<hullpoint>
					<hposition dim="0">344.375</hposition>
					<hposition dim="1">544.747</hposition>
				</hullpoint>
				<hullpoint>
					<hposition dim="0">341.375</hposition>
					<hposition dim="1">544.727</hposition>
				</hullpoint>
				<hullpoint>
					<hposition dim="0">332.375</hposition>
					<hposition dim="1">543.737</hposition>
				</hullpoint>
				<hullpoint>
					<hposition dim="0">326.375</hposition>
					<hposition dim="1">542.737</hposition>
				</hullpoint>
			</convexhull>
			<userParam type="string" name="sequence" value="ASENPAHDSR"/>
		</feature>
		<feature id="5">
			<position dim="0">1069.28</position>
			<position dim="1">1521.62</position>
			<intensity>1.38132e+10</intensity>
			<quality dim="0">330</quality>
			<quality dim="1">450</quality>
			<overallquality>0</overallquality>
			<charge>1</charge>
			<model name="">
			</model>
			<convexhull nr="0">
				<hullpoint>
					<hposition dim="0">990.278</hposition>
					<hposition dim="1">1521.47</hposition>
				</hullpoint>
				<hullpoint>
					<hposition dim="0">993.278</hposition>
					<hposition dim="1">1521.45</hposition>
				</hullpoint>
				<hullpoint>
					<hposition dim="0">1005.28</hposition>
					<hposition dim="1">1521.41</hposition>
				</hullpoint>
				<hullpoint>
					<hposition dim="0">1017.28</hposition>
					<hposition dim="1">1521.39</hposition>
				</hullpoint>
				<hullpoint>
					<hposition dim="0">1305.28</hposition>
					<hposition dim="1">1521.39</hposition>
				</hullpoint>
				<hullpoint>
					<hposition dim="0">1305.28</hposition>
					<hposition dim="1">1526.52</hposition>
				</hullpoint>
				<hullpoint>
					<hposition dim="0">1302.28</hposition>
					<hposition dim="1">1526.53</hposition>
				</hullpoint>
				<hullpoint>
					<hposition dim="0">1290.28</hposition>
					<hposition dim="1">1526.54</hposition>
				</hullpoint>
				<hullpoint>
					<hposition dim="0">1248.28</hposition>
					<hposition dim="1">1526.55</hposition>
				</hullpoint>
				<hullpoint>
					<hposition dim="0">1032.28</hposition>
					<hposition dim="1">1526.55</hposition>
				</hullpoint>
				<hullpoint>
					<hposition dim="0">1014.28</hposition>
					<hposition dim="1">1526.52</hposition>
				</hullpoint>
				<hullpoint>
					<hposition dim="0">1008.28</hposition>
					<hposition dim="1">1526.5</hposition>
				</hullpoint>
				<hullpoint>
					<hposition dim="0">1005.28</hposition>
					<hposition dim="1">1526.47</hposition>
				</hullpoint>
				<hullpoint>
					<hposition dim="0">993.278</hposition>
					<hposition dim="1">1523.47</hposition>
				</hullpoint>
				<hullpoint>
					<hposition dim="0">990.278</hposition>
					<hposition dim="1">1521.48</hposition>
				</hullpoint>
			</convexhull>
			<userParam type="string" name="sequence" value="SSSAENQEGDPGTDK"/>
		</feature>
		<feature id="6">
			<position dim="0">417.229</position>
			<position dim="1">1817.72</position>
			<intensity>6.38459e+09</intensity>
			<quality dim="0">127</quality>
			<quality dim="1">232</quality>
			<overallquality>0</overallquality>
			<charge>1</charge>
			<model name="">
			</model>
			<convexhull nr="0">
				<hullpoint>
					<hposition dim="0">383.229</hposition>
					<hposition dim="1">1817.6</hposition>
				</hullpoint>
				<hullpoint>
					<hposition dim="0">389.229</hposition>
					<hposition dim="1">1817.57</hposition>
				</hullpoint>
				<hullpoint>
					<hposition dim="0">392.229</hposition>
					<hposition dim="1">1817.56</hposition>
				</hullpoint>
				<hullpoint>
					<hposition dim="0">566.229</hposition>
					<hposition dim="1">1817.56</hposition>
				</hullpoint>
				<hullpoint>
					<hposition dim="0">566.229</hposition>
					<hposition dim="1">1822.7</hposition>
				</hullpoint>
				<hullpoint>
					<hposition dim="0">560.229</hposition>
					<hposition dim="1">1822.71</hposition>
				</hullpoint>
				<hullpoint>
					<hposition dim="0">533.229</hposition>
					<hposition dim="1">1822.72</hposition>
				</hullpoint>
				<hullpoint>
					<hposition dim="0">401.229</hposition>
					<hposition dim="1">1822.72</hposition>
				</hullpoint>
				<hullpoint>
					<hposition dim="0">395.229</hposition>
					<hposition dim="1">1822.71</hposition>
				</hullpoint>
				<hullpoint>
					<hposition dim="0">392.229</hposition>
					<hposition dim="1">1822.7</hposition>
				</hullpoint>
				<hullpoint>
					<hposition dim="0">389.229</hposition>
					<hposition dim="1">1822.68</hposition>
				</hullpoint>
				<hullpoint>
					<hposition dim="0">386.229</hposition>
					<hposition dim="1">1822.65</hposition>
				</hullpoint>
				<hullpoint>
					<hposition dim="0">383.229</hposition>
					<hposition dim="1">1820.66</hposition>
				</hullpoint>
			</convexhull>
			<userParam type="string" name="sequence" value="GPEDGGAGSAGCGGGAEDPAK"/>
		</feature>
		<feature id="7">
			<position dim="0">920.798</position>
			<position dim="1">617.75</position>
			<intensity>1.258e+10</intensity>
			<quality dim="0">283</quality>
			<quality dim="1">400</quality>
			<overallquality>0</overallquality>
			<charge>2</charge>
			<model name="">
			</model>
			<convexhull nr="0">
				<hullpoint>
					<hposition dim="0">850.798</hposition>
					<hposition dim="1">617.71</hposition>
				</hullpoint>
				<hullpoint>
					<hposition dim="0">853.798</hposition>
					<hposition dim="1">617.69</hposition>
				</hullpoint>
				<hullpoint>
					<hposition dim="0">859.798</hposition>
					<hposition dim="1">617.67</hposition>
				</hullpoint>
				<hullpoint>
					<hposition dim="0">871.798</hposition>
					<hposition dim="1">617.65</hposition>
				</hullpoint>
				<hullpoint>
					<hposition dim="0">1081.8</hposition>
					<hposition dim="1">617.65</hposition>
				</hullpoint>
				<hullpoint>
					<hposition dim="0">1081.8</hposition>
					<hposition dim="1">620.27</hposition>
				</hullpoint>
				<hullpoint>
					<hposition dim="0">1078.8</hposition>
					<hposition dim="1">620.28</hposition>
				</hullpoint>
				<hullpoint>
					<hposition dim="0">1060.8</hposition>
					<hposition dim="1">620.29</hposition>
				</hullpoint>
				<hullpoint>
					<hposition dim="0">1039.8</hposition>
					<hposition dim="1">620.3</hposition>
				</hullpoint>
				<hullpoint>
					<hposition dim="0">1000.8</hposition>
					<hposition dim="1">620.31</hposition>
				</hullpoint>
				<hullpoint>
					<hposition dim="0">892.798</hposition>
					<hposition dim="1">620.31</hposition>
				</hullpoint>
				<hullpoint>
					<hposition dim="0">883.798</hposition>
					<hposition dim="1">620.3</hposition>
				</hullpoint>
				<hullpoint>
					<hposition dim="0">877.798</hposition>
					<hposition dim="1">620.29</hposition>
				</hullpoint>
				<hullpoint>
					<hposition dim="0">865.798</hposition>
					<hposition dim="1">620.25</hposition>
				</hullpoint>
				<hullpoint>
					<hposition dim="0">859.798</hposition>
					<hposition dim="1">619.75</hposition>
				</hullpoint>
				<hullpoint>
					<hposition dim="0">850.798</hposition>
					<hposition dim="1">618.25</hposition>
				</hullpoint>
			</convexhull>
			<userParam type="string" name="sequence" value="DSDHSSEHAHL"/>
		</feature>
		<feature id="8">
			<position dim="0">1261.17</position>
			<position dim="1">782.917</position>
			<intensity>9.9112e+09</intensity>
			<quality dim="0">401</quality>
			<quality dim="1">514</quality>
			<overallquality>0</overallquality>
			<charge>2</charge>
			<model name="">
			</model>
			<convexhull nr="0">
				<hullpoint>
					<hposition dim="0">1203.17</hposition>
					<hposition dim="1">782.907</hposition>
				</hullpoint>
				<hullpoint>
					<hposition dim="0">1206.17</hposition>
					<hposition dim="1">782.887</hposition>
				</hullpoint>
				<hullpoint>
					<hposition dim="0">1218.17</hposition>
					<hposition dim="1">782.847</hposition>
				</hullpoint>
				<hullpoint>
					<hposition dim="0">1446.17</hposition>
					<hposition dim="1">782.847</hposition>
				</hullpoint>
				<hullpoint>
					<hposition dim="0">1446.17</hposition>
					<hposition dim="1">785.967</hposition>
				</hullpoint>
				<hullpoint>
					<hposition dim="0">1443.17</hposition>
					<hposition dim="1">785.977</hposition>
				</hullpoint>
				<hullpoint>
					<hposition dim="0">1416.17</hposition>
					<hposition dim="1">785.987</hposition>
				</hullpoint>
				<hullpoint>
					<hposition dim="0">1338.17</hposition>
					<hposition dim="1">786.007</hposition>
				</hullpoint>
				<hullpoint>
					<hposition dim="0">1248.17</hposition>
					<hposition dim="1">786.007</hposition>
				</hullpoint>
				<hullpoint>
					<hposition dim="0">1236.17</hposition>
					<hposition dim="1">785.997</hposition>
				</hullpoint>
				<hullpoint>
					<hposition dim="0">1224.17</hposition>
					<hposition dim="1">785.977</hposition>
				</hullpoint>
				<hullpoint>
					<hposition dim="0">1221.17</hposition>
					<hposition dim="1">785.967</hposition>
				</hullpoint>
				<hullpoint>
					<hposition dim="0">1218.17</hposition>
					<hposition dim="1">785.947</hposition>
				</hullpoint>
				<hullpoint>
					<hposition dim="0">1212.17</hposition>
					<hposition dim="1">785.427</hposition>
				</hullpoint>
				<hullpoint>
					<hposition dim="0">1209.17</hposition>
					<hposition dim="1">784.937</hposition>
				</hullpoint>
				<hullpoint>
					<hposition dim="0">1206.17</hposition>
					<hposition dim="1">784.437</hposition>
				</hullpoint>
				<hullpoint>
					<hposition dim="0">1203.17</hposition>
					<hposition dim="1">783.437</hposition>
				</hullpoint>
			</convexhull>
			<userParam type="string" name="sequence" value="GMHRPGPLPPSPPPK"/>
		</feature>
		<feature id="9">
			<position dim="0">765.062</position>
			<position dim="1">380.675</position>
			<intensity>1.17873e+10</intensity>
			<quality dim="0">205</quality>
			<quality dim="1">348</quality>
			<overallquality>0</overallquality>
			<charge>12</charge>
			<model name="">
			</model>
			<convexhull nr="0">
				<hullpoint>
					<hposition dim="0">617.062</hposition>
					<hposition dim="1">380.595</hposition>
				</hullpoint>
				<hullpoint>
					<hposition dim="0">623.062</hposition>
					<hposition dim="1">380.585</hposition>
				</hullpoint>
				<hullpoint>
					<hposition dim="0">809.062</hposition>
					<hposition dim="1">380.585</hposition>
				</hullpoint>
				<hullpoint>
					<hposition dim="0">815.062</hposition>
					<hposition dim="1">380.595</hposition>
				</hullpoint>
				<hullpoint>
					<hposition dim="0">827.062</hposition>
					<hposition dim="1">380.635</hposition>
				</hullpoint>
				<hullpoint>
					<hposition dim="0">830.062</hposition>
					<hposition dim="1">380.655</hposition>
				</hullpoint>
				<hullpoint>
					<hposition dim="0">833.062</hposition>
					<hposition dim="1">380.735</hposition>
				</hullpoint>
				<hullpoint>
					<hposition dim="0">833.062</hposition>
					<hposition dim="1">380.995</hposition>
				</hullpoint>
				<hullpoint>
					<hposition dim="0">827.062</hposition>
					<hposition dim="1">381.255</hposition>
				</hullpoint>
				<hullpoint>
					<hposition dim="0">821.062</hposition>
					<hposition dim="1">381.435</hposition>
				</hullpoint>
				<hullpoint>
					<hposition dim="0">818.062</hposition>
					<hposition dim="1">381.515</hposition>
				</hullpoint>
				<hullpoint>
					<hposition dim="0">806.062</hposition>
					<hposition dim="1">381.555</hposition>
				</hullpoint>
				<hullpoint>
					<hposition dim="0">800.062</hposition>
					<hposition dim="1">381.565</hposition>
				</hullpoint>
				<hullpoint>
					<hposition dim="0">791.062</hposition>
					<hposition dim="1">381.575</hposition>
				</hullpoint>
				<hullpoint>
					<hposition dim="0">692.062</hposition>
					<hposition dim="1">381.575</hposition>
				</hullpoint>
				<hullpoint>
					<hposition dim="0">662.062</hposition>
					<hposition dim="1">381.565</hposition>
				</hullpoint>
				<hullpoint>
					<hposition dim="0">620.062</hposition>
					<hposition dim="1">381.545</hposition>
				</hullpoint>
				<hullpoint>
					<hposition dim="0">617.062</hposition>
					<hposition dim="1">381.535</hposition>
				</hullpoint>
			</convexhull>
			<userParam type="string" name="sequence" value="GHHHHHHHHHHHHQQQQHQALQSNWHLPQMSSPPSAAR"/>
		</feature>
		<feature id="10">
			<position dim="0">500.567</position>
			<position dim="1">1354.62</position>
			<intensity>1.17619e+10</intensity>
			<quality dim="0">113</quality>
			<quality dim="1">260</quality>
			<overallquality>0</overallquality>
			<charge>1</charge>
			<model name="">
			</model>
			<convexhull nr="0">
				<hullpoint>
					<hposition dim="0">340.567</hposition>
					<hposition dim="1">1354.41</hposition>
				</hullpoint>
				<hullpoint>
					<hposition dim="0">547.567</hposition>
					<hposition dim="1">1354.41</hposition>
				</hullpoint>
				<hullpoint>
					<hposition dim="0">559.567</hposition>
					<hposition dim="1">1354.43</hposition>
				</hullpoint>
				<hullpoint>
					<hposition dim="0">571.567</hposition>
					<hposition dim="1">1354.47</hposition>
				</hullpoint>
				<hullpoint>
					<hposition dim="0">571.567</hposition>
					<hposition dim="1">1355.51</hposition>
				</hullpoint>
				<hullpoint>
					<hposition dim="0">568.567</hposition>
					<hposition dim="1">1356.52</hposition>
				</hullpoint>
				<hullpoint>
					<hposition dim="0">565.567</hposition>
					<hposition dim="1">1357.52</hposition>
				</hullpoint>
				<hullpoint>
					<hposition dim="0">559.567</hposition>
					<hposition dim="1">1359.5</hposition>
				</hullpoint>
				<hullpoint>
					<hposition dim="0">556.567</hposition>
					<hposition dim="1">1359.52</hposition>
				</hullpoint>
				<hullpoint>
					<hposition dim="0">547.567</hposition>
					<hposition dim="1">1359.55</hposition>
				</hullpoint>
				<hullpoint>
					<hposition dim="0">535.567</hposition>
					<hposition dim="1">1359.57</hposition>
				</hullpoint>
				<hullpoint>
					<hposition dim="0">526.567</hposition>
					<hposition dim="1">1359.58</hposition>
				</hullpoint>
				<hullpoint>
					<hposition dim="0">379.567</hposition>
					<hposition dim="1">1359.58</hposition>
				</hullpoint>
				<hullpoint>
					<hposition dim="0">340.567</hposition>
					<hposition dim="1">1359.57</hposition>
				</hullpoint>
			</convexhull>
			<userParam type="string" name="sequence" value="EAQSEAPPSAPDR"/>
		</feature>
		<feature id="11">
			<position dim="0">1210.82</position>
			<position dim="1">2113.92</position>
			<intensity>1.10179e+10</intensity>
			<quality dim="0">384</quality>
			<quality dim="1">497</quality>
			<overallquality>0</overallquality>
			<charge>1</charge>
			<model name="">
			</model>
			<convexhull nr="0">
				<hullpoint>
					<hposition dim="0">1152.82</hposition>
					<hposition dim="1">2113.93</hposition>
				</hullpoint>
				<hullpoint>
					<hposition dim="0">1155.82</hposition>
					<hposition dim="1">2113.9</hposition>
				</hullpoint>
				<hullpoint>
					<hposition dim="0">1167.82</hposition>
					<hposition dim="1">2113.86</hposition>
				</hullpoint>
				<hullpoint>
					<hposition dim="0">1173.82</hposition>
					<hposition dim="1">2113.85</hposition>
				</hullpoint>
				<hullpoint>
					<hposition dim="0">1266.82</hposition>
					<hposition dim="1">2113.85</hposition>
				</hullpoint>
				<hullpoint>
					<hposition dim="0">1284.82</hposition>
					<hposition dim="1">2113.87</hposition>
				</hullpoint>
				<hullpoint>
					<hposition dim="0">1287.82</hposition>
					<hposition dim="1">2113.88</hposition>
				</hullpoint>
				<hullpoint>
					<hposition dim="0">1287.82</hposition>
					<hposition dim="1">2118.91</hposition>
				</hullpoint>
				<hullpoint>
					<hposition dim="0">1161.82</hposition>
					<hposition dim="1">2118.91</hposition>
				</hullpoint>
				<hullpoint>
					<hposition dim="0">1158.82</hposition>
					<hposition dim="1">2117.95</hposition>
				</hullpoint>
				<hullpoint>
					<hposition dim="0">1155.82</hposition>
					<hposition dim="1">2116.95</hposition>
				</hullpoint>
				<hullpoint>
					<hposition dim="0">1152.82</hposition>
					<hposition dim="1">2114.94</hposition>
				</hullpoint>
			</convexhull>
			<userParam type="string" name="sequence" value="STMEPQGNVPQPSQCPEAR"/>
		</feature>
		<feature id="12">
			<position dim="0">568.42</position>
			<position dim="1">1385.66</position>
			<intensity>6.31127e+09</intensity>
			<quality dim="0">177</quality>
			<quality dim="1">283</quality>
			<overallquality>0</overallquality>
			<charge>1</charge>
			<model name="">
			</model>
			<convexhull nr="0">
				<hullpoint>
					<hposition dim="0">531.42</hposition>
					<hposition dim="1">1385.5</hposition>
				</hullpoint>
				<hullpoint>
					<hposition dim="0">546.42</hposition>
					<hposition dim="1">1385.45</hposition>
				</hullpoint>
				<hullpoint>
					<hposition dim="0">846.42</hposition>
					<hposition dim="1">1385.45</hposition>
				</hullpoint>
				<hullpoint>
					<hposition dim="0">846.42</hposition>
					<hposition dim="1">1390.61</hposition>
				</hullpoint>
				<hullpoint>
					<hposition dim="0">774.42</hposition>
					<hposition dim="1">1390.62</hposition>
				</hullpoint>
				<hullpoint>
					<hposition dim="0">561.42</hposition>
					<hposition dim="1">1390.62</hposition>
				</hullpoint>
				<hullpoint>
					<hposition dim="0">549.42</hposition>
					<hposition dim="1">1390.6</hposition>
				</hullpoint>
				<hullpoint>
					<hposition dim="0">540.42</hposition>
					<hposition dim="1">1390.57</hposition>
				</hullpoint>
				<hullpoint>
					<hposition dim="0">537.42</hposition>
					<hposition dim="1">1389.57</hposition>
				</hullpoint>
				<hullpoint>
					<hposition dim="0">531.42</hposition>
					<hposition dim="1">1387.56</hposition>
				</hullpoint>
			</convexhull>
			<userParam type="string" name="sequence" value="SANPEAASSTSHVK"/>
		</feature>
		<feature id="13">
			<position dim="0">1022.19</position>
			<position dim="1">575.778</position>
			<intensity>4.65818e+09</intensity>
			<quality dim="0">287</quality>
			<quality dim="1">434</quality>
			<overallquality>0</overallquality>
			<charge>2</charge>
			<model name="">
			</model>
			<convexhull nr="0">
				<hullpoint>
					<hposition dim="0">862.194</hposition>
					<hposition dim="1">575.708</hposition>
				</hullpoint>
				<hullpoint>
					<hposition dim="0">1042.19</hposition>
					<hposition dim="1">575.708</hposition>
				</hullpoint>
				<hullpoint>
					<hposition dim="0">1051.19</hposition>
					<hposition dim="1">575.738</hposition>
				</hullpoint>
				<hullpoint>
					<hposition dim="0">1054.19</hposition>
					<hposition dim="1">575.768</hposition>
				</hullpoint>
				<hullpoint>
					<hposition dim="0">1054.19</hposition>
					<hposition dim="1">576.298</hposition>
				</hullpoint>
				<hullpoint>
					<hposition dim="0">1051.19</hposition>
					<hposition dim="1">577.298</hposition>
				</hullpoint>
				<hullpoint>
					<hposition dim="0">1048.19</hposition>
					<hposition dim="1">577.808</hposition>
				</hullpoint>
				<hullpoint>
					<hposition dim="0">1045.19</hposition>
					<hposition dim="1">578.308</hposition>
				</hullpoint>
				<hullpoint>
					<hposition dim="0">1042.19</hposition>
					<hposition dim="1">578.328</hposition>
				</hullpoint>
				<hullpoint>
					<hposition dim="0">1033.19</hposition>
					<hposition dim="1">578.358</hposition>
				</hullpoint>
				<hullpoint>
					<hposition dim="0">1024.19</hposition>
					<hposition dim="1">578.368</hposition>
				</hullpoint>
				<hullpoint>
					<hposition dim="0">937.194</hposition>
					<hposition dim="1">578.368</hposition>
				</hullpoint>
				<hullpoint>
					<hposition dim="0">862.194</hposition>
					<hposition dim="1">578.358</hposition>
				</hullpoint>
			</convexhull>
			<userParam type="string" name="sequence" value="VHYHPDSPAK"/>
		</feature>
		<feature id="14">
			<position dim="0">589.048</position>
			<position dim="1">1286.54</position>
			<intensity>7.91006e+09</intensity>
			<quality dim="0">143</quality>
			<quality dim="1">290</quality>
			<overallquality>0</overallquality>
			<charge>1</charge>
			<model name="">
			</model>
			<convexhull nr="0">
				<hullpoint>
					<hposition dim="0">429.048</hposition>
					<hposition dim="1">1286.42</hposition>
				</hullpoint>
				<hullpoint>
					<hposition dim="0">618.048</hposition>
					<hposition dim="1">1286.42</hposition>
				</hullpoint>
				<hullpoint>
					<hposition dim="0">624.048</hposition>
					<hposition dim="1">1286.43</hposition>
				</hullpoint>
				<hullpoint>
					<hposition dim="0">633.048</hposition>
					<hposition dim="1">1286.46</hposition>
				</hullpoint>
				<hullpoint>
					<hposition dim="0">636.048</hposition>
					<hposition dim="1">1286.48</hposition>
				</hullpoint>
				<hullpoint>
					<hposition dim="0">636.048</hposition>
					<hposition dim="1">1287.52</hposition>
				</hullpoint>
				<hullpoint>
					<hposition dim="0">630.048</hposition>
					<hposition dim="1">1289.54</hposition>
				</hullpoint>
				<hullpoint>
					<hposition dim="0">627.048</hposition>
					<hposition dim="1">1290.54</hposition>
				</hullpoint>
				<hullpoint>
					<hposition dim="0">624.048</hposition>
					<hposition dim="1">1291.53</hposition>
				</hullpoint>
				<hullpoint>
					<hposition dim="0">621.048</hposition>
					<hposition dim="1">1291.54</hposition>
				</hullpoint>
				<hullpoint>
					<hposition dim="0">429.048</hposition>
					<hposition dim="1">1291.54</hposition>
				</hullpoint>
			</convexhull>
			<userParam type="string" name="sequence" value="SHEAEAEQEEK"/>
		</feature>
		<feature id="15">
			<position dim="0">669.156</position>
			<position dim="1">1117.5</position>
			<intensity>5.67345e+09</intensity>
			<quality dim="0">211</quality>
			<quality dim="1">316</quality>
			<overallquality>0</overallquality>
			<charge>1</charge>
			<model name="">
			</model>
			<convexhull nr="0">
				<hullpoint>
					<hposition dim="0">635.156</hposition>
					<hposition dim="1">1117.43</hposition>
				</hullpoint>
				<hullpoint>
					<hposition dim="0">641.156</hposition>
					<hposition dim="1">1117.39</hposition>
				</hullpoint>
				<hullpoint>
					<hposition dim="0">644.156</hposition>
					<hposition dim="1">1117.38</hposition>
				</hullpoint>
				<hullpoint>
					<hposition dim="0">938.156</hposition>
					<hposition dim="1">1117.38</hposition>
				</hullpoint>
				<hullpoint>
					<hposition dim="0">938.156</hposition>
					<hposition dim="1">1122.5</hposition>
				</hullpoint>
				<hullpoint>
					<hposition dim="0">647.156</hposition>
					<hposition dim="1">1122.5</hposition>
				</hullpoint>
				<hullpoint>
					<hposition dim="0">644.156</hposition>
					<hposition dim="1">1122.49</hposition>
				</hullpoint>
				<hullpoint>
					<hposition dim="0">641.156</hposition>
					<hposition dim="1">1121.49</hposition>
				</hullpoint>
				<hullpoint>
					<hposition dim="0">638.156</hposition>
					<hposition dim="1">1120.48</hposition>
				</hullpoint>
				<hullpoint>
					<hposition dim="0">635.156</hposition>
					<hposition dim="1">1118.48</hposition>
				</hullpoint>
			</convexhull>
			<userParam type="string" name="sequence" value="DPPAADSTTSR"/>
		</feature>
		<feature id="16">
			<position dim="0">406.174</position>
			<position dim="1">974.365</position>
			<intensity>4.74974e+09</intensity>
			<quality dim="0">82</quality>
			<quality dim="1">229</quality>
			<overallquality>0</overallquality>
			<charge>2</charge>
			<model name="">
			</model>
			<convexhull nr="0">
				<hullpoint>
					<hposition dim="0">246.174</hposition>
					<hposition dim="1">974.315</hposition>
				</hullpoint>
				<hullpoint>
					<hposition dim="0">426.174</hposition>
					<hposition dim="1">974.315</hposition>
				</hullpoint>
				<hullpoint>
					<hposition dim="0">429.174</hposition>
					<hposition dim="1">974.325</hposition>
				</hullpoint>
				<hullpoint>
					<hposition dim="0">432.174</hposition>
					<hposition dim="1">974.345</hposition>
				</hullpoint>
				<hullpoint>
					<hposition dim="0">435.174</hposition>
					<hposition dim="1">974.375</hposition>
				</hullpoint>
				<hullpoint>
					<hposition dim="0">435.174</hposition>
					<hposition dim="1">975.405</hposition>
				</hullpoint>
				<hullpoint>
					<hposition dim="0">432.174</hposition>
					<hposition dim="1">976.415</hposition>
				</hullpoint>
				<hullpoint>
					<hposition dim="0">429.174</hposition>
					<hposition dim="1">977.415</hposition>
				</hullpoint>
				<hullpoint>
					<hposition dim="0">426.174</hposition>
					<hposition dim="1">977.435</hposition>
				</hullpoint>
				<hullpoint>
					<hposition dim="0">417.174</hposition>
					<hposition dim="1">977.465</hposition>
				</hullpoint>
				<hullpoint>
					<hposition dim="0">411.174</hposition>
					<hposition dim="1">977.475</hposition>
				</hullpoint>
				<hullpoint>
					<hposition dim="0">255.174</hposition>
					<hposition dim="1">977.475</hposition>
				</hullpoint>
				<hullpoint>
					<hposition dim="0">246.174</hposition>
					<hposition dim="1">977.465</hposition>
				</hullpoint>
			</convexhull>
			<userParam type="string" name="sequence" value="NDPYHPDHFNCANCGK"/>
		</feature>
		<feature id="17">
			<position dim="0">676.209</position>
			<position dim="1">1719.81</position>
			<intensity>7.95849e+09</intensity>
			<quality dim="0">210</quality>
			<quality dim="1">319</quality>
			<overallquality>0</overallquality>
			<charge>1</charge>
			<model name="">
			</model>
			<convexhull nr="0">
				<hullpoint>
					<hposition dim="0">630.209</hposition>
					<hposition dim="1">1719.77</hposition>
				</hullpoint>
				<hullpoint>
					<hposition dim="0">639.209</hposition>
					<hposition dim="1">1719.74</hposition>
				</hullpoint>
				<hullpoint>
					<hposition dim="0">708.209</hposition>
					<hposition dim="1">1719.74</hposition>
				</hullpoint>
				<hullpoint>
					<hposition dim="0">711.209</hposition>
					<hposition dim="1">1719.75</hposition>
				</hullpoint>
				<hullpoint>
					<hposition dim="0">714.209</hposition>
					<hposition dim="1">1719.77</hposition>
				</hullpoint>
				<hullpoint>
					<hposition dim="0">714.209</hposition>
					<hposition dim="1">1723.83</hposition>
				</hullpoint>
				<hullpoint>
					<hposition dim="0">711.209</hposition>
					<hposition dim="1">1724.81</hposition>
				</hullpoint>
				<hullpoint>
					<hposition dim="0">633.209</hposition>
					<hposition dim="1">1724.81</hposition>
				</hullpoint>
				<hullpoint>
					<hposition dim="0">630.209</hposition>
					<hposition dim="1">1723.84</hposition>
				</hullpoint>
			</convexhull>
			<userParam type="string" name="sequence" value="YDPCAAVPGAPGPPPPR"/>
		</feature>
		<feature id="18">
			<position dim="0">823.11</position>
			<position dim="1">2151.02</position>
			<intensity>6.20323e+09</intensity>
			<quality dim="0">263</quality>
			<quality dim="1">368</quality>
			<overallquality>0</overallquality>
			<charge>1</charge>
			<model name="">
			</model>
			<convexhull nr="0">
				<hullpoint>
					<hposition dim="0">789.11</hposition>
					<hposition dim="1">2150.87</hposition>
				</hullpoint>
				<hullpoint>
					<hposition dim="0">795.11</hposition>
					<hposition dim="1">2150.83</hposition>
				</hullpoint>
				<hullpoint>
					<hposition dim="0">801.11</hposition>
					<hposition dim="1">2150.81</hposition>
				</hullpoint>
				<hullpoint>
					<hposition dim="0">1008.11</hposition>
					<hposition dim="1">2150.81</hposition>
				</hullpoint>
				<hullpoint>
					<hposition dim="0">1008.11</hposition>
					<hposition dim="1">2155.96</hposition>
				</hullpoint>
				<hullpoint>
					<hposition dim="0">996.11</hposition>
					<hposition dim="1">2155.97</hposition>
				</hullpoint>
				<hullpoint>
					<hposition dim="0">939.11</hposition>
					<hposition dim="1">2155.98</hposition>
				</hullpoint>
				<hullpoint>
					<hposition dim="0">810.11</hposition>
					<hposition dim="1">2155.98</hposition>
				</hullpoint>
				<hullpoint>
					<hposition dim="0">804.11</hposition>
					<hposition dim="1">2155.97</hposition>
				</hullpoint>
				<hullpoint>
					<hposition dim="0">798.11</hposition>
					<hposition dim="1">2155.95</hposition>
				</hullpoint>
				<hullpoint>
					<hposition dim="0">795.11</hposition>
					<hposition dim="1">2155.93</hposition>
				</hullpoint>
				<hullpoint>
					<hposition dim="0">792.11</hposition>
					<hposition dim="1">2155.9</hposition>
				</hullpoint>
				<hullpoint>
					<hposition dim="0">789.11</hposition>
					<hposition dim="1">2153.9</hposition>
				</hullpoint>
			</convexhull>
			<userParam type="string" name="sequence" value="DEPVRPDQETQQPQVQEK"/>
		</feature>
		<feature id="19">
			<position dim="0">216.991</position>
			<position dim="1">625.256</position>
			<intensity>1.0311e+10</intensity>
			<quality dim="0">19</quality>
			<quality dim="1">166</quality>
			<overallquality>0</overallquality>
			<charge>3</charge>
			<model name="">
			</model>
			<convexhull nr="0">
				<hullpoint>
					<hposition dim="0">56.9908</hposition>
					<hposition dim="1">625.196</hposition>
				</hullpoint>
				<hullpoint>
					<hposition dim="0">263.991</hposition>
					<hposition dim="1">625.196</hposition>
				</hullpoint>
				<hullpoint>
					<hposition dim="0">269.991</hposition>
					<hposition dim="1">625.206</hposition>
				</hullpoint>
				<hullpoint>
					<hposition dim="0">278.991</hposition>
					<hposition dim="1">625.226</hposition>
				</hullpoint>
				<hullpoint>
					<hposition dim="0">284.991</hposition>
					<hposition dim="1">625.246</hposition>
				</hullpoint>
				<hullpoint>
					<hposition dim="0">287.991</hposition>
					<hposition dim="1">625.266</hposition>
				</hullpoint>
				<hullpoint>
					<hposition dim="0">287.991</hposition>
					<hposition dim="1">625.626</hposition>
				</hullpoint>
				<hullpoint>
					<hposition dim="0">284.991</hposition>
					<hposition dim="1">626.286</hposition>
				</hullpoint>
				<hullpoint>
					<hposition dim="0">281.991</hposition>
					<hposition dim="1">626.616</hposition>
				</hullpoint>
				<hullpoint>
					<hposition dim="0">272.991</hposition>
					<hposition dim="1">627.296</hposition>
				</hullpoint>
				<hullpoint>
					<hposition dim="0">263.991</hposition>
					<hposition dim="1">627.326</hposition>
				</hullpoint>
				<hullpoint>
					<hposition dim="0">251.991</hposition>
					<hposition dim="1">627.346</hposition>
				</hullpoint>
				<hullpoint>
					<hposition dim="0">242.991</hposition>
					<hposition dim="1">627.356</hposition>
				</hullpoint>
				<hullpoint>
					<hposition dim="0">56.9908</hposition>
					<hposition dim="1">627.356</hposition>
				</hullpoint>
			</convexhull>
			<userParam type="string" name="sequence" value="NCNYHHGFHPTTVCK"/>
		</feature>
		<feature id="20">
			<position dim="0">1477.58</position>
			<position dim="1">2265.09</position>
			<intensity>9.04979e+09</intensity>
			<quality dim="0">446</quality>
			<quality dim="1">586</quality>
			<overallquality>0</overallquality>
			<charge>1</charge>
			<model name="">
			</model>
			<convexhull nr="0">
				<hullpoint>
					<hposition dim="0">1338.58</hposition>
					<hposition dim="1">2265.01</hposition>
				</hullpoint>
				<hullpoint>
					<hposition dim="0">1341.58</hposition>
					<hposition dim="1">2265</hposition>
				</hullpoint>
				<hullpoint>
					<hposition dim="0">1512.58</hposition>
					<hposition dim="1">2265</hposition>
				</hullpoint>
				<hullpoint>
					<hposition dim="0">1521.58</hposition>
					<hposition dim="1">2265.02</hposition>
				</hullpoint>
				<hullpoint>
					<hposition dim="0">1524.58</hposition>
					<hposition dim="1">2265.03</hposition>
				</hullpoint>
				<hullpoint>
					<hposition dim="0">1530.58</hposition>
					<hposition dim="1">2265.06</hposition>
				</hullpoint>
				<hullpoint>
					<hposition dim="0">1530.58</hposition>
					<hposition dim="1">2268.09</hposition>
				</hullpoint>
				<hullpoint>
					<hposition dim="0">1527.58</hposition>
					<hposition dim="1">2269.1</hposition>
				</hullpoint>
				<hullpoint>
					<hposition dim="0">1524.58</hposition>
					<hposition dim="1">2270.08</hposition>
				</hullpoint>
				<hullpoint>
					<hposition dim="0">1338.58</hposition>
					<hposition dim="1">2270.08</hposition>
				</hullpoint>
			</convexhull>
			<userParam type="string" name="sequence" value="MNPNPQDTYPGPTPPSVLPSR"/>
		</feature>
		<feature id="21">
			<position dim="0">1535.63</position>
			<position dim="1">1084.49</position>
			<intensity>1.16225e+10</intensity>
			<quality dim="0">458</quality>
			<quality dim="1">605</quality>
			<overallquality>0</overallquality>
			<charge>1</charge>
			<model name="">
			</model>
			<convexhull nr="0">
				<hullpoint>
					<hposition dim="0">1375.63</hposition>
					<hposition dim="1">1084.38</hposition>
				</hullpoint>
				<hullpoint>
					<hposition dim="0">1585.63</hposition>
					<hposition dim="1">1084.38</hposition>
				</hullpoint>
				<hullpoint>
					<hposition dim="0">1594.63</hposition>
					<hposition dim="1">1084.4</hposition>
				</hullpoint>
				<hullpoint>
					<hposition dim="0">1603.63</hposition>
					<hposition dim="1">1084.43</hposition>
				</hullpoint>
				<hullpoint>
					<hposition dim="0">1606.63</hposition>
					<hposition dim="1">1084.45</hposition>
				</hullpoint>
				<hullpoint>
					<hposition dim="0">1606.63</hposition>
					<hposition dim="1">1084.47</hposition>
				</hullpoint>
				<hullpoint>
					<hposition dim="0">1603.63</hposition>
					<hposition dim="1">1085.48</hposition>
				</hullpoint>
				<hullpoint>
					<hposition dim="0">1600.63</hposition>
					<hposition dim="1">1086.48</hposition>
				</hullpoint>
				<hullpoint>
					<hposition dim="0">1597.63</hposition>
					<hposition dim="1">1087.47</hposition>
				</hullpoint>
				<hullpoint>
					<hposition dim="0">1591.63</hposition>
					<hposition dim="1">1088.48</hposition>
				</hullpoint>
				<hullpoint>
					<hposition dim="0">1585.63</hposition>
					<hposition dim="1">1089.48</hposition>
				</hullpoint>
				<hullpoint>
					<hposition dim="0">1582.63</hposition>
					<hposition dim="1">1089.49</hposition>
				</hullpoint>
				<hullpoint>
					<hposition dim="0">1375.63</hposition>
					<hposition dim="1">1089.49</hposition>
				</hullpoint>
			</convexhull>
			<userParam type="string" name="sequence" value="NYTANATSSR"/>
		</feature>
		<feature id="22">
			<position dim="0">819.53</position>
			<position dim="1">1107.52</position>
			<intensity>9.91279e+09</intensity>
			<quality dim="0">219</quality>
			<quality dim="1">366</quality>
			<overallquality>0</overallquality>
			<charge>1</charge>
			<model name="">
			</model>
			<convexhull nr="0">
				<hullpoint>
					<hposition dim="0">659.53</hposition>
					<hposition dim="1">1107.4</hposition>
				</hullpoint>
				<hullpoint>
					<hposition dim="0">857.53</hposition>
					<hposition dim="1">1107.4</hposition>
				</hullpoint>
				<hullpoint>
					<hposition dim="0">875.53</hposition>
					<hposition dim="1">1107.43</hposition>
				</hullpoint>
				<hullpoint>
					<hposition dim="0">881.53</hposition>
					<hposition dim="1">1107.47</hposition>
				</hullpoint>
				<hullpoint>
					<hposition dim="0">881.53</hposition>
					<hposition dim="1">1107.5</hposition>
				</hullpoint>
				<hullpoint>
					<hposition dim="0">878.53</hposition>
					<hposition dim="1">1109.5</hposition>
				</hullpoint>
				<hullpoint>
					<hposition dim="0">875.53</hposition>
					<hposition dim="1">1110.49</hposition>
				</hullpoint>
				<hullpoint>
					<hposition dim="0">869.53</hposition>
					<hposition dim="1">1111.5</hposition>
				</hullpoint>
				<hullpoint>
					<hposition dim="0">863.53</hposition>
					<hposition dim="1">1112.5</hposition>
				</hullpoint>
				<hullpoint>
					<hposition dim="0">857.53</hposition>
					<hposition dim="1">1112.52</hposition>
				</hullpoint>
				<hullpoint>
					<hposition dim="0">659.53</hposition>
					<hposition dim="1">1112.52</hposition>
				</hullpoint>
			</convexhull>
			<userParam type="string" name="sequence" value="TNSTSAGAVDGK"/>
		</feature>
		<feature id="23">
			<position dim="0">1051.66</position>
			<position dim="1">650.292</position>
			<intensity>9.88239e+09</intensity>
			<quality dim="0">330</quality>
			<quality dim="1">444</quality>
			<overallquality>0</overallquality>
			<charge>2</charge>
			<model name="">
			</model>
			<convexhull nr="0">
				<hullpoint>
					<hposition dim="0">990.656</hposition>
					<hposition dim="1">650.242</hposition>
				</hullpoint>
				<hullpoint>
					<hposition dim="0">1002.66</hposition>
					<hposition dim="1">650.202</hposition>
				</hullpoint>
				<hullpoint>
					<hposition dim="0">1008.66</hposition>
					<hposition dim="1">650.192</hposition>
				</hullpoint>
				<hullpoint>
					<hposition dim="0">1035.66</hposition>
					<hposition dim="1">650.182</hposition>
				</hullpoint>
				<hullpoint>
					<hposition dim="0">1293.66</hposition>
					<hposition dim="1">650.182</hposition>
				</hullpoint>
				<hullpoint>
					<hposition dim="0">1329.66</hposition>
					<hposition dim="1">650.192</hposition>
				</hullpoint>
				<hullpoint>
					<hposition dim="0">1329.66</hposition>
					<hposition dim="1">652.842</hposition>
				</hullpoint>
				<hullpoint>
					<hposition dim="0">1233.66</hposition>
					<hposition dim="1">652.852</hposition>
				</hullpoint>
				<hullpoint>
					<hposition dim="0">1038.66</hposition>
					<hposition dim="1">652.852</hposition>
				</hullpoint>
				<hullpoint>
					<hposition dim="0">1020.66</hposition>
					<hposition dim="1">652.832</hposition>
				</hullpoint>
				<hullpoint>
					<hposition dim="0">1014.66</hposition>
					<hposition dim="1">652.822</hposition>
				</hullpoint>
				<hullpoint>
					<hposition dim="0">1005.66</hposition>
					<hposition dim="1">652.792</hposition>
				</hullpoint>
				<hullpoint>
					<hposition dim="0">999.656</hposition>
					<hposition dim="1">652.282</hposition>
				</hullpoint>
				<hullpoint>
					<hposition dim="0">996.656</hposition>
					<hposition dim="1">651.792</hposition>
				</hullpoint>
				<hullpoint>
					<hposition dim="0">990.656</hposition>
					<hposition dim="1">650.782</hposition>
				</hullpoint>
			</convexhull>
			<userParam type="string" name="sequence" value="IHQAASDGDTER"/>
		</feature>
		<feature id="24">
			<position dim="0">832.114</position>
			<position dim="1">1683.71</position>
			<intensity>1.02287e+10</intensity>
			<quality dim="0">258</quality>
			<quality dim="1">371</quality>
			<overallquality>0</overallquality>
			<charge>1</charge>
			<model name="">
			</model>
			<convexhull nr="0">
				<hullpoint>
					<hposition dim="0">774.114</hposition>
					<hposition dim="1">1683.61</hposition>
				</hullpoint>
				<hullpoint>
					<hposition dim="0">777.114</hposition>
					<hposition dim="1">1683.59</hposition>
				</hullpoint>
				<hullpoint>
					<hposition dim="0">783.114</hposition>
					<hposition dim="1">1683.57</hposition>
				</hullpoint>
				<hullpoint>
					<hposition dim="0">792.114</hposition>
					<hposition dim="1">1683.55</hposition>
				</hullpoint>
				<hullpoint>
					<hposition dim="0">1110.11</hposition>
					<hposition dim="1">1683.55</hposition>
				</hullpoint>
				<hullpoint>
					<hposition dim="0">1110.11</hposition>
					<hposition dim="1">1688.7</hposition>
				</hullpoint>
				<hullpoint>
					<hposition dim="0">1050.11</hposition>
					<hposition dim="1">1688.71</hposition>
				</hullpoint>
				<hullpoint>
					<hposition dim="0">807.114</hposition>
					<hposition dim="1">1688.71</hposition>
				</hullpoint>
				<hullpoint>
					<hposition dim="0">795.114</hposition>
					<hposition dim="1">1688.69</hposition>
				</hullpoint>
				<hullpoint>
					<hposition dim="0">786.114</hposition>
					<hposition dim="1">1688.66</hposition>
				</hullpoint>
				<hullpoint>
					<hposition dim="0">783.114</hposition>
					<hposition dim="1">1688.63</hposition>
				</hullpoint>
				<hullpoint>
					<hposition dim="0">780.114</hposition>
					<hposition dim="1">1687.64</hposition>
				</hullpoint>
				<hullpoint>
					<hposition dim="0">777.114</hposition>
					<hposition dim="1">1686.64</hposition>
				</hullpoint>
				<hullpoint>
					<hposition dim="0">774.114</hposition>
					<hposition dim="1">1684.64</hposition>
				</hullpoint>
			</convexhull>
			<userParam type="string" name="sequence" value="SVCEQGTSTAEQNSGK"/>
		</feature>
		<feature id="25">
			<position dim="0">-0.502054</position>
			<position dim="1">1305.56</position>
			<intensity>6.01594e+08</intensity>
			<quality dim="0">0</quality>
			<quality dim="1">94</quality>
			<overallquality>0</overallquality>
			<charge>1</charge>
			<model name="">
			</model>
			<convexhull nr="0">
				<hullpoint>
					<hposition dim="0">0</hposition>
					<hposition dim="1">1305.46</hposition>
				</hullpoint>
				<hullpoint>
					<hposition dim="0">42</hposition>
					<hposition dim="1">1305.46</hposition>
				</hullpoint>
				<hullpoint>
					<hposition dim="0">48</hposition>
					<hposition dim="1">1305.47</hposition>
				</hullpoint>
				<hullpoint>
					<hposition dim="0">57</hposition>
					<hposition dim="1">1305.5</hposition>
				</hullpoint>
				<hullpoint>
					<hposition dim="0">60</hposition>
					<hposition dim="1">1305.53</hposition>
				</hullpoint>
				<hullpoint>
					<hposition dim="0">60</hposition>
					<hposition dim="1">1305.54</hposition>
				</hullpoint>
				<hullpoint>
					<hposition dim="0">57</hposition>
					<hposition dim="1">1307.55</hposition>
				</hullpoint>
				<hullpoint>
					<hposition dim="0">51</hposition>
					<hposition dim="1">1309.55</hposition>
				</hullpoint>
				<hullpoint>
					<hposition dim="0">45</hposition>
					<hposition dim="1">1310.56</hposition>
				</hullpoint>
				<hullpoint>
					<hposition dim="0">0</hposition>
					<hposition dim="1">1310.56</hposition>
				</hullpoint>
			</convexhull>
			<userParam type="string" name="sequence" value="NNNPSFSEDPGK"/>
		</feature>
		<feature id="26">
			<position dim="0">148.893</position>
			<position dim="1">1161.52</position>
			<intensity>1.25935e+10</intensity>
			<quality dim="0">25</quality>
			<quality dim="1">143</quality>
			<overallquality>0</overallquality>
			<charge>1</charge>
			<model name="">
			</model>
			<convexhull nr="0">
				<hullpoint>
					<hposition dim="0">75</hposition>
					<hposition dim="1">1161.48</hposition>
				</hullpoint>
				<hullpoint>
					<hposition dim="0">81</hposition>
					<hposition dim="1">1161.45</hposition>
				</hullpoint>
				<hullpoint>
					<hposition dim="0">84</hposition>
					<hposition dim="1">1161.44</hposition>
				</hullpoint>
				<hullpoint>
					<hposition dim="0">96</hposition>
					<hposition dim="1">1161.42</hposition>
				</hullpoint>
				<hullpoint>
					<hposition dim="0">426</hposition>
					<hposition dim="1">1161.42</hposition>
				</hullpoint>
				<hullpoint>
					<hposition dim="0">426</hposition>
					<hposition dim="1">1166.52</hposition>
				</hullpoint>
				<hullpoint>
					<hposition dim="0">96</hposition>
					<hposition dim="1">1166.52</hposition>
				</hullpoint>
				<hullpoint>
					<hposition dim="0">93</hposition>
					<hposition dim="1">1166.51</hposition>
				</hullpoint>
				<hullpoint>
					<hposition dim="0">87</hposition>
					<hposition dim="1">1165.51</hposition>
				</hullpoint>
				<hullpoint>
					<hposition dim="0">78</hposition>
					<hposition dim="1">1163.5</hposition>
				</hullpoint>
				<hullpoint>
					<hposition dim="0">75</hposition>
					<hposition dim="1">1162.5</hposition>
				</hullpoint>
			</convexhull>
			<userParam type="string" name="sequence" value="QEETPDESVK"/>
		</feature>
		<feature id="27">
			<position dim="0">225.962</position>
			<position dim="1">1032.52</position>
			<intensity>5.63566e+09</intensity>
			<quality dim="0">63</quality>
			<quality dim="1">168</quality>
			<overallquality>0</overallquality>
			<charge>1</charge>
			<model name="">
			</model>
			<convexhull nr="0">
				<hullpoint>
					<hposition dim="0">191.962</hposition>
					<hposition dim="1">1032.44</hposition>
				</hullpoint>
				<hullpoint>
					<hposition dim="0">194.962</hposition>
					<hposition dim="1">1032.42</hposition>
				</hullpoint>
				<hullpoint>
					<hposition dim="0">197.962</hposition>
					<hposition dim="1">1032.41</hposition>
				</hullpoint>
				<hullpoint>
					<hposition dim="0">260.962</hposition>
					<hposition dim="1">1032.41</hposition>
				</hullpoint>
				<hullpoint>
					<hposition dim="0">266.962</hposition>
					<hposition dim="1">1032.43</hposition>
				</hullpoint>
				<hullpoint>
					<hposition dim="0">269.962</hposition>
					<hposition dim="1">1032.46</hposition>
				</hullpoint>
				<hullpoint>
					<hposition dim="0">269.962</hposition>
					<hposition dim="1">1033.52</hposition>
				</hullpoint>
				<hullpoint>
					<hposition dim="0">266.962</hposition>
					<hposition dim="1">1035.52</hposition>
				</hullpoint>
				<hullpoint>
					<hposition dim="0">260.962</hposition>
					<hposition dim="1">1037.52</hposition>
				</hullpoint>
				<hullpoint>
					<hposition dim="0">197.962</hposition>
					<hposition dim="1">1037.52</hposition>
				</hullpoint>
				<hullpoint>
					<hposition dim="0">194.962</hposition>
					<hposition dim="1">1037.5</hposition>
				</hullpoint>
				<hullpoint>
					<hposition dim="0">191.962</hposition>
					<hposition dim="1">1035.5</hposition>
				</hullpoint>
			</convexhull>
			<userParam type="string" name="sequence" value="TLPGTGSGGSAK"/>
		</feature>
		<feature id="28">
			<position dim="0">1168.6</position>
			<position dim="1">1481.67</position>
			<intensity>1.16622e+10</intensity>
			<quality dim="0">366</quality>
			<quality dim="1">483</quality>
			<overallquality>0</overallquality>
			<charge>1</charge>
			<model name="">
			</model>
			<convexhull nr="0">
				<hullpoint>
					<hposition dim="0">1098.6</hposition>
					<hposition dim="1">1481.6</hposition>
				</hullpoint>
				<hullpoint>
					<hposition dim="0">1110.6</hposition>
					<hposition dim="1">1481.56</hposition>
				</hullpoint>
				<hullpoint>
					<hposition dim="0">1122.6</hposition>
					<hposition dim="1">1481.54</hposition>
				</hullpoint>
				<hullpoint>
					<hposition dim="0">1446.6</hposition>
					<hposition dim="1">1481.54</hposition>
				</hullpoint>
				<hullpoint>
					<hposition dim="0">1446.6</hposition>
					<hposition dim="1">1486.67</hposition>
				</hullpoint>
				<hullpoint>
					<hposition dim="0">1119.6</hposition>
					<hposition dim="1">1486.67</hposition>
				</hullpoint>
				<hullpoint>
					<hposition dim="0">1113.6</hposition>
					<hposition dim="1">1486.65</hposition>
				</hullpoint>
				<hullpoint>
					<hposition dim="0">1110.6</hposition>
					<hposition dim="1">1486.63</hposition>
				</hullpoint>
				<hullpoint>
					<hposition dim="0">1107.6</hposition>
					<hposition dim="1">1485.64</hposition>
				</hullpoint>
				<hullpoint>
					<hposition dim="0">1101.6</hposition>
					<hposition dim="1">1483.64</hposition>
				</hullpoint>
				<hullpoint>
					<hposition dim="0">1098.6</hposition>
					<hposition dim="1">1482.63</hposition>
				</hullpoint>
			</convexhull>
			<userParam type="string" name="sequence" value="MPGAPEAAPGDGAGAGR"/>
		</feature>
		<feature id="29">
			<position dim="0">483.904</position>
			<position dim="1">433.924</position>
			<intensity>5.86182e+09</intensity>
			<quality dim="0">107</quality>
			<quality dim="1">254</quality>
			<overallquality>0</overallquality>
			<charge>3</charge>
			<model name="">
			</model>
			<convexhull nr="0">
				<hullpoint>
					<hposition dim="0">323.904</hposition>
					<hposition dim="1">433.854</hposition>
				</hullpoint>
				<hullpoint>
					<hposition dim="0">512.904</hposition>
					<hposition dim="1">433.854</hposition>
				</hullpoint>
				<hullpoint>
					<hposition dim="0">518.904</hposition>
					<hposition dim="1">433.874</hposition>
				</hullpoint>
				<hullpoint>
					<hposition dim="0">524.904</hposition>
					<hposition dim="1">433.904</hposition>
				</hullpoint>
				<hullpoint>
					<hposition dim="0">524.904</hposition>
					<hposition dim="1">434.284</hposition>
				</hullpoint>
				<hullpoint>
					<hposition dim="0">518.904</hposition>
					<hposition dim="1">435.264</hposition>
				</hullpoint>
				<hullpoint>
					<hposition dim="0">515.904</hposition>
					<hposition dim="1">435.604</hposition>
				</hullpoint>
				<hullpoint>
					<hposition dim="0">512.904</hposition>
					<hposition dim="1">435.634</hposition>
				</hullpoint>
				<hullpoint>
					<hposition dim="0">503.904</hposition>
					<hposition dim="1">435.664</hposition>
				</hullpoint>
				<hullpoint>
					<hposition dim="0">494.904</hposition>
					<hposition dim="1">435.674</hposition>
				</hullpoint>
				<hullpoint>
					<hposition dim="0">323.904</hposition>
					<hposition dim="1">435.674</hposition>
				</hullpoint>
			</convexhull>
			<userParam type="string" name="sequence" value="HVPVPVKPPTTK"/>
		</feature>
		<feature id="30">
			<position dim="0">557.392</position>
			<position dim="1">1855.87</position>
			<intensity>6.44169e+09</intensity>
			<quality dim="0">173</quality>
			<quality dim="1">279</quality>
			<overallquality>0</overallquality>
			<charge>1</charge>
			<model name="">
			</model>
			<convexhull nr="0">
				<hullpoint>
					<hposition dim="0">520.392</hposition>
					<hposition dim="1">1855.74</hposition>
				</hullpoint>
				<hullpoint>
					<hposition dim="0">523.392</hposition>
					<hposition dim="1">1855.72</hposition>
				</hullpoint>
				<hullpoint>
					<hposition dim="0">532.392</hposition>
					<hposition dim="1">1855.69</hposition>
				</hullpoint>
				<hullpoint>
					<hposition dim="0">835.392</hposition>
					<hposition dim="1">1855.69</hposition>
				</hullpoint>
				<hullpoint>
					<hposition dim="0">835.392</hposition>
					<hposition dim="1">1860.84</hposition>
				</hullpoint>
				<hullpoint>
					<hposition dim="0">799.392</hposition>
					<hposition dim="1">1860.85</hposition>
				</hullpoint>
				<hullpoint>
					<hposition dim="0">538.392</hposition>
					<hposition dim="1">1860.85</hposition>
				</hullpoint>
				<hullpoint>
					<hposition dim="0">526.392</hposition>
					<hposition dim="1">1860.81</hposition>
				</hullpoint>
				<hullpoint>
					<hposition dim="0">523.392</hposition>
					<hposition dim="1">1859.8</hposition>
				</hullpoint>
				<hullpoint>
					<hposition dim="0">520.392</hposition>
					<hposition dim="1">1858.78</hposition>
				</hullpoint>
			</convexhull>
			<userParam type="string" name="sequence" value="EPSLHSVPETSPSSPPAH"/>
		</feature>
		<feature id="31">
			<position dim="0">1250.29</position>
			<position dim="1">1386.65</position>
			<intensity>1.24871e+10</intensity>
			<quality dim="0">392</quality>
			<quality dim="1">510</quality>
			<overallquality>0</overallquality>
			<charge>1</charge>
			<model name="">
			</model>
			<convexhull nr="0">
				<hullpoint>
					<hposition dim="0">1177.29</hposition>
					<hposition dim="1">1386.5</hposition>
				</hullpoint>
				<hullpoint>
					<hposition dim="0">1180.29</hposition>
					<hposition dim="1">1386.48</hposition>
				</hullpoint>
				<hullpoint>
					<hposition dim="0">1183.29</hposition>
					<hposition dim="1">1386.47</hposition>
				</hullpoint>
				<hullpoint>
					<hposition dim="0">1198.29</hposition>
					<hposition dim="1">1386.44</hposition>
				</hullpoint>
				<hullpoint>
					<hposition dim="0">1528.29</hposition>
					<hposition dim="1">1386.44</hposition>
				</hullpoint>
				<hullpoint>
					<hposition dim="0">1528.29</hposition>
					<hposition dim="1">1391.6</hposition>
				</hullpoint>
				<hullpoint>
					<hposition dim="0">1225.29</hposition>
					<hposition dim="1">1391.6</hposition>
				</hullpoint>
				<hullpoint>
					<hposition dim="0">1216.29</hposition>
					<hposition dim="1">1391.59</hposition>
				</hullpoint>
				<hullpoint>
					<hposition dim="0">1201.29</hposition>
					<hposition dim="1">1391.57</hposition>
				</hullpoint>
				<hullpoint>
					<hposition dim="0">1195.29</hposition>
					<hposition dim="1">1391.55</hposition>
				</hullpoint>
				<hullpoint>
					<hposition dim="0">1192.29</hposition>
					<hposition dim="1">1391.53</hposition>
				</hullpoint>
				<hullpoint>
					<hposition dim="0">1186.29</hposition>
					<hposition dim="1">1390.53</hposition>
				</hullpoint>
				<hullpoint>
					<hposition dim="0">1183.29</hposition>
					<hposition dim="1">1389.54</hposition>
				</hullpoint>
				<hullpoint>
					<hposition dim="0">1180.29</hposition>
					<hposition dim="1">1388.54</hposition>
				</hullpoint>
				<hullpoint>
					<hposition dim="0">1177.29</hposition>
					<hposition dim="1">1387.53</hposition>
				</hullpoint>
			</convexhull>
			<userParam type="string" name="sequence" value="DAQAQSVTQPDAR"/>
		</feature>
		<feature id="32">
			<position dim="0">1796.95</position>
			<position dim="1">805.315</position>
			<intensity>7.57123e+09</intensity>
			<quality dim="0">585</quality>
			<quality dim="1">692</quality>
			<overallquality>0</overallquality>
			<charge>2</charge>
			<model name="">
			</model>
			<convexhull nr="0">
				<hullpoint>
					<hposition dim="0">1756.95</hposition>
					<hposition dim="1">805.305</hposition>
				</hullpoint>
				<hullpoint>
					<hposition dim="0">1759.95</hposition>
					<hposition dim="1">805.285</hposition>
				</hullpoint>
				<hullpoint>
					<hposition dim="0">1765.95</hposition>
					<hposition dim="1">805.265</hposition>
				</hullpoint>
				<hullpoint>
					<hposition dim="0">1771.95</hposition>
					<hposition dim="1">805.255</hposition>
				</hullpoint>
				<hullpoint>
					<hposition dim="0">2074.95</hposition>
					<hposition dim="1">805.255</hposition>
				</hullpoint>
				<hullpoint>
					<hposition dim="0">2074.95</hposition>
					<hposition dim="1">808.405</hposition>
				</hullpoint>
				<hullpoint>
					<hposition dim="0">1978.95</hposition>
					<hposition dim="1">808.415</hposition>
				</hullpoint>
				<hullpoint>
					<hposition dim="0">1786.95</hposition>
					<hposition dim="1">808.415</hposition>
				</hullpoint>
				<hullpoint>
					<hposition dim="0">1774.95</hposition>
					<hposition dim="1">808.395</hposition>
				</hullpoint>
				<hullpoint>
					<hposition dim="0">1768.95</hposition>
					<hposition dim="1">808.375</hposition>
				</hullpoint>
				<hullpoint>
					<hposition dim="0">1765.95</hposition>
					<hposition dim="1">808.355</hposition>
				</hullpoint>
				<hullpoint>
					<hposition dim="0">1762.95</hposition>
					<hposition dim="1">807.855</hposition>
				</hullpoint>
				<hullpoint>
					<hposition dim="0">1759.95</hposition>
					<hposition dim="1">807.345</hposition>
				</hullpoint>
				<hullpoint>
					<hposition dim="0">1756.95</hposition>
					<hposition dim="1">806.355</hposition>
				</hullpoint>
			</convexhull>
			<userParam type="string" name="sequence" value="HGNMAPWHCGGGGDR"/>
		</feature>
		<feature id="33">
			<position dim="0">963.728</position>
			<position dim="1">1062.5</position>
			<intensity>1.37151e+10</intensity>
			<quality dim="0">274</quality>
			<quality dim="1">414</quality>
			<overallquality>0</overallquality>
			<charge>1</charge>
			<model name="">
			</model>
			<convexhull nr="0">
				<hullpoint>
					<hposition dim="0">824.728</hposition>
					<hposition dim="1">1062.39</hposition>
				</hullpoint>
				<hullpoint>
					<hposition dim="0">1019.73</hposition>
					<hposition dim="1">1062.39</hposition>
				</hullpoint>
				<hullpoint>
					<hposition dim="0">1025.73</hposition>
					<hposition dim="1">1062.4</hposition>
				</hullpoint>
				<hullpoint>
					<hposition dim="0">1037.73</hposition>
					<hposition dim="1">1062.44</hposition>
				</hullpoint>
				<hullpoint>
					<hposition dim="0">1037.73</hposition>
					<hposition dim="1">1063.48</hposition>
				</hullpoint>
				<hullpoint>
					<hposition dim="0">1034.73</hposition>
					<hposition dim="1">1064.49</hposition>
				</hullpoint>
				<hullpoint>
					<hposition dim="0">1031.73</hposition>
					<hposition dim="1">1065.47</hposition>
				</hullpoint>
				<hullpoint>
					<hposition dim="0">1022.73</hposition>
					<hposition dim="1">1067.48</hposition>
				</hullpoint>
				<hullpoint>
					<hposition dim="0">1016.73</hposition>
					<hposition dim="1">1067.5</hposition>
				</hullpoint>
				<hullpoint>
					<hposition dim="0">827.728</hposition>
					<hposition dim="1">1067.5</hposition>
				</hullpoint>
				<hullpoint>
					<hposition dim="0">824.728</hposition>
					<hposition dim="1">1067.49</hposition>
				</hullpoint>
			</convexhull>
			<userParam type="string" name="sequence" value="AEGGAVSAGESK"/>
		</feature>
		<feature id="34">
			<position dim="0">1215.79</position>
			<position dim="1">931.941</position>
			<intensity>4.49196e+09</intensity>
			<quality dim="0">387</quality>
			<quality dim="1">498</quality>
			<overallquality>0</overallquality>
			<charge>2</charge>
			<model name="">
			</model>
			<convexhull nr="0">
				<hullpoint>
					<hposition dim="0">1163.79</hposition>
					<hposition dim="1">931.811</hposition>
				</hullpoint>
				<hullpoint>
					<hposition dim="0">1169.79</hposition>
					<hposition dim="1">931.801</hposition>
				</hullpoint>
				<hullpoint>
					<hposition dim="0">1238.79</hposition>
					<hposition dim="1">931.801</hposition>
				</hullpoint>
				<hullpoint>
					<hposition dim="0">1241.79</hposition>
					<hposition dim="1">931.811</hposition>
				</hullpoint>
				<hullpoint>
					<hposition dim="0">1247.79</hposition>
					<hposition dim="1">931.841</hposition>
				</hullpoint>
				<hullpoint>
					<hposition dim="0">1247.79</hposition>
					<hposition dim="1">933.411</hposition>
				</hullpoint>
				<hullpoint>
					<hposition dim="0">1244.79</hposition>
					<hposition dim="1">934.411</hposition>
				</hullpoint>
				<hullpoint>
					<hposition dim="0">1241.79</hposition>
					<hposition dim="1">934.911</hposition>
				</hullpoint>
				<hullpoint>
					<hposition dim="0">1235.79</hposition>
					<hposition dim="1">934.951</hposition>
				</hullpoint>
				<hullpoint>
					<hposition dim="0">1229.79</hposition>
					<hposition dim="1">934.961</hposition>
				</hullpoint>
				<hullpoint>
					<hposition dim="0">1187.79</hposition>
					<hposition dim="1">934.961</hposition>
				</hullpoint>
				<hullpoint>
					<hposition dim="0">1178.79</hposition>
					<hposition dim="1">934.951</hposition>
				</hullpoint>
				<hullpoint>
					<hposition dim="0">1172.79</hposition>
					<hposition dim="1">934.941</hposition>
				</hullpoint>
				<hullpoint>
					<hposition dim="0">1163.79</hposition>
					<hposition dim="1">934.921</hposition>
				</hullpoint>
			</convexhull>
			<userParam type="string" name="sequence" value="SSINQPQSWQPSNPHR"/>
		</feature>
		<feature id="35">
			<position dim="0">499.481</position>
			<position dim="1">970.464</position>
			<intensity>1.25415e+10</intensity>
			<quality dim="0">143</quality>
			<quality dim="1">260</quality>
			<overallquality>0</overallquality>
			<charge>2</charge>
			<model name="">
			</model>
			<convexhull nr="0">
				<hullpoint>
					<hposition dim="0">429.481</hposition>
					<hposition dim="1">970.374</hposition>
				</hullpoint>
				<hullpoint>
					<hposition dim="0">438.481</hposition>
					<hposition dim="1">970.344</hposition>
				</hullpoint>
				<hullpoint>
					<hposition dim="0">450.481</hposition>
					<hposition dim="1">970.324</hposition>
				</hullpoint>
				<hullpoint>
					<hposition dim="0">777.481</hposition>
					<hposition dim="1">970.324</hposition>
				</hullpoint>
				<hullpoint>
					<hposition dim="0">777.481</hposition>
					<hposition dim="1">973.474</hposition>
				</hullpoint>
				<hullpoint>
					<hposition dim="0">720.481</hposition>
					<hposition dim="1">973.484</hposition>
				</hullpoint>
				<hullpoint>
					<hposition dim="0">477.481</hposition>
					<hposition dim="1">973.484</hposition>
				</hullpoint>
				<hullpoint>
					<hposition dim="0">459.481</hposition>
					<hposition dim="1">973.464</hposition>
				</hullpoint>
				<hullpoint>
					<hposition dim="0">453.481</hposition>
					<hposition dim="1">973.454</hposition>
				</hullpoint>
				<hullpoint>
					<hposition dim="0">441.481</hposition>
					<hposition dim="1">973.414</hposition>
				</hullpoint>
				<hullpoint>
					<hposition dim="0">438.481</hposition>
					<hposition dim="1">972.924</hposition>
				</hullpoint>
				<hullpoint>
					<hposition dim="0">432.481</hposition>
					<hposition dim="1">971.924</hposition>
				</hullpoint>
				<hullpoint>
					<hposition dim="0">429.481</hposition>
					<hposition dim="1">971.414</hposition>
				</hullpoint>
			</convexhull>
			<userParam type="string" name="sequence" value="QESLAPRPASETEPQGDK"/>
		</feature>
		<feature id="36">
			<position dim="0">1842.39</position>
			<position dim="1">812.853</position>
			<intensity>1.22176e+10</intensity>
			<quality dim="0">560</quality>
			<quality dim="1">707</quality>
			<overallquality>0</overallquality>
			<charge>2</charge>
			<model name="">
			</model>
			<convexhull nr="0">
				<hullpoint>
					<hposition dim="0">1682.39</hposition>
					<hposition dim="1">812.743</hposition>
				</hullpoint>
				<hullpoint>
					<hposition dim="0">1892.39</hposition>
					<hposition dim="1">812.743</hposition>
				</hullpoint>
				<hullpoint>
					<hposition dim="0">1904.39</hposition>
					<hposition dim="1">812.763</hposition>
				</hullpoint>
				<hullpoint>
					<hposition dim="0">1913.39</hposition>
					<hposition dim="1">812.793</hposition>
				</hullpoint>
				<hullpoint>
					<hposition dim="0">1916.39</hposition>
					<hposition dim="1">812.813</hposition>
				</hullpoint>
				<hullpoint>
					<hposition dim="0">1916.39</hposition>
					<hposition dim="1">812.833</hposition>
				</hullpoint>
				<hullpoint>
					<hposition dim="0">1913.39</hposition>
					<hposition dim="1">813.843</hposition>
				</hullpoint>
				<hullpoint>
					<hposition dim="0">1907.39</hposition>
					<hposition dim="1">814.843</hposition>
				</hullpoint>
				<hullpoint>
					<hposition dim="0">1898.39</hposition>
					<hposition dim="1">815.823</hposition>
				</hullpoint>
				<hullpoint>
					<hposition dim="0">1892.39</hposition>
					<hposition dim="1">815.863</hposition>
				</hullpoint>
				<hullpoint>
					<hposition dim="0">1883.39</hposition>
					<hposition dim="1">815.883</hposition>
				</hullpoint>
				<hullpoint>
					<hposition dim="0">1865.39</hposition>
					<hposition dim="1">815.903</hposition>
				</hullpoint>
				<hullpoint>
					<hposition dim="0">1682.39</hposition>
					<hposition dim="1">815.903</hposition>
				</hullpoint>
			</convexhull>
			<userParam type="string" name="sequence" value="VASLSAQCHNHDER"/>
		</feature>
		<feature id="37">
			<position dim="0">968.115</position>
			<position dim="1">1258.15</position>
			<intensity>1.00796e+10</intensity>
			<quality dim="0">303</quality>
			<quality dim="1">416</quality>
			<overallquality>0</overallquality>
			<charge>2</charge>
			<model name="">
			</model>
			<convexhull nr="0">
				<hullpoint>
					<hposition dim="0">910.115</hposition>
					<hposition dim="1">1258.15</hposition>
				</hullpoint>
				<hullpoint>
					<hposition dim="0">913.115</hposition>
					<hposition dim="1">1258.12</hposition>
				</hullpoint>
				<hullpoint>
					<hposition dim="0">916.115</hposition>
					<hposition dim="1">1258.1</hposition>
				</hullpoint>
				<hullpoint>
					<hposition dim="0">919.115</hposition>
					<hposition dim="1">1258.09</hposition>
				</hullpoint>
				<hullpoint>
					<hposition dim="0">925.115</hposition>
					<hposition dim="1">1258.08</hposition>
				</hullpoint>
				<hullpoint>
					<hposition dim="0">1021.11</hposition>
					<hposition dim="1">1258.08</hposition>
				</hullpoint>
				<hullpoint>
					<hposition dim="0">1030.11</hposition>
					<hposition dim="1">1258.1</hposition>
				</hullpoint>
				<hullpoint>
					<hposition dim="0">1039.11</hposition>
					<hposition dim="1">1258.13</hposition>
				</hullpoint>
				<hullpoint>
					<hposition dim="0">1039.11</hposition>
					<hposition dim="1">1259.68</hposition>
				</hullpoint>
				<hullpoint>
					<hposition dim="0">1036.11</hposition>
					<hposition dim="1">1260.68</hposition>
				</hullpoint>
				<hullpoint>
					<hposition dim="0">1033.11</hposition>
					<hposition dim="1">1261.18</hposition>
				</hullpoint>
				<hullpoint>
					<hposition dim="0">1030.11</hposition>
					<hposition dim="1">1261.67</hposition>
				</hullpoint>
				<hullpoint>
					<hposition dim="0">1027.11</hposition>
					<hposition dim="1">1261.69</hposition>
				</hullpoint>
				<hullpoint>
					<hposition dim="0">1024.11</hposition>
					<hposition dim="1">1261.7</hposition>
				</hullpoint>
				<hullpoint>
					<hposition dim="0">1018.11</hposition>
					<hposition dim="1">1261.72</hposition>
				</hullpoint>
				<hullpoint>
					<hposition dim="0">1006.11</hposition>
					<hposition dim="1">1261.74</hposition>
				</hullpoint>
				<hullpoint>
					<hposition dim="0">937.115</hposition>
					<hposition dim="1">1261.74</hposition>
				</hullpoint>
				<hullpoint>
					<hposition dim="0">931.115</hposition>
					<hposition dim="1">1261.73</hposition>
				</hullpoint>
				<hullpoint>
					<hposition dim="0">922.115</hposition>
					<hposition dim="1">1261.71</hposition>
				</hullpoint>
				<hullpoint>
					<hposition dim="0">919.115</hposition>
					<hposition dim="1">1261.7</hposition>
				</hullpoint>
				<hullpoint>
					<hposition dim="0">916.115</hposition>
					<hposition dim="1">1261.67</hposition>
				</hullpoint>
				<hullpoint>
					<hposition dim="0">913.115</hposition>
					<hposition dim="1">1260.68</hposition>
				</hullpoint>
				<hullpoint>
					<hposition dim="0">910.115</hposition>
					<hposition dim="1">1259.17</hposition>
				</hullpoint>
			</convexhull>
			<userParam type="string" name="sequence" value="LPEGLRPPPPPPHDMGPSFHLAR"/>
		</feature>
		<feature id="38">
			<position dim="0">1056.28</position>
			<position dim="1">1213.53</position>
			<intensity>1.04773e+10</intensity>
			<quality dim="0">330</quality>
			<quality dim="1">445</quality>
			<overallquality>0</overallquality>
			<charge>1</charge>
			<model name="">
			</model>
			<convexhull nr="0">
				<hullpoint>
					<hposition dim="0">992.278</hposition>
					<hposition dim="1">1213.49</hposition>
				</hullpoint>
				<hullpoint>
					<hposition dim="0">995.278</hposition>
					<hposition dim="1">1213.47</hposition>
				</hullpoint>
				<hullpoint>
					<hposition dim="0">1007.28</hposition>
					<hposition dim="1">1213.43</hposition>
				</hullpoint>
				<hullpoint>
					<hposition dim="0">1013.28</hposition>
					<hposition dim="1">1213.42</hposition>
				</hullpoint>
				<hullpoint>
					<hposition dim="0">1277.28</hposition>
					<hposition dim="1">1213.42</hposition>
				</hullpoint>
				<hullpoint>
					<hposition dim="0">1277.28</hposition>
					<hposition dim="1">1218.53</hposition>
				</hullpoint>
				<hullpoint>
					<hposition dim="0">1010.28</hposition>
					<hposition dim="1">1218.53</hposition>
				</hullpoint>
				<hullpoint>
					<hposition dim="0">1007.28</hposition>
					<hposition dim="1">1218.51</hposition>
				</hullpoint>
				<hullpoint>
					<hposition dim="0">1004.28</hposition>
					<hposition dim="1">1217.53</hposition>
				</hullpoint>
				<hullpoint>
					<hposition dim="0">998.278</hposition>
					<hposition dim="1">1215.53</hposition>
				</hullpoint>
				<hullpoint>
					<hposition dim="0">992.278</hposition>
					<hposition dim="1">1213.51</hposition>
				</hullpoint>
			</convexhull>
			<userParam type="string" name="sequence" value="FGASSNDTTGEK"/>
		</feature>
		<feature id="39">
			<position dim="0">490.543</position>
			<position dim="1">984.555</position>
			<intensity>8.71501e+09</intensity>
			<quality dim="0">147</quality>
			<quality dim="1">257</quality>
			<overallquality>0</overallquality>
			<charge>1</charge>
			<model name="">
			</model>
			<convexhull nr="0">
				<hullpoint>
					<hposition dim="0">441.543</hposition>
					<hposition dim="1">984.555</hposition>
				</hullpoint>
				<hullpoint>
					<hposition dim="0">444.543</hposition>
					<hposition dim="1">984.535</hposition>
				</hullpoint>
				<hullpoint>
					<hposition dim="0">456.543</hposition>
					<hposition dim="1">984.495</hposition>
				</hullpoint>
				<hullpoint>
					<hposition dim="0">768.543</hposition>
					<hposition dim="1">984.495</hposition>
				</hullpoint>
				<hullpoint>
					<hposition dim="0">768.543</hposition>
					<hposition dim="1">988.625</hposition>
				</hullpoint>
				<hullpoint>
					<hposition dim="0">765.543</hposition>
					<hposition dim="1">988.635</hposition>
				</hullpoint>
				<hullpoint>
					<hposition dim="0">729.543</hposition>
					<hposition dim="1">988.645</hposition>
				</hullpoint>
				<hullpoint>
					<hposition dim="0">657.543</hposition>
					<hposition dim="1">988.655</hposition>
				</hullpoint>
				<hullpoint>
					<hposition dim="0">474.543</hposition>
					<hposition dim="1">988.655</hposition>
				</hullpoint>
				<hullpoint>
					<hposition dim="0">465.543</hposition>
					<hposition dim="1">988.645</hposition>
				</hullpoint>
				<hullpoint>
					<hposition dim="0">453.543</hposition>
					<hposition dim="1">988.605</hposition>
				</hullpoint>
				<hullpoint>
					<hposition dim="0">450.543</hposition>
					<hposition dim="1">988.585</hposition>
				</hullpoint>
				<hullpoint>
					<hposition dim="0">447.543</hposition>
					<hposition dim="1">987.585</hposition>
				</hullpoint>
				<hullpoint>
					<hposition dim="0">444.543</hposition>
					<hposition dim="1">986.575</hposition>
				</hullpoint>
				<hullpoint>
					<hposition dim="0">441.543</hposition>
					<hposition dim="1">984.585</hposition>
				</hullpoint>
			</convexhull>
			<userParam type="string" name="sequence" value="GAPPPPPVPR"/>
		</feature>
		<feature id="40">
			<position dim="0">987.645</position>
			<position dim="1">2233.46</position>
			<intensity>8.78928e+09</intensity>
			<quality dim="0">275</quality>
			<quality dim="1">422</quality>
			<overallquality>0</overallquality>
			<charge>2</charge>
			<model name="">
			</model>
			<convexhull nr="0">
				<hullpoint>
					<hposition dim="0">827.645</hposition>
					<hposition dim="1">2233.29</hposition>
				</hullpoint>
				<hullpoint>
					<hposition dim="0">1019.64</hposition>
					<hposition dim="1">2233.29</hposition>
				</hullpoint>
				<hullpoint>
					<hposition dim="0">1025.64</hposition>
					<hposition dim="1">2233.3</hposition>
				</hullpoint>
				<hullpoint>
					<hposition dim="0">1037.64</hposition>
					<hposition dim="1">2233.34</hposition>
				</hullpoint>
				<hullpoint>
					<hposition dim="0">1040.64</hposition>
					<hposition dim="1">2233.36</hposition>
				</hullpoint>
				<hullpoint>
					<hposition dim="0">1043.64</hposition>
					<hposition dim="1">2234.37</hposition>
				</hullpoint>
				<hullpoint>
					<hposition dim="0">1043.64</hposition>
					<hposition dim="1">2234.87</hposition>
				</hullpoint>
				<hullpoint>
					<hposition dim="0">1040.64</hposition>
					<hposition dim="1">2235.89</hposition>
				</hullpoint>
				<hullpoint>
					<hposition dim="0">1037.64</hposition>
					<hposition dim="1">2236.88</hposition>
				</hullpoint>
				<hullpoint>
					<hposition dim="0">1034.64</hposition>
					<hposition dim="1">2237.39</hposition>
				</hullpoint>
				<hullpoint>
					<hposition dim="0">1028.64</hposition>
					<hposition dim="1">2238.4</hposition>
				</hullpoint>
				<hullpoint>
					<hposition dim="0">1022.64</hposition>
					<hposition dim="1">2238.42</hposition>
				</hullpoint>
				<hullpoint>
					<hposition dim="0">1019.64</hposition>
					<hposition dim="1">2238.43</hposition>
				</hullpoint>
				<hullpoint>
					<hposition dim="0">1013.64</hposition>
					<hposition dim="1">2238.44</hposition>
				</hullpoint>
				<hullpoint>
					<hposition dim="0">1001.64</hposition>
					<hposition dim="1">2238.45</hposition>
				</hullpoint>
				<hullpoint>
					<hposition dim="0">827.645</hposition>
					<hposition dim="1">2238.45</hposition>
				</hullpoint>
			</convexhull>
			<userParam type="string" name="sequence" value="EEEEEEEEEEEIVSPPPVGSEAPQSCHPKPVSSDTEDVTK"/>
		</feature>
		<feature id="41">
			<position dim="0">1150.64</position>
			<position dim="1">1222.48</position>
			<intensity>1.0197e+10</intensity>
			<quality dim="0">364</quality>
			<quality dim="1">477</quality>
			<overallquality>0</overallquality>
			<charge>1</charge>
			<model name="">
			</model>
			<convexhull nr="0">
				<hullpoint>
					<hposition dim="0">1092.64</hposition>
					<hposition dim="1">1222.49</hposition>
				</hullpoint>
				<hullpoint>
					<hposition dim="0">1104.64</hposition>
					<hposition dim="1">1222.45</hposition>
				</hullpoint>
				<hullpoint>
					<hposition dim="0">1110.64</hposition>
					<hposition dim="1">1222.44</hposition>
				</hullpoint>
				<hullpoint>
					<hposition dim="0">1428.64</hposition>
					<hposition dim="1">1222.44</hposition>
				</hullpoint>
				<hullpoint>
					<hposition dim="0">1428.64</hposition>
					<hposition dim="1">1227.48</hposition>
				</hullpoint>
				<hullpoint>
					<hposition dim="0">1110.64</hposition>
					<hposition dim="1">1227.48</hposition>
				</hullpoint>
				<hullpoint>
					<hposition dim="0">1101.64</hposition>
					<hposition dim="1">1226.54</hposition>
				</hullpoint>
				<hullpoint>
					<hposition dim="0">1092.64</hposition>
					<hposition dim="1">1223.54</hposition>
				</hullpoint>
			</convexhull>
			<userParam type="string" name="sequence" value="GDSESAPEMDGK"/>
		</feature>
		<feature id="42">
			<position dim="0">1844.03</position>
			<position dim="1">1857.62</position>
			<intensity>6.94583e+09</intensity>
			<quality dim="0">602</quality>
			<quality dim="1">708</quality>
			<overallquality>0</overallquality>
			<charge>1</charge>
			<model name="">
			</model>
			<convexhull nr="0">
				<hullpoint>
					<hposition dim="0">1807.03</hposition>
					<hposition dim="1">1857.76</hposition>
				</hullpoint>
				<hullpoint>
					<hposition dim="0">1819.03</hposition>
					<hposition dim="1">1857.72</hposition>
				</hullpoint>
				<hullpoint>
					<hposition dim="0">1831.03</hposition>
					<hposition dim="1">1857.71</hposition>
				</hullpoint>
				<hullpoint>
					<hposition dim="0">2014.03</hposition>
					<hposition dim="1">1857.71</hposition>
				</hullpoint>
				<hullpoint>
					<hposition dim="0">2122.03</hposition>
					<hposition dim="1">1857.72</hposition>
				</hullpoint>
				<hullpoint>
					<hposition dim="0">2122.03</hposition>
					<hposition dim="1">1861.87</hposition>
				</hullpoint>
				<hullpoint>
					<hposition dim="0">2092.03</hposition>
					<hposition dim="1">1861.88</hposition>
				</hullpoint>
				<hullpoint>
					<hposition dim="0">1825.03</hposition>
					<hposition dim="1">1861.88</hposition>
				</hullpoint>
				<hullpoint>
					<hposition dim="0">1813.03</hposition>
					<hposition dim="1">1861.84</hposition>
				</hullpoint>
				<hullpoint>
					<hposition dim="0">1810.03</hposition>
					<hposition dim="1">1861.82</hposition>
				</hullpoint>
				<hullpoint>
					<hposition dim="0">1807.03</hposition>
					<hposition dim="1">1860.81</hposition>
				</hullpoint>
			</convexhull>
			<userParam type="string" name="sequence" value="SCSCAACPGSSACWHR"/>
		</feature>
		<feature id="43">
			<position dim="0">2384.44</position>
			<position dim="1">767.849</position>
			<intensity>6.45911e+09</intensity>
			<quality dim="0">741</quality>
			<quality dim="1">888</quality>
			<overallquality>0</overallquality>
			<charge>2</charge>
			<model name="">
			</model>
			<convexhull nr="0">
				<hullpoint>
					<hposition dim="0">2224.44</hposition>
					<hposition dim="1">767.739</hposition>
				</hullpoint>
				<hullpoint>
					<hposition dim="0">2404.44</hposition>
					<hposition dim="1">767.739</hposition>
				</hullpoint>
				<hullpoint>
					<hposition dim="0">2416.44</hposition>
					<hposition dim="1">767.779</hposition>
				</hullpoint>
				<hullpoint>
					<hposition dim="0">2419.44</hposition>
					<hposition dim="1">767.799</hposition>
				</hullpoint>
				<hullpoint>
					<hposition dim="0">2419.44</hposition>
					<hposition dim="1">768.839</hposition>
				</hullpoint>
				<hullpoint>
					<hposition dim="0">2416.44</hposition>
					<hposition dim="1">769.839</hposition>
				</hullpoint>
				<hullpoint>
					<hposition dim="0">2410.44</hposition>
					<hposition dim="1">770.849</hposition>
				</hullpoint>
				<hullpoint>
					<hposition dim="0">2407.44</hposition>
					<hposition dim="1">770.869</hposition>
				</hullpoint>
				<hullpoint>
					<hposition dim="0">2398.44</hposition>
					<hposition dim="1">770.899</hposition>
				</hullpoint>
				<hullpoint>
					<hposition dim="0">2389.44</hposition>
					<hposition dim="1">770.909</hposition>
				</hullpoint>
				<hullpoint>
					<hposition dim="0">2314.44</hposition>
					<hposition dim="1">770.909</hposition>
				</hullpoint>
				<hullpoint>
					<hposition dim="0">2254.44</hposition>
					<hposition dim="1">770.899</hposition>
				</hullpoint>
				<hullpoint>
					<hposition dim="0">2224.44</hposition>
					<hposition dim="1">770.889</hposition>
				</hullpoint>
			</convexhull>
			<userParam type="string" name="sequence" value="SCDSKPESALGAPSK"/>
		</feature>
		<feature id="44">
			<position dim="0">957.616</position>
			<position dim="1">1147.53</position>
			<intensity>5.18853e+09</intensity>
			<quality dim="0">265</quality>
			<quality dim="1">412</quality>
			<overallquality>0</overallquality>
			<charge>1</charge>
			<model name="">
			</model>
			<convexhull nr="0">
				<hullpoint>
					<hposition dim="0">797.616</hposition>
					<hposition dim="1">1147.5</hposition>
				</hullpoint>
				<hullpoint>
					<hposition dim="0">977.616</hposition>
					<hposition dim="1">1147.5</hposition>
				</hullpoint>
				<hullpoint>
					<hposition dim="0">983.616</hposition>
					<hposition dim="1">1147.52</hposition>
				</hullpoint>
				<hullpoint>
					<hposition dim="0">986.616</hposition>
					<hposition dim="1">1147.54</hposition>
				</hullpoint>
				<hullpoint>
					<hposition dim="0">989.616</hposition>
					<hposition dim="1">1147.57</hposition>
				</hullpoint>
				<hullpoint>
					<hposition dim="0">989.616</hposition>
					<hposition dim="1">1147.6</hposition>
				</hullpoint>
				<hullpoint>
					<hposition dim="0">986.616</hposition>
					<hposition dim="1">1149.61</hposition>
				</hullpoint>
				<hullpoint>
					<hposition dim="0">983.616</hposition>
					<hposition dim="1">1151.6</hposition>
				</hullpoint>
				<hullpoint>
					<hposition dim="0">974.616</hposition>
					<hposition dim="1">1152.53</hposition>
				</hullpoint>
				<hullpoint>
					<hposition dim="0">797.616</hposition>
					<hposition dim="1">1152.53</hposition>
				</hullpoint>
			</convexhull>
			<userParam type="string" name="sequence" value="MATPASTPDTR"/>
		</feature>
		<feature id="45">
			<position dim="0">1711.84</position>
			<position dim="1">713.83</position>
			<intensity>1.16249e+10</intensity>
			<quality dim="0">547</quality>
			<quality dim="1">664</quality>
			<overallquality>0</overallquality>
			<charge>2</charge>
			<model name="">
			</model>
			<convexhull nr="0">
				<hullpoint>
					<hposition dim="0">1641.84</hposition>
					<hposition dim="1">713.75</hposition>
				</hullpoint>
				<hullpoint>
					<hposition dim="0">1644.84</hposition>
					<hposition dim="1">713.73</hposition>
				</hullpoint>
				<hullpoint>
					<hposition dim="0">1653.84</hposition>
					<hposition dim="1">713.7</hposition>
				</hullpoint>
				<hullpoint>
					<hposition dim="0">1665.84</hposition>
					<hposition dim="1">713.68</hposition>
				</hullpoint>
				<hullpoint>
					<hposition dim="0">1989.84</hposition>
					<hposition dim="1">713.68</hposition>
				</hullpoint>
				<hullpoint>
					<hposition dim="0">1989.84</hposition>
					<hposition dim="1">716.83</hposition>
				</hullpoint>
				<hullpoint>
					<hposition dim="0">1959.84</hposition>
					<hposition dim="1">716.84</hposition>
				</hullpoint>
				<hullpoint>
					<hposition dim="0">1695.84</hposition>
					<hposition dim="1">716.84</hposition>
				</hullpoint>
				<hullpoint>
					<hposition dim="0">1683.84</hposition>
					<hposition dim="1">716.83</hposition>
				</hullpoint>
				<hullpoint>
					<hposition dim="0">1665.84</hposition>
					<hposition dim="1">716.8</hposition>
				</hullpoint>
				<hullpoint>
					<hposition dim="0">1662.84</hposition>
					<hposition dim="1">716.78</hposition>
				</hullpoint>
				<hullpoint>
					<hposition dim="0">1653.84</hposition>
					<hposition dim="1">716.27</hposition>
				</hullpoint>
				<hullpoint>
					<hposition dim="0">1650.84</hposition>
					<hposition dim="1">715.78</hposition>
				</hullpoint>
				<hullpoint>
					<hposition dim="0">1644.84</hposition>
					<hposition dim="1">714.78</hposition>
				</hullpoint>
				<hullpoint>
					<hposition dim="0">1641.84</hposition>
					<hposition dim="1">714.27</hposition>
				</hullpoint>
			</convexhull>
			<userParam type="string" name="sequence" value="GAAAGAAEASEGTAHR"/>
		</feature>
		<feature id="46">
			<position dim="0">895.477</position>
			<position dim="1">1903.92</position>
			<intensity>9.92977e+09</intensity>
			<quality dim="0">245</quality>
			<quality dim="1">392</quality>
			<overallquality>0</overallquality>
			<charge>1</charge>
			<model name="">
			</model>
			<convexhull nr="0">
				<hullpoint>
					<hposition dim="0">735.477</hposition>
					<hposition dim="1">1903.76</hposition>
				</hullpoint>
				<hullpoint>
					<hposition dim="0">942.477</hposition>
					<hposition dim="1">1903.76</hposition>
				</hullpoint>
				<hullpoint>
					<hposition dim="0">951.477</hposition>
					<hposition dim="1">1903.78</hposition>
				</hullpoint>
				<hullpoint>
					<hposition dim="0">957.477</hposition>
					<hposition dim="1">1903.8</hposition>
				</hullpoint>
				<hullpoint>
					<hposition dim="0">960.477</hposition>
					<hposition dim="1">1903.82</hposition>
				</hullpoint>
				<hullpoint>
					<hposition dim="0">960.477</hposition>
					<hposition dim="1">1905.85</hposition>
				</hullpoint>
				<hullpoint>
					<hposition dim="0">957.477</hposition>
					<hposition dim="1">1906.86</hposition>
				</hullpoint>
				<hullpoint>
					<hposition dim="0">951.477</hposition>
					<hposition dim="1">1908.86</hposition>
				</hullpoint>
				<hullpoint>
					<hposition dim="0">936.477</hposition>
					<hposition dim="1">1908.91</hposition>
				</hullpoint>
				<hullpoint>
					<hposition dim="0">927.477</hposition>
					<hposition dim="1">1908.92</hposition>
				</hullpoint>
				<hullpoint>
					<hposition dim="0">759.477</hposition>
					<hposition dim="1">1908.92</hposition>
				</hullpoint>
				<hullpoint>
					<hposition dim="0">735.477</hposition>
					<hposition dim="1">1908.91</hposition>
				</hullpoint>
			</convexhull>
			<userParam type="string" name="sequence" value="WPGPGPGGQPAEQVADAAAK"/>
		</feature>
		<feature id="47">
			<position dim="0">2022.79</position>
			<position dim="1">1672.8</position>
			<intensity>8.88287e+09</intensity>
			<quality dim="0">656</quality>
			<quality dim="1">767</quality>
			<overallquality>0</overallquality>
			<charge>1</charge>
			<model name="">
			</model>
			<convexhull nr="0">
				<hullpoint>
					<hposition dim="0">1970.79</hposition>
					<hposition dim="1">1672.69</hposition>
				</hullpoint>
				<hullpoint>
					<hposition dim="0">1985.79</hposition>
					<hposition dim="1">1672.64</hposition>
				</hullpoint>
				<hullpoint>
					<hposition dim="0">1997.79</hposition>
					<hposition dim="1">1672.63</hposition>
				</hullpoint>
				<hullpoint>
					<hposition dim="0">2300.79</hposition>
					<hposition dim="1">1672.63</hposition>
				</hullpoint>
				<hullpoint>
					<hposition dim="0">2300.79</hposition>
					<hposition dim="1">1677.8</hposition>
				</hullpoint>
				<hullpoint>
					<hposition dim="0">2003.79</hposition>
					<hposition dim="1">1677.8</hposition>
				</hullpoint>
				<hullpoint>
					<hposition dim="0">1991.79</hposition>
					<hposition dim="1">1677.78</hposition>
				</hullpoint>
				<hullpoint>
					<hposition dim="0">1982.79</hposition>
					<hposition dim="1">1677.75</hposition>
				</hullpoint>
				<hullpoint>
					<hposition dim="0">1979.79</hposition>
					<hposition dim="1">1677.73</hposition>
				</hullpoint>
				<hullpoint>
					<hposition dim="0">1976.79</hposition>
					<hposition dim="1">1676.74</hposition>
				</hullpoint>
				<hullpoint>
					<hposition dim="0">1970.79</hposition>
					<hposition dim="1">1674.72</hposition>
				</hullpoint>
			</convexhull>
			<userParam type="string" name="sequence" value="ETPPTPTSSPAEFSPK"/>
		</feature>
		<feature id="48">
			<position dim="0">1229.29</position>
			<position dim="1">997.535</position>
			<intensity>4.23468e+09</intensity>
			<quality dim="0">401</quality>
			<quality dim="1">503</quality>
			<overallquality>0</overallquality>
			<charge>1</charge>
			<model name="">
			</model>
			<convexhull nr="0">
				<hullpoint>
					<hposition dim="0">1204.29</hposition>
					<hposition dim="1">997.485</hposition>
				</hullpoint>
				<hullpoint>
					<hposition dim="0">1207.29</hposition>
					<hposition dim="1">997.465</hposition>
				</hullpoint>
				<hullpoint>
					<hposition dim="0">1213.29</hposition>
					<hposition dim="1">997.445</hposition>
				</hullpoint>
				<hullpoint>
					<hposition dim="0">1507.29</hposition>
					<hposition dim="1">997.445</hposition>
				</hullpoint>
				<hullpoint>
					<hposition dim="0">1507.29</hposition>
					<hposition dim="1">1001.61</hposition>
				</hullpoint>
				<hullpoint>
					<hposition dim="0">1222.29</hposition>
					<hposition dim="1">1001.61</hposition>
				</hullpoint>
				<hullpoint>
					<hposition dim="0">1216.29</hposition>
					<hposition dim="1">1001.6</hposition>
				</hullpoint>
				<hullpoint>
					<hposition dim="0">1213.29</hposition>
					<hposition dim="1">1001.59</hposition>
				</hullpoint>
				<hullpoint>
					<hposition dim="0">1210.29</hposition>
					<hposition dim="1">1001.57</hposition>
				</hullpoint>
				<hullpoint>
					<hposition dim="0">1204.29</hposition>
					<hposition dim="1">999.545</hposition>
				</hullpoint>
			</convexhull>
			<userParam type="string" name="sequence" value="IGTQPPAASR"/>
		</feature>
		<feature id="49">
			<position dim="0">595.381</position>
			<position dim="1">700.824</position>
			<intensity>1.15788e+10</intensity>
			<quality dim="0">145</quality>
			<quality dim="1">292</quality>
			<overallquality>0</overallquality>
			<charge>2</charge>
			<model name="">
			</model>
			<convexhull nr="0">
				<hullpoint>
					<hposition dim="0">435.381</hposition>
					<hposition dim="1">700.684</hposition>
				</hullpoint>
				<hullpoint>
					<hposition dim="0">636.381</hposition>
					<hposition dim="1">700.684</hposition>
				</hullpoint>
				<hullpoint>
					<hposition dim="0">645.381</hposition>
					<hposition dim="1">700.694</hposition>
				</hullpoint>
				<hullpoint>
					<hposition dim="0">657.381</hposition>
					<hposition dim="1">700.724</hposition>
				</hullpoint>
				<hullpoint>
					<hposition dim="0">660.381</hposition>
					<hposition dim="1">700.744</hposition>
				</hullpoint>
				<hullpoint>
					<hposition dim="0">660.381</hposition>
					<hposition dim="1">701.784</hposition>
				</hullpoint>
				<hullpoint>
					<hposition dim="0">657.381</hposition>
					<hposition dim="1">702.284</hposition>
				</hullpoint>
				<hullpoint>
					<hposition dim="0">654.381</hposition>
					<hposition dim="1">702.774</hposition>
				</hullpoint>
				<hullpoint>
					<hposition dim="0">645.381</hposition>
					<hposition dim="1">703.784</hposition>
				</hullpoint>
				<hullpoint>
					<hposition dim="0">642.381</hposition>
					<hposition dim="1">703.804</hposition>
				</hullpoint>
				<hullpoint>
					<hposition dim="0">633.381</hposition>
					<hposition dim="1">703.824</hposition>
				</hullpoint>
				<hullpoint>
					<hposition dim="0">627.381</hposition>
					<hposition dim="1">703.834</hposition>
				</hullpoint>
				<hullpoint>
					<hposition dim="0">618.381</hposition>
					<hposition dim="1">703.844</hposition>
				</hullpoint>
				<hullpoint>
					<hposition dim="0">606.381</hposition>
					<hposition dim="1">703.854</hposition>
				</hullpoint>
				<hullpoint>
					<hposition dim="0">522.381</hposition>
					<hposition dim="1">703.854</hposition>
				</hullpoint>
				<hullpoint>
					<hposition dim="0">462.381</hposition>
					<hposition dim="1">703.844</hposition>
				</hullpoint>
				<hullpoint>
					<hposition dim="0">435.381</hposition>
					<hposition dim="1">703.834</hposition>
				</hullpoint>
			</convexhull>
			<userParam type="string" name="sequence" value="QLQHENSEYPR"/>
		</feature>
		<feature id="50">
			<position dim="0">1666.15</position>
			<position dim="1">1631.71</position>
			<intensity>4.73273e+09</intensity>
			<quality dim="0">545</quality>
			<quality dim="1">649</quality>
			<overallquality>0</overallquality>
			<charge>1</charge>
			<model name="">
			</model>
			<convexhull nr="0">
				<hullpoint>
					<hposition dim="0">1635.15</hposition>
					<hposition dim="1">1631.65</hposition>
				</hullpoint>
				<hullpoint>
					<hposition dim="0">1638.15</hposition>
					<hposition dim="1">1631.62</hposition>
				</hullpoint>
				<hullpoint>
					<hposition dim="0">1644.15</hposition>
					<hposition dim="1">1631.59</hposition>
				</hullpoint>
				<hullpoint>
					<hposition dim="0">1944.15</hposition>
					<hposition dim="1">1631.59</hposition>
				</hullpoint>
				<hullpoint>
					<hposition dim="0">1944.15</hposition>
					<hposition dim="1">1636.71</hposition>
				</hullpoint>
				<hullpoint>
					<hposition dim="0">1644.15</hposition>
					<hposition dim="1">1636.71</hposition>
				</hullpoint>
				<hullpoint>
					<hposition dim="0">1641.15</hposition>
					<hposition dim="1">1636.69</hposition>
				</hullpoint>
				<hullpoint>
					<hposition dim="0">1638.15</hposition>
					<hposition dim="1">1634.69</hposition>
				</hullpoint>
				<hullpoint>
					<hposition dim="0">1635.15</hposition>
					<hposition dim="1">1632.68</hposition>
				</hullpoint>
			</convexhull>
			<userParam type="string" name="sequence" value="VCSQNEQEPDSLPK"/>
		</feature>
		<feature id="51">
			<position dim="0">831.28</position>
			<position dim="1">446.471</position>
			<intensity>5.88612e+09</intensity>
			<quality dim="0">223</quality>
			<quality dim="1">370</quality>
			<overallquality>0</overallquality>
			<charge>4</charge>
			<model name="">
			</model>
			<convexhull nr="0">
				<hullpoint>
					<hposition dim="0">671.28</hposition>
					<hposition dim="1">446.371</hposition>
				</hullpoint>
				<hullpoint>
					<hposition dim="0">854.28</hposition>
					<hposition dim="1">446.371</hposition>
				</hullpoint>
				<hullpoint>
					<hposition dim="0">863.28</hposition>
					<hposition dim="1">446.401</hposition>
				</hullpoint>
				<hullpoint>
					<hposition dim="0">866.28</hposition>
					<hposition dim="1">446.421</hposition>
				</hullpoint>
				<hullpoint>
					<hposition dim="0">866.28</hposition>
					<hposition dim="1">446.971</hposition>
				</hullpoint>
				<hullpoint>
					<hposition dim="0">863.28</hposition>
					<hposition dim="1">447.471</hposition>
				</hullpoint>
				<hullpoint>
					<hposition dim="0">860.28</hposition>
					<hposition dim="1">447.731</hposition>
				</hullpoint>
				<hullpoint>
					<hposition dim="0">857.28</hposition>
					<hposition dim="1">447.981</hposition>
				</hullpoint>
				<hullpoint>
					<hposition dim="0">854.28</hposition>
					<hposition dim="1">448.001</hposition>
				</hullpoint>
				<hullpoint>
					<hposition dim="0">848.28</hposition>
					<hposition dim="1">448.021</hposition>
				</hullpoint>
				<hullpoint>
					<hposition dim="0">842.28</hposition>
					<hposition dim="1">448.031</hposition>
				</hullpoint>
				<hullpoint>
					<hposition dim="0">671.28</hposition>
					<hposition dim="1">448.031</hposition>
				</hullpoint>
			</convexhull>
			<userParam type="string" name="sequence" value="LEAPGASEPLHHHPYK"/>
		</feature>
		<feature id="52">
			<position dim="0">1451.53</position>
			<position dim="1">1195.66</position>
			<intensity>8.76367e+09</intensity>
			<quality dim="0">430</quality>
			<quality dim="1">577</quality>
			<overallquality>0</overallquality>
			<charge>1</charge>
			<model name="">
			</model>
			<convexhull nr="0">
				<hullpoint>
					<hposition dim="0">1291.53</hposition>
					<hposition dim="1">1195.59</hposition>
				</hullpoint>
				<hullpoint>
					<hposition dim="0">1486.53</hposition>
					<hposition dim="1">1195.59</hposition>
				</hullpoint>
				<hullpoint>
					<hposition dim="0">1498.53</hposition>
					<hposition dim="1">1195.63</hposition>
				</hullpoint>
				<hullpoint>
					<hposition dim="0">1501.53</hposition>
					<hposition dim="1">1195.66</hposition>
				</hullpoint>
				<hullpoint>
					<hposition dim="0">1501.53</hposition>
					<hposition dim="1">1195.68</hposition>
				</hullpoint>
				<hullpoint>
					<hposition dim="0">1498.53</hposition>
					<hposition dim="1">1197.68</hposition>
				</hullpoint>
				<hullpoint>
					<hposition dim="0">1492.53</hposition>
					<hposition dim="1">1199.68</hposition>
				</hullpoint>
				<hullpoint>
					<hposition dim="0">1489.53</hposition>
					<hposition dim="1">1200.66</hposition>
				</hullpoint>
				<hullpoint>
					<hposition dim="0">1291.53</hposition>
					<hposition dim="1">1200.66</hposition>
				</hullpoint>
			</convexhull>
			<userParam type="string" name="sequence" value="GIGTPPNTTPIK"/>
		</feature>
		<feature id="53">
			<position dim="0">767.189</position>
			<position dim="1">1223.1</position>
			<intensity>5.059e+09</intensity>
			<quality dim="0">202</quality>
			<quality dim="1">349</quality>
			<overallquality>0</overallquality>
			<charge>2</charge>
			<model name="">
			</model>
			<convexhull nr="0">
				<hullpoint>
					<hposition dim="0">607.189</hposition>
					<hposition dim="1">1222.97</hposition>
				</hullpoint>
				<hullpoint>
					<hposition dim="0">784.189</hposition>
					<hposition dim="1">1222.97</hposition>
				</hullpoint>
				<hullpoint>
					<hposition dim="0">796.189</hposition>
					<hposition dim="1">1223.01</hposition>
				</hullpoint>
				<hullpoint>
					<hposition dim="0">799.189</hposition>
					<hposition dim="1">1223.04</hposition>
				</hullpoint>
				<hullpoint>
					<hposition dim="0">799.189</hposition>
					<hposition dim="1">1224.07</hposition>
				</hullpoint>
				<hullpoint>
					<hposition dim="0">796.189</hposition>
					<hposition dim="1">1225.08</hposition>
				</hullpoint>
				<hullpoint>
					<hposition dim="0">793.189</hposition>
					<hposition dim="1">1226.07</hposition>
				</hullpoint>
				<hullpoint>
					<hposition dim="0">790.189</hposition>
					<hposition dim="1">1226.58</hposition>
				</hullpoint>
				<hullpoint>
					<hposition dim="0">784.189</hposition>
					<hposition dim="1">1226.62</hposition>
				</hullpoint>
				<hullpoint>
					<hposition dim="0">772.189</hposition>
					<hposition dim="1">1226.64</hposition>
				</hullpoint>
				<hullpoint>
					<hposition dim="0">658.189</hposition>
					<hposition dim="1">1226.64</hposition>
				</hullpoint>
				<hullpoint>
					<hposition dim="0">607.189</hposition>
					<hposition dim="1">1226.63</hposition>
				</hullpoint>
			</convexhull>
			<userParam type="string" name="sequence" value="VGGPDPSGPQGHPLPSSQQLTGGFK"/>
		</feature>
		<feature id="54">
			<position dim="0">1764.87</position>
			<position dim="1">695.356</position>
			<intensity>1.0095e+10</intensity>
			<quality dim="0">567</quality>
			<quality dim="1">681</quality>
			<overallquality>0</overallquality>
			<charge>3</charge>
			<model name="">
			</model>
			<convexhull nr="0">
				<hullpoint>
					<hposition dim="0">1703.87</hposition>
					<hposition dim="1">695.306</hposition>
				</hullpoint>
				<hullpoint>
					<hposition dim="0">1709.87</hposition>
					<hposition dim="1">695.266</hposition>
				</hullpoint>
				<hullpoint>
					<hposition dim="0">1712.87</hposition>
					<hposition dim="1">695.256</hposition>
				</hullpoint>
				<hullpoint>
					<hposition dim="0">1724.87</hposition>
					<hposition dim="1">695.236</hposition>
				</hullpoint>
				<hullpoint>
					<hposition dim="0">2042.87</hposition>
					<hposition dim="1">695.236</hposition>
				</hullpoint>
				<hullpoint>
					<hposition dim="0">2042.87</hposition>
					<hposition dim="1">697.716</hposition>
				</hullpoint>
				<hullpoint>
					<hposition dim="0">1958.87</hposition>
					<hposition dim="1">697.726</hposition>
				</hullpoint>
				<hullpoint>
					<hposition dim="0">1748.87</hposition>
					<hposition dim="1">697.726</hposition>
				</hullpoint>
				<hullpoint>
					<hposition dim="0">1733.87</hposition>
					<hposition dim="1">697.706</hposition>
				</hullpoint>
				<hullpoint>
					<hposition dim="0">1724.87</hposition>
					<hposition dim="1">697.686</hposition>
				</hullpoint>
				<hullpoint>
					<hposition dim="0">1721.87</hposition>
					<hposition dim="1">697.676</hposition>
				</hullpoint>
				<hullpoint>
					<hposition dim="0">1715.87</hposition>
					<hposition dim="1">697.326</hposition>
				</hullpoint>
				<hullpoint>
					<hposition dim="0">1712.87</hposition>
					<hposition dim="1">697.006</hposition>
				</hullpoint>
				<hullpoint>
					<hposition dim="0">1706.87</hposition>
					<hposition dim="1">696.326</hposition>
				</hullpoint>
				<hullpoint>
					<hposition dim="0">1703.87</hposition>
					<hposition dim="1">695.656</hposition>
				</hullpoint>
			</convexhull>
			<userParam type="string" name="sequence" value="RPHPAGGQAPAAEAAGGTAQLR"/>
		</feature>
		<feature id="55">
			<position dim="0">1161.25</position>
			<position dim="1">791.337</position>
			<intensity>4.5942e+09</intensity>
			<quality dim="0">333</quality>
			<quality dim="1">480</quality>
			<overallquality>0</overallquality>
			<charge>2</charge>
			<model name="">
			</model>
			<convexhull nr="0">
				<hullpoint>
					<hposition dim="0">1001.25</hposition>
					<hposition dim="1">791.217</hposition>
				</hullpoint>
				<hullpoint>
					<hposition dim="0">1178.25</hposition>
					<hposition dim="1">791.217</hposition>
				</hullpoint>
				<hullpoint>
					<hposition dim="0">1184.25</hposition>
					<hposition dim="1">791.237</hposition>
				</hullpoint>
				<hullpoint>
					<hposition dim="0">1187.25</hposition>
					<hposition dim="1">791.257</hposition>
				</hullpoint>
				<hullpoint>
					<hposition dim="0">1187.25</hposition>
					<hposition dim="1">792.817</hposition>
				</hullpoint>
				<hullpoint>
					<hposition dim="0">1184.25</hposition>
					<hposition dim="1">793.817</hposition>
				</hullpoint>
				<hullpoint>
					<hposition dim="0">1181.25</hposition>
					<hposition dim="1">794.327</hposition>
				</hullpoint>
				<hullpoint>
					<hposition dim="0">1178.25</hposition>
					<hposition dim="1">794.347</hposition>
				</hullpoint>
				<hullpoint>
					<hposition dim="0">1172.25</hposition>
					<hposition dim="1">794.367</hposition>
				</hullpoint>
				<hullpoint>
					<hposition dim="0">1166.25</hposition>
					<hposition dim="1">794.377</hposition>
				</hullpoint>
				<hullpoint>
					<hposition dim="0">1013.25</hposition>
					<hposition dim="1">794.377</hposition>
				</hullpoint>
				<hullpoint>
					<hposition dim="0">1001.25</hposition>
					<hposition dim="1">794.367</hposition>
				</hullpoint>
			</convexhull>
			<userParam type="string" name="sequence" value="GLSSSTSHDSSCSLR"/>
		</feature>
		<feature id="56">
			<position dim="0">1633.38</position>
			<position dim="1">797.836</position>
			<intensity>7.44293e+09</intensity>
			<quality dim="0">491</quality>
			<quality dim="1">638</quality>
			<overallquality>0</overallquality>
			<charge>2</charge>
			<model name="">
			</model>
			<convexhull nr="0">
				<hullpoint>
					<hposition dim="0">1473.38</hposition>
					<hposition dim="1">797.736</hposition>
				</hullpoint>
				<hullpoint>
					<hposition dim="0">1662.38</hposition>
					<hposition dim="1">797.736</hposition>
				</hullpoint>
				<hullpoint>
					<hposition dim="0">1671.38</hposition>
					<hposition dim="1">797.766</hposition>
				</hullpoint>
				<hullpoint>
					<hposition dim="0">1674.38</hposition>
					<hposition dim="1">797.786</hposition>
				</hullpoint>
				<hullpoint>
					<hposition dim="0">1674.38</hposition>
					<hposition dim="1">798.816</hposition>
				</hullpoint>
				<hullpoint>
					<hposition dim="0">1668.38</hposition>
					<hposition dim="1">800.326</hposition>
				</hullpoint>
				<hullpoint>
					<hposition dim="0">1665.38</hposition>
					<hposition dim="1">800.836</hposition>
				</hullpoint>
				<hullpoint>
					<hposition dim="0">1662.38</hposition>
					<hposition dim="1">800.856</hposition>
				</hullpoint>
				<hullpoint>
					<hposition dim="0">1659.38</hposition>
					<hposition dim="1">800.866</hposition>
				</hullpoint>
				<hullpoint>
					<hposition dim="0">1650.38</hposition>
					<hposition dim="1">800.886</hposition>
				</hullpoint>
				<hullpoint>
					<hposition dim="0">1644.38</hposition>
					<hposition dim="1">800.896</hposition>
				</hullpoint>
				<hullpoint>
					<hposition dim="0">1554.38</hposition>
					<hposition dim="1">800.896</hposition>
				</hullpoint>
				<hullpoint>
					<hposition dim="0">1503.38</hposition>
					<hposition dim="1">800.886</hposition>
				</hullpoint>
				<hullpoint>
					<hposition dim="0">1473.38</hposition>
					<hposition dim="1">800.876</hposition>
				</hullpoint>
			</convexhull>
			<userParam type="string" name="sequence" value="QSMSDDGHFSGTTPK"/>
		</feature>
		<feature id="57">
			<position dim="0">1545.72</position>
			<position dim="1">1240.58</position>
			<intensity>8.54922e+09</intensity>
			<quality dim="0">498</quality>
			<quality dim="1">608</quality>
			<overallquality>0</overallquality>
			<charge>1</charge>
			<model name="">
			</model>
			<convexhull nr="0">
				<hullpoint>
					<hposition dim="0">1496.72</hposition>
					<hposition dim="1">1240.53</hposition>
				</hullpoint>
				<hullpoint>
					<hposition dim="0">1499.72</hposition>
					<hposition dim="1">1240.51</hposition>
				</hullpoint>
				<hullpoint>
					<hposition dim="0">1511.72</hposition>
					<hposition dim="1">1240.47</hposition>
				</hullpoint>
				<hullpoint>
					<hposition dim="0">1823.72</hposition>
					<hposition dim="1">1240.47</hposition>
				</hullpoint>
				<hullpoint>
					<hposition dim="0">1823.72</hposition>
					<hposition dim="1">1245.58</hposition>
				</hullpoint>
				<hullpoint>
					<hposition dim="0">1511.72</hposition>
					<hposition dim="1">1245.58</hposition>
				</hullpoint>
				<hullpoint>
					<hposition dim="0">1508.72</hposition>
					<hposition dim="1">1245.56</hposition>
				</hullpoint>
				<hullpoint>
					<hposition dim="0">1505.72</hposition>
					<hposition dim="1">1244.57</hposition>
				</hullpoint>
				<hullpoint>
					<hposition dim="0">1499.72</hposition>
					<hposition dim="1">1242.57</hposition>
				</hullpoint>
				<hullpoint>
					<hposition dim="0">1496.72</hposition>
					<hposition dim="1">1241.55</hposition>
				</hullpoint>
			</convexhull>
			<userParam type="string" name="sequence" value="NHEEEVNTLR"/>
		</feature>
		<feature id="58">
			<position dim="0">1269.94</position>
			<position dim="1">521.576</position>
			<intensity>1.16351e+10</intensity>
			<quality dim="0">401</quality>
			<quality dim="1">516</quality>
			<overallquality>0</overallquality>
			<charge>3</charge>
			<model name="">
			</model>
			<convexhull nr="0">
				<hullpoint>
					<hposition dim="0">1205.94</hposition>
					<hposition dim="1">521.536</hposition>
				</hullpoint>
				<hullpoint>
					<hposition dim="0">1211.94</hposition>
					<hposition dim="1">521.496</hposition>
				</hullpoint>
				<hullpoint>
					<hposition dim="0">1220.94</hposition>
					<hposition dim="1">521.476</hposition>
				</hullpoint>
				<hullpoint>
					<hposition dim="0">1226.94</hposition>
					<hposition dim="1">521.466</hposition>
				</hullpoint>
				<hullpoint>
					<hposition dim="0">1547.94</hposition>
					<hposition dim="1">521.466</hposition>
				</hullpoint>
				<hullpoint>
					<hposition dim="0">1547.94</hposition>
					<hposition dim="1">523.616</hposition>
				</hullpoint>
				<hullpoint>
					<hposition dim="0">1484.94</hposition>
					<hposition dim="1">523.626</hposition>
				</hullpoint>
				<hullpoint>
					<hposition dim="0">1256.94</hposition>
					<hposition dim="1">523.626</hposition>
				</hullpoint>
				<hullpoint>
					<hposition dim="0">1244.94</hposition>
					<hposition dim="1">523.616</hposition>
				</hullpoint>
				<hullpoint>
					<hposition dim="0">1229.94</hposition>
					<hposition dim="1">523.596</hposition>
				</hullpoint>
				<hullpoint>
					<hposition dim="0">1223.94</hposition>
					<hposition dim="1">523.576</hposition>
				</hullpoint>
				<hullpoint>
					<hposition dim="0">1220.94</hposition>
					<hposition dim="1">523.556</hposition>
				</hullpoint>
				<hullpoint>
					<hposition dim="0">1217.94</hposition>
					<hposition dim="1">523.236</hposition>
				</hullpoint>
				<hullpoint>
					<hposition dim="0">1214.94</hposition>
					<hposition dim="1">522.906</hposition>
				</hullpoint>
				<hullpoint>
					<hposition dim="0">1208.94</hposition>
					<hposition dim="1">522.236</hposition>
				</hullpoint>
				<hullpoint>
					<hposition dim="0">1205.94</hposition>
					<hposition dim="1">521.886</hposition>
				</hullpoint>
			</convexhull>
			<userParam type="string" name="sequence" value="LYQDHGHELHADK"/>
		</feature>
		<feature id="59">
			<position dim="0">1857.33</position>
			<position dim="1">929.347</position>
			<intensity>6.14765e+09</intensity>
			<quality dim="0">606</quality>
			<quality dim="1">712</quality>
			<overallquality>0</overallquality>
			<charge>2</charge>
			<model name="">
			</model>
			<convexhull nr="0">
				<hullpoint>
					<hposition dim="0">1820.33</hposition>
					<hposition dim="1">929.347</hposition>
				</hullpoint>
				<hullpoint>
					<hposition dim="0">1823.33</hposition>
					<hposition dim="1">929.317</hposition>
				</hullpoint>
				<hullpoint>
					<hposition dim="0">1826.33</hposition>
					<hposition dim="1">929.297</hposition>
				</hullpoint>
				<hullpoint>
					<hposition dim="0">1832.33</hposition>
					<hposition dim="1">929.277</hposition>
				</hullpoint>
				<hullpoint>
					<hposition dim="0">2135.33</hposition>
					<hposition dim="1">929.277</hposition>
				</hullpoint>
				<hullpoint>
					<hposition dim="0">2135.33</hposition>
					<hposition dim="1">932.417</hposition>
				</hullpoint>
				<hullpoint>
					<hposition dim="0">2081.33</hposition>
					<hposition dim="1">932.427</hposition>
				</hullpoint>
				<hullpoint>
					<hposition dim="0">1985.33</hposition>
					<hposition dim="1">932.437</hposition>
				</hullpoint>
				<hullpoint>
					<hposition dim="0">1847.33</hposition>
					<hposition dim="1">932.437</hposition>
				</hullpoint>
				<hullpoint>
					<hposition dim="0">1838.33</hposition>
					<hposition dim="1">932.417</hposition>
				</hullpoint>
				<hullpoint>
					<hposition dim="0">1832.33</hposition>
					<hposition dim="1">932.397</hposition>
				</hullpoint>
				<hullpoint>
					<hposition dim="0">1829.33</hposition>
					<hposition dim="1">932.377</hposition>
				</hullpoint>
				<hullpoint>
					<hposition dim="0">1826.33</hposition>
					<hposition dim="1">931.867</hposition>
				</hullpoint>
				<hullpoint>
					<hposition dim="0">1823.33</hposition>
					<hposition dim="1">930.867</hposition>
				</hullpoint>
				<hullpoint>
					<hposition dim="0">1820.33</hposition>
					<hposition dim="1">929.857</hposition>
				</hullpoint>
			</convexhull>
			<userParam type="string" name="sequence" value="STQDGQSYCCEHDLR"/>
		</feature>
		<feature id="60">
			<position dim="0">1094.55</position>
			<position dim="1">1268.57</position>
			<intensity>7.42096e+09</intensity>
			<quality dim="0">311</quality>
			<quality dim="1">458</quality>
			<overallquality>0</overallquality>
			<charge>1</charge>
			<model name="">
			</model>
			<convexhull nr="0">
				<hullpoint>
					<hposition dim="0">934.545</hposition>
					<hposition dim="1">1268.47</hposition>
				</hullpoint>
				<hullpoint>
					<hposition dim="0">1126.55</hposition>
					<hposition dim="1">1268.47</hposition>
				</hullpoint>
				<hullpoint>
					<hposition dim="0">1135.55</hposition>
					<hposition dim="1">1268.5</hposition>
				</hullpoint>
				<hullpoint>
					<hposition dim="0">1138.55</hposition>
					<hposition dim="1">1268.52</hposition>
				</hullpoint>
				<hullpoint>
					<hposition dim="0">1138.55</hposition>
					<hposition dim="1">1270.55</hposition>
				</hullpoint>
				<hullpoint>
					<hposition dim="0">1135.55</hposition>
					<hposition dim="1">1271.57</hposition>
				</hullpoint>
				<hullpoint>
					<hposition dim="0">1132.55</hposition>
					<hposition dim="1">1272.57</hposition>
				</hullpoint>
				<hullpoint>
					<hposition dim="0">1129.55</hposition>
					<hposition dim="1">1273.56</hposition>
				</hullpoint>
				<hullpoint>
					<hposition dim="0">1126.55</hposition>
					<hposition dim="1">1273.57</hposition>
				</hullpoint>
				<hullpoint>
					<hposition dim="0">934.545</hposition>
					<hposition dim="1">1273.57</hposition>
				</hullpoint>
			</convexhull>
			<userParam type="string" name="sequence" value="ATEQFESSQGGK"/>
		</feature>
		<feature id="61">
			<position dim="0">2051.04</position>
			<position dim="1">1619.83</position>
			<intensity>1.17119e+10</intensity>
			<quality dim="0">662</quality>
			<quality dim="1">777</quality>
			<overallquality>0</overallquality>
			<charge>2</charge>
			<model name="">
			</model>
			<convexhull nr="0">
				<hullpoint>
					<hposition dim="0">1987.04</hposition>
					<hposition dim="1">1620.29</hposition>
				</hullpoint>
				<hullpoint>
					<hposition dim="0">1990.04</hposition>
					<hposition dim="1">1619.77</hposition>
				</hullpoint>
				<hullpoint>
					<hposition dim="0">1999.04</hposition>
					<hposition dim="1">1619.74</hposition>
				</hullpoint>
				<hullpoint>
					<hposition dim="0">2005.04</hposition>
					<hposition dim="1">1619.73</hposition>
				</hullpoint>
				<hullpoint>
					<hposition dim="0">2014.04</hposition>
					<hposition dim="1">1619.72</hposition>
				</hullpoint>
				<hullpoint>
					<hposition dim="0">2329.04</hposition>
					<hposition dim="1">1619.72</hposition>
				</hullpoint>
				<hullpoint>
					<hposition dim="0">2329.04</hposition>
					<hposition dim="1">1623.87</hposition>
				</hullpoint>
				<hullpoint>
					<hposition dim="0">2263.04</hposition>
					<hposition dim="1">1623.88</hposition>
				</hullpoint>
				<hullpoint>
					<hposition dim="0">2029.04</hposition>
					<hposition dim="1">1623.88</hposition>
				</hullpoint>
				<hullpoint>
					<hposition dim="0">2011.04</hposition>
					<hposition dim="1">1623.85</hposition>
				</hullpoint>
				<hullpoint>
					<hposition dim="0">2002.04</hposition>
					<hposition dim="1">1623.82</hposition>
				</hullpoint>
				<hullpoint>
					<hposition dim="0">1999.04</hposition>
					<hposition dim="1">1623.33</hposition>
				</hullpoint>
				<hullpoint>
					<hposition dim="0">1993.04</hposition>
					<hposition dim="1">1622.33</hposition>
				</hullpoint>
				<hullpoint>
					<hposition dim="0">1990.04</hposition>
					<hposition dim="1">1621.82</hposition>
				</hullpoint>
				<hullpoint>
					<hposition dim="0">1987.04</hposition>
					<hposition dim="1">1621.3</hposition>
				</hullpoint>
			</convexhull>
			<userParam type="string" name="sequence" value="VPWVPTQRPGPGPFVPSSAIESPPGASEAPAR"/>
		</feature>
		<feature id="62">
			<position dim="0">1332.5</position>
			<position dim="1">606.617</position>
			<intensity>1.31106e+10</intensity>
			<quality dim="0">390</quality>
			<quality dim="1">537</quality>
			<overallquality>0</overallquality>
			<charge>3</charge>
			<model name="">
			</model>
			<convexhull nr="0">
				<hullpoint>
					<hposition dim="0">1172.5</hposition>
					<hposition dim="1">606.527</hposition>
				</hullpoint>
				<hullpoint>
					<hposition dim="0">1388.5</hposition>
					<hposition dim="1">606.527</hposition>
				</hullpoint>
				<hullpoint>
					<hposition dim="0">1400.5</hposition>
					<hposition dim="1">606.547</hposition>
				</hullpoint>
				<hullpoint>
					<hposition dim="0">1403.5</hposition>
					<hposition dim="1">606.557</hposition>
				</hullpoint>
				<hullpoint>
					<hposition dim="0">1409.5</hposition>
					<hposition dim="1">606.587</hposition>
				</hullpoint>
				<hullpoint>
					<hposition dim="0">1409.5</hposition>
					<hposition dim="1">606.947</hposition>
				</hullpoint>
				<hullpoint>
					<hposition dim="0">1406.5</hposition>
					<hposition dim="1">607.607</hposition>
				</hullpoint>
				<hullpoint>
					<hposition dim="0">1403.5</hposition>
					<hposition dim="1">607.947</hposition>
				</hullpoint>
				<hullpoint>
					<hposition dim="0">1400.5</hposition>
					<hposition dim="1">608.277</hposition>
				</hullpoint>
				<hullpoint>
					<hposition dim="0">1394.5</hposition>
					<hposition dim="1">608.627</hposition>
				</hullpoint>
				<hullpoint>
					<hposition dim="0">1388.5</hposition>
					<hposition dim="1">608.647</hposition>
				</hullpoint>
				<hullpoint>
					<hposition dim="0">1379.5</hposition>
					<hposition dim="1">608.667</hposition>
				</hullpoint>
				<hullpoint>
					<hposition dim="0">1370.5</hposition>
					<hposition dim="1">608.677</hposition>
				</hullpoint>
				<hullpoint>
					<hposition dim="0">1358.5</hposition>
					<hposition dim="1">608.687</hposition>
				</hullpoint>
				<hullpoint>
					<hposition dim="0">1217.5</hposition>
					<hposition dim="1">608.687</hposition>
				</hullpoint>
				<hullpoint>
					<hposition dim="0">1181.5</hposition>
					<hposition dim="1">608.677</hposition>
				</hullpoint>
				<hullpoint>
					<hposition dim="0">1172.5</hposition>
					<hposition dim="1">608.667</hposition>
				</hullpoint>
			</convexhull>
			<userParam type="string" name="sequence" value="QNCHDPSLLPGTHGVGK"/>
		</feature>
		<feature id="63">
			<position dim="0">1996.44</position>
			<position dim="1">1676.88</position>
			<intensity>5.26341e+09</intensity>
			<quality dim="0">612</quality>
			<quality dim="1">759</quality>
			<overallquality>0</overallquality>
			<charge>1</charge>
			<model name="">
			</model>
			<convexhull nr="0">
				<hullpoint>
					<hposition dim="0">1836.44</hposition>
					<hposition dim="1">1676.71</hposition>
				</hullpoint>
				<hullpoint>
					<hposition dim="0">2016.44</hposition>
					<hposition dim="1">1676.71</hposition>
				</hullpoint>
				<hullpoint>
					<hposition dim="0">2028.44</hposition>
					<hposition dim="1">1676.75</hposition>
				</hullpoint>
				<hullpoint>
					<hposition dim="0">2031.44</hposition>
					<hposition dim="1">1676.78</hposition>
				</hullpoint>
				<hullpoint>
					<hposition dim="0">2031.44</hposition>
					<hposition dim="1">1677.81</hposition>
				</hullpoint>
				<hullpoint>
					<hposition dim="0">2028.44</hposition>
					<hposition dim="1">1679.82</hposition>
				</hullpoint>
				<hullpoint>
					<hposition dim="0">2025.44</hposition>
					<hposition dim="1">1681.81</hposition>
				</hullpoint>
				<hullpoint>
					<hposition dim="0">2022.44</hposition>
					<hposition dim="1">1681.84</hposition>
				</hullpoint>
				<hullpoint>
					<hposition dim="0">2013.44</hposition>
					<hposition dim="1">1681.87</hposition>
				</hullpoint>
				<hullpoint>
					<hposition dim="0">2007.44</hposition>
					<hposition dim="1">1681.88</hposition>
				</hullpoint>
				<hullpoint>
					<hposition dim="0">1836.44</hposition>
					<hposition dim="1">1681.88</hposition>
				</hullpoint>
			</convexhull>
			<userParam type="string" name="sequence" value="LTVPPENPVPQQTEK"/>
		</feature>
		<feature id="64">
			<position dim="0">1062.68</position>
			<position dim="1">1477.6</position>
			<intensity>9.74843e+09</intensity>
			<quality dim="0">327</quality>
			<quality dim="1">447</quality>
			<overallquality>0</overallquality>
			<charge>1</charge>
			<model name="">
			</model>
			<convexhull nr="0">
				<hullpoint>
					<hposition dim="0">983.684</hposition>
					<hposition dim="1">1477.51</hposition>
				</hullpoint>
				<hullpoint>
					<hposition dim="0">992.684</hposition>
					<hposition dim="1">1477.48</hposition>
				</hullpoint>
				<hullpoint>
					<hposition dim="0">998.684</hposition>
					<hposition dim="1">1477.47</hposition>
				</hullpoint>
				<hullpoint>
					<hposition dim="0">1082.68</hposition>
					<hposition dim="1">1477.47</hposition>
				</hullpoint>
				<hullpoint>
					<hposition dim="0">1085.68</hposition>
					<hposition dim="1">1477.48</hposition>
				</hullpoint>
				<hullpoint>
					<hposition dim="0">1085.68</hposition>
					<hposition dim="1">1482.58</hposition>
				</hullpoint>
				<hullpoint>
					<hposition dim="0">1082.68</hposition>
					<hposition dim="1">1482.6</hposition>
				</hullpoint>
				<hullpoint>
					<hposition dim="0">998.684</hposition>
					<hposition dim="1">1482.6</hposition>
				</hullpoint>
				<hullpoint>
					<hposition dim="0">995.684</hposition>
					<hposition dim="1">1482.59</hposition>
				</hullpoint>
				<hullpoint>
					<hposition dim="0">992.684</hposition>
					<hposition dim="1">1482.57</hposition>
				</hullpoint>
				<hullpoint>
					<hposition dim="0">986.684</hposition>
					<hposition dim="1">1481.56</hposition>
				</hullpoint>
				<hullpoint>
					<hposition dim="0">983.684</hposition>
					<hposition dim="1">1480.56</hposition>
				</hullpoint>
			</convexhull>
			<userParam type="string" name="sequence" value="EETECEVGPDGVR"/>
		</feature>
		<feature id="65">
			<position dim="0">1415.26</position>
			<position dim="1">2049</position>
			<intensity>9.6588e+09</intensity>
			<quality dim="0">454</quality>
			<quality dim="1">565</quality>
			<overallquality>0</overallquality>
			<charge>1</charge>
			<model name="">
			</model>
			<convexhull nr="0">
				<hullpoint>
					<hposition dim="0">1363.26</hposition>
					<hposition dim="1">2048.83</hposition>
				</hullpoint>
				<hullpoint>
					<hposition dim="0">1369.26</hposition>
					<hposition dim="1">2048.8</hposition>
				</hullpoint>
				<hullpoint>
					<hposition dim="0">1372.26</hposition>
					<hposition dim="1">2048.79</hposition>
				</hullpoint>
				<hullpoint>
					<hposition dim="0">1381.26</hposition>
					<hposition dim="1">2048.77</hposition>
				</hullpoint>
				<hullpoint>
					<hposition dim="0">1693.26</hposition>
					<hposition dim="1">2048.77</hposition>
				</hullpoint>
				<hullpoint>
					<hposition dim="0">1693.26</hposition>
					<hposition dim="1">2053.92</hposition>
				</hullpoint>
				<hullpoint>
					<hposition dim="0">1678.26</hposition>
					<hposition dim="1">2053.93</hposition>
				</hullpoint>
				<hullpoint>
					<hposition dim="0">1582.26</hposition>
					<hposition dim="1">2053.94</hposition>
				</hullpoint>
				<hullpoint>
					<hposition dim="0">1399.26</hposition>
					<hposition dim="1">2053.94</hposition>
				</hullpoint>
				<hullpoint>
					<hposition dim="0">1387.26</hposition>
					<hposition dim="1">2053.93</hposition>
				</hullpoint>
				<hullpoint>
					<hposition dim="0">1381.26</hposition>
					<hposition dim="1">2053.92</hposition>
				</hullpoint>
				<hullpoint>
					<hposition dim="0">1372.26</hposition>
					<hposition dim="1">2053.89</hposition>
				</hullpoint>
				<hullpoint>
					<hposition dim="0">1369.26</hposition>
					<hposition dim="1">2053.86</hposition>
				</hullpoint>
				<hullpoint>
					<hposition dim="0">1363.26</hposition>
					<hposition dim="1">2050.87</hposition>
				</hullpoint>
			</convexhull>
			<userParam type="string" name="sequence" value="SNISSPVTPTAASSSSTTPTR"/>
		</feature>
		<feature id="66">
			<position dim="0">1520.34</position>
			<position dim="1">537.546</position>
			<intensity>7.99986e+09</intensity>
			<quality dim="0">453</quality>
			<quality dim="1">600</quality>
			<overallquality>0</overallquality>
			<charge>10</charge>
			<model name="">
			</model>
			<convexhull nr="0">
				<hullpoint>
					<hposition dim="0">1360.34</hposition>
					<hposition dim="1">537.456</hposition>
				</hullpoint>
				<hullpoint>
					<hposition dim="0">1546.34</hposition>
					<hposition dim="1">537.456</hposition>
				</hullpoint>
				<hullpoint>
					<hposition dim="0">1555.34</hposition>
					<hposition dim="1">537.466</hposition>
				</hullpoint>
				<hullpoint>
					<hposition dim="0">1567.34</hposition>
					<hposition dim="1">537.506</hposition>
				</hullpoint>
				<hullpoint>
					<hposition dim="0">1570.34</hposition>
					<hposition dim="1">537.526</hposition>
				</hullpoint>
				<hullpoint>
					<hposition dim="0">1573.34</hposition>
					<hposition dim="1">537.726</hposition>
				</hullpoint>
				<hullpoint>
					<hposition dim="0">1573.34</hposition>
					<hposition dim="1">537.946</hposition>
				</hullpoint>
				<hullpoint>
					<hposition dim="0">1570.34</hposition>
					<hposition dim="1">538.246</hposition>
				</hullpoint>
				<hullpoint>
					<hposition dim="0">1564.34</hposition>
					<hposition dim="1">538.546</hposition>
				</hullpoint>
				<hullpoint>
					<hposition dim="0">1561.34</hposition>
					<hposition dim="1">538.656</hposition>
				</hullpoint>
				<hullpoint>
					<hposition dim="0">1558.34</hposition>
					<hposition dim="1">538.676</hposition>
				</hullpoint>
				<hullpoint>
					<hposition dim="0">1543.34</hposition>
					<hposition dim="1">538.706</hposition>
				</hullpoint>
				<hullpoint>
					<hposition dim="0">1534.34</hposition>
					<hposition dim="1">538.716</hposition>
				</hullpoint>
				<hullpoint>
					<hposition dim="0">1360.34</hposition>
					<hposition dim="1">538.716</hposition>
				</hullpoint>
			</convexhull>
			<userParam type="string" name="sequence" value="GHGYHPHAHPHAHPHHHHHPAVNPAAAAAAAAAANVYSSAAAPPGAYDYCPR"/>
		</feature>
		<feature id="67">
			<position dim="0">1394.42</position>
			<position dim="1">1351.7</position>
			<intensity>1.03982e+10</intensity>
			<quality dim="0">411</quality>
			<quality dim="1">558</quality>
			<overallquality>0</overallquality>
			<charge>1</charge>
			<model name="">
			</model>
			<convexhull nr="0">
				<hullpoint>
					<hposition dim="0">1234.42</hposition>
					<hposition dim="1">1351.5</hposition>
				</hullpoint>
				<hullpoint>
					<hposition dim="0">1441.42</hposition>
					<hposition dim="1">1351.5</hposition>
				</hullpoint>
				<hullpoint>
					<hposition dim="0">1456.42</hposition>
					<hposition dim="1">1351.53</hposition>
				</hullpoint>
				<hullpoint>
					<hposition dim="0">1459.42</hposition>
					<hposition dim="1">1351.54</hposition>
				</hullpoint>
				<hullpoint>
					<hposition dim="0">1462.42</hposition>
					<hposition dim="1">1351.56</hposition>
				</hullpoint>
				<hullpoint>
					<hposition dim="0">1462.42</hposition>
					<hposition dim="1">1352.58</hposition>
				</hullpoint>
				<hullpoint>
					<hposition dim="0">1459.42</hposition>
					<hposition dim="1">1353.6</hposition>
				</hullpoint>
				<hullpoint>
					<hposition dim="0">1456.42</hposition>
					<hposition dim="1">1354.6</hposition>
				</hullpoint>
				<hullpoint>
					<hposition dim="0">1453.42</hposition>
					<hposition dim="1">1355.59</hposition>
				</hullpoint>
				<hullpoint>
					<hposition dim="0">1447.42</hposition>
					<hposition dim="1">1356.59</hposition>
				</hullpoint>
				<hullpoint>
					<hposition dim="0">1444.42</hposition>
					<hposition dim="1">1356.61</hposition>
				</hullpoint>
				<hullpoint>
					<hposition dim="0">1435.42</hposition>
					<hposition dim="1">1356.64</hposition>
				</hullpoint>
				<hullpoint>
					<hposition dim="0">1429.42</hposition>
					<hposition dim="1">1356.65</hposition>
				</hullpoint>
				<hullpoint>
					<hposition dim="0">1420.42</hposition>
					<hposition dim="1">1356.66</hposition>
				</hullpoint>
				<hullpoint>
					<hposition dim="0">1234.42</hposition>
					<hposition dim="1">1356.66</hposition>
				</hullpoint>
			</convexhull>
			<userParam type="string" name="sequence" value="LQTHPSLGSQAGR"/>
		</feature>
		<feature id="68">
			<position dim="0">1170.57</position>
			<position dim="1">1027.97</position>
			<intensity>6.27299e+09</intensity>
			<quality dim="0">350</quality>
			<quality dim="1">483</quality>
			<overallquality>0</overallquality>
			<charge>2</charge>
			<model name="">
			</model>
			<convexhull nr="0">
				<hullpoint>
					<hposition dim="0">1052.57</hposition>
					<hposition dim="1">1027.89</hposition>
				</hullpoint>
				<hullpoint>
					<hposition dim="0">1193.57</hposition>
					<hposition dim="1">1027.89</hposition>
				</hullpoint>
				<hullpoint>
					<hposition dim="0">1202.57</hposition>
					<hposition dim="1">1027.92</hposition>
				</hullpoint>
				<hullpoint>
					<hposition dim="0">1205.57</hposition>
					<hposition dim="1">1027.94</hposition>
				</hullpoint>
				<hullpoint>
					<hposition dim="0">1205.57</hposition>
					<hposition dim="1">1029.49</hposition>
				</hullpoint>
				<hullpoint>
					<hposition dim="0">1202.57</hposition>
					<hposition dim="1">1030.49</hposition>
				</hullpoint>
				<hullpoint>
					<hposition dim="0">1196.57</hposition>
					<hposition dim="1">1031.5</hposition>
				</hullpoint>
				<hullpoint>
					<hposition dim="0">1190.57</hposition>
					<hposition dim="1">1031.53</hposition>
				</hullpoint>
				<hullpoint>
					<hposition dim="0">1181.57</hposition>
					<hposition dim="1">1031.55</hposition>
				</hullpoint>
				<hullpoint>
					<hposition dim="0">1118.57</hposition>
					<hposition dim="1">1031.55</hposition>
				</hullpoint>
				<hullpoint>
					<hposition dim="0">1064.57</hposition>
					<hposition dim="1">1031.53</hposition>
				</hullpoint>
				<hullpoint>
					<hposition dim="0">1052.57</hposition>
					<hposition dim="1">1031.52</hposition>
				</hullpoint>
			</convexhull>
			<userParam type="string" name="sequence" value="AAFAEPSVQHPPPDGCAFR"/>
		</feature>
		<feature id="69">
			<position dim="0">1399.56</position>
			<position dim="1">1707.85</position>
			<intensity>1.13176e+10</intensity>
			<quality dim="0">443</quality>
			<quality dim="1">560</quality>
			<overallquality>0</overallquality>
			<charge>1</charge>
			<model name="">
			</model>
			<convexhull nr="0">
				<hullpoint>
					<hposition dim="0">1329.56</hposition>
					<hposition dim="1">1707.72</hposition>
				</hullpoint>
				<hullpoint>
					<hposition dim="0">1341.56</hposition>
					<hposition dim="1">1707.68</hposition>
				</hullpoint>
				<hullpoint>
					<hposition dim="0">1350.56</hposition>
					<hposition dim="1">1707.66</hposition>
				</hullpoint>
				<hullpoint>
					<hposition dim="0">1650.56</hposition>
					<hposition dim="1">1707.66</hposition>
				</hullpoint>
				<hullpoint>
					<hposition dim="0">1650.56</hposition>
					<hposition dim="1">1712.8</hposition>
				</hullpoint>
				<hullpoint>
					<hposition dim="0">1644.56</hposition>
					<hposition dim="1">1712.81</hposition>
				</hullpoint>
				<hullpoint>
					<hposition dim="0">1587.56</hposition>
					<hposition dim="1">1712.82</hposition>
				</hullpoint>
				<hullpoint>
					<hposition dim="0">1365.56</hposition>
					<hposition dim="1">1712.82</hposition>
				</hullpoint>
				<hullpoint>
					<hposition dim="0">1347.56</hposition>
					<hposition dim="1">1712.79</hposition>
				</hullpoint>
				<hullpoint>
					<hposition dim="0">1344.56</hposition>
					<hposition dim="1">1712.78</hposition>
				</hullpoint>
				<hullpoint>
					<hposition dim="0">1341.56</hposition>
					<hposition dim="1">1712.76</hposition>
				</hullpoint>
				<hullpoint>
					<hposition dim="0">1329.56</hposition>
					<hposition dim="1">1708.76</hposition>
				</hullpoint>
			</convexhull>
			<userParam type="string" name="sequence" value="DAVTEDSPQPPLPSVR"/>
		</feature>
		<feature id="70">
			<position dim="0">1719.76</position>
			<position dim="1">2211.98</position>
			<intensity>6.75189e+09</intensity>
			<quality dim="0">560</quality>
			<quality dim="1">666</quality>
			<overallquality>0</overallquality>
			<charge>1</charge>
			<model name="">
			</model>
			<convexhull nr="0">
				<hullpoint>
					<hposition dim="0">1682.76</hposition>
					<hposition dim="1">2212</hposition>
				</hullpoint>
				<hullpoint>
					<hposition dim="0">1685.76</hposition>
					<hposition dim="1">2211.98</hposition>
				</hullpoint>
				<hullpoint>
					<hposition dim="0">1694.76</hposition>
					<hposition dim="1">2211.95</hposition>
				</hullpoint>
				<hullpoint>
					<hposition dim="0">1997.76</hposition>
					<hposition dim="1">2211.95</hposition>
				</hullpoint>
				<hullpoint>
					<hposition dim="0">1997.76</hposition>
					<hposition dim="1">2216.97</hposition>
				</hullpoint>
				<hullpoint>
					<hposition dim="0">1694.76</hposition>
					<hposition dim="1">2216.97</hposition>
				</hullpoint>
				<hullpoint>
					<hposition dim="0">1685.76</hposition>
					<hposition dim="1">2216.06</hposition>
				</hullpoint>
				<hullpoint>
					<hposition dim="0">1682.76</hposition>
					<hposition dim="1">2215.05</hposition>
				</hullpoint>
			</convexhull>
			<userParam type="string" name="sequence" value="GYVCGAGPGEGPAADPLHQAMR"/>
		</feature>
		<feature id="71">
			<position dim="0">1699.32</position>
			<position dim="1">941.425</position>
			<intensity>7.71624e+09</intensity>
			<quality dim="0">547</quality>
			<quality dim="1">660</quality>
			<overallquality>0</overallquality>
			<charge>2</charge>
			<model name="">
			</model>
			<convexhull nr="0">
				<hullpoint>
					<hposition dim="0">1641.32</hposition>
					<hposition dim="1">941.435</hposition>
				</hullpoint>
				<hullpoint>
					<hposition dim="0">1647.32</hposition>
					<hposition dim="1">941.395</hposition>
				</hullpoint>
				<hullpoint>
					<hposition dim="0">1653.32</hposition>
					<hposition dim="1">941.375</hposition>
				</hullpoint>
				<hullpoint>
					<hposition dim="0">1659.32</hposition>
					<hposition dim="1">941.365</hposition>
				</hullpoint>
				<hullpoint>
					<hposition dim="0">1761.32</hposition>
					<hposition dim="1">941.365</hposition>
				</hullpoint>
				<hullpoint>
					<hposition dim="0">1770.32</hposition>
					<hposition dim="1">941.375</hposition>
				</hullpoint>
				<hullpoint>
					<hposition dim="0">1776.32</hposition>
					<hposition dim="1">941.385</hposition>
				</hullpoint>
				<hullpoint>
					<hposition dim="0">1779.32</hposition>
					<hposition dim="1">941.395</hposition>
				</hullpoint>
				<hullpoint>
					<hposition dim="0">1779.32</hposition>
					<hposition dim="1">943.965</hposition>
				</hullpoint>
				<hullpoint>
					<hposition dim="0">1773.32</hposition>
					<hposition dim="1">944.465</hposition>
				</hullpoint>
				<hullpoint>
					<hposition dim="0">1767.32</hposition>
					<hposition dim="1">944.485</hposition>
				</hullpoint>
				<hullpoint>
					<hposition dim="0">1758.32</hposition>
					<hposition dim="1">944.505</hposition>
				</hullpoint>
				<hullpoint>
					<hposition dim="0">1740.32</hposition>
					<hposition dim="1">944.525</hposition>
				</hullpoint>
				<hullpoint>
					<hposition dim="0">1671.32</hposition>
					<hposition dim="1">944.525</hposition>
				</hullpoint>
				<hullpoint>
					<hposition dim="0">1665.32</hposition>
					<hposition dim="1">944.515</hposition>
				</hullpoint>
				<hullpoint>
					<hposition dim="0">1653.32</hposition>
					<hposition dim="1">944.475</hposition>
				</hullpoint>
				<hullpoint>
					<hposition dim="0">1650.32</hposition>
					<hposition dim="1">944.455</hposition>
				</hullpoint>
				<hullpoint>
					<hposition dim="0">1644.32</hposition>
					<hposition dim="1">942.965</hposition>
				</hullpoint>
				<hullpoint>
					<hposition dim="0">1641.32</hposition>
					<hposition dim="1">941.955</hposition>
				</hullpoint>
			</convexhull>
			<userParam type="string" name="sequence" value="MASPVEASPGCASGLGPHR"/>
		</feature>
		<feature id="72">
			<position dim="0">270.186</position>
			<position dim="1">1091.44</position>
			<intensity>5.44529e+09</intensity>
			<quality dim="0">36</quality>
			<quality dim="1">183</quality>
			<overallquality>0</overallquality>
			<charge>2</charge>
			<model name="">
			</model>
			<convexhull nr="0">
				<hullpoint>
					<hposition dim="0">110.186</hposition>
					<hposition dim="1">1091.28</hposition>
				</hullpoint>
				<hullpoint>
					<hposition dim="0">290.186</hposition>
					<hposition dim="1">1091.28</hposition>
				</hullpoint>
				<hullpoint>
					<hposition dim="0">299.186</hposition>
					<hposition dim="1">1091.31</hposition>
				</hullpoint>
				<hullpoint>
					<hposition dim="0">302.186</hposition>
					<hposition dim="1">1091.33</hposition>
				</hullpoint>
				<hullpoint>
					<hposition dim="0">302.186</hposition>
					<hposition dim="1">1092.87</hposition>
				</hullpoint>
				<hullpoint>
					<hposition dim="0">299.186</hposition>
					<hposition dim="1">1093.87</hposition>
				</hullpoint>
				<hullpoint>
					<hposition dim="0">293.186</hposition>
					<hposition dim="1">1094.89</hposition>
				</hullpoint>
				<hullpoint>
					<hposition dim="0">290.186</hposition>
					<hposition dim="1">1094.91</hposition>
				</hullpoint>
				<hullpoint>
					<hposition dim="0">287.186</hposition>
					<hposition dim="1">1094.92</hposition>
				</hullpoint>
				<hullpoint>
					<hposition dim="0">275.186</hposition>
					<hposition dim="1">1094.94</hposition>
				</hullpoint>
				<hullpoint>
					<hposition dim="0">170.186</hposition>
					<hposition dim="1">1094.94</hposition>
				</hullpoint>
				<hullpoint>
					<hposition dim="0">128.186</hposition>
					<hposition dim="1">1094.93</hposition>
				</hullpoint>
				<hullpoint>
					<hposition dim="0">110.186</hposition>
					<hposition dim="1">1094.92</hposition>
				</hullpoint>
			</convexhull>
			<userParam type="string" name="sequence" value="HNSPSGDDSSDYSLDSDVER"/>
		</feature>
		<feature id="73">
			<position dim="0">821.99</position>
			<position dim="1">1758.81</position>
			<intensity>7.22171e+09</intensity>
			<quality dim="0">259</quality>
			<quality dim="1">367</quality>
			<overallquality>0</overallquality>
			<charge>1</charge>
			<model name="">
			</model>
			<convexhull nr="0">
				<hullpoint>
					<hposition dim="0">778.99</hposition>
					<hposition dim="1">1758.83</hposition>
				</hullpoint>
				<hullpoint>
					<hposition dim="0">784.99</hposition>
					<hposition dim="1">1758.79</hposition>
				</hullpoint>
				<hullpoint>
					<hposition dim="0">787.99</hposition>
					<hposition dim="1">1758.78</hposition>
				</hullpoint>
				<hullpoint>
					<hposition dim="0">793.99</hposition>
					<hposition dim="1">1758.77</hposition>
				</hullpoint>
				<hullpoint>
					<hposition dim="0">1099.99</hposition>
					<hposition dim="1">1758.77</hposition>
				</hullpoint>
				<hullpoint>
					<hposition dim="0">1099.99</hposition>
					<hposition dim="1">1763.81</hposition>
				</hullpoint>
				<hullpoint>
					<hposition dim="0">790.99</hposition>
					<hposition dim="1">1763.81</hposition>
				</hullpoint>
				<hullpoint>
					<hposition dim="0">784.99</hposition>
					<hposition dim="1">1762.88</hposition>
				</hullpoint>
				<hullpoint>
					<hposition dim="0">781.99</hposition>
					<hposition dim="1">1761.87</hposition>
				</hullpoint>
				<hullpoint>
					<hposition dim="0">778.99</hposition>
					<hposition dim="1">1759.86</hposition>
				</hullpoint>
			</convexhull>
			<userParam type="string" name="sequence" value="ALSCPGQPSNCVTIPR"/>
		</feature>
		<feature id="74">
			<position dim="0">1164.7</position>
			<position dim="1">1893.73</position>
			<intensity>4.90801e+09</intensity>
			<quality dim="0">377</quality>
			<quality dim="1">481</quality>
			<overallquality>0</overallquality>
			<charge>1</charge>
			<model name="">
			</model>
			<convexhull nr="0">
				<hullpoint>
					<hposition dim="0">1133.7</hposition>
					<hposition dim="1">1893.61</hposition>
				</hullpoint>
				<hullpoint>
					<hposition dim="0">1136.7</hposition>
					<hposition dim="1">1893.59</hposition>
				</hullpoint>
				<hullpoint>
					<hposition dim="0">1145.7</hposition>
					<hposition dim="1">1893.56</hposition>
				</hullpoint>
				<hullpoint>
					<hposition dim="0">1340.7</hposition>
					<hposition dim="1">1893.56</hposition>
				</hullpoint>
				<hullpoint>
					<hposition dim="0">1340.7</hposition>
					<hposition dim="1">1898.71</hposition>
				</hullpoint>
				<hullpoint>
					<hposition dim="0">1331.7</hposition>
					<hposition dim="1">1898.72</hposition>
				</hullpoint>
				<hullpoint>
					<hposition dim="0">1280.7</hposition>
					<hposition dim="1">1898.73</hposition>
				</hullpoint>
				<hullpoint>
					<hposition dim="0">1151.7</hposition>
					<hposition dim="1">1898.73</hposition>
				</hullpoint>
				<hullpoint>
					<hposition dim="0">1139.7</hposition>
					<hposition dim="1">1898.69</hposition>
				</hullpoint>
				<hullpoint>
					<hposition dim="0">1136.7</hposition>
					<hposition dim="1">1898.67</hposition>
				</hullpoint>
				<hullpoint>
					<hposition dim="0">1133.7</hposition>
					<hposition dim="1">1896.67</hposition>
				</hullpoint>
			</convexhull>
			<userParam type="string" name="sequence" value="TDHSSDEDVGEDCASLR"/>
		</feature>
		<feature id="75">
			<position dim="0">1560.38</position>
			<position dim="1">714.325</position>
			<intensity>6.83534e+09</intensity>
			<quality dim="0">504</quality>
			<quality dim="1">613</quality>
			<overallquality>0</overallquality>
			<charge>2</charge>
			<model name="">
			</model>
			<convexhull nr="0">
				<hullpoint>
					<hposition dim="0">1514.38</hposition>
					<hposition dim="1">714.295</hposition>
				</hullpoint>
				<hullpoint>
					<hposition dim="0">1517.38</hposition>
					<hposition dim="1">714.265</hposition>
				</hullpoint>
				<hullpoint>
					<hposition dim="0">1529.38</hposition>
					<hposition dim="1">714.225</hposition>
				</hullpoint>
				<hullpoint>
					<hposition dim="0">1601.38</hposition>
					<hposition dim="1">714.225</hposition>
				</hullpoint>
				<hullpoint>
					<hposition dim="0">1610.38</hposition>
					<hposition dim="1">714.245</hposition>
				</hullpoint>
				<hullpoint>
					<hposition dim="0">1613.38</hposition>
					<hposition dim="1">714.255</hposition>
				</hullpoint>
				<hullpoint>
					<hposition dim="0">1616.38</hposition>
					<hposition dim="1">714.285</hposition>
				</hullpoint>
				<hullpoint>
					<hposition dim="0">1616.38</hposition>
					<hposition dim="1">715.305</hposition>
				</hullpoint>
				<hullpoint>
					<hposition dim="0">1613.38</hposition>
					<hposition dim="1">715.835</hposition>
				</hullpoint>
				<hullpoint>
					<hposition dim="0">1607.38</hposition>
					<hposition dim="1">716.835</hposition>
				</hullpoint>
				<hullpoint>
					<hposition dim="0">1604.38</hposition>
					<hposition dim="1">717.325</hposition>
				</hullpoint>
				<hullpoint>
					<hposition dim="0">1601.38</hposition>
					<hposition dim="1">717.345</hposition>
				</hullpoint>
				<hullpoint>
					<hposition dim="0">1595.38</hposition>
					<hposition dim="1">717.365</hposition>
				</hullpoint>
				<hullpoint>
					<hposition dim="0">1583.38</hposition>
					<hposition dim="1">717.385</hposition>
				</hullpoint>
				<hullpoint>
					<hposition dim="0">1541.38</hposition>
					<hposition dim="1">717.385</hposition>
				</hullpoint>
				<hullpoint>
					<hposition dim="0">1535.38</hposition>
					<hposition dim="1">717.375</hposition>
				</hullpoint>
				<hullpoint>
					<hposition dim="0">1529.38</hposition>
					<hposition dim="1">717.355</hposition>
				</hullpoint>
				<hullpoint>
					<hposition dim="0">1526.38</hposition>
					<hposition dim="1">717.335</hposition>
				</hullpoint>
				<hullpoint>
					<hposition dim="0">1523.38</hposition>
					<hposition dim="1">716.835</hposition>
				</hullpoint>
				<hullpoint>
					<hposition dim="0">1517.38</hposition>
					<hposition dim="1">715.815</hposition>
				</hullpoint>
				<hullpoint>
					<hposition dim="0">1514.38</hposition>
					<hposition dim="1">714.815</hposition>
				</hullpoint>
			</convexhull>
			<userParam type="string" name="sequence" value="QAQVVDMDEHQK"/>
		</feature>
		<feature id="76">
			<position dim="0">1020.78</position>
			<position dim="1">943.969</position>
			<intensity>4.7521e+09</intensity>
			<quality dim="0">330</quality>
			<quality dim="1">433</quality>
			<overallquality>0</overallquality>
			<charge>2</charge>
			<model name="">
			</model>
			<convexhull nr="0">
				<hullpoint>
					<hposition dim="0">992.785</hposition>
					<hposition dim="1">943.889</hposition>
				</hullpoint>
				<hullpoint>
					<hposition dim="0">995.785</hposition>
					<hposition dim="1">943.859</hposition>
				</hullpoint>
				<hullpoint>
					<hposition dim="0">998.785</hposition>
					<hposition dim="1">943.839</hposition>
				</hullpoint>
				<hullpoint>
					<hposition dim="0">1004.78</hposition>
					<hposition dim="1">943.819</hposition>
				</hullpoint>
				<hullpoint>
					<hposition dim="0">1298.78</hposition>
					<hposition dim="1">943.819</hposition>
				</hullpoint>
				<hullpoint>
					<hposition dim="0">1298.78</hposition>
					<hposition dim="1">946.969</hposition>
				</hullpoint>
				<hullpoint>
					<hposition dim="0">1259.78</hposition>
					<hposition dim="1">946.979</hposition>
				</hullpoint>
				<hullpoint>
					<hposition dim="0">1121.78</hposition>
					<hposition dim="1">946.989</hposition>
				</hullpoint>
				<hullpoint>
					<hposition dim="0">1019.78</hposition>
					<hposition dim="1">946.989</hposition>
				</hullpoint>
				<hullpoint>
					<hposition dim="0">1007.78</hposition>
					<hposition dim="1">946.969</hposition>
				</hullpoint>
				<hullpoint>
					<hposition dim="0">1004.78</hposition>
					<hposition dim="1">946.959</hposition>
				</hullpoint>
				<hullpoint>
					<hposition dim="0">1001.78</hposition>
					<hposition dim="1">946.939</hposition>
				</hullpoint>
				<hullpoint>
					<hposition dim="0">998.785</hposition>
					<hposition dim="1">946.909</hposition>
				</hullpoint>
				<hullpoint>
					<hposition dim="0">995.785</hposition>
					<hposition dim="1">945.919</hposition>
				</hullpoint>
				<hullpoint>
					<hposition dim="0">992.785</hposition>
					<hposition dim="1">944.419</hposition>
				</hullpoint>
			</convexhull>
			<userParam type="string" name="sequence" value="SEDRPSSPQVSVAAVETK"/>
		</feature>
		<feature id="77">
			<position dim="0">1781.73</position>
			<position dim="1">1204.62</position>
			<intensity>5.26785e+09</intensity>
			<quality dim="0">540</quality>
			<quality dim="1">687</quality>
			<overallquality>0</overallquality>
			<charge>1</charge>
			<model name="">
			</model>
			<convexhull nr="0">
				<hullpoint>
					<hposition dim="0">1621.73</hposition>
					<hposition dim="1">1204.54</hposition>
				</hullpoint>
				<hullpoint>
					<hposition dim="0">1798.73</hposition>
					<hposition dim="1">1204.54</hposition>
				</hullpoint>
				<hullpoint>
					<hposition dim="0">1804.73</hposition>
					<hposition dim="1">1204.55</hposition>
				</hullpoint>
				<hullpoint>
					<hposition dim="0">1810.73</hposition>
					<hposition dim="1">1204.57</hposition>
				</hullpoint>
				<hullpoint>
					<hposition dim="0">1813.73</hposition>
					<hposition dim="1">1204.59</hposition>
				</hullpoint>
				<hullpoint>
					<hposition dim="0">1813.73</hposition>
					<hposition dim="1">1206.64</hposition>
				</hullpoint>
				<hullpoint>
					<hposition dim="0">1807.73</hposition>
					<hposition dim="1">1209.62</hposition>
				</hullpoint>
				<hullpoint>
					<hposition dim="0">1621.73</hposition>
					<hposition dim="1">1209.62</hposition>
				</hullpoint>
			</convexhull>
			<userParam type="string" name="sequence" value="GHEQPLAVEPK"/>
		</feature>
		<feature id="78">
			<position dim="0">893.649</position>
			<position dim="1">665.81</position>
			<intensity>7.55047e+09</intensity>
			<quality dim="0">283</quality>
			<quality dim="1">391</quality>
			<overallquality>0</overallquality>
			<charge>2</charge>
			<model name="">
			</model>
			<convexhull nr="0">
				<hullpoint>
					<hposition dim="0">850.649</hposition>
					<hposition dim="1">665.78</hposition>
				</hullpoint>
				<hullpoint>
					<hposition dim="0">859.649</hposition>
					<hposition dim="1">665.74</hposition>
				</hullpoint>
				<hullpoint>
					<hposition dim="0">865.649</hposition>
					<hposition dim="1">665.73</hposition>
				</hullpoint>
				<hullpoint>
					<hposition dim="0">1171.65</hposition>
					<hposition dim="1">665.73</hposition>
				</hullpoint>
				<hullpoint>
					<hposition dim="0">1171.65</hposition>
					<hposition dim="1">668.37</hposition>
				</hullpoint>
				<hullpoint>
					<hposition dim="0">1147.65</hposition>
					<hposition dim="1">668.38</hposition>
				</hullpoint>
				<hullpoint>
					<hposition dim="0">1051.65</hposition>
					<hposition dim="1">668.39</hposition>
				</hullpoint>
				<hullpoint>
					<hposition dim="0">880.649</hposition>
					<hposition dim="1">668.39</hposition>
				</hullpoint>
				<hullpoint>
					<hposition dim="0">874.649</hposition>
					<hposition dim="1">668.38</hposition>
				</hullpoint>
				<hullpoint>
					<hposition dim="0">865.649</hposition>
					<hposition dim="1">668.36</hposition>
				</hullpoint>
				<hullpoint>
					<hposition dim="0">859.649</hposition>
					<hposition dim="1">668.32</hposition>
				</hullpoint>
				<hullpoint>
					<hposition dim="0">850.649</hposition>
					<hposition dim="1">666.82</hposition>
				</hullpoint>
			</convexhull>
			<userParam type="string" name="sequence" value="EDLNYHDPTVK"/>
		</feature>
		<feature id="79">
			<position dim="0">1306.32</position>
			<position dim="1">1295.62</position>
			<intensity>6.61366e+09</intensity>
			<quality dim="0">401</quality>
			<quality dim="1">529</quality>
			<overallquality>0</overallquality>
			<charge>1</charge>
			<model name="">
			</model>
			<convexhull nr="0">
				<hullpoint>
					<hposition dim="0">1203.32</hposition>
					<hposition dim="1">1295.52</hposition>
				</hullpoint>
				<hullpoint>
					<hposition dim="0">1335.32</hposition>
					<hposition dim="1">1295.52</hposition>
				</hullpoint>
				<hullpoint>
					<hposition dim="0">1347.32</hposition>
					<hposition dim="1">1295.56</hposition>
				</hullpoint>
				<hullpoint>
					<hposition dim="0">1350.32</hposition>
					<hposition dim="1">1295.59</hposition>
				</hullpoint>
				<hullpoint>
					<hposition dim="0">1350.32</hposition>
					<hposition dim="1">1296.61</hposition>
				</hullpoint>
				<hullpoint>
					<hposition dim="0">1344.32</hposition>
					<hposition dim="1">1299.61</hposition>
				</hullpoint>
				<hullpoint>
					<hposition dim="0">1341.32</hposition>
					<hposition dim="1">1300.62</hposition>
				</hullpoint>
				<hullpoint>
					<hposition dim="0">1203.32</hposition>
					<hposition dim="1">1300.62</hposition>
				</hullpoint>
			</convexhull>
			<userParam type="string" name="sequence" value="NNLTLDEPHDK"/>
		</feature>
		<feature id="80">
			<position dim="0">2196.1</position>
			<position dim="1">1163.55</position>
			<intensity>9.13862e+09</intensity>
			<quality dim="0">713</quality>
			<quality dim="1">825</quality>
			<overallquality>0</overallquality>
			<charge>1</charge>
			<model name="">
			</model>
			<convexhull nr="0">
				<hullpoint>
					<hposition dim="0">2141.1</hposition>
					<hposition dim="1">1163.53</hposition>
				</hullpoint>
				<hullpoint>
					<hposition dim="0">2144.1</hposition>
					<hposition dim="1">1163.51</hposition>
				</hullpoint>
				<hullpoint>
					<hposition dim="0">2156.1</hposition>
					<hposition dim="1">1163.47</hposition>
				</hullpoint>
				<hullpoint>
					<hposition dim="0">2474.1</hposition>
					<hposition dim="1">1163.47</hposition>
				</hullpoint>
				<hullpoint>
					<hposition dim="0">2474.1</hposition>
					<hposition dim="1">1168.55</hposition>
				</hullpoint>
				<hullpoint>
					<hposition dim="0">2156.1</hposition>
					<hposition dim="1">1168.55</hposition>
				</hullpoint>
				<hullpoint>
					<hposition dim="0">2150.1</hposition>
					<hposition dim="1">1167.55</hposition>
				</hullpoint>
				<hullpoint>
					<hposition dim="0">2147.1</hposition>
					<hposition dim="1">1166.56</hposition>
				</hullpoint>
				<hullpoint>
					<hposition dim="0">2144.1</hposition>
					<hposition dim="1">1165.56</hposition>
				</hullpoint>
				<hullpoint>
					<hposition dim="0">2141.1</hposition>
					<hposition dim="1">1164.55</hposition>
				</hullpoint>
			</convexhull>
			<userParam type="string" name="sequence" value="YSLDPENPTK"/>
		</feature>
		<feature id="81">
			<position dim="0">726.275</position>
			<position dim="1">1160.46</position>
			<intensity>7.40226e+09</intensity>
			<quality dim="0">227</quality>
			<quality dim="1">335</quality>
			<overallquality>0</overallquality>
			<charge>1</charge>
			<model name="">
			</model>
			<convexhull nr="0">
				<hullpoint>
					<hposition dim="0">683.275</hposition>
					<hposition dim="1">1160.56</hposition>
				</hullpoint>
				<hullpoint>
					<hposition dim="0">695.275</hposition>
					<hposition dim="1">1160.52</hposition>
				</hullpoint>
				<hullpoint>
					<hposition dim="0">1004.27</hposition>
					<hposition dim="1">1160.52</hposition>
				</hullpoint>
				<hullpoint>
					<hposition dim="0">1004.27</hposition>
					<hposition dim="1">1164.67</hposition>
				</hullpoint>
				<hullpoint>
					<hposition dim="0">950.275</hposition>
					<hposition dim="1">1164.68</hposition>
				</hullpoint>
				<hullpoint>
					<hposition dim="0">707.275</hposition>
					<hposition dim="1">1164.68</hposition>
				</hullpoint>
				<hullpoint>
					<hposition dim="0">698.275</hposition>
					<hposition dim="1">1164.66</hposition>
				</hullpoint>
				<hullpoint>
					<hposition dim="0">692.275</hposition>
					<hposition dim="1">1164.64</hposition>
				</hullpoint>
				<hullpoint>
					<hposition dim="0">689.275</hposition>
					<hposition dim="1">1164.62</hposition>
				</hullpoint>
				<hullpoint>
					<hposition dim="0">686.275</hposition>
					<hposition dim="1">1163.62</hposition>
				</hullpoint>
				<hullpoint>
					<hposition dim="0">683.275</hposition>
					<hposition dim="1">1162.61</hposition>
				</hullpoint>
			</convexhull>
			<userParam type="string" name="sequence" value="AGMPCVHEATS"/>
		</feature>
		<feature id="82">
			<position dim="0">759.468</position>
			<position dim="1">1541.77</position>
			<intensity>1.19689e+10</intensity>
			<quality dim="0">199</quality>
			<quality dim="1">346</quality>
			<overallquality>0</overallquality>
			<charge>1</charge>
			<model name="">
			</model>
			<convexhull nr="0">
				<hullpoint>
					<hposition dim="0">599.468</hposition>
					<hposition dim="1">1541.66</hposition>
				</hullpoint>
				<hullpoint>
					<hposition dim="0">812.468</hposition>
					<hposition dim="1">1541.66</hposition>
				</hullpoint>
				<hullpoint>
					<hposition dim="0">824.468</hposition>
					<hposition dim="1">1541.69</hposition>
				</hullpoint>
				<hullpoint>
					<hposition dim="0">827.468</hposition>
					<hposition dim="1">1541.7</hposition>
				</hullpoint>
				<hullpoint>
					<hposition dim="0">830.468</hposition>
					<hposition dim="1">1541.72</hposition>
				</hullpoint>
				<hullpoint>
					<hposition dim="0">830.468</hposition>
					<hposition dim="1">1542.74</hposition>
				</hullpoint>
				<hullpoint>
					<hposition dim="0">827.468</hposition>
					<hposition dim="1">1543.76</hposition>
				</hullpoint>
				<hullpoint>
					<hposition dim="0">818.468</hposition>
					<hposition dim="1">1546.76</hposition>
				</hullpoint>
				<hullpoint>
					<hposition dim="0">815.468</hposition>
					<hposition dim="1">1546.77</hposition>
				</hullpoint>
				<hullpoint>
					<hposition dim="0">599.468</hposition>
					<hposition dim="1">1546.77</hposition>
				</hullpoint>
			</convexhull>
			<userParam type="string" name="sequence" value="ACAGPGVSGAPASIAVR"/>
		</feature>
		<feature id="83">
			<position dim="0">808.822</position>
			<position dim="1">995.435</position>
			<intensity>5.07869e+09</intensity>
			<quality dim="0">216</quality>
			<quality dim="1">363</quality>
			<overallquality>0</overallquality>
			<charge>1</charge>
			<model name="">
			</model>
			<convexhull nr="0">
				<hullpoint>
					<hposition dim="0">648.822</hposition>
					<hposition dim="1">995.335</hposition>
				</hullpoint>
				<hullpoint>
					<hposition dim="0">828.822</hposition>
					<hposition dim="1">995.335</hposition>
				</hullpoint>
				<hullpoint>
					<hposition dim="0">834.822</hposition>
					<hposition dim="1">995.345</hposition>
				</hullpoint>
				<hullpoint>
					<hposition dim="0">840.822</hposition>
					<hposition dim="1">995.365</hposition>
				</hullpoint>
				<hullpoint>
					<hposition dim="0">843.822</hposition>
					<hposition dim="1">995.385</hposition>
				</hullpoint>
				<hullpoint>
					<hposition dim="0">846.822</hposition>
					<hposition dim="1">995.415</hposition>
				</hullpoint>
				<hullpoint>
					<hposition dim="0">846.822</hposition>
					<hposition dim="1">995.425</hposition>
				</hullpoint>
				<hullpoint>
					<hposition dim="0">843.822</hposition>
					<hposition dim="1">997.435</hposition>
				</hullpoint>
				<hullpoint>
					<hposition dim="0">840.822</hposition>
					<hposition dim="1">998.445</hposition>
				</hullpoint>
				<hullpoint>
					<hposition dim="0">837.822</hposition>
					<hposition dim="1">999.445</hposition>
				</hullpoint>
				<hullpoint>
					<hposition dim="0">834.822</hposition>
					<hposition dim="1">999.465</hposition>
				</hullpoint>
				<hullpoint>
					<hposition dim="0">831.822</hposition>
					<hposition dim="1">999.475</hposition>
				</hullpoint>
				<hullpoint>
					<hposition dim="0">822.822</hposition>
					<hposition dim="1">999.495</hposition>
				</hullpoint>
				<hullpoint>
					<hposition dim="0">816.822</hposition>
					<hposition dim="1">999.505</hposition>
				</hullpoint>
				<hullpoint>
					<hposition dim="0">648.822</hposition>
					<hposition dim="1">999.505</hposition>
				</hullpoint>
			</convexhull>
			<userParam type="string" name="sequence" value="AAGDEFETR"/>
		</feature>
		<feature id="84">
			<position dim="0">1856.15</position>
			<position dim="1">2244.33</position>
			<intensity>1.21492e+10</intensity>
			<quality dim="0">595</quality>
			<quality dim="1">712</quality>
			<overallquality>0</overallquality>
			<charge>4</charge>
			<model name="">
			</model>
			<convexhull nr="0">
				<hullpoint>
					<hposition dim="0">1786.15</hposition>
					<hposition dim="1">2245.05</hposition>
				</hullpoint>
				<hullpoint>
					<hposition dim="0">1789.15</hposition>
					<hposition dim="1">2244.79</hposition>
				</hullpoint>
				<hullpoint>
					<hposition dim="0">1792.15</hposition>
					<hposition dim="1">2244.54</hposition>
				</hullpoint>
				<hullpoint>
					<hposition dim="0">1795.15</hposition>
					<hposition dim="1">2244.31</hposition>
				</hullpoint>
				<hullpoint>
					<hposition dim="0">1798.15</hposition>
					<hposition dim="1">2244.29</hposition>
				</hullpoint>
				<hullpoint>
					<hposition dim="0">1807.15</hposition>
					<hposition dim="1">2244.26</hposition>
				</hullpoint>
				<hullpoint>
					<hposition dim="0">1819.15</hposition>
					<hposition dim="1">2244.24</hposition>
				</hullpoint>
				<hullpoint>
					<hposition dim="0">1828.15</hposition>
					<hposition dim="1">2244.23</hposition>
				</hullpoint>
				<hullpoint>
					<hposition dim="0">1984.15</hposition>
					<hposition dim="1">2244.23</hposition>
				</hullpoint>
				<hullpoint>
					<hposition dim="0">2053.15</hposition>
					<hposition dim="1">2244.24</hposition>
				</hullpoint>
				<hullpoint>
					<hposition dim="0">2083.15</hposition>
					<hposition dim="1">2244.25</hposition>
				</hullpoint>
				<hullpoint>
					<hposition dim="0">2086.15</hposition>
					<hposition dim="1">2244.26</hposition>
				</hullpoint>
				<hullpoint>
					<hposition dim="0">2086.15</hposition>
					<hposition dim="1">2248.11</hposition>
				</hullpoint>
				<hullpoint>
					<hposition dim="0">2077.15</hposition>
					<hposition dim="1">2248.12</hposition>
				</hullpoint>
				<hullpoint>
					<hposition dim="0">2041.15</hposition>
					<hposition dim="1">2248.13</hposition>
				</hullpoint>
				<hullpoint>
					<hposition dim="0">1990.15</hposition>
					<hposition dim="1">2248.14</hposition>
				</hullpoint>
				<hullpoint>
					<hposition dim="0">1930.15</hposition>
					<hposition dim="1">2248.15</hposition>
				</hullpoint>
				<hullpoint>
					<hposition dim="0">1843.15</hposition>
					<hposition dim="1">2248.15</hposition>
				</hullpoint>
				<hullpoint>
					<hposition dim="0">1828.15</hposition>
					<hposition dim="1">2248.14</hposition>
				</hullpoint>
				<hullpoint>
					<hposition dim="0">1819.15</hposition>
					<hposition dim="1">2248.13</hposition>
				</hullpoint>
				<hullpoint>
					<hposition dim="0">1810.15</hposition>
					<hposition dim="1">2248.11</hposition>
				</hullpoint>
				<hullpoint>
					<hposition dim="0">1804.15</hposition>
					<hposition dim="1">2248.09</hposition>
				</hullpoint>
				<hullpoint>
					<hposition dim="0">1801.15</hposition>
					<hposition dim="1">2248.07</hposition>
				</hullpoint>
				<hullpoint>
					<hposition dim="0">1798.15</hposition>
					<hposition dim="1">2247.82</hposition>
				</hullpoint>
				<hullpoint>
					<hposition dim="0">1792.15</hposition>
					<hposition dim="1">2247.08</hposition>
				</hullpoint>
				<hullpoint>
					<hposition dim="0">1786.15</hposition>
					<hposition dim="1">2246.08</hposition>
				</hullpoint>
			</convexhull>
			<userParam type="string" name="sequence" value="NSISPQTSSDSSQQPSSETPPSCPEPASPPSKPQPCQESTTPHQVNPEPKPQQHTPQPLPPPEKPASSPFLVPMEPKPILPSR"/>
		</feature>
		<feature id="85">
			<position dim="0">1826.68</position>
			<position dim="1">1613.69</position>
			<intensity>1.06828e+10</intensity>
			<quality dim="0">555</quality>
			<quality dim="1">702</quality>
			<overallquality>0</overallquality>
			<charge>1</charge>
			<model name="">
			</model>
			<convexhull nr="0">
				<hullpoint>
					<hposition dim="0">1666.68</hposition>
					<hposition dim="1">1613.47</hposition>
				</hullpoint>
				<hullpoint>
					<hposition dim="0">1870.68</hposition>
					<hposition dim="1">1613.47</hposition>
				</hullpoint>
				<hullpoint>
					<hposition dim="0">1876.68</hposition>
					<hposition dim="1">1613.48</hposition>
				</hullpoint>
				<hullpoint>
					<hposition dim="0">1885.68</hposition>
					<hposition dim="1">1613.5</hposition>
				</hullpoint>
				<hullpoint>
					<hposition dim="0">1891.68</hposition>
					<hposition dim="1">1613.53</hposition>
				</hullpoint>
				<hullpoint>
					<hposition dim="0">1891.68</hposition>
					<hposition dim="1">1614.57</hposition>
				</hullpoint>
				<hullpoint>
					<hposition dim="0">1885.68</hposition>
					<hposition dim="1">1617.56</hposition>
				</hullpoint>
				<hullpoint>
					<hposition dim="0">1882.68</hposition>
					<hposition dim="1">1618.56</hposition>
				</hullpoint>
				<hullpoint>
					<hposition dim="0">1879.68</hposition>
					<hposition dim="1">1618.58</hposition>
				</hullpoint>
				<hullpoint>
					<hposition dim="0">1873.68</hposition>
					<hposition dim="1">1618.6</hposition>
				</hullpoint>
				<hullpoint>
					<hposition dim="0">1855.68</hposition>
					<hposition dim="1">1618.63</hposition>
				</hullpoint>
				<hullpoint>
					<hposition dim="0">1666.68</hposition>
					<hposition dim="1">1618.63</hposition>
				</hullpoint>
			</convexhull>
			<userParam type="string" name="sequence" value="ADDPAEDVDVEDAPR"/>
		</feature>
		<feature id="86">
			<position dim="0">1565.03</position>
			<position dim="1">1439.66</position>
			<intensity>8.09536e+09</intensity>
			<quality dim="0">471</quality>
			<quality dim="1">615</quality>
			<overallquality>0</overallquality>
			<charge>1</charge>
			<model name="">
			</model>
			<convexhull nr="0">
				<hullpoint>
					<hposition dim="0">1414.03</hposition>
					<hposition dim="1">1439.46</hposition>
				</hullpoint>
				<hullpoint>
					<hposition dim="0">1597.03</hposition>
					<hposition dim="1">1439.46</hposition>
				</hullpoint>
				<hullpoint>
					<hposition dim="0">1609.03</hposition>
					<hposition dim="1">1439.5</hposition>
				</hullpoint>
				<hullpoint>
					<hposition dim="0">1612.03</hposition>
					<hposition dim="1">1439.52</hposition>
				</hullpoint>
				<hullpoint>
					<hposition dim="0">1612.03</hposition>
					<hposition dim="1">1440.56</hposition>
				</hullpoint>
				<hullpoint>
					<hposition dim="0">1609.03</hposition>
					<hposition dim="1">1442.56</hposition>
				</hullpoint>
				<hullpoint>
					<hposition dim="0">1603.03</hposition>
					<hposition dim="1">1444.57</hposition>
				</hullpoint>
				<hullpoint>
					<hposition dim="0">1600.03</hposition>
					<hposition dim="1">1444.59</hposition>
				</hullpoint>
				<hullpoint>
					<hposition dim="0">1597.03</hposition>
					<hposition dim="1">1444.6</hposition>
				</hullpoint>
				<hullpoint>
					<hposition dim="0">1588.03</hposition>
					<hposition dim="1">1444.62</hposition>
				</hullpoint>
				<hullpoint>
					<hposition dim="0">1558.03</hposition>
					<hposition dim="1">1444.63</hposition>
				</hullpoint>
				<hullpoint>
					<hposition dim="0">1549.03</hposition>
					<hposition dim="1">1444.63</hposition>
				</hullpoint>
				<hullpoint>
					<hposition dim="0">1450.03</hposition>
					<hposition dim="1">1444.62</hposition>
				</hullpoint>
				<hullpoint>
					<hposition dim="0">1420.03</hposition>
					<hposition dim="1">1444.61</hposition>
				</hullpoint>
				<hullpoint>
					<hposition dim="0">1414.03</hposition>
					<hposition dim="1">1444.6</hposition>
				</hullpoint>
			</convexhull>
			<userParam type="string" name="sequence" value="DQLTAYQETNEK"/>
		</feature>
		<feature id="87">
			<position dim="0">1541.78</position>
			<position dim="1">1206.56</position>
			<intensity>1.06346e+10</intensity>
			<quality dim="0">460</quality>
			<quality dim="1">607</quality>
			<overallquality>0</overallquality>
			<charge>1</charge>
			<model name="">
			</model>
			<convexhull nr="0">
				<hullpoint>
					<hposition dim="0">1381.78</hposition>
					<hposition dim="1">1206.54</hposition>
				</hullpoint>
				<hullpoint>
					<hposition dim="0">1579.78</hposition>
					<hposition dim="1">1206.54</hposition>
				</hullpoint>
				<hullpoint>
					<hposition dim="0">1591.78</hposition>
					<hposition dim="1">1206.56</hposition>
				</hullpoint>
				<hullpoint>
					<hposition dim="0">1597.78</hposition>
					<hposition dim="1">1206.58</hposition>
				</hullpoint>
				<hullpoint>
					<hposition dim="0">1600.78</hposition>
					<hposition dim="1">1206.6</hposition>
				</hullpoint>
				<hullpoint>
					<hposition dim="0">1600.78</hposition>
					<hposition dim="1">1207.64</hposition>
				</hullpoint>
				<hullpoint>
					<hposition dim="0">1597.78</hposition>
					<hposition dim="1">1208.65</hposition>
				</hullpoint>
				<hullpoint>
					<hposition dim="0">1591.78</hposition>
					<hposition dim="1">1210.64</hposition>
				</hullpoint>
				<hullpoint>
					<hposition dim="0">1570.78</hposition>
					<hposition dim="1">1211.56</hposition>
				</hullpoint>
				<hullpoint>
					<hposition dim="0">1381.78</hposition>
					<hposition dim="1">1211.56</hposition>
				</hullpoint>
			</convexhull>
			<userParam type="string" name="sequence" value="DQVPTLASCSK"/>
		</feature>
		<feature id="88">
			<position dim="0">962.004</position>
			<position dim="1">585.263</position>
			<intensity>1.19482e+10</intensity>
			<quality dim="0">267</quality>
			<quality dim="1">414</quality>
			<overallquality>0</overallquality>
			<charge>2</charge>
			<model name="">
			</model>
			<convexhull nr="0">
				<hullpoint>
					<hposition dim="0">802.004</hposition>
					<hposition dim="1">585.183</hposition>
				</hullpoint>
				<hullpoint>
					<hposition dim="0">805.004</hposition>
					<hposition dim="1">585.173</hposition>
				</hullpoint>
				<hullpoint>
					<hposition dim="0">1012</hposition>
					<hposition dim="1">585.173</hposition>
				</hullpoint>
				<hullpoint>
					<hposition dim="0">1021</hposition>
					<hposition dim="1">585.183</hposition>
				</hullpoint>
				<hullpoint>
					<hposition dim="0">1030</hposition>
					<hposition dim="1">585.203</hposition>
				</hullpoint>
				<hullpoint>
					<hposition dim="0">1036</hposition>
					<hposition dim="1">585.223</hposition>
				</hullpoint>
				<hullpoint>
					<hposition dim="0">1039</hposition>
					<hposition dim="1">585.243</hposition>
				</hullpoint>
				<hullpoint>
					<hposition dim="0">1039</hposition>
					<hposition dim="1">585.763</hposition>
				</hullpoint>
				<hullpoint>
					<hposition dim="0">1036</hposition>
					<hposition dim="1">586.263</hposition>
				</hullpoint>
				<hullpoint>
					<hposition dim="0">1027</hposition>
					<hposition dim="1">587.273</hposition>
				</hullpoint>
				<hullpoint>
					<hposition dim="0">1021</hposition>
					<hposition dim="1">587.773</hposition>
				</hullpoint>
				<hullpoint>
					<hposition dim="0">1018</hposition>
					<hposition dim="1">587.793</hposition>
				</hullpoint>
				<hullpoint>
					<hposition dim="0">1015</hposition>
					<hposition dim="1">587.803</hposition>
				</hullpoint>
				<hullpoint>
					<hposition dim="0">997.004</hposition>
					<hposition dim="1">587.833</hposition>
				</hullpoint>
				<hullpoint>
					<hposition dim="0">982.004</hposition>
					<hposition dim="1">587.843</hposition>
				</hullpoint>
				<hullpoint>
					<hposition dim="0">892.004</hposition>
					<hposition dim="1">587.843</hposition>
				</hullpoint>
				<hullpoint>
					<hposition dim="0">832.004</hposition>
					<hposition dim="1">587.823</hposition>
				</hullpoint>
				<hullpoint>
					<hposition dim="0">808.004</hposition>
					<hposition dim="1">587.813</hposition>
				</hullpoint>
				<hullpoint>
					<hposition dim="0">802.004</hposition>
					<hposition dim="1">587.803</hposition>
				</hullpoint>
			</convexhull>
			<userParam type="string" name="sequence" value="HLNTHFNGET"/>
		</feature>
		<feature id="89">
			<position dim="0">1561.79</position>
			<position dim="1">884.353</position>
			<intensity>6.68694e+09</intensity>
			<quality dim="0">507</quality>
			<quality dim="1">614</quality>
			<overallquality>0</overallquality>
			<charge>2</charge>
			<model name="">
			</model>
			<convexhull nr="0">
				<hullpoint>
					<hposition dim="0">1521.79</hposition>
					<hposition dim="1">884.403</hposition>
				</hullpoint>
				<hullpoint>
					<hposition dim="0">1524.79</hposition>
					<hposition dim="1">884.373</hposition>
				</hullpoint>
				<hullpoint>
					<hposition dim="0">1536.79</hposition>
					<hposition dim="1">884.333</hposition>
				</hullpoint>
				<hullpoint>
					<hposition dim="0">1839.79</hposition>
					<hposition dim="1">884.333</hposition>
				</hullpoint>
				<hullpoint>
					<hposition dim="0">1839.79</hposition>
					<hposition dim="1">887.483</hposition>
				</hullpoint>
				<hullpoint>
					<hposition dim="0">1809.79</hposition>
					<hposition dim="1">887.493</hposition>
				</hullpoint>
				<hullpoint>
					<hposition dim="0">1551.79</hposition>
					<hposition dim="1">887.493</hposition>
				</hullpoint>
				<hullpoint>
					<hposition dim="0">1542.79</hposition>
					<hposition dim="1">887.483</hposition>
				</hullpoint>
				<hullpoint>
					<hposition dim="0">1536.79</hposition>
					<hposition dim="1">887.463</hposition>
				</hullpoint>
				<hullpoint>
					<hposition dim="0">1533.79</hposition>
					<hposition dim="1">887.443</hposition>
				</hullpoint>
				<hullpoint>
					<hposition dim="0">1527.79</hposition>
					<hposition dim="1">886.443</hposition>
				</hullpoint>
				<hullpoint>
					<hposition dim="0">1524.79</hposition>
					<hposition dim="1">885.933</hposition>
				</hullpoint>
				<hullpoint>
					<hposition dim="0">1521.79</hposition>
					<hposition dim="1">884.923</hposition>
				</hullpoint>
			</convexhull>
			<userParam type="string" name="sequence" value="FMNHSCQPNCETLK"/>
		</feature>
		<feature id="90">
			<position dim="0">1397.46</position>
			<position dim="1">554.925</position>
			<intensity>5.68127e+09</intensity>
			<quality dim="0">412</quality>
			<quality dim="1">559</quality>
			<overallquality>0</overallquality>
			<charge>3</charge>
			<model name="">
			</model>
			<convexhull nr="0">
				<hullpoint>
					<hposition dim="0">1237.46</hposition>
					<hposition dim="1">554.805</hposition>
				</hullpoint>
				<hullpoint>
					<hposition dim="0">1423.46</hposition>
					<hposition dim="1">554.805</hposition>
				</hullpoint>
				<hullpoint>
					<hposition dim="0">1432.46</hposition>
					<hposition dim="1">554.835</hposition>
				</hullpoint>
				<hullpoint>
					<hposition dim="0">1435.46</hposition>
					<hposition dim="1">554.855</hposition>
				</hullpoint>
				<hullpoint>
					<hposition dim="0">1435.46</hposition>
					<hposition dim="1">555.555</hposition>
				</hullpoint>
				<hullpoint>
					<hposition dim="0">1432.46</hposition>
					<hposition dim="1">556.215</hposition>
				</hullpoint>
				<hullpoint>
					<hposition dim="0">1429.46</hposition>
					<hposition dim="1">556.565</hposition>
				</hullpoint>
				<hullpoint>
					<hposition dim="0">1426.46</hposition>
					<hposition dim="1">556.885</hposition>
				</hullpoint>
				<hullpoint>
					<hposition dim="0">1423.46</hposition>
					<hposition dim="1">556.915</hposition>
				</hullpoint>
				<hullpoint>
					<hposition dim="0">1414.46</hposition>
					<hposition dim="1">556.945</hposition>
				</hullpoint>
				<hullpoint>
					<hposition dim="0">1402.46</hposition>
					<hposition dim="1">556.965</hposition>
				</hullpoint>
				<hullpoint>
					<hposition dim="0">1276.46</hposition>
					<hposition dim="1">556.965</hposition>
				</hullpoint>
				<hullpoint>
					<hposition dim="0">1237.46</hposition>
					<hposition dim="1">556.955</hposition>
				</hullpoint>
			</convexhull>
			<userParam type="string" name="sequence" value="HDSATDTIDIAPNHR"/>
		</feature>
		<feature id="91">
			<position dim="0">629.016</position>
			<position dim="1">2051.84</position>
			<intensity>9.81783e+09</intensity>
			<quality dim="0">193</quality>
			<quality dim="1">303</quality>
			<overallquality>0</overallquality>
			<charge>1</charge>
			<model name="">
			</model>
			<convexhull nr="0">
				<hullpoint>
					<hposition dim="0">580.016</hposition>
					<hposition dim="1">2051.72</hposition>
				</hullpoint>
				<hullpoint>
					<hposition dim="0">592.016</hposition>
					<hposition dim="1">2051.68</hposition>
				</hullpoint>
				<hullpoint>
					<hposition dim="0">598.016</hposition>
					<hposition dim="1">2051.67</hposition>
				</hullpoint>
				<hullpoint>
					<hposition dim="0">907.016</hposition>
					<hposition dim="1">2051.67</hposition>
				</hullpoint>
				<hullpoint>
					<hposition dim="0">907.016</hposition>
					<hposition dim="1">2056.83</hposition>
				</hullpoint>
				<hullpoint>
					<hposition dim="0">604.016</hposition>
					<hposition dim="1">2056.83</hposition>
				</hullpoint>
				<hullpoint>
					<hposition dim="0">595.016</hposition>
					<hposition dim="1">2056.81</hposition>
				</hullpoint>
				<hullpoint>
					<hposition dim="0">586.016</hposition>
					<hposition dim="1">2056.78</hposition>
				</hullpoint>
				<hullpoint>
					<hposition dim="0">580.016</hposition>
					<hposition dim="1">2054.76</hposition>
				</hullpoint>
			</convexhull>
			<userParam type="string" name="sequence" value="AMAEEDNGSIGEETDSSPGR"/>
		</feature>
		<feature id="92">
			<position dim="0">2101.84</position>
			<position dim="1">2114.39</position>
			<intensity>1.04991e+10</intensity>
			<quality dim="0">681</quality>
			<quality dim="1">794</quality>
			<overallquality>0</overallquality>
			<charge>2</charge>
			<model name="">
			</model>
			<convexhull nr="0">
				<hullpoint>
					<hposition dim="0">2043.84</hposition>
					<hposition dim="1">2115.25</hposition>
				</hullpoint>
				<hullpoint>
					<hposition dim="0">2046.84</hposition>
					<hposition dim="1">2114.24</hposition>
				</hullpoint>
				<hullpoint>
					<hposition dim="0">2049.84</hposition>
					<hposition dim="1">2114.22</hposition>
				</hullpoint>
				<hullpoint>
					<hposition dim="0">2061.84</hposition>
					<hposition dim="1">2114.18</hposition>
				</hullpoint>
				<hullpoint>
					<hposition dim="0">2067.84</hposition>
					<hposition dim="1">2114.17</hposition>
				</hullpoint>
				<hullpoint>
					<hposition dim="0">2244.84</hposition>
					<hposition dim="1">2114.17</hposition>
				</hullpoint>
				<hullpoint>
					<hposition dim="0">2259.84</hposition>
					<hposition dim="1">2114.18</hposition>
				</hullpoint>
				<hullpoint>
					<hposition dim="0">2259.84</hposition>
					<hposition dim="1">2118.81</hposition>
				</hullpoint>
				<hullpoint>
					<hposition dim="0">2235.84</hposition>
					<hposition dim="1">2118.82</hposition>
				</hullpoint>
				<hullpoint>
					<hposition dim="0">2202.84</hposition>
					<hposition dim="1">2118.83</hposition>
				</hullpoint>
				<hullpoint>
					<hposition dim="0">2073.84</hposition>
					<hposition dim="1">2118.83</hposition>
				</hullpoint>
				<hullpoint>
					<hposition dim="0">2064.84</hposition>
					<hposition dim="1">2118.81</hposition>
				</hullpoint>
				<hullpoint>
					<hposition dim="0">2058.84</hposition>
					<hposition dim="1">2118.79</hposition>
				</hullpoint>
				<hullpoint>
					<hposition dim="0">2055.84</hposition>
					<hposition dim="1">2118.77</hposition>
				</hullpoint>
				<hullpoint>
					<hposition dim="0">2052.84</hposition>
					<hposition dim="1">2118.26</hposition>
				</hullpoint>
				<hullpoint>
					<hposition dim="0">2046.84</hposition>
					<hposition dim="1">2116.76</hposition>
				</hullpoint>
			</convexhull>
			<userParam type="string" name="sequence" value="SSSPSASLTEHEVSDSPGDEPSESPYESADETQTEASVSSK"/>
		</feature>
		<feature id="93">
			<position dim="0">1573.48</position>
			<position dim="1">2031.9</position>
			<intensity>7.70409e+09</intensity>
			<quality dim="0">508</quality>
			<quality dim="1">618</quality>
			<overallquality>0</overallquality>
			<charge>1</charge>
			<model name="">
			</model>
			<convexhull nr="0">
				<hullpoint>
					<hposition dim="0">1524.48</hposition>
					<hposition dim="1">2031.85</hposition>
				</hullpoint>
				<hullpoint>
					<hposition dim="0">1527.48</hposition>
					<hposition dim="1">2031.83</hposition>
				</hullpoint>
				<hullpoint>
					<hposition dim="0">1539.48</hposition>
					<hposition dim="1">2031.79</hposition>
				</hullpoint>
				<hullpoint>
					<hposition dim="0">1548.48</hposition>
					<hposition dim="1">2031.78</hposition>
				</hullpoint>
				<hullpoint>
					<hposition dim="0">1761.48</hposition>
					<hposition dim="1">2031.78</hposition>
				</hullpoint>
				<hullpoint>
					<hposition dim="0">1776.48</hposition>
					<hposition dim="1">2031.79</hposition>
				</hullpoint>
				<hullpoint>
					<hposition dim="0">1776.48</hposition>
					<hposition dim="1">2036.9</hposition>
				</hullpoint>
				<hullpoint>
					<hposition dim="0">1533.48</hposition>
					<hposition dim="1">2036.9</hposition>
				</hullpoint>
				<hullpoint>
					<hposition dim="0">1527.48</hposition>
					<hposition dim="1">2034.88</hposition>
				</hullpoint>
				<hullpoint>
					<hposition dim="0">1524.48</hposition>
					<hposition dim="1">2032.88</hposition>
				</hullpoint>
			</convexhull>
			<userParam type="string" name="sequence" value="YVLGTCPNNIHGAGEEGDK"/>
		</feature>
		<feature id="94">
			<position dim="0">1776.01</position>
			<position dim="1">940.724</position>
			<intensity>8.75662e+09</intensity>
			<quality dim="0">575</quality>
			<quality dim="1">685</quality>
			<overallquality>0</overallquality>
			<charge>3</charge>
			<model name="">
			</model>
			<convexhull nr="0">
				<hullpoint>
					<hposition dim="0">1727.01</hposition>
					<hposition dim="1">940.684</hposition>
				</hullpoint>
				<hullpoint>
					<hposition dim="0">1730.01</hposition>
					<hposition dim="1">940.664</hposition>
				</hullpoint>
				<hullpoint>
					<hposition dim="0">1736.01</hposition>
					<hposition dim="1">940.644</hposition>
				</hullpoint>
				<hullpoint>
					<hposition dim="0">1748.01</hposition>
					<hposition dim="1">940.624</hposition>
				</hullpoint>
				<hullpoint>
					<hposition dim="0">2054.01</hposition>
					<hposition dim="1">940.624</hposition>
				</hullpoint>
				<hullpoint>
					<hposition dim="0">2054.01</hposition>
					<hposition dim="1">943.444</hposition>
				</hullpoint>
				<hullpoint>
					<hposition dim="0">1928.01</hposition>
					<hposition dim="1">943.454</hposition>
				</hullpoint>
				<hullpoint>
					<hposition dim="0">1766.01</hposition>
					<hposition dim="1">943.454</hposition>
				</hullpoint>
				<hullpoint>
					<hposition dim="0">1757.01</hposition>
					<hposition dim="1">943.444</hposition>
				</hullpoint>
				<hullpoint>
					<hposition dim="0">1748.01</hposition>
					<hposition dim="1">943.424</hposition>
				</hullpoint>
				<hullpoint>
					<hposition dim="0">1739.01</hposition>
					<hposition dim="1">943.394</hposition>
				</hullpoint>
				<hullpoint>
					<hposition dim="0">1736.01</hposition>
					<hposition dim="1">943.064</hposition>
				</hullpoint>
				<hullpoint>
					<hposition dim="0">1730.01</hposition>
					<hposition dim="1">942.384</hposition>
				</hullpoint>
				<hullpoint>
					<hposition dim="0">1727.01</hposition>
					<hposition dim="1">941.724</hposition>
				</hullpoint>
			</convexhull>
			<userParam type="string" name="sequence" value="EHHPEEGFSGSEVEEVPETPCGSHR"/>
		</feature>
		<feature id="95">
			<position dim="0">1054.8</position>
			<position dim="1">2302.94</position>
			<intensity>8.32207e+09</intensity>
			<quality dim="0">298</quality>
			<quality dim="1">445</quality>
			<overallquality>0</overallquality>
			<charge>1</charge>
			<model name="">
			</model>
			<convexhull nr="0">
				<hullpoint>
					<hposition dim="0">894.8</hposition>
					<hposition dim="1">2302.76</hposition>
				</hullpoint>
				<hullpoint>
					<hposition dim="0">1095.8</hposition>
					<hposition dim="1">2302.76</hposition>
				</hullpoint>
				<hullpoint>
					<hposition dim="0">1101.8</hposition>
					<hposition dim="1">2302.77</hposition>
				</hullpoint>
				<hullpoint>
					<hposition dim="0">1113.8</hposition>
					<hposition dim="1">2302.81</hposition>
				</hullpoint>
				<hullpoint>
					<hposition dim="0">1116.8</hposition>
					<hposition dim="1">2303.84</hposition>
				</hullpoint>
				<hullpoint>
					<hposition dim="0">1113.8</hposition>
					<hposition dim="1">2305.85</hposition>
				</hullpoint>
				<hullpoint>
					<hposition dim="0">1110.8</hposition>
					<hposition dim="1">2306.86</hposition>
				</hullpoint>
				<hullpoint>
					<hposition dim="0">1107.8</hposition>
					<hposition dim="1">2307.86</hposition>
				</hullpoint>
				<hullpoint>
					<hposition dim="0">1095.8</hposition>
					<hposition dim="1">2307.9</hposition>
				</hullpoint>
				<hullpoint>
					<hposition dim="0">1083.8</hposition>
					<hposition dim="1">2307.92</hposition>
				</hullpoint>
				<hullpoint>
					<hposition dim="0">894.8</hposition>
					<hposition dim="1">2307.92</hposition>
				</hullpoint>
			</convexhull>
			<userParam type="string" name="sequence" value="LEEEASLQSQSCGGSSDDSSTK"/>
		</feature>
		<feature id="96">
			<position dim="0">1606.12</position>
			<position dim="1">1214.64</position>
			<intensity>9.60173e+09</intensity>
			<quality dim="0">508</quality>
			<quality dim="1">629</quality>
			<overallquality>0</overallquality>
			<charge>1</charge>
			<model name="">
			</model>
			<convexhull nr="0">
				<hullpoint>
					<hposition dim="0">1524.12</hposition>
					<hposition dim="1">1214.55</hposition>
				</hullpoint>
				<hullpoint>
					<hposition dim="0">1527.12</hposition>
					<hposition dim="1">1214.54</hposition>
				</hullpoint>
				<hullpoint>
					<hposition dim="0">1539.12</hposition>
					<hposition dim="1">1214.53</hposition>
				</hullpoint>
				<hullpoint>
					<hposition dim="0">1644.12</hposition>
					<hposition dim="1">1214.53</hposition>
				</hullpoint>
				<hullpoint>
					<hposition dim="0">1653.12</hposition>
					<hposition dim="1">1214.55</hposition>
				</hullpoint>
				<hullpoint>
					<hposition dim="0">1659.12</hposition>
					<hposition dim="1">1214.57</hposition>
				</hullpoint>
				<hullpoint>
					<hposition dim="0">1662.12</hposition>
					<hposition dim="1">1214.59</hposition>
				</hullpoint>
				<hullpoint>
					<hposition dim="0">1662.12</hposition>
					<hposition dim="1">1215.63</hposition>
				</hullpoint>
				<hullpoint>
					<hposition dim="0">1659.12</hposition>
					<hposition dim="1">1216.64</hposition>
				</hullpoint>
				<hullpoint>
					<hposition dim="0">1653.12</hposition>
					<hposition dim="1">1218.64</hposition>
				</hullpoint>
				<hullpoint>
					<hposition dim="0">1650.12</hposition>
					<hposition dim="1">1219.63</hposition>
				</hullpoint>
				<hullpoint>
					<hposition dim="0">1647.12</hposition>
					<hposition dim="1">1219.64</hposition>
				</hullpoint>
				<hullpoint>
					<hposition dim="0">1527.12</hposition>
					<hposition dim="1">1219.64</hposition>
				</hullpoint>
				<hullpoint>
					<hposition dim="0">1524.12</hposition>
					<hposition dim="1">1219.62</hposition>
				</hullpoint>
			</convexhull>
			<userParam type="string" name="sequence" value="ITPGQLNQTSR"/>
		</feature>
		<feature id="97">
			<position dim="0">749.791</position>
			<position dim="1">652.826</position>
			<intensity>1.05601e+10</intensity>
			<quality dim="0">196</quality>
			<quality dim="1">343</quality>
			<overallquality>0</overallquality>
			<charge>2</charge>
			<model name="">
			</model>
			<convexhull nr="0">
				<hullpoint>
					<hposition dim="0">589.791</hposition>
					<hposition dim="1">652.736</hposition>
				</hullpoint>
				<hullpoint>
					<hposition dim="0">793.791</hposition>
					<hposition dim="1">652.736</hposition>
				</hullpoint>
				<hullpoint>
					<hposition dim="0">799.791</hposition>
					<hposition dim="1">652.746</hposition>
				</hullpoint>
				<hullpoint>
					<hposition dim="0">808.791</hposition>
					<hposition dim="1">652.766</hposition>
				</hullpoint>
				<hullpoint>
					<hposition dim="0">814.791</hposition>
					<hposition dim="1">652.786</hposition>
				</hullpoint>
				<hullpoint>
					<hposition dim="0">817.791</hposition>
					<hposition dim="1">652.806</hposition>
				</hullpoint>
				<hullpoint>
					<hposition dim="0">817.791</hposition>
					<hposition dim="1">652.836</hposition>
				</hullpoint>
				<hullpoint>
					<hposition dim="0">814.791</hposition>
					<hposition dim="1">653.836</hposition>
				</hullpoint>
				<hullpoint>
					<hposition dim="0">811.791</hposition>
					<hposition dim="1">654.336</hposition>
				</hullpoint>
				<hullpoint>
					<hposition dim="0">802.791</hposition>
					<hposition dim="1">655.336</hposition>
				</hullpoint>
				<hullpoint>
					<hposition dim="0">790.791</hposition>
					<hposition dim="1">655.376</hposition>
				</hullpoint>
				<hullpoint>
					<hposition dim="0">775.791</hposition>
					<hposition dim="1">655.396</hposition>
				</hullpoint>
				<hullpoint>
					<hposition dim="0">763.791</hposition>
					<hposition dim="1">655.406</hposition>
				</hullpoint>
				<hullpoint>
					<hposition dim="0">646.791</hposition>
					<hposition dim="1">655.406</hposition>
				</hullpoint>
				<hullpoint>
					<hposition dim="0">589.791</hposition>
					<hposition dim="1">655.396</hposition>
				</hullpoint>
			</convexhull>
			<userParam type="string" name="sequence" value="EVSIYATHQTR"/>
		</feature>
		<feature id="98">
			<position dim="0">2173.75</position>
			<position dim="1">1407.7</position>
			<intensity>1.23188e+10</intensity>
			<quality dim="0">701</quality>
			<quality dim="1">818</quality>
			<overallquality>0</overallquality>
			<charge>1</charge>
			<model name="">
			</model>
			<convexhull nr="0">
				<hullpoint>
					<hposition dim="0">2103.75</hposition>
					<hposition dim="1">1407.58</hposition>
				</hullpoint>
				<hullpoint>
					<hposition dim="0">2112.75</hposition>
					<hposition dim="1">1407.55</hposition>
				</hullpoint>
				<hullpoint>
					<hposition dim="0">2121.75</hposition>
					<hposition dim="1">1407.53</hposition>
				</hullpoint>
				<hullpoint>
					<hposition dim="0">2451.75</hposition>
					<hposition dim="1">1407.53</hposition>
				</hullpoint>
				<hullpoint>
					<hposition dim="0">2451.75</hposition>
					<hposition dim="1">1412.68</hposition>
				</hullpoint>
				<hullpoint>
					<hposition dim="0">2430.75</hposition>
					<hposition dim="1">1412.69</hposition>
				</hullpoint>
				<hullpoint>
					<hposition dim="0">2148.75</hposition>
					<hposition dim="1">1412.69</hposition>
				</hullpoint>
				<hullpoint>
					<hposition dim="0">2139.75</hposition>
					<hposition dim="1">1412.68</hposition>
				</hullpoint>
				<hullpoint>
					<hposition dim="0">2121.75</hposition>
					<hposition dim="1">1412.65</hposition>
				</hullpoint>
				<hullpoint>
					<hposition dim="0">2118.75</hposition>
					<hposition dim="1">1412.64</hposition>
				</hullpoint>
				<hullpoint>
					<hposition dim="0">2115.75</hposition>
					<hposition dim="1">1412.61</hposition>
				</hullpoint>
				<hullpoint>
					<hposition dim="0">2109.75</hposition>
					<hposition dim="1">1410.63</hposition>
				</hullpoint>
				<hullpoint>
					<hposition dim="0">2106.75</hposition>
					<hposition dim="1">1409.63</hposition>
				</hullpoint>
				<hullpoint>
					<hposition dim="0">2103.75</hposition>
					<hposition dim="1">1408.62</hposition>
				</hullpoint>
			</convexhull>
			<userParam type="string" name="sequence" value="EPSLHDVGETVPK"/>
		</feature>
		<feature id="99">
			<position dim="0">1712.7</position>
			<position dim="1">1047.6</position>
			<intensity>9.67446e+09</intensity>
			<quality dim="0">517</quality>
			<quality dim="1">664</quality>
			<overallquality>0</overallquality>
			<charge>1</charge>
			<model name="">
			</model>
			<convexhull nr="0">
				<hullpoint>
					<hposition dim="0">1552.7</hposition>
					<hposition dim="1">1047.52</hposition>
				</hullpoint>
				<hullpoint>
					<hposition dim="0">1747.7</hposition>
					<hposition dim="1">1047.52</hposition>
				</hullpoint>
				<hullpoint>
					<hposition dim="0">1756.7</hposition>
					<hposition dim="1">1047.54</hposition>
				</hullpoint>
				<hullpoint>
					<hposition dim="0">1762.7</hposition>
					<hposition dim="1">1047.56</hposition>
				</hullpoint>
				<hullpoint>
					<hposition dim="0">1765.7</hposition>
					<hposition dim="1">1047.58</hposition>
				</hullpoint>
				<hullpoint>
					<hposition dim="0">1765.7</hposition>
					<hposition dim="1">1048.61</hposition>
				</hullpoint>
				<hullpoint>
					<hposition dim="0">1762.7</hposition>
					<hposition dim="1">1049.62</hposition>
				</hullpoint>
				<hullpoint>
					<hposition dim="0">1759.7</hposition>
					<hposition dim="1">1050.62</hposition>
				</hullpoint>
				<hullpoint>
					<hposition dim="0">1756.7</hposition>
					<hposition dim="1">1051.61</hposition>
				</hullpoint>
				<hullpoint>
					<hposition dim="0">1750.7</hposition>
					<hposition dim="1">1052.6</hposition>
				</hullpoint>
				<hullpoint>
					<hposition dim="0">1552.7</hposition>
					<hposition dim="1">1052.6</hposition>
				</hullpoint>
			</convexhull>
			<userParam type="string" name="sequence" value="AAAAHPLAAVR"/>
		</feature>
		<feature id="100">
			<position dim="0">1910.37</position>
			<position dim="1">590.798</position>
			<intensity>6.88505e+09</intensity>
			<quality dim="0">623</quality>
			<quality dim="1">730</quality>
			<overallquality>0</overallquality>
			<charge>2</charge>
			<model name="">
			</model>
			<convexhull nr="0">
				<hullpoint>
					<hposition dim="0">1870.37</hposition>
					<hposition dim="1">590.828</hposition>
				</hullpoint>
				<hullpoint>
					<hposition dim="0">1876.37</hposition>
					<hposition dim="1">590.788</hposition>
				</hullpoint>
				<hullpoint>
					<hposition dim="0">1882.37</hposition>
					<hposition dim="1">590.768</hposition>
				</hullpoint>
				<hullpoint>
					<hposition dim="0">1888.37</hposition>
					<hposition dim="1">590.758</hposition>
				</hullpoint>
				<hullpoint>
					<hposition dim="0">2188.37</hposition>
					<hposition dim="1">590.758</hposition>
				</hullpoint>
				<hullpoint>
					<hposition dim="0">2188.37</hposition>
					<hposition dim="1">593.408</hposition>
				</hullpoint>
				<hullpoint>
					<hposition dim="0">2122.37</hposition>
					<hposition dim="1">593.418</hposition>
				</hullpoint>
				<hullpoint>
					<hposition dim="0">2014.37</hposition>
					<hposition dim="1">593.428</hposition>
				</hullpoint>
				<hullpoint>
					<hposition dim="0">1906.37</hposition>
					<hposition dim="1">593.428</hposition>
				</hullpoint>
				<hullpoint>
					<hposition dim="0">1897.37</hposition>
					<hposition dim="1">593.418</hposition>
				</hullpoint>
				<hullpoint>
					<hposition dim="0">1891.37</hposition>
					<hposition dim="1">593.408</hposition>
				</hullpoint>
				<hullpoint>
					<hposition dim="0">1885.37</hposition>
					<hposition dim="1">593.388</hposition>
				</hullpoint>
				<hullpoint>
					<hposition dim="0">1882.37</hposition>
					<hposition dim="1">593.368</hposition>
				</hullpoint>
				<hullpoint>
					<hposition dim="0">1873.37</hposition>
					<hposition dim="1">591.868</hposition>
				</hullpoint>
				<hullpoint>
					<hposition dim="0">1870.37</hposition>
					<hposition dim="1">590.858</hposition>
				</hullpoint>
			</convexhull>
			<userParam type="string" name="sequence" value="VCEPTVLPHK"/>
		</feature>
		<feature id="101">
			<position dim="0">2204.48</position>
			<position dim="1">1223.52</position>
			<intensity>4.65407e+09</intensity>
			<quality dim="0">726</quality>
			<quality dim="1">828</quality>
			<overallquality>0</overallquality>
			<charge>2</charge>
			<model name="">
			</model>
			<convexhull nr="0">
				<hullpoint>
					<hposition dim="0">2179.48</hposition>
					<hposition dim="1">1223.44</hposition>
				</hullpoint>
				<hullpoint>
					<hposition dim="0">2182.48</hposition>
					<hposition dim="1">1223.42</hposition>
				</hullpoint>
				<hullpoint>
					<hposition dim="0">2188.48</hposition>
					<hposition dim="1">1223.4</hposition>
				</hullpoint>
				<hullpoint>
					<hposition dim="0">2482.48</hposition>
					<hposition dim="1">1223.4</hposition>
				</hullpoint>
				<hullpoint>
					<hposition dim="0">2482.48</hposition>
					<hposition dim="1">1227.04</hposition>
				</hullpoint>
				<hullpoint>
					<hposition dim="0">2461.48</hposition>
					<hposition dim="1">1227.05</hposition>
				</hullpoint>
				<hullpoint>
					<hposition dim="0">2398.48</hposition>
					<hposition dim="1">1227.06</hposition>
				</hullpoint>
				<hullpoint>
					<hposition dim="0">2197.48</hposition>
					<hposition dim="1">1227.06</hposition>
				</hullpoint>
				<hullpoint>
					<hposition dim="0">2185.48</hposition>
					<hposition dim="1">1227.02</hposition>
				</hullpoint>
				<hullpoint>
					<hposition dim="0">2182.48</hposition>
					<hposition dim="1">1226.51</hposition>
				</hullpoint>
				<hullpoint>
					<hposition dim="0">2179.48</hposition>
					<hposition dim="1">1225.51</hposition>
				</hullpoint>
			</convexhull>
			<userParam type="string" name="sequence" value="ASSSSQQEFQDHMSEAQHQQR"/>
		</feature>
		<feature id="102">
			<position dim="0">1037.32</position>
			<position dim="1">1458.68</position>
			<intensity>9.18872e+09</intensity>
			<quality dim="0">327</quality>
			<quality dim="1">439</quality>
			<overallquality>0</overallquality>
			<charge>1</charge>
			<model name="">
			</model>
			<convexhull nr="0">
				<hullpoint>
					<hposition dim="0">982.324</hposition>
					<hposition dim="1">1458.63</hposition>
				</hullpoint>
				<hullpoint>
					<hposition dim="0">988.324</hposition>
					<hposition dim="1">1458.59</hposition>
				</hullpoint>
				<hullpoint>
					<hposition dim="0">997.324</hposition>
					<hposition dim="1">1458.56</hposition>
				</hullpoint>
				<hullpoint>
					<hposition dim="0">1168.32</hposition>
					<hposition dim="1">1458.56</hposition>
				</hullpoint>
				<hullpoint>
					<hposition dim="0">1171.32</hposition>
					<hposition dim="1">1458.57</hposition>
				</hullpoint>
				<hullpoint>
					<hposition dim="0">1171.32</hposition>
					<hposition dim="1">1463.68</hposition>
				</hullpoint>
				<hullpoint>
					<hposition dim="0">997.324</hposition>
					<hposition dim="1">1463.68</hposition>
				</hullpoint>
				<hullpoint>
					<hposition dim="0">994.324</hposition>
					<hposition dim="1">1463.67</hposition>
				</hullpoint>
				<hullpoint>
					<hposition dim="0">991.324</hposition>
					<hposition dim="1">1463.65</hposition>
				</hullpoint>
				<hullpoint>
					<hposition dim="0">988.324</hposition>
					<hposition dim="1">1462.65</hposition>
				</hullpoint>
				<hullpoint>
					<hposition dim="0">982.324</hposition>
					<hposition dim="1">1459.64</hposition>
				</hullpoint>
			</convexhull>
			<userParam type="string" name="sequence" value="QLGPEGACQQLEK"/>
		</feature>
		<feature id="103">
			<position dim="0">805.664</position>
			<position dim="1">1290.61</position>
			<intensity>9.25386e+09</intensity>
			<quality dim="0">250</quality>
			<quality dim="1">362</quality>
			<overallquality>0</overallquality>
			<charge>1</charge>
			<model name="">
			</model>
			<convexhull nr="0">
				<hullpoint>
					<hposition dim="0">750.664</hposition>
					<hposition dim="1">1290.58</hposition>
				</hullpoint>
				<hullpoint>
					<hposition dim="0">753.664</hposition>
					<hposition dim="1">1290.55</hposition>
				</hullpoint>
				<hullpoint>
					<hposition dim="0">765.664</hposition>
					<hposition dim="1">1290.51</hposition>
				</hullpoint>
				<hullpoint>
					<hposition dim="0">771.664</hposition>
					<hposition dim="1">1290.5</hposition>
				</hullpoint>
				<hullpoint>
					<hposition dim="0">1083.66</hposition>
					<hposition dim="1">1290.5</hposition>
				</hullpoint>
				<hullpoint>
					<hposition dim="0">1083.66</hposition>
					<hposition dim="1">1295.61</hposition>
				</hullpoint>
				<hullpoint>
					<hposition dim="0">768.664</hposition>
					<hposition dim="1">1295.61</hposition>
				</hullpoint>
				<hullpoint>
					<hposition dim="0">765.664</hposition>
					<hposition dim="1">1295.6</hposition>
				</hullpoint>
				<hullpoint>
					<hposition dim="0">759.664</hposition>
					<hposition dim="1">1294.59</hposition>
				</hullpoint>
				<hullpoint>
					<hposition dim="0">756.664</hposition>
					<hposition dim="1">1293.6</hposition>
				</hullpoint>
				<hullpoint>
					<hposition dim="0">753.664</hposition>
					<hposition dim="1">1292.59</hposition>
				</hullpoint>
				<hullpoint>
					<hposition dim="0">750.664</hposition>
					<hposition dim="1">1290.59</hposition>
				</hullpoint>
			</convexhull>
			<userParam type="string" name="sequence" value="QIGAEDLSDQSK"/>
		</feature>
		<feature id="104">
			<position dim="0">1903.01</position>
			<position dim="1">1536.68</position>
			<intensity>5.41647e+09</intensity>
			<quality dim="0">581</quality>
			<quality dim="1">728</quality>
			<overallquality>0</overallquality>
			<charge>1</charge>
			<model name="">
			</model>
			<convexhull nr="0">
				<hullpoint>
					<hposition dim="0">1743.01</hposition>
					<hposition dim="1">1536.54</hposition>
				</hullpoint>
				<hullpoint>
					<hposition dim="0">1920.01</hposition>
					<hposition dim="1">1536.54</hposition>
				</hullpoint>
				<hullpoint>
					<hposition dim="0">1926.01</hposition>
					<hposition dim="1">1536.55</hposition>
				</hullpoint>
				<hullpoint>
					<hposition dim="0">1932.01</hposition>
					<hposition dim="1">1536.58</hposition>
				</hullpoint>
				<hullpoint>
					<hposition dim="0">1935.01</hposition>
					<hposition dim="1">1536.6</hposition>
				</hullpoint>
				<hullpoint>
					<hposition dim="0">1935.01</hposition>
					<hposition dim="1">1537.64</hposition>
				</hullpoint>
				<hullpoint>
					<hposition dim="0">1932.01</hposition>
					<hposition dim="1">1539.65</hposition>
				</hullpoint>
				<hullpoint>
					<hposition dim="0">1929.01</hposition>
					<hposition dim="1">1541.64</hposition>
				</hullpoint>
				<hullpoint>
					<hposition dim="0">1926.01</hposition>
					<hposition dim="1">1541.67</hposition>
				</hullpoint>
				<hullpoint>
					<hposition dim="0">1923.01</hposition>
					<hposition dim="1">1541.68</hposition>
				</hullpoint>
				<hullpoint>
					<hposition dim="0">1743.01</hposition>
					<hposition dim="1">1541.68</hposition>
				</hullpoint>
			</convexhull>
			<userParam type="string" name="sequence" value="LQQLESSCADQEK"/>
		</feature>
		<feature id="105">
			<position dim="0">992.872</position>
			<position dim="1">1640.74</position>
			<intensity>6.80069e+09</intensity>
			<quality dim="0">317</quality>
			<quality dim="1">424</quality>
			<overallquality>0</overallquality>
			<charge>1</charge>
			<model name="">
			</model>
			<convexhull nr="0">
				<hullpoint>
					<hposition dim="0">952.872</hposition>
					<hposition dim="1">1640.66</hposition>
				</hullpoint>
				<hullpoint>
					<hposition dim="0">958.872</hposition>
					<hposition dim="1">1640.62</hposition>
				</hullpoint>
				<hullpoint>
					<hposition dim="0">961.872</hposition>
					<hposition dim="1">1640.61</hposition>
				</hullpoint>
				<hullpoint>
					<hposition dim="0">967.872</hposition>
					<hposition dim="1">1640.6</hposition>
				</hullpoint>
				<hullpoint>
					<hposition dim="0">1270.87</hposition>
					<hposition dim="1">1640.6</hposition>
				</hullpoint>
				<hullpoint>
					<hposition dim="0">1270.87</hposition>
					<hposition dim="1">1645.74</hposition>
				</hullpoint>
				<hullpoint>
					<hposition dim="0">970.872</hposition>
					<hposition dim="1">1645.74</hposition>
				</hullpoint>
				<hullpoint>
					<hposition dim="0">964.872</hposition>
					<hposition dim="1">1645.73</hposition>
				</hullpoint>
				<hullpoint>
					<hposition dim="0">958.872</hposition>
					<hposition dim="1">1645.69</hposition>
				</hullpoint>
				<hullpoint>
					<hposition dim="0">955.872</hposition>
					<hposition dim="1">1643.7</hposition>
				</hullpoint>
				<hullpoint>
					<hposition dim="0">952.872</hposition>
					<hposition dim="1">1641.69</hposition>
				</hullpoint>
			</convexhull>
			<userParam type="string" name="sequence" value="AADEALNAMPSNGSHR"/>
		</feature>
		<feature id="106">
			<position dim="0">1216.53</position>
			<position dim="1">662.991</position>
			<intensity>9.84735e+09</intensity>
			<quality dim="0">380</quality>
			<quality dim="1">499</quality>
			<overallquality>0</overallquality>
			<charge>3</charge>
			<model name="">
			</model>
			<convexhull nr="0">
				<hullpoint>
					<hposition dim="0">1140.53</hposition>
					<hposition dim="1">662.891</hposition>
				</hullpoint>
				<hullpoint>
					<hposition dim="0">1149.53</hposition>
					<hposition dim="1">662.881</hposition>
				</hullpoint>
				<hullpoint>
					<hposition dim="0">1248.53</hposition>
					<hposition dim="1">662.881</hposition>
				</hullpoint>
				<hullpoint>
					<hposition dim="0">1257.53</hposition>
					<hposition dim="1">662.911</hposition>
				</hullpoint>
				<hullpoint>
					<hposition dim="0">1263.53</hposition>
					<hposition dim="1">662.951</hposition>
				</hullpoint>
				<hullpoint>
					<hposition dim="0">1263.53</hposition>
					<hposition dim="1">663.311</hposition>
				</hullpoint>
				<hullpoint>
					<hposition dim="0">1260.53</hposition>
					<hposition dim="1">663.981</hposition>
				</hullpoint>
				<hullpoint>
					<hposition dim="0">1257.53</hposition>
					<hposition dim="1">664.641</hposition>
				</hullpoint>
				<hullpoint>
					<hposition dim="0">1254.53</hposition>
					<hposition dim="1">664.981</hposition>
				</hullpoint>
				<hullpoint>
					<hposition dim="0">1251.53</hposition>
					<hposition dim="1">665.001</hposition>
				</hullpoint>
				<hullpoint>
					<hposition dim="0">1239.53</hposition>
					<hposition dim="1">665.041</hposition>
				</hullpoint>
				<hullpoint>
					<hposition dim="0">1170.53</hposition>
					<hposition dim="1">665.041</hposition>
				</hullpoint>
				<hullpoint>
					<hposition dim="0">1143.53</hposition>
					<hposition dim="1">665.011</hposition>
				</hullpoint>
				<hullpoint>
					<hposition dim="0">1140.53</hposition>
					<hposition dim="1">665.001</hposition>
				</hullpoint>
			</convexhull>
			<userParam type="string" name="sequence" value="HFHISIHQQQHNYAAR"/>
		</feature>
		<feature id="107">
			<position dim="0">482.076</position>
			<position dim="1">1032.56</position>
			<intensity>6.11818e+09</intensity>
			<quality dim="0">147</quality>
			<quality dim="1">254</quality>
			<overallquality>0</overallquality>
			<charge>1</charge>
			<model name="">
			</model>
			<convexhull nr="0">
				<hullpoint>
					<hposition dim="0">442.076</hposition>
					<hposition dim="1">1032.51</hposition>
				</hullpoint>
				<hullpoint>
					<hposition dim="0">445.076</hposition>
					<hposition dim="1">1032.49</hposition>
				</hullpoint>
				<hullpoint>
					<hposition dim="0">454.076</hposition>
					<hposition dim="1">1032.46</hposition>
				</hullpoint>
				<hullpoint>
					<hposition dim="0">553.076</hposition>
					<hposition dim="1">1032.46</hposition>
				</hullpoint>
				<hullpoint>
					<hposition dim="0">553.076</hposition>
					<hposition dim="1">1037.56</hposition>
				</hullpoint>
				<hullpoint>
					<hposition dim="0">454.076</hposition>
					<hposition dim="1">1037.56</hposition>
				</hullpoint>
				<hullpoint>
					<hposition dim="0">451.076</hposition>
					<hposition dim="1">1037.55</hposition>
				</hullpoint>
				<hullpoint>
					<hposition dim="0">448.076</hposition>
					<hposition dim="1">1036.55</hposition>
				</hullpoint>
				<hullpoint>
					<hposition dim="0">442.076</hposition>
					<hposition dim="1">1033.55</hposition>
				</hullpoint>
			</convexhull>
			<userParam type="string" name="sequence" value="SGQGASLSVVK"/>
		</feature>
		<feature id="108">
			<position dim="0">1774.37</position>
			<position dim="1">1449.66</position>
			<intensity>7.92539e+09</intensity>
			<quality dim="0">575</quality>
			<quality dim="1">685</quality>
			<overallquality>0</overallquality>
			<charge>1</charge>
			<model name="">
			</model>
			<convexhull nr="0">
				<hullpoint>
					<hposition dim="0">1725.37</hposition>
					<hposition dim="1">1449.58</hposition>
				</hullpoint>
				<hullpoint>
					<hposition dim="0">1728.37</hposition>
					<hposition dim="1">1449.56</hposition>
				</hullpoint>
				<hullpoint>
					<hposition dim="0">1737.37</hposition>
					<hposition dim="1">1449.53</hposition>
				</hullpoint>
				<hullpoint>
					<hposition dim="0">1896.37</hposition>
					<hposition dim="1">1449.53</hposition>
				</hullpoint>
				<hullpoint>
					<hposition dim="0">1896.37</hposition>
					<hposition dim="1">1454.66</hposition>
				</hullpoint>
				<hullpoint>
					<hposition dim="0">1740.37</hposition>
					<hposition dim="1">1454.66</hposition>
				</hullpoint>
				<hullpoint>
					<hposition dim="0">1737.37</hposition>
					<hposition dim="1">1454.65</hposition>
				</hullpoint>
				<hullpoint>
					<hposition dim="0">1734.37</hposition>
					<hposition dim="1">1454.63</hposition>
				</hullpoint>
				<hullpoint>
					<hposition dim="0">1728.37</hposition>
					<hposition dim="1">1452.63</hposition>
				</hullpoint>
				<hullpoint>
					<hposition dim="0">1725.37</hposition>
					<hposition dim="1">1451.61</hposition>
				</hullpoint>
			</convexhull>
			<userParam type="string" name="sequence" value="VESSQEANAEVMR"/>
		</feature>
		<feature id="109">
			<position dim="0">1781.7</position>
			<position dim="1">1648.81</position>
			<intensity>5.06316e+09</intensity>
			<quality dim="0">540</quality>
			<quality dim="1">687</quality>
			<overallquality>0</overallquality>
			<charge>1</charge>
			<model name="">
			</model>
			<convexhull nr="0">
				<hullpoint>
					<hposition dim="0">1621.7</hposition>
					<hposition dim="1">1648.63</hposition>
				</hullpoint>
				<hullpoint>
					<hposition dim="0">1804.7</hposition>
					<hposition dim="1">1648.63</hposition>
				</hullpoint>
				<hullpoint>
					<hposition dim="0">1810.7</hposition>
					<hposition dim="1">1648.65</hposition>
				</hullpoint>
				<hullpoint>
					<hposition dim="0">1816.7</hposition>
					<hposition dim="1">1648.69</hposition>
				</hullpoint>
				<hullpoint>
					<hposition dim="0">1816.7</hposition>
					<hposition dim="1">1650.71</hposition>
				</hullpoint>
				<hullpoint>
					<hposition dim="0">1810.7</hposition>
					<hposition dim="1">1653.73</hposition>
				</hullpoint>
				<hullpoint>
					<hposition dim="0">1807.7</hposition>
					<hposition dim="1">1653.75</hposition>
				</hullpoint>
				<hullpoint>
					<hposition dim="0">1795.7</hposition>
					<hposition dim="1">1653.79</hposition>
				</hullpoint>
				<hullpoint>
					<hposition dim="0">1621.7</hposition>
					<hposition dim="1">1653.79</hposition>
				</hullpoint>
			</convexhull>
			<userParam type="string" name="sequence" value="QTSSPVPVTSNQFEK"/>
		</feature>
		<feature id="110">
			<position dim="0">1323.31</position>
			<position dim="1">1214.63</position>
			<intensity>1.09768e+10</intensity>
			<quality dim="0">420</quality>
			<quality dim="1">534</quality>
			<overallquality>0</overallquality>
			<charge>1</charge>
			<model name="">
			</model>
			<convexhull nr="0">
				<hullpoint>
					<hposition dim="0">1262.31</hposition>
					<hposition dim="1">1214.59</hposition>
				</hullpoint>
				<hullpoint>
					<hposition dim="0">1268.31</hposition>
					<hposition dim="1">1214.56</hposition>
				</hullpoint>
				<hullpoint>
					<hposition dim="0">1271.31</hposition>
					<hposition dim="1">1214.55</hposition>
				</hullpoint>
				<hullpoint>
					<hposition dim="0">1280.31</hposition>
					<hposition dim="1">1214.53</hposition>
				</hullpoint>
				<hullpoint>
					<hposition dim="0">1484.31</hposition>
					<hposition dim="1">1214.53</hposition>
				</hullpoint>
				<hullpoint>
					<hposition dim="0">1484.31</hposition>
					<hposition dim="1">1219.63</hposition>
				</hullpoint>
				<hullpoint>
					<hposition dim="0">1277.31</hposition>
					<hposition dim="1">1219.63</hposition>
				</hullpoint>
				<hullpoint>
					<hposition dim="0">1271.31</hposition>
					<hposition dim="1">1218.63</hposition>
				</hullpoint>
				<hullpoint>
					<hposition dim="0">1265.31</hposition>
					<hposition dim="1">1216.63</hposition>
				</hullpoint>
				<hullpoint>
					<hposition dim="0">1262.31</hposition>
					<hposition dim="1">1215.62</hposition>
				</hullpoint>
			</convexhull>
			<userParam type="string" name="sequence" value="QTPEILGSANGK"/>
		</feature>
		<feature id="111">
			<position dim="0">1888.5</position>
			<position dim="1">1980.8</position>
			<intensity>1.11607e+10</intensity>
			<quality dim="0">608</quality>
			<quality dim="1">723</quality>
			<overallquality>0</overallquality>
			<charge>2</charge>
			<model name="">
			</model>
			<convexhull nr="0">
				<hullpoint>
					<hposition dim="0">1824.5</hposition>
					<hposition dim="1">1981.35</hposition>
				</hullpoint>
				<hullpoint>
					<hposition dim="0">1827.5</hposition>
					<hposition dim="1">1980.84</hposition>
				</hullpoint>
				<hullpoint>
					<hposition dim="0">1830.5</hposition>
					<hposition dim="1">1980.82</hposition>
				</hullpoint>
				<hullpoint>
					<hposition dim="0">1839.5</hposition>
					<hposition dim="1">1980.79</hposition>
				</hullpoint>
				<hullpoint>
					<hposition dim="0">1851.5</hposition>
					<hposition dim="1">1980.77</hposition>
				</hullpoint>
				<hullpoint>
					<hposition dim="0">2166.5</hposition>
					<hposition dim="1">1980.77</hposition>
				</hullpoint>
				<hullpoint>
					<hposition dim="0">2166.5</hposition>
					<hposition dim="1">1985.42</hposition>
				</hullpoint>
				<hullpoint>
					<hposition dim="0">2148.5</hposition>
					<hposition dim="1">1985.43</hposition>
				</hullpoint>
				<hullpoint>
					<hposition dim="0">1905.5</hposition>
					<hposition dim="1">1985.44</hposition>
				</hullpoint>
				<hullpoint>
					<hposition dim="0">1866.5</hposition>
					<hposition dim="1">1985.43</hposition>
				</hullpoint>
				<hullpoint>
					<hposition dim="0">1857.5</hposition>
					<hposition dim="1">1985.42</hposition>
				</hullpoint>
				<hullpoint>
					<hposition dim="0">1845.5</hposition>
					<hposition dim="1">1985.4</hposition>
				</hullpoint>
				<hullpoint>
					<hposition dim="0">1842.5</hposition>
					<hposition dim="1">1985.39</hposition>
				</hullpoint>
				<hullpoint>
					<hposition dim="0">1839.5</hposition>
					<hposition dim="1">1985.37</hposition>
				</hullpoint>
				<hullpoint>
					<hposition dim="0">1833.5</hposition>
					<hposition dim="1">1984.37</hposition>
				</hullpoint>
				<hullpoint>
					<hposition dim="0">1830.5</hposition>
					<hposition dim="1">1983.86</hposition>
				</hullpoint>
				<hullpoint>
					<hposition dim="0">1827.5</hposition>
					<hposition dim="1">1982.87</hposition>
				</hullpoint>
				<hullpoint>
					<hposition dim="0">1824.5</hposition>
					<hposition dim="1">1981.86</hposition>
				</hullpoint>
			</convexhull>
			<userParam type="string" name="sequence" value="ASASPNSCEGSVCDPCSEFEDFWRPPSPSVSPASEK"/>
		</feature>
		<feature id="112">
			<position dim="0">1332.59</position>
			<position dim="1">819.434</position>
			<intensity>9.66506e+09</intensity>
			<quality dim="0">399</quality>
			<quality dim="1">537</quality>
			<overallquality>0</overallquality>
			<charge>2</charge>
			<model name="">
			</model>
			<convexhull nr="0">
				<hullpoint>
					<hposition dim="0">1199.59</hposition>
					<hposition dim="1">819.304</hposition>
				</hullpoint>
				<hullpoint>
					<hposition dim="0">1373.59</hposition>
					<hposition dim="1">819.304</hposition>
				</hullpoint>
				<hullpoint>
					<hposition dim="0">1385.59</hposition>
					<hposition dim="1">819.344</hposition>
				</hullpoint>
				<hullpoint>
					<hposition dim="0">1388.59</hposition>
					<hposition dim="1">819.364</hposition>
				</hullpoint>
				<hullpoint>
					<hposition dim="0">1388.59</hposition>
					<hposition dim="1">820.394</hposition>
				</hullpoint>
				<hullpoint>
					<hposition dim="0">1385.59</hposition>
					<hposition dim="1">820.914</hposition>
				</hullpoint>
				<hullpoint>
					<hposition dim="0">1376.59</hposition>
					<hposition dim="1">822.414</hposition>
				</hullpoint>
				<hullpoint>
					<hposition dim="0">1364.59</hposition>
					<hposition dim="1">822.454</hposition>
				</hullpoint>
				<hullpoint>
					<hposition dim="0">1355.59</hposition>
					<hposition dim="1">822.464</hposition>
				</hullpoint>
				<hullpoint>
					<hposition dim="0">1253.59</hposition>
					<hposition dim="1">822.464</hposition>
				</hullpoint>
				<hullpoint>
					<hposition dim="0">1211.59</hposition>
					<hposition dim="1">822.444</hposition>
				</hullpoint>
				<hullpoint>
					<hposition dim="0">1199.59</hposition>
					<hposition dim="1">822.434</hposition>
				</hullpoint>
			</convexhull>
			<userParam type="string" name="sequence" value="EQIVPKPEEELAQK"/>
		</feature>
		<feature id="113">
			<position dim="0">684.304</position>
			<position dim="1">869.925</position>
			<intensity>5.34617e+09</intensity>
			<quality dim="0">174</quality>
			<quality dim="1">321</quality>
			<overallquality>0</overallquality>
			<charge>2</charge>
			<model name="">
			</model>
			<convexhull nr="0">
				<hullpoint>
					<hposition dim="0">524.304</hposition>
					<hposition dim="1">869.845</hposition>
				</hullpoint>
				<hullpoint>
					<hposition dim="0">704.304</hposition>
					<hposition dim="1">869.845</hposition>
				</hullpoint>
				<hullpoint>
					<hposition dim="0">713.304</hposition>
					<hposition dim="1">869.875</hposition>
				</hullpoint>
				<hullpoint>
					<hposition dim="0">716.304</hposition>
					<hposition dim="1">869.895</hposition>
				</hullpoint>
				<hullpoint>
					<hposition dim="0">716.304</hposition>
					<hposition dim="1">871.435</hposition>
				</hullpoint>
				<hullpoint>
					<hposition dim="0">710.304</hposition>
					<hposition dim="1">872.935</hposition>
				</hullpoint>
				<hullpoint>
					<hposition dim="0">707.304</hposition>
					<hposition dim="1">872.965</hposition>
				</hullpoint>
				<hullpoint>
					<hposition dim="0">698.304</hposition>
					<hposition dim="1">872.995</hposition>
				</hullpoint>
				<hullpoint>
					<hposition dim="0">692.304</hposition>
					<hposition dim="1">873.005</hposition>
				</hullpoint>
				<hullpoint>
					<hposition dim="0">527.304</hposition>
					<hposition dim="1">873.005</hposition>
				</hullpoint>
				<hullpoint>
					<hposition dim="0">524.304</hposition>
					<hposition dim="1">872.995</hposition>
				</hullpoint>
			</convexhull>
			<userParam type="string" name="sequence" value="SVFPPKPEVVADHCR"/>
		</feature>
		<feature id="114">
			<position dim="0">1038.2</position>
			<position dim="1">1390.63</position>
			<intensity>7.99937e+09</intensity>
			<quality dim="0">304</quality>
			<quality dim="1">439</quality>
			<overallquality>0</overallquality>
			<charge>1</charge>
			<model name="">
			</model>
			<convexhull nr="0">
				<hullpoint>
					<hposition dim="0">914.199</hposition>
					<hposition dim="1">1390.59</hposition>
				</hullpoint>
				<hullpoint>
					<hposition dim="0">1067.2</hposition>
					<hposition dim="1">1390.59</hposition>
				</hullpoint>
				<hullpoint>
					<hposition dim="0">1073.2</hposition>
					<hposition dim="1">1390.6</hposition>
				</hullpoint>
				<hullpoint>
					<hposition dim="0">1076.2</hposition>
					<hposition dim="1">1390.61</hposition>
				</hullpoint>
				<hullpoint>
					<hposition dim="0">1082.2</hposition>
					<hposition dim="1">1390.64</hposition>
				</hullpoint>
				<hullpoint>
					<hposition dim="0">1082.2</hposition>
					<hposition dim="1">1392.67</hposition>
				</hullpoint>
				<hullpoint>
					<hposition dim="0">1079.2</hposition>
					<hposition dim="1">1393.69</hposition>
				</hullpoint>
				<hullpoint>
					<hposition dim="0">1076.2</hposition>
					<hposition dim="1">1394.7</hposition>
				</hullpoint>
				<hullpoint>
					<hposition dim="0">1070.2</hposition>
					<hposition dim="1">1395.63</hposition>
				</hullpoint>
				<hullpoint>
					<hposition dim="0">914.199</hposition>
					<hposition dim="1">1395.63</hposition>
				</hullpoint>
			</convexhull>
			<userParam type="string" name="sequence" value="CPCLAQSPTLNK"/>
		</feature>
		<feature id="115">
			<position dim="0">2349.3</position>
			<position dim="1">1307.64</position>
			<intensity>5.53141e+09</intensity>
			<quality dim="0">729</quality>
			<quality dim="1">876</quality>
			<overallquality>0</overallquality>
			<charge>1</charge>
			<model name="">
			</model>
			<convexhull nr="0">
				<hullpoint>
					<hposition dim="0">2189.3</hposition>
					<hposition dim="1">1307.56</hposition>
				</hullpoint>
				<hullpoint>
					<hposition dim="0">2369.3</hposition>
					<hposition dim="1">1307.56</hposition>
				</hullpoint>
				<hullpoint>
					<hposition dim="0">2378.3</hposition>
					<hposition dim="1">1307.59</hposition>
				</hullpoint>
				<hullpoint>
					<hposition dim="0">2381.3</hposition>
					<hposition dim="1">1307.61</hposition>
				</hullpoint>
				<hullpoint>
					<hposition dim="0">2381.3</hposition>
					<hposition dim="1">1309.65</hposition>
				</hullpoint>
				<hullpoint>
					<hposition dim="0">2375.3</hposition>
					<hposition dim="1">1312.64</hposition>
				</hullpoint>
				<hullpoint>
					<hposition dim="0">2189.3</hposition>
					<hposition dim="1">1312.64</hposition>
				</hullpoint>
			</convexhull>
			<userParam type="string" name="sequence" value="FTAVTAYQNHR"/>
		</feature>
		<feature id="116">
			<position dim="0">964.601</position>
			<position dim="1">1903.83</position>
			<intensity>9.91467e+09</intensity>
			<quality dim="0">268</quality>
			<quality dim="1">415</quality>
			<overallquality>0</overallquality>
			<charge>1</charge>
			<model name="">
			</model>
			<convexhull nr="0">
				<hullpoint>
					<hposition dim="0">804.601</hposition>
					<hposition dim="1">1903.62</hposition>
				</hullpoint>
				<hullpoint>
					<hposition dim="0">1002.6</hposition>
					<hposition dim="1">1903.62</hposition>
				</hullpoint>
				<hullpoint>
					<hposition dim="0">1008.6</hposition>
					<hposition dim="1">1903.63</hposition>
				</hullpoint>
				<hullpoint>
					<hposition dim="0">1020.6</hposition>
					<hposition dim="1">1903.67</hposition>
				</hullpoint>
				<hullpoint>
					<hposition dim="0">1020.6</hposition>
					<hposition dim="1">1905.72</hposition>
				</hullpoint>
				<hullpoint>
					<hposition dim="0">1017.6</hposition>
					<hposition dim="1">1907.71</hposition>
				</hullpoint>
				<hullpoint>
					<hposition dim="0">1014.6</hposition>
					<hposition dim="1">1908.71</hposition>
				</hullpoint>
				<hullpoint>
					<hposition dim="0">1011.6</hposition>
					<hposition dim="1">1908.73</hposition>
				</hullpoint>
				<hullpoint>
					<hposition dim="0">999.601</hposition>
					<hposition dim="1">1908.77</hposition>
				</hullpoint>
				<hullpoint>
					<hposition dim="0">990.601</hposition>
					<hposition dim="1">1908.78</hposition>
				</hullpoint>
				<hullpoint>
					<hposition dim="0">804.601</hposition>
					<hposition dim="1">1908.78</hposition>
				</hullpoint>
			</convexhull>
			<userParam type="string" name="sequence" value="EPLENSASESSDADLPDK"/>
		</feature>
		<feature id="117">
			<position dim="0">1507.04</position>
			<position dim="1">584.286</position>
			<intensity>5.66598e+09</intensity>
			<quality dim="0">449</quality>
			<quality dim="1">596</quality>
			<overallquality>0</overallquality>
			<charge>2</charge>
			<model name="">
			</model>
			<convexhull nr="0">
				<hullpoint>
					<hposition dim="0">1347.04</hposition>
					<hposition dim="1">584.206</hposition>
				</hullpoint>
				<hullpoint>
					<hposition dim="0">1521.04</hposition>
					<hposition dim="1">584.206</hposition>
				</hullpoint>
				<hullpoint>
					<hposition dim="0">1533.04</hposition>
					<hposition dim="1">584.216</hposition>
				</hullpoint>
				<hullpoint>
					<hposition dim="0">1539.04</hposition>
					<hposition dim="1">584.236</hposition>
				</hullpoint>
				<hullpoint>
					<hposition dim="0">1542.04</hposition>
					<hposition dim="1">584.256</hposition>
				</hullpoint>
				<hullpoint>
					<hposition dim="0">1545.04</hposition>
					<hposition dim="1">584.286</hposition>
				</hullpoint>
				<hullpoint>
					<hposition dim="0">1545.04</hposition>
					<hposition dim="1">584.306</hposition>
				</hullpoint>
				<hullpoint>
					<hposition dim="0">1542.04</hposition>
					<hposition dim="1">585.306</hposition>
				</hullpoint>
				<hullpoint>
					<hposition dim="0">1539.04</hposition>
					<hposition dim="1">585.816</hposition>
				</hullpoint>
				<hullpoint>
					<hposition dim="0">1533.04</hposition>
					<hposition dim="1">586.816</hposition>
				</hullpoint>
				<hullpoint>
					<hposition dim="0">1530.04</hposition>
					<hposition dim="1">586.836</hposition>
				</hullpoint>
				<hullpoint>
					<hposition dim="0">1524.04</hposition>
					<hposition dim="1">586.856</hposition>
				</hullpoint>
				<hullpoint>
					<hposition dim="0">1518.04</hposition>
					<hposition dim="1">586.866</hposition>
				</hullpoint>
				<hullpoint>
					<hposition dim="0">1509.04</hposition>
					<hposition dim="1">586.876</hposition>
				</hullpoint>
				<hullpoint>
					<hposition dim="0">1410.04</hposition>
					<hposition dim="1">586.876</hposition>
				</hullpoint>
				<hullpoint>
					<hposition dim="0">1347.04</hposition>
					<hposition dim="1">586.866</hposition>
				</hullpoint>
			</convexhull>
			<userParam type="string" name="sequence" value="FASISTYHGGK"/>
		</feature>
		<feature id="118">
			<position dim="0">1935.76</position>
			<position dim="1">1805.9</position>
			<intensity>1.0222e+10</intensity>
			<quality dim="0">591</quality>
			<quality dim="1">738</quality>
			<overallquality>0</overallquality>
			<charge>3</charge>
			<model name="">
			</model>
			<convexhull nr="0">
				<hullpoint>
					<hposition dim="0">1775.76</hposition>
					<hposition dim="1">1805.75</hposition>
				</hullpoint>
				<hullpoint>
					<hposition dim="0">1961.76</hposition>
					<hposition dim="1">1805.75</hposition>
				</hullpoint>
				<hullpoint>
					<hposition dim="0">1973.76</hposition>
					<hposition dim="1">1805.77</hposition>
				</hullpoint>
				<hullpoint>
					<hposition dim="0">1979.76</hposition>
					<hposition dim="1">1805.79</hposition>
				</hullpoint>
				<hullpoint>
					<hposition dim="0">1985.76</hposition>
					<hposition dim="1">1805.83</hposition>
				</hullpoint>
				<hullpoint>
					<hposition dim="0">1988.76</hposition>
					<hposition dim="1">1806.5</hposition>
				</hullpoint>
				<hullpoint>
					<hposition dim="0">1988.76</hposition>
					<hposition dim="1">1806.84</hposition>
				</hullpoint>
				<hullpoint>
					<hposition dim="0">1985.76</hposition>
					<hposition dim="1">1807.85</hposition>
				</hullpoint>
				<hullpoint>
					<hposition dim="0">1982.76</hposition>
					<hposition dim="1">1808.52</hposition>
				</hullpoint>
				<hullpoint>
					<hposition dim="0">1979.76</hposition>
					<hposition dim="1">1809.17</hposition>
				</hullpoint>
				<hullpoint>
					<hposition dim="0">1976.76</hposition>
					<hposition dim="1">1809.52</hposition>
				</hullpoint>
				<hullpoint>
					<hposition dim="0">1961.76</hposition>
					<hposition dim="1">1809.57</hposition>
				</hullpoint>
				<hullpoint>
					<hposition dim="0">1952.76</hposition>
					<hposition dim="1">1809.58</hposition>
				</hullpoint>
				<hullpoint>
					<hposition dim="0">1802.76</hposition>
					<hposition dim="1">1809.58</hposition>
				</hullpoint>
				<hullpoint>
					<hposition dim="0">1775.76</hposition>
					<hposition dim="1">1809.57</hposition>
				</hullpoint>
			</convexhull>
			<userParam type="string" name="sequence" value="SALYPALTPSIKPRPSKPQVLSDNGGPLIDLLSEDPPPYGGQGPSSSDGDGDR"/>
		</feature>
		<feature id="119">
			<position dim="0">1900.38</position>
			<position dim="1">1450.66</position>
			<intensity>9.40831e+09</intensity>
			<quality dim="0">607</quality>
			<quality dim="1">727</quality>
			<overallquality>0</overallquality>
			<charge>1</charge>
			<model name="">
			</model>
			<convexhull nr="0">
				<hullpoint>
					<hposition dim="0">1821.38</hposition>
					<hposition dim="1">1450.57</hposition>
				</hullpoint>
				<hullpoint>
					<hposition dim="0">1827.38</hposition>
					<hposition dim="1">1450.56</hposition>
				</hullpoint>
				<hullpoint>
					<hposition dim="0">1941.38</hposition>
					<hposition dim="1">1450.56</hposition>
				</hullpoint>
				<hullpoint>
					<hposition dim="0">1950.38</hposition>
					<hposition dim="1">1450.59</hposition>
				</hullpoint>
				<hullpoint>
					<hposition dim="0">1953.38</hposition>
					<hposition dim="1">1450.61</hposition>
				</hullpoint>
				<hullpoint>
					<hposition dim="0">1953.38</hposition>
					<hposition dim="1">1452.65</hposition>
				</hullpoint>
				<hullpoint>
					<hposition dim="0">1947.38</hposition>
					<hposition dim="1">1454.67</hposition>
				</hullpoint>
				<hullpoint>
					<hposition dim="0">1944.38</hposition>
					<hposition dim="1">1455.66</hposition>
				</hullpoint>
				<hullpoint>
					<hposition dim="0">1821.38</hposition>
					<hposition dim="1">1455.66</hposition>
				</hullpoint>
			</convexhull>
			<userParam type="string" name="sequence" value="HLQQTYEASMDK"/>
		</feature>
		<feature id="120">
			<position dim="0">1573.59</position>
			<position dim="1">1314.68</position>
			<intensity>8.73296e+09</intensity>
			<quality dim="0">471</quality>
			<quality dim="1">618</quality>
			<overallquality>0</overallquality>
			<charge>1</charge>
			<model name="">
			</model>
			<convexhull nr="0">
				<hullpoint>
					<hposition dim="0">1413.59</hposition>
					<hposition dim="1">1314.59</hposition>
				</hullpoint>
				<hullpoint>
					<hposition dim="0">1605.59</hposition>
					<hposition dim="1">1314.59</hposition>
				</hullpoint>
				<hullpoint>
					<hposition dim="0">1614.59</hposition>
					<hposition dim="1">1314.61</hposition>
				</hullpoint>
				<hullpoint>
					<hposition dim="0">1617.59</hposition>
					<hposition dim="1">1314.62</hposition>
				</hullpoint>
				<hullpoint>
					<hposition dim="0">1620.59</hposition>
					<hposition dim="1">1314.64</hposition>
				</hullpoint>
				<hullpoint>
					<hposition dim="0">1620.59</hposition>
					<hposition dim="1">1316.68</hposition>
				</hullpoint>
				<hullpoint>
					<hposition dim="0">1617.59</hposition>
					<hposition dim="1">1317.69</hposition>
				</hullpoint>
				<hullpoint>
					<hposition dim="0">1614.59</hposition>
					<hposition dim="1">1318.69</hposition>
				</hullpoint>
				<hullpoint>
					<hposition dim="0">1611.59</hposition>
					<hposition dim="1">1319.68</hposition>
				</hullpoint>
				<hullpoint>
					<hposition dim="0">1413.59</hposition>
					<hposition dim="1">1319.68</hposition>
				</hullpoint>
			</convexhull>
			<userParam type="string" name="sequence" value="VSDTPGQELAAVK"/>
		</feature>
		<feature id="121">
			<position dim="0">921.337</position>
			<position dim="1">546.937</position>
			<intensity>5.53871e+09</intensity>
			<quality dim="0">296</quality>
			<quality dim="1">400</quality>
			<overallquality>0</overallquality>
			<charge>3</charge>
			<model name="">
			</model>
			<convexhull nr="0">
				<hullpoint>
					<hposition dim="0">890.337</hposition>
					<hposition dim="1">546.857</hposition>
				</hullpoint>
				<hullpoint>
					<hposition dim="0">893.337</hposition>
					<hposition dim="1">546.837</hposition>
				</hullpoint>
				<hullpoint>
					<hposition dim="0">899.337</hposition>
					<hposition dim="1">546.817</hposition>
				</hullpoint>
				<hullpoint>
					<hposition dim="0">1199.34</hposition>
					<hposition dim="1">546.817</hposition>
				</hullpoint>
				<hullpoint>
					<hposition dim="0">1199.34</hposition>
					<hposition dim="1">548.957</hposition>
				</hullpoint>
				<hullpoint>
					<hposition dim="0">1136.34</hposition>
					<hposition dim="1">548.967</hposition>
				</hullpoint>
				<hullpoint>
					<hposition dim="0">1022.34</hposition>
					<hposition dim="1">548.977</hposition>
				</hullpoint>
				<hullpoint>
					<hposition dim="0">917.337</hposition>
					<hposition dim="1">548.977</hposition>
				</hullpoint>
				<hullpoint>
					<hposition dim="0">908.337</hposition>
					<hposition dim="1">548.967</hposition>
				</hullpoint>
				<hullpoint>
					<hposition dim="0">899.337</hposition>
					<hposition dim="1">548.937</hposition>
				</hullpoint>
				<hullpoint>
					<hposition dim="0">896.337</hposition>
					<hposition dim="1">548.907</hposition>
				</hullpoint>
				<hullpoint>
					<hposition dim="0">893.337</hposition>
					<hposition dim="1">548.567</hposition>
				</hullpoint>
				<hullpoint>
					<hposition dim="0">890.337</hposition>
					<hposition dim="1">547.907</hposition>
				</hullpoint>
			</convexhull>
			<userParam type="string" name="sequence" value="TDALTAHSAIHGTTSR"/>
		</feature>
		<feature id="122">
			<position dim="0">346.808</position>
			<position dim="1">1848.8</position>
			<intensity>7.52894e+09</intensity>
			<quality dim="0">100</quality>
			<quality dim="1">209</quality>
			<overallquality>0</overallquality>
			<charge>1</charge>
			<model name="">
			</model>
			<convexhull nr="0">
				<hullpoint>
					<hposition dim="0">300.808</hposition>
					<hposition dim="1">1848.75</hposition>
				</hullpoint>
				<hullpoint>
					<hposition dim="0">303.808</hposition>
					<hposition dim="1">1848.72</hposition>
				</hullpoint>
				<hullpoint>
					<hposition dim="0">312.808</hposition>
					<hposition dim="1">1848.69</hposition>
				</hullpoint>
				<hullpoint>
					<hposition dim="0">318.808</hposition>
					<hposition dim="1">1848.68</hposition>
				</hullpoint>
				<hullpoint>
					<hposition dim="0">468.808</hposition>
					<hposition dim="1">1848.68</hposition>
				</hullpoint>
				<hullpoint>
					<hposition dim="0">471.808</hposition>
					<hposition dim="1">1848.69</hposition>
				</hullpoint>
				<hullpoint>
					<hposition dim="0">471.808</hposition>
					<hposition dim="1">1853.8</hposition>
				</hullpoint>
				<hullpoint>
					<hposition dim="0">309.808</hposition>
					<hposition dim="1">1853.8</hposition>
				</hullpoint>
				<hullpoint>
					<hposition dim="0">306.808</hposition>
					<hposition dim="1">1853.77</hposition>
				</hullpoint>
				<hullpoint>
					<hposition dim="0">303.808</hposition>
					<hposition dim="1">1851.79</hposition>
				</hullpoint>
				<hullpoint>
					<hposition dim="0">300.808</hposition>
					<hposition dim="1">1849.78</hposition>
				</hullpoint>
			</convexhull>
			<userParam type="string" name="sequence" value="DLTSCVFNGEPGAHDTK"/>
		</feature>
		<feature id="123">
			<position dim="0">1288.11</position>
			<position dim="1">1973.92</position>
			<intensity>1.13689e+10</intensity>
			<quality dim="0">410</quality>
			<quality dim="1">523</quality>
			<overallquality>0</overallquality>
			<charge>1</charge>
			<model name="">
			</model>
			<convexhull nr="0">
				<hullpoint>
					<hposition dim="0">1230.11</hposition>
					<hposition dim="1">1973.78</hposition>
				</hullpoint>
				<hullpoint>
					<hposition dim="0">1236.11</hposition>
					<hposition dim="1">1973.75</hposition>
				</hullpoint>
				<hullpoint>
					<hposition dim="0">1239.11</hposition>
					<hposition dim="1">1973.74</hposition>
				</hullpoint>
				<hullpoint>
					<hposition dim="0">1248.11</hposition>
					<hposition dim="1">1973.72</hposition>
				</hullpoint>
				<hullpoint>
					<hposition dim="0">1566.11</hposition>
					<hposition dim="1">1973.72</hposition>
				</hullpoint>
				<hullpoint>
					<hposition dim="0">1566.11</hposition>
					<hposition dim="1">1978.88</hposition>
				</hullpoint>
				<hullpoint>
					<hposition dim="0">1260.11</hposition>
					<hposition dim="1">1978.88</hposition>
				</hullpoint>
				<hullpoint>
					<hposition dim="0">1248.11</hposition>
					<hposition dim="1">1978.86</hposition>
				</hullpoint>
				<hullpoint>
					<hposition dim="0">1239.11</hposition>
					<hposition dim="1">1978.83</hposition>
				</hullpoint>
				<hullpoint>
					<hposition dim="0">1233.11</hposition>
					<hposition dim="1">1976.82</hposition>
				</hullpoint>
				<hullpoint>
					<hposition dim="0">1230.11</hposition>
					<hposition dim="1">1975.81</hposition>
				</hullpoint>
			</convexhull>
			<userParam type="string" name="sequence" value="ENTQIDDTEPLSPVSNSK"/>
		</feature>
		<feature id="124">
			<position dim="0">1202.72</position>
			<position dim="1">707.822</position>
			<intensity>9.22056e+09</intensity>
			<quality dim="0">383</quality>
			<quality dim="1">494</quality>
			<overallquality>0</overallquality>
			<charge>2</charge>
			<model name="">
			</model>
			<convexhull nr="0">
				<hullpoint>
					<hposition dim="0">1150.72</hposition>
					<hposition dim="1">707.782</hposition>
				</hullpoint>
				<hullpoint>
					<hposition dim="0">1153.72</hposition>
					<hposition dim="1">707.762</hposition>
				</hullpoint>
				<hullpoint>
					<hposition dim="0">1165.72</hposition>
					<hposition dim="1">707.722</hposition>
				</hullpoint>
				<hullpoint>
					<hposition dim="0">1246.72</hposition>
					<hposition dim="1">707.722</hposition>
				</hullpoint>
				<hullpoint>
					<hposition dim="0">1258.72</hposition>
					<hposition dim="1">707.742</hposition>
				</hullpoint>
				<hullpoint>
					<hposition dim="0">1264.72</hposition>
					<hposition dim="1">707.762</hposition>
				</hullpoint>
				<hullpoint>
					<hposition dim="0">1264.72</hposition>
					<hposition dim="1">709.322</hposition>
				</hullpoint>
				<hullpoint>
					<hposition dim="0">1261.72</hposition>
					<hposition dim="1">709.832</hposition>
				</hullpoint>
				<hullpoint>
					<hposition dim="0">1258.72</hposition>
					<hposition dim="1">710.322</hposition>
				</hullpoint>
				<hullpoint>
					<hposition dim="0">1252.72</hposition>
					<hposition dim="1">710.832</hposition>
				</hullpoint>
				<hullpoint>
					<hposition dim="0">1243.72</hposition>
					<hposition dim="1">710.862</hposition>
				</hullpoint>
				<hullpoint>
					<hposition dim="0">1231.72</hposition>
					<hposition dim="1">710.882</hposition>
				</hullpoint>
				<hullpoint>
					<hposition dim="0">1177.72</hposition>
					<hposition dim="1">710.882</hposition>
				</hullpoint>
				<hullpoint>
					<hposition dim="0">1162.72</hposition>
					<hposition dim="1">710.832</hposition>
				</hullpoint>
				<hullpoint>
					<hposition dim="0">1156.72</hposition>
					<hposition dim="1">709.832</hposition>
				</hullpoint>
				<hullpoint>
					<hposition dim="0">1153.72</hposition>
					<hposition dim="1">709.322</hposition>
				</hullpoint>
				<hullpoint>
					<hposition dim="0">1150.72</hposition>
					<hposition dim="1">708.322</hposition>
				</hullpoint>
			</convexhull>
			<userParam type="string" name="sequence" value="LPVTDHSLEDCK"/>
		</feature>
		<feature id="125">
			<position dim="0">2056.58</position>
			<position dim="1">1388.71</position>
			<intensity>8.85056e+09</intensity>
			<quality dim="0">668</quality>
			<quality dim="1">779</quality>
			<overallquality>0</overallquality>
			<charge>1</charge>
			<model name="">
			</model>
			<convexhull nr="0">
				<hullpoint>
					<hposition dim="0">2004.58</hposition>
					<hposition dim="1">1388.6</hposition>
				</hullpoint>
				<hullpoint>
					<hposition dim="0">2010.58</hposition>
					<hposition dim="1">1388.56</hposition>
				</hullpoint>
				<hullpoint>
					<hposition dim="0">2022.58</hposition>
					<hposition dim="1">1388.53</hposition>
				</hullpoint>
				<hullpoint>
					<hposition dim="0">2334.58</hposition>
					<hposition dim="1">1388.53</hposition>
				</hullpoint>
				<hullpoint>
					<hposition dim="0">2334.58</hposition>
					<hposition dim="1">1393.69</hposition>
				</hullpoint>
				<hullpoint>
					<hposition dim="0">2037.58</hposition>
					<hposition dim="1">1393.69</hposition>
				</hullpoint>
				<hullpoint>
					<hposition dim="0">2025.58</hposition>
					<hposition dim="1">1393.67</hposition>
				</hullpoint>
				<hullpoint>
					<hposition dim="0">2016.58</hposition>
					<hposition dim="1">1393.64</hposition>
				</hullpoint>
				<hullpoint>
					<hposition dim="0">2013.58</hposition>
					<hposition dim="1">1392.64</hposition>
				</hullpoint>
				<hullpoint>
					<hposition dim="0">2007.58</hposition>
					<hposition dim="1">1390.63</hposition>
				</hullpoint>
				<hullpoint>
					<hposition dim="0">2004.58</hposition>
					<hposition dim="1">1389.62</hposition>
				</hullpoint>
			</convexhull>
			<userParam type="string" name="sequence" value="AQVAQPGGDTIFGK"/>
		</feature>
		<feature id="126">
			<position dim="0">1469.37</position>
			<position dim="1">2091.83</position>
			<intensity>1.21821e+10</intensity>
			<quality dim="0">465</quality>
			<quality dim="1">583</quality>
			<overallquality>0</overallquality>
			<charge>1</charge>
			<model name="">
			</model>
			<convexhull nr="0">
				<hullpoint>
					<hposition dim="0">1396.37</hposition>
					<hposition dim="1">2091.73</hposition>
				</hullpoint>
				<hullpoint>
					<hposition dim="0">1402.37</hposition>
					<hposition dim="1">2091.7</hposition>
				</hullpoint>
				<hullpoint>
					<hposition dim="0">1405.37</hposition>
					<hposition dim="1">2091.69</hposition>
				</hullpoint>
				<hullpoint>
					<hposition dim="0">1414.37</hposition>
					<hposition dim="1">2091.67</hposition>
				</hullpoint>
				<hullpoint>
					<hposition dim="0">1420.37</hposition>
					<hposition dim="1">2091.66</hposition>
				</hullpoint>
				<hullpoint>
					<hposition dim="0">1747.37</hposition>
					<hposition dim="1">2091.66</hposition>
				</hullpoint>
				<hullpoint>
					<hposition dim="0">1747.37</hposition>
					<hposition dim="1">2096.82</hposition>
				</hullpoint>
				<hullpoint>
					<hposition dim="0">1432.37</hposition>
					<hposition dim="1">2096.82</hposition>
				</hullpoint>
				<hullpoint>
					<hposition dim="0">1423.37</hposition>
					<hposition dim="1">2096.81</hposition>
				</hullpoint>
				<hullpoint>
					<hposition dim="0">1417.37</hposition>
					<hposition dim="1">2096.8</hposition>
				</hullpoint>
				<hullpoint>
					<hposition dim="0">1408.37</hposition>
					<hposition dim="1">2096.77</hposition>
				</hullpoint>
				<hullpoint>
					<hposition dim="0">1405.37</hposition>
					<hposition dim="1">2096.75</hposition>
				</hullpoint>
				<hullpoint>
					<hposition dim="0">1402.37</hposition>
					<hposition dim="1">2095.75</hposition>
				</hullpoint>
				<hullpoint>
					<hposition dim="0">1396.37</hposition>
					<hposition dim="1">2092.75</hposition>
				</hullpoint>
			</convexhull>
			<userParam type="string" name="sequence" value="NTGASSGATSEESTEAEFCR"/>
		</feature>
		<feature id="127">
			<position dim="0">2151.06</position>
			<position dim="1">1601.84</position>
			<intensity>4.53977e+09</intensity>
			<quality dim="0">663</quality>
			<quality dim="1">810</quality>
			<overallquality>0</overallquality>
			<charge>1</charge>
			<model name="">
			</model>
			<convexhull nr="0">
				<hullpoint>
					<hposition dim="0">1991.06</hposition>
					<hposition dim="1">1601.64</hposition>
				</hullpoint>
				<hullpoint>
					<hposition dim="0">2168.06</hposition>
					<hposition dim="1">1601.64</hposition>
				</hullpoint>
				<hullpoint>
					<hposition dim="0">2174.06</hposition>
					<hposition dim="1">1601.66</hposition>
				</hullpoint>
				<hullpoint>
					<hposition dim="0">2177.06</hposition>
					<hposition dim="1">1601.68</hposition>
				</hullpoint>
				<hullpoint>
					<hposition dim="0">2180.06</hposition>
					<hposition dim="1">1601.72</hposition>
				</hullpoint>
				<hullpoint>
					<hposition dim="0">2180.06</hposition>
					<hposition dim="1">1601.73</hposition>
				</hullpoint>
				<hullpoint>
					<hposition dim="0">2177.06</hposition>
					<hposition dim="1">1604.75</hposition>
				</hullpoint>
				<hullpoint>
					<hposition dim="0">2174.06</hposition>
					<hposition dim="1">1606.74</hposition>
				</hullpoint>
				<hullpoint>
					<hposition dim="0">2171.06</hposition>
					<hposition dim="1">1606.77</hposition>
				</hullpoint>
				<hullpoint>
					<hposition dim="0">2159.06</hposition>
					<hposition dim="1">1606.81</hposition>
				</hullpoint>
				<hullpoint>
					<hposition dim="0">2042.06</hposition>
					<hposition dim="1">1606.81</hposition>
				</hullpoint>
				<hullpoint>
					<hposition dim="0">1991.06</hposition>
					<hposition dim="1">1606.8</hposition>
				</hullpoint>
			</convexhull>
			<userParam type="string" name="sequence" value="TVTLSQQGTGLSPQGK"/>
		</feature>
		<feature id="128">
			<position dim="0">1342.94</position>
			<position dim="1">1896.8</position>
			<intensity>4.30962e+09</intensity>
			<quality dim="0">433</quality>
			<quality dim="1">541</quality>
			<overallquality>0</overallquality>
			<charge>1</charge>
			<model name="">
			</model>
			<convexhull nr="0">
				<hullpoint>
					<hposition dim="0">1299.94</hposition>
					<hposition dim="1">1896.68</hposition>
				</hullpoint>
				<hullpoint>
					<hposition dim="0">1302.94</hposition>
					<hposition dim="1">1896.67</hposition>
				</hullpoint>
				<hullpoint>
					<hposition dim="0">1308.94</hposition>
					<hposition dim="1">1896.66</hposition>
				</hullpoint>
				<hullpoint>
					<hposition dim="0">1362.94</hposition>
					<hposition dim="1">1896.66</hposition>
				</hullpoint>
				<hullpoint>
					<hposition dim="0">1365.94</hposition>
					<hposition dim="1">1896.67</hposition>
				</hullpoint>
				<hullpoint>
					<hposition dim="0">1371.94</hposition>
					<hposition dim="1">1896.71</hposition>
				</hullpoint>
				<hullpoint>
					<hposition dim="0">1371.94</hposition>
					<hposition dim="1">1899.75</hposition>
				</hullpoint>
				<hullpoint>
					<hposition dim="0">1368.94</hposition>
					<hposition dim="1">1901.76</hposition>
				</hullpoint>
				<hullpoint>
					<hposition dim="0">1365.94</hposition>
					<hposition dim="1">1901.79</hposition>
				</hullpoint>
				<hullpoint>
					<hposition dim="0">1362.94</hposition>
					<hposition dim="1">1901.8</hposition>
				</hullpoint>
				<hullpoint>
					<hposition dim="0">1305.94</hposition>
					<hposition dim="1">1901.8</hposition>
				</hullpoint>
				<hullpoint>
					<hposition dim="0">1299.94</hposition>
					<hposition dim="1">1901.78</hposition>
				</hullpoint>
			</convexhull>
			<userParam type="string" name="sequence" value="ENNPQIFNDSGMDSNSK"/>
		</feature>
		<feature id="129">
			<position dim="0">1991.58</position>
			<position dim="1">1324.68</position>
			<intensity>5.84791e+09</intensity>
			<quality dim="0">610</quality>
			<quality dim="1">757</quality>
			<overallquality>0</overallquality>
			<charge>1</charge>
			<model name="">
			</model>
			<convexhull nr="0">
				<hullpoint>
					<hposition dim="0">1831.58</hposition>
					<hposition dim="1">1324.62</hposition>
				</hullpoint>
				<hullpoint>
					<hposition dim="0">2014.58</hposition>
					<hposition dim="1">1324.62</hposition>
				</hullpoint>
				<hullpoint>
					<hposition dim="0">2020.58</hposition>
					<hposition dim="1">1324.65</hposition>
				</hullpoint>
				<hullpoint>
					<hposition dim="0">2023.58</hposition>
					<hposition dim="1">1324.67</hposition>
				</hullpoint>
				<hullpoint>
					<hposition dim="0">2023.58</hposition>
					<hposition dim="1">1326.7</hposition>
				</hullpoint>
				<hullpoint>
					<hposition dim="0">2017.58</hposition>
					<hposition dim="1">1328.74</hposition>
				</hullpoint>
				<hullpoint>
					<hposition dim="0">2014.58</hposition>
					<hposition dim="1">1329.68</hposition>
				</hullpoint>
				<hullpoint>
					<hposition dim="0">1831.58</hposition>
					<hposition dim="1">1329.68</hposition>
				</hullpoint>
			</convexhull>
			<userParam type="string" name="sequence" value="ISAQVPDPSWPK"/>
		</feature>
		<feature id="130">
			<position dim="0">1070.24</position>
			<position dim="1">1415.71</position>
			<intensity>8.78557e+09</intensity>
			<quality dim="0">303</quality>
			<quality dim="1">450</quality>
			<overallquality>0</overallquality>
			<charge>2</charge>
			<model name="">
			</model>
			<convexhull nr="0">
				<hullpoint>
					<hposition dim="0">910.24</hposition>
					<hposition dim="1">1415.57</hposition>
				</hullpoint>
				<hullpoint>
					<hposition dim="0">1102.24</hposition>
					<hposition dim="1">1415.57</hposition>
				</hullpoint>
				<hullpoint>
					<hposition dim="0">1114.24</hposition>
					<hposition dim="1">1415.59</hposition>
				</hullpoint>
				<hullpoint>
					<hposition dim="0">1120.24</hposition>
					<hposition dim="1">1415.61</hposition>
				</hullpoint>
				<hullpoint>
					<hposition dim="0">1123.24</hposition>
					<hposition dim="1">1415.63</hposition>
				</hullpoint>
				<hullpoint>
					<hposition dim="0">1123.24</hposition>
					<hposition dim="1">1417.17</hposition>
				</hullpoint>
				<hullpoint>
					<hposition dim="0">1120.24</hposition>
					<hposition dim="1">1418.15</hposition>
				</hullpoint>
				<hullpoint>
					<hposition dim="0">1117.24</hposition>
					<hposition dim="1">1418.66</hposition>
				</hullpoint>
				<hullpoint>
					<hposition dim="0">1111.24</hposition>
					<hposition dim="1">1419.66</hposition>
				</hullpoint>
				<hullpoint>
					<hposition dim="0">1108.24</hposition>
					<hposition dim="1">1419.68</hposition>
				</hullpoint>
				<hullpoint>
					<hposition dim="0">1105.24</hposition>
					<hposition dim="1">1419.69</hposition>
				</hullpoint>
				<hullpoint>
					<hposition dim="0">1093.24</hposition>
					<hposition dim="1">1419.72</hposition>
				</hullpoint>
				<hullpoint>
					<hposition dim="0">1084.24</hposition>
					<hposition dim="1">1419.73</hposition>
				</hullpoint>
				<hullpoint>
					<hposition dim="0">910.24</hposition>
					<hposition dim="1">1419.73</hposition>
				</hullpoint>
			</convexhull>
			<userParam type="string" name="sequence" value="AFNTTPLTSGPRPGDSTSATPAIASTPSK"/>
		</feature>
		<feature id="131">
			<position dim="0">2275.18</position>
			<position dim="1">2276.05</position>
			<intensity>1.06523e+10</intensity>
			<quality dim="0">738</quality>
			<quality dim="1">852</quality>
			<overallquality>0</overallquality>
			<charge>1</charge>
			<model name="">
			</model>
			<convexhull nr="0">
				<hullpoint>
					<hposition dim="0">2214.18</hposition>
					<hposition dim="1">2275.93</hposition>
				</hullpoint>
				<hullpoint>
					<hposition dim="0">2217.18</hposition>
					<hposition dim="1">2275.91</hposition>
				</hullpoint>
				<hullpoint>
					<hposition dim="0">2223.18</hposition>
					<hposition dim="1">2275.89</hposition>
				</hullpoint>
				<hullpoint>
					<hposition dim="0">2232.18</hposition>
					<hposition dim="1">2275.87</hposition>
				</hullpoint>
				<hullpoint>
					<hposition dim="0">2553.18</hposition>
					<hposition dim="1">2275.87</hposition>
				</hullpoint>
				<hullpoint>
					<hposition dim="0">2553.18</hposition>
					<hposition dim="1">2281.02</hposition>
				</hullpoint>
				<hullpoint>
					<hposition dim="0">2517.18</hposition>
					<hposition dim="1">2281.03</hposition>
				</hullpoint>
				<hullpoint>
					<hposition dim="0">2247.18</hposition>
					<hposition dim="1">2281.03</hposition>
				</hullpoint>
				<hullpoint>
					<hposition dim="0">2238.18</hposition>
					<hposition dim="1">2281.02</hposition>
				</hullpoint>
				<hullpoint>
					<hposition dim="0">2229.18</hposition>
					<hposition dim="1">2281</hposition>
				</hullpoint>
				<hullpoint>
					<hposition dim="0">2223.18</hposition>
					<hposition dim="1">2280.98</hposition>
				</hullpoint>
				<hullpoint>
					<hposition dim="0">2220.18</hposition>
					<hposition dim="1">2280.96</hposition>
				</hullpoint>
				<hullpoint>
					<hposition dim="0">2217.18</hposition>
					<hposition dim="1">2279.95</hposition>
				</hullpoint>
				<hullpoint>
					<hposition dim="0">2214.18</hposition>
					<hposition dim="1">2277.96</hposition>
				</hullpoint>
			</convexhull>
			<userParam type="string" name="sequence" value="AYPFAPAPGAAGSSAAESEGPGASR"/>
		</feature>
		<feature id="132">
			<position dim="0">1503.87</position>
			<position dim="1">2113.16</position>
			<intensity>1.23329e+10</intensity>
			<quality dim="0">478</quality>
			<quality dim="1">594</quality>
			<overallquality>0</overallquality>
			<charge>1</charge>
			<model name="">
			</model>
			<convexhull nr="0">
				<hullpoint>
					<hposition dim="0">1436.87</hposition>
					<hposition dim="1">2113.05</hposition>
				</hullpoint>
				<hullpoint>
					<hposition dim="0">1448.87</hposition>
					<hposition dim="1">2113.01</hposition>
				</hullpoint>
				<hullpoint>
					<hposition dim="0">1454.87</hposition>
					<hposition dim="1">2113</hposition>
				</hullpoint>
				<hullpoint>
					<hposition dim="0">1475.87</hposition>
					<hposition dim="1">2112.99</hposition>
				</hullpoint>
				<hullpoint>
					<hposition dim="0">1556.87</hposition>
					<hposition dim="1">2112.99</hposition>
				</hullpoint>
				<hullpoint>
					<hposition dim="0">1604.87</hposition>
					<hposition dim="1">2113</hposition>
				</hullpoint>
				<hullpoint>
					<hposition dim="0">1610.87</hposition>
					<hposition dim="1">2113.01</hposition>
				</hullpoint>
				<hullpoint>
					<hposition dim="0">1610.87</hposition>
					<hposition dim="1">2118.12</hposition>
				</hullpoint>
				<hullpoint>
					<hposition dim="0">1607.87</hposition>
					<hposition dim="1">2118.13</hposition>
				</hullpoint>
				<hullpoint>
					<hposition dim="0">1598.87</hposition>
					<hposition dim="1">2118.14</hposition>
				</hullpoint>
				<hullpoint>
					<hposition dim="0">1586.87</hposition>
					<hposition dim="1">2118.15</hposition>
				</hullpoint>
				<hullpoint>
					<hposition dim="0">1460.87</hposition>
					<hposition dim="1">2118.15</hposition>
				</hullpoint>
				<hullpoint>
					<hposition dim="0">1448.87</hposition>
					<hposition dim="1">2118.12</hposition>
				</hullpoint>
				<hullpoint>
					<hposition dim="0">1445.87</hposition>
					<hposition dim="1">2118.1</hposition>
				</hullpoint>
				<hullpoint>
					<hposition dim="0">1439.87</hposition>
					<hposition dim="1">2117.08</hposition>
				</hullpoint>
				<hullpoint>
					<hposition dim="0">1436.87</hposition>
					<hposition dim="1">2115.09</hposition>
				</hullpoint>
			</convexhull>
			<userParam type="string" name="sequence" value="LSPSPTAPILPSGPSTQPPLR"/>
		</feature>
		<feature id="133">
			<position dim="0">2148.11</position>
			<position dim="1">1246.6</position>
			<intensity>9.38847e+09</intensity>
			<quality dim="0">667</quality>
			<quality dim="1">809</quality>
			<overallquality>0</overallquality>
			<charge>1</charge>
			<model name="">
			</model>
			<convexhull nr="0">
				<hullpoint>
					<hposition dim="0">2003.11</hposition>
					<hposition dim="1">1246.53</hposition>
				</hullpoint>
				<hullpoint>
					<hposition dim="0">2006.11</hposition>
					<hposition dim="1">1246.52</hposition>
				</hullpoint>
				<hullpoint>
					<hposition dim="0">2189.11</hposition>
					<hposition dim="1">1246.52</hposition>
				</hullpoint>
				<hullpoint>
					<hposition dim="0">2195.11</hposition>
					<hposition dim="1">1246.53</hposition>
				</hullpoint>
				<hullpoint>
					<hposition dim="0">2204.11</hposition>
					<hposition dim="1">1246.55</hposition>
				</hullpoint>
				<hullpoint>
					<hposition dim="0">2210.11</hposition>
					<hposition dim="1">1246.59</hposition>
				</hullpoint>
				<hullpoint>
					<hposition dim="0">2210.11</hposition>
					<hposition dim="1">1246.61</hposition>
				</hullpoint>
				<hullpoint>
					<hposition dim="0">2207.11</hposition>
					<hposition dim="1">1248.61</hposition>
				</hullpoint>
				<hullpoint>
					<hposition dim="0">2204.11</hposition>
					<hposition dim="1">1249.61</hposition>
				</hullpoint>
				<hullpoint>
					<hposition dim="0">2195.11</hposition>
					<hposition dim="1">1251.6</hposition>
				</hullpoint>
				<hullpoint>
					<hposition dim="0">2006.11</hposition>
					<hposition dim="1">1251.6</hposition>
				</hullpoint>
				<hullpoint>
					<hposition dim="0">2003.11</hposition>
					<hposition dim="1">1250.63</hposition>
				</hullpoint>
			</convexhull>
			<userParam type="string" name="sequence" value="GAITNWDNVEK"/>
		</feature>
		<feature id="134">
			<position dim="0">1283.05</position>
			<position dim="1">1823.94</position>
			<intensity>1.31424e+10</intensity>
			<quality dim="0">403</quality>
			<quality dim="1">521</quality>
			<overallquality>0</overallquality>
			<charge>1</charge>
			<model name="">
			</model>
			<convexhull nr="0">
				<hullpoint>
					<hposition dim="0">1210.05</hposition>
					<hposition dim="1">1823.82</hposition>
				</hullpoint>
				<hullpoint>
					<hposition dim="0">1213.05</hposition>
					<hposition dim="1">1823.8</hposition>
				</hullpoint>
				<hullpoint>
					<hposition dim="0">1219.05</hposition>
					<hposition dim="1">1823.78</hposition>
				</hullpoint>
				<hullpoint>
					<hposition dim="0">1237.05</hposition>
					<hposition dim="1">1823.75</hposition>
				</hullpoint>
				<hullpoint>
					<hposition dim="0">1561.05</hposition>
					<hposition dim="1">1823.75</hposition>
				</hullpoint>
				<hullpoint>
					<hposition dim="0">1561.05</hposition>
					<hposition dim="1">1828.91</hposition>
				</hullpoint>
				<hullpoint>
					<hposition dim="0">1246.05</hposition>
					<hposition dim="1">1828.91</hposition>
				</hullpoint>
				<hullpoint>
					<hposition dim="0">1234.05</hposition>
					<hposition dim="1">1828.89</hposition>
				</hullpoint>
				<hullpoint>
					<hposition dim="0">1225.05</hposition>
					<hposition dim="1">1828.87</hposition>
				</hullpoint>
				<hullpoint>
					<hposition dim="0">1222.05</hposition>
					<hposition dim="1">1828.85</hposition>
				</hullpoint>
				<hullpoint>
					<hposition dim="0">1216.05</hposition>
					<hposition dim="1">1827.84</hposition>
				</hullpoint>
				<hullpoint>
					<hposition dim="0">1213.05</hposition>
					<hposition dim="1">1826.84</hposition>
				</hullpoint>
				<hullpoint>
					<hposition dim="0">1210.05</hposition>
					<hposition dim="1">1824.85</hposition>
				</hullpoint>
			</convexhull>
			<userParam type="string" name="sequence" value="QPPVAEQGSLSGQLPSTK"/>
		</feature>
		<feature id="135">
			<position dim="0">1129.41</position>
			<position dim="1">2124.5</position>
			<intensity>4.78679e+09</intensity>
			<quality dim="0">323</quality>
			<quality dim="1">470</quality>
			<overallquality>0</overallquality>
			<charge>2</charge>
			<model name="">
			</model>
			<convexhull nr="0">
				<hullpoint>
					<hposition dim="0">969.406</hposition>
					<hposition dim="1">2124.35</hposition>
				</hullpoint>
				<hullpoint>
					<hposition dim="0">1146.41</hposition>
					<hposition dim="1">2124.35</hposition>
				</hullpoint>
				<hullpoint>
					<hposition dim="0">1152.41</hposition>
					<hposition dim="1">2124.37</hposition>
				</hullpoint>
				<hullpoint>
					<hposition dim="0">1155.41</hposition>
					<hposition dim="1">2124.39</hposition>
				</hullpoint>
				<hullpoint>
					<hposition dim="0">1158.41</hposition>
					<hposition dim="1">2124.92</hposition>
				</hullpoint>
				<hullpoint>
					<hposition dim="0">1158.41</hposition>
					<hposition dim="1">2125.94</hposition>
				</hullpoint>
				<hullpoint>
					<hposition dim="0">1155.41</hposition>
					<hposition dim="1">2127.94</hposition>
				</hullpoint>
				<hullpoint>
					<hposition dim="0">1152.41</hposition>
					<hposition dim="1">2128.95</hposition>
				</hullpoint>
				<hullpoint>
					<hposition dim="0">1149.41</hposition>
					<hposition dim="1">2128.98</hposition>
				</hullpoint>
				<hullpoint>
					<hposition dim="0">1140.41</hposition>
					<hposition dim="1">2129.01</hposition>
				</hullpoint>
				<hullpoint>
					<hposition dim="0">1029.41</hposition>
					<hposition dim="1">2129.01</hposition>
				</hullpoint>
				<hullpoint>
					<hposition dim="0">978.406</hposition>
					<hposition dim="1">2129</hposition>
				</hullpoint>
				<hullpoint>
					<hposition dim="0">969.406</hposition>
					<hposition dim="1">2128.99</hposition>
				</hullpoint>
			</convexhull>
			<userParam type="string" name="sequence" value="AHSLMELNPSVPPGGSPLLDSSHSLSPSSPDPDTPSPVGDNR"/>
		</feature>
		<feature id="136">
			<position dim="0">1162.61</position>
			<position dim="1">1128</position>
			<intensity>1.15963e+10</intensity>
			<quality dim="0">366</quality>
			<quality dim="1">481</quality>
			<overallquality>0</overallquality>
			<charge>2</charge>
			<model name="">
			</model>
			<convexhull nr="0">
				<hullpoint>
					<hposition dim="0">1098.61</hposition>
					<hposition dim="1">1128.44</hposition>
				</hullpoint>
				<hullpoint>
					<hposition dim="0">1101.61</hposition>
					<hposition dim="1">1127.92</hposition>
				</hullpoint>
				<hullpoint>
					<hposition dim="0">1104.61</hposition>
					<hposition dim="1">1127.9</hposition>
				</hullpoint>
				<hullpoint>
					<hposition dim="0">1107.61</hposition>
					<hposition dim="1">1127.89</hposition>
				</hullpoint>
				<hullpoint>
					<hposition dim="0">1116.61</hposition>
					<hposition dim="1">1127.87</hposition>
				</hullpoint>
				<hullpoint>
					<hposition dim="0">1122.61</hposition>
					<hposition dim="1">1127.86</hposition>
				</hullpoint>
				<hullpoint>
					<hposition dim="0">1440.61</hposition>
					<hposition dim="1">1127.86</hposition>
				</hullpoint>
				<hullpoint>
					<hposition dim="0">1440.61</hposition>
					<hposition dim="1">1131.51</hposition>
				</hullpoint>
				<hullpoint>
					<hposition dim="0">1380.61</hposition>
					<hposition dim="1">1131.52</hposition>
				</hullpoint>
				<hullpoint>
					<hposition dim="0">1287.61</hposition>
					<hposition dim="1">1131.53</hposition>
				</hullpoint>
				<hullpoint>
					<hposition dim="0">1152.61</hposition>
					<hposition dim="1">1131.53</hposition>
				</hullpoint>
				<hullpoint>
					<hposition dim="0">1137.61</hposition>
					<hposition dim="1">1131.52</hposition>
				</hullpoint>
				<hullpoint>
					<hposition dim="0">1125.61</hposition>
					<hposition dim="1">1131.5</hposition>
				</hullpoint>
				<hullpoint>
					<hposition dim="0">1113.61</hposition>
					<hposition dim="1">1131.46</hposition>
				</hullpoint>
				<hullpoint>
					<hposition dim="0">1107.61</hposition>
					<hposition dim="1">1130.47</hposition>
				</hullpoint>
				<hullpoint>
					<hposition dim="0">1104.61</hposition>
					<hposition dim="1">1129.97</hposition>
				</hullpoint>
				<hullpoint>
					<hposition dim="0">1101.61</hposition>
					<hposition dim="1">1129.46</hposition>
				</hullpoint>
				<hullpoint>
					<hposition dim="0">1098.61</hposition>
					<hposition dim="1">1128.45</hposition>
				</hullpoint>
			</convexhull>
			<userParam type="string" name="sequence" value="LEHEITQTGNPAEDEEWEK"/>
		</feature>
		<feature id="137">
			<position dim="0">1272.06</position>
			<position dim="1">1518.79</position>
			<intensity>6.59152e+09</intensity>
			<quality dim="0">370</quality>
			<quality dim="1">517</quality>
			<overallquality>0</overallquality>
			<charge>1</charge>
			<model name="">
			</model>
			<convexhull nr="0">
				<hullpoint>
					<hposition dim="0">1112.06</hposition>
					<hposition dim="1">1518.61</hposition>
				</hullpoint>
				<hullpoint>
					<hposition dim="0">1301.06</hposition>
					<hposition dim="1">1518.61</hposition>
				</hullpoint>
				<hullpoint>
					<hposition dim="0">1307.06</hposition>
					<hposition dim="1">1518.62</hposition>
				</hullpoint>
				<hullpoint>
					<hposition dim="0">1313.06</hposition>
					<hposition dim="1">1518.64</hposition>
				</hullpoint>
				<hullpoint>
					<hposition dim="0">1316.06</hposition>
					<hposition dim="1">1518.66</hposition>
				</hullpoint>
				<hullpoint>
					<hposition dim="0">1316.06</hposition>
					<hposition dim="1">1520.69</hposition>
				</hullpoint>
				<hullpoint>
					<hposition dim="0">1310.06</hposition>
					<hposition dim="1">1523.69</hposition>
				</hullpoint>
				<hullpoint>
					<hposition dim="0">1307.06</hposition>
					<hposition dim="1">1523.72</hposition>
				</hullpoint>
				<hullpoint>
					<hposition dim="0">1298.06</hposition>
					<hposition dim="1">1523.75</hposition>
				</hullpoint>
				<hullpoint>
					<hposition dim="0">1286.06</hposition>
					<hposition dim="1">1523.77</hposition>
				</hullpoint>
				<hullpoint>
					<hposition dim="0">1112.06</hposition>
					<hposition dim="1">1523.77</hposition>
				</hullpoint>
			</convexhull>
			<userParam type="string" name="sequence" value="QELGPGATVLGSPHR"/>
		</feature>
		<feature id="138">
			<position dim="0">624.547</position>
			<position dim="1">1315.68</position>
			<intensity>7.98736e+09</intensity>
			<quality dim="0">192</quality>
			<quality dim="1">301</quality>
			<overallquality>0</overallquality>
			<charge>2</charge>
			<model name="">
			</model>
			<convexhull nr="0">
				<hullpoint>
					<hposition dim="0">578.547</hposition>
					<hposition dim="1">1315.61</hposition>
				</hullpoint>
				<hullpoint>
					<hposition dim="0">581.547</hposition>
					<hposition dim="1">1315.58</hposition>
				</hullpoint>
				<hullpoint>
					<hposition dim="0">593.547</hposition>
					<hposition dim="1">1315.54</hposition>
				</hullpoint>
				<hullpoint>
					<hposition dim="0">608.547</hposition>
					<hposition dim="1">1315.53</hposition>
				</hullpoint>
				<hullpoint>
					<hposition dim="0">902.547</hposition>
					<hposition dim="1">1315.53</hposition>
				</hullpoint>
				<hullpoint>
					<hposition dim="0">902.547</hposition>
					<hposition dim="1">1319.19</hposition>
				</hullpoint>
				<hullpoint>
					<hposition dim="0">833.547</hposition>
					<hposition dim="1">1319.2</hposition>
				</hullpoint>
				<hullpoint>
					<hposition dim="0">614.547</hposition>
					<hposition dim="1">1319.2</hposition>
				</hullpoint>
				<hullpoint>
					<hposition dim="0">605.547</hposition>
					<hposition dim="1">1319.19</hposition>
				</hullpoint>
				<hullpoint>
					<hposition dim="0">596.547</hposition>
					<hposition dim="1">1319.17</hposition>
				</hullpoint>
				<hullpoint>
					<hposition dim="0">590.547</hposition>
					<hposition dim="1">1319.15</hposition>
				</hullpoint>
				<hullpoint>
					<hposition dim="0">587.547</hposition>
					<hposition dim="1">1319.13</hposition>
				</hullpoint>
				<hullpoint>
					<hposition dim="0">584.547</hposition>
					<hposition dim="1">1318.62</hposition>
				</hullpoint>
				<hullpoint>
					<hposition dim="0">581.547</hposition>
					<hposition dim="1">1317.63</hposition>
				</hullpoint>
				<hullpoint>
					<hposition dim="0">578.547</hposition>
					<hposition dim="1">1316.62</hposition>
				</hullpoint>
			</convexhull>
			<userParam type="string" name="sequence" value="GAAGSGNDASSLGTLRPAPTPLPAPGAAR"/>
		</feature>
		<feature id="139">
			<position dim="0">1578.88</position>
			<position dim="1">1222.55</position>
			<intensity>1.37086e+10</intensity>
			<quality dim="0">487</quality>
			<quality dim="1">619</quality>
			<overallquality>0</overallquality>
			<charge>1</charge>
			<model name="">
			</model>
			<convexhull nr="0">
				<hullpoint>
					<hposition dim="0">1463.88</hposition>
					<hposition dim="1">1222.54</hposition>
				</hullpoint>
				<hullpoint>
					<hposition dim="0">1469.88</hposition>
					<hposition dim="1">1222.53</hposition>
				</hullpoint>
				<hullpoint>
					<hposition dim="0">1484.88</hposition>
					<hposition dim="1">1222.52</hposition>
				</hullpoint>
				<hullpoint>
					<hposition dim="0">1634.88</hposition>
					<hposition dim="1">1222.52</hposition>
				</hullpoint>
				<hullpoint>
					<hposition dim="0">1646.88</hposition>
					<hposition dim="1">1222.54</hposition>
				</hullpoint>
				<hullpoint>
					<hposition dim="0">1655.88</hposition>
					<hposition dim="1">1222.57</hposition>
				</hullpoint>
				<hullpoint>
					<hposition dim="0">1658.88</hposition>
					<hposition dim="1">1222.59</hposition>
				</hullpoint>
				<hullpoint>
					<hposition dim="0">1658.88</hposition>
					<hposition dim="1">1222.62</hposition>
				</hullpoint>
				<hullpoint>
					<hposition dim="0">1652.88</hposition>
					<hposition dim="1">1224.63</hposition>
				</hullpoint>
				<hullpoint>
					<hposition dim="0">1646.88</hposition>
					<hposition dim="1">1226.62</hposition>
				</hullpoint>
				<hullpoint>
					<hposition dim="0">1628.88</hposition>
					<hposition dim="1">1227.55</hposition>
				</hullpoint>
				<hullpoint>
					<hposition dim="0">1496.88</hposition>
					<hposition dim="1">1227.55</hposition>
				</hullpoint>
				<hullpoint>
					<hposition dim="0">1463.88</hposition>
					<hposition dim="1">1226.61</hposition>
				</hullpoint>
			</convexhull>
			<userParam type="string" name="sequence" value="QALCSELGESK"/>
		</feature>
		<feature id="140">
			<position dim="0">1603.79</position>
			<position dim="1">451.895</position>
			<intensity>1.35406e+10</intensity>
			<quality dim="0">481</quality>
			<quality dim="1">628</quality>
			<overallquality>0</overallquality>
			<charge>3</charge>
			<model name="">
			</model>
			<convexhull nr="0">
				<hullpoint>
					<hposition dim="0">1443.79</hposition>
					<hposition dim="1">451.785</hposition>
				</hullpoint>
				<hullpoint>
					<hposition dim="0">1656.79</hposition>
					<hposition dim="1">451.785</hposition>
				</hullpoint>
				<hullpoint>
					<hposition dim="0">1665.79</hposition>
					<hposition dim="1">451.795</hposition>
				</hullpoint>
				<hullpoint>
					<hposition dim="0">1677.79</hposition>
					<hposition dim="1">451.825</hposition>
				</hullpoint>
				<hullpoint>
					<hposition dim="0">1680.79</hposition>
					<hposition dim="1">451.845</hposition>
				</hullpoint>
				<hullpoint>
					<hposition dim="0">1680.79</hposition>
					<hposition dim="1">452.215</hposition>
				</hullpoint>
				<hullpoint>
					<hposition dim="0">1677.79</hposition>
					<hposition dim="1">452.555</hposition>
				</hullpoint>
				<hullpoint>
					<hposition dim="0">1671.79</hposition>
					<hposition dim="1">453.215</hposition>
				</hullpoint>
				<hullpoint>
					<hposition dim="0">1668.79</hposition>
					<hposition dim="1">453.535</hposition>
				</hullpoint>
				<hullpoint>
					<hposition dim="0">1662.79</hposition>
					<hposition dim="1">453.865</hposition>
				</hullpoint>
				<hullpoint>
					<hposition dim="0">1659.79</hposition>
					<hposition dim="1">453.885</hposition>
				</hullpoint>
				<hullpoint>
					<hposition dim="0">1647.79</hposition>
					<hposition dim="1">453.925</hposition>
				</hullpoint>
				<hullpoint>
					<hposition dim="0">1629.79</hposition>
					<hposition dim="1">453.945</hposition>
				</hullpoint>
				<hullpoint>
					<hposition dim="0">1518.79</hposition>
					<hposition dim="1">453.945</hposition>
				</hullpoint>
				<hullpoint>
					<hposition dim="0">1470.79</hposition>
					<hposition dim="1">453.935</hposition>
				</hullpoint>
				<hullpoint>
					<hposition dim="0">1443.79</hposition>
					<hposition dim="1">453.925</hposition>
				</hullpoint>
			</convexhull>
			<userParam type="string" name="sequence" value="TFGHAVSLEQHK"/>
		</feature>
		<feature id="141">
			<position dim="0">1981.16</position>
			<position dim="1">646.844</position>
			<intensity>5.73103e+09</intensity>
			<quality dim="0">607</quality>
			<quality dim="1">754</quality>
			<overallquality>0</overallquality>
			<charge>2</charge>
			<model name="">
			</model>
			<convexhull nr="0">
				<hullpoint>
					<hposition dim="0">1821.16</hposition>
					<hposition dim="1">646.764</hposition>
				</hullpoint>
				<hullpoint>
					<hposition dim="0">2007.16</hposition>
					<hposition dim="1">646.764</hposition>
				</hullpoint>
				<hullpoint>
					<hposition dim="0">2013.16</hposition>
					<hposition dim="1">646.774</hposition>
				</hullpoint>
				<hullpoint>
					<hposition dim="0">2019.16</hposition>
					<hposition dim="1">646.804</hposition>
				</hullpoint>
				<hullpoint>
					<hposition dim="0">2022.16</hposition>
					<hposition dim="1">646.824</hposition>
				</hullpoint>
				<hullpoint>
					<hposition dim="0">2022.16</hposition>
					<hposition dim="1">647.354</hposition>
				</hullpoint>
				<hullpoint>
					<hposition dim="0">2016.16</hposition>
					<hposition dim="1">648.374</hposition>
				</hullpoint>
				<hullpoint>
					<hposition dim="0">2010.16</hposition>
					<hposition dim="1">649.374</hposition>
				</hullpoint>
				<hullpoint>
					<hposition dim="0">2001.16</hposition>
					<hposition dim="1">649.404</hposition>
				</hullpoint>
				<hullpoint>
					<hposition dim="0">1989.16</hposition>
					<hposition dim="1">649.424</hposition>
				</hullpoint>
				<hullpoint>
					<hposition dim="0">1821.16</hposition>
					<hposition dim="1">649.424</hposition>
				</hullpoint>
			</convexhull>
			<userParam type="string" name="sequence" value="VSVADHSLHLSK"/>
		</feature>
		<feature id="142">
			<position dim="0">1400</position>
			<position dim="1">810.937</position>
			<intensity>6.50493e+09</intensity>
			<quality dim="0">413</quality>
			<quality dim="1">560</quality>
			<overallquality>0</overallquality>
			<charge>2</charge>
			<model name="">
			</model>
			<convexhull nr="0">
				<hullpoint>
					<hposition dim="0">1240</hposition>
					<hposition dim="1">810.797</hposition>
				</hullpoint>
				<hullpoint>
					<hposition dim="0">1426</hposition>
					<hposition dim="1">810.797</hposition>
				</hullpoint>
				<hullpoint>
					<hposition dim="0">1438</hposition>
					<hposition dim="1">810.837</hposition>
				</hullpoint>
				<hullpoint>
					<hposition dim="0">1441</hposition>
					<hposition dim="1">810.857</hposition>
				</hullpoint>
				<hullpoint>
					<hposition dim="0">1441</hposition>
					<hposition dim="1">811.887</hposition>
				</hullpoint>
				<hullpoint>
					<hposition dim="0">1435</hposition>
					<hposition dim="1">813.387</hposition>
				</hullpoint>
				<hullpoint>
					<hposition dim="0">1432</hposition>
					<hposition dim="1">813.897</hposition>
				</hullpoint>
				<hullpoint>
					<hposition dim="0">1429</hposition>
					<hposition dim="1">813.917</hposition>
				</hullpoint>
				<hullpoint>
					<hposition dim="0">1423</hposition>
					<hposition dim="1">813.937</hposition>
				</hullpoint>
				<hullpoint>
					<hposition dim="0">1414</hposition>
					<hposition dim="1">813.957</hposition>
				</hullpoint>
				<hullpoint>
					<hposition dim="0">1240</hposition>
					<hposition dim="1">813.957</hposition>
				</hullpoint>
			</convexhull>
			<userParam type="string" name="sequence" value="TAGHAASPGTQLQLIR"/>
		</feature>
		<feature id="143">
			<position dim="0">836.255</position>
			<position dim="1">2294.51</position>
			<intensity>1.08027e+10</intensity>
			<quality dim="0">259</quality>
			<quality dim="1">372</quality>
			<overallquality>0</overallquality>
			<charge>2</charge>
			<model name="">
			</model>
			<convexhull nr="0">
				<hullpoint>
					<hposition dim="0">778.255</hposition>
					<hposition dim="1">2294.49</hposition>
				</hullpoint>
				<hullpoint>
					<hposition dim="0">781.255</hposition>
					<hposition dim="1">2294.47</hposition>
				</hullpoint>
				<hullpoint>
					<hposition dim="0">787.255</hposition>
					<hposition dim="1">2294.45</hposition>
				</hullpoint>
				<hullpoint>
					<hposition dim="0">796.255</hposition>
					<hposition dim="1">2294.43</hposition>
				</hullpoint>
				<hullpoint>
					<hposition dim="0">802.255</hposition>
					<hposition dim="1">2294.42</hposition>
				</hullpoint>
				<hullpoint>
					<hposition dim="0">1114.26</hposition>
					<hposition dim="1">2294.42</hposition>
				</hullpoint>
				<hullpoint>
					<hposition dim="0">1114.26</hposition>
					<hposition dim="1">2299.5</hposition>
				</hullpoint>
				<hullpoint>
					<hposition dim="0">790.255</hposition>
					<hposition dim="1">2299.5</hposition>
				</hullpoint>
				<hullpoint>
					<hposition dim="0">787.255</hposition>
					<hposition dim="1">2299.02</hposition>
				</hullpoint>
				<hullpoint>
					<hposition dim="0">781.255</hposition>
					<hposition dim="1">2298.02</hposition>
				</hullpoint>
				<hullpoint>
					<hposition dim="0">778.255</hposition>
					<hposition dim="1">2297.02</hposition>
				</hullpoint>
			</convexhull>
			<userParam type="string" name="sequence" value="HSLCLQPDSGGPPELGSSPPVLCSNSSSLGSSTPTGAACAPGDYGR"/>
		</feature>
		<feature id="144">
			<position dim="0">1318.53</position>
			<position dim="1">1100.62</position>
			<intensity>5.76062e+09</intensity>
			<quality dim="0">428</quality>
			<quality dim="1">533</quality>
			<overallquality>0</overallquality>
			<charge>1</charge>
			<model name="">
			</model>
			<convexhull nr="0">
				<hullpoint>
					<hposition dim="0">1284.53</hposition>
					<hposition dim="1">1100.58</hposition>
				</hullpoint>
				<hullpoint>
					<hposition dim="0">1293.53</hposition>
					<hposition dim="1">1100.54</hposition>
				</hullpoint>
				<hullpoint>
					<hposition dim="0">1596.53</hposition>
					<hposition dim="1">1100.54</hposition>
				</hullpoint>
				<hullpoint>
					<hposition dim="0">1596.53</hposition>
					<hposition dim="1">1105.62</hposition>
				</hullpoint>
				<hullpoint>
					<hposition dim="0">1293.53</hposition>
					<hposition dim="1">1105.62</hposition>
				</hullpoint>
				<hullpoint>
					<hposition dim="0">1290.53</hposition>
					<hposition dim="1">1104.63</hposition>
				</hullpoint>
				<hullpoint>
					<hposition dim="0">1287.53</hposition>
					<hposition dim="1">1103.63</hposition>
				</hullpoint>
				<hullpoint>
					<hposition dim="0">1284.53</hposition>
					<hposition dim="1">1102.62</hposition>
				</hullpoint>
			</convexhull>
			<userParam type="string" name="sequence" value="SQTPVSILQK"/>
		</feature>
		<feature id="145">
			<position dim="0">2310.38</position>
			<position dim="1">491.593</position>
			<intensity>5.18982e+09</intensity>
			<quality dim="0">716</quality>
			<quality dim="1">863</quality>
			<overallquality>0</overallquality>
			<charge>3</charge>
			<model name="">
			</model>
			<convexhull nr="0">
				<hullpoint>
					<hposition dim="0">2150.38</hposition>
					<hposition dim="1">491.483</hposition>
				</hullpoint>
				<hullpoint>
					<hposition dim="0">2330.38</hposition>
					<hposition dim="1">491.483</hposition>
				</hullpoint>
				<hullpoint>
					<hposition dim="0">2336.38</hposition>
					<hposition dim="1">491.493</hposition>
				</hullpoint>
				<hullpoint>
					<hposition dim="0">2342.38</hposition>
					<hposition dim="1">491.513</hposition>
				</hullpoint>
				<hullpoint>
					<hposition dim="0">2345.38</hposition>
					<hposition dim="1">491.533</hposition>
				</hullpoint>
				<hullpoint>
					<hposition dim="0">2345.38</hposition>
					<hposition dim="1">492.243</hposition>
				</hullpoint>
				<hullpoint>
					<hposition dim="0">2339.38</hposition>
					<hposition dim="1">493.233</hposition>
				</hullpoint>
				<hullpoint>
					<hposition dim="0">2333.38</hposition>
					<hposition dim="1">493.593</hposition>
				</hullpoint>
				<hullpoint>
					<hposition dim="0">2330.38</hposition>
					<hposition dim="1">493.613</hposition>
				</hullpoint>
				<hullpoint>
					<hposition dim="0">2324.38</hposition>
					<hposition dim="1">493.633</hposition>
				</hullpoint>
				<hullpoint>
					<hposition dim="0">2318.38</hposition>
					<hposition dim="1">493.643</hposition>
				</hullpoint>
				<hullpoint>
					<hposition dim="0">2150.38</hposition>
					<hposition dim="1">493.643</hposition>
				</hullpoint>
			</convexhull>
			<userParam type="string" name="sequence" value="EHLAQVTHLPEAK"/>
		</feature>
		<feature id="146">
			<position dim="0">1735.51</position>
			<position dim="1">1702.83</position>
			<intensity>8.75735e+09</intensity>
			<quality dim="0">561</quality>
			<quality dim="1">672</quality>
			<overallquality>0</overallquality>
			<charge>1</charge>
			<model name="">
			</model>
			<convexhull nr="0">
				<hullpoint>
					<hposition dim="0">1683.51</hposition>
					<hposition dim="1">1702.72</hposition>
				</hullpoint>
				<hullpoint>
					<hposition dim="0">1686.51</hposition>
					<hposition dim="1">1702.7</hposition>
				</hullpoint>
				<hullpoint>
					<hposition dim="0">1698.51</hposition>
					<hposition dim="1">1702.66</hposition>
				</hullpoint>
				<hullpoint>
					<hposition dim="0">1704.51</hposition>
					<hposition dim="1">1702.65</hposition>
				</hullpoint>
				<hullpoint>
					<hposition dim="0">2013.51</hposition>
					<hposition dim="1">1702.65</hposition>
				</hullpoint>
				<hullpoint>
					<hposition dim="0">2013.51</hposition>
					<hposition dim="1">1707.81</hposition>
				</hullpoint>
				<hullpoint>
					<hposition dim="0">1992.51</hposition>
					<hposition dim="1">1707.82</hposition>
				</hullpoint>
				<hullpoint>
					<hposition dim="0">1719.51</hposition>
					<hposition dim="1">1707.82</hposition>
				</hullpoint>
				<hullpoint>
					<hposition dim="0">1701.51</hposition>
					<hposition dim="1">1707.79</hposition>
				</hullpoint>
				<hullpoint>
					<hposition dim="0">1695.51</hposition>
					<hposition dim="1">1707.77</hposition>
				</hullpoint>
				<hullpoint>
					<hposition dim="0">1692.51</hposition>
					<hposition dim="1">1707.75</hposition>
				</hullpoint>
				<hullpoint>
					<hposition dim="0">1689.51</hposition>
					<hposition dim="1">1706.75</hposition>
				</hullpoint>
				<hullpoint>
					<hposition dim="0">1686.51</hposition>
					<hposition dim="1">1705.74</hposition>
				</hullpoint>
				<hullpoint>
					<hposition dim="0">1683.51</hposition>
					<hposition dim="1">1703.74</hposition>
				</hullpoint>
			</convexhull>
			<userParam type="string" name="sequence" value="GITQGPNESPSAFLER"/>
		</feature>
		<feature id="147">
			<position dim="0">1672.76</position>
			<position dim="1">1284.67</position>
			<intensity>1.05802e+10</intensity>
			<quality dim="0">524</quality>
			<quality dim="1">651</quality>
			<overallquality>0</overallquality>
			<charge>1</charge>
			<model name="">
			</model>
			<convexhull nr="0">
				<hullpoint>
					<hposition dim="0">1572.76</hposition>
					<hposition dim="1">1284.59</hposition>
				</hullpoint>
				<hullpoint>
					<hposition dim="0">1584.76</hposition>
					<hposition dim="1">1284.58</hposition>
				</hullpoint>
				<hullpoint>
					<hposition dim="0">1719.76</hposition>
					<hposition dim="1">1284.58</hposition>
				</hullpoint>
				<hullpoint>
					<hposition dim="0">1725.76</hposition>
					<hposition dim="1">1284.59</hposition>
				</hullpoint>
				<hullpoint>
					<hposition dim="0">1734.76</hposition>
					<hposition dim="1">1284.62</hposition>
				</hullpoint>
				<hullpoint>
					<hposition dim="0">1737.76</hposition>
					<hposition dim="1">1284.64</hposition>
				</hullpoint>
				<hullpoint>
					<hposition dim="0">1737.76</hposition>
					<hposition dim="1">1285.67</hposition>
				</hullpoint>
				<hullpoint>
					<hposition dim="0">1734.76</hposition>
					<hposition dim="1">1286.68</hposition>
				</hullpoint>
				<hullpoint>
					<hposition dim="0">1728.76</hposition>
					<hposition dim="1">1288.69</hposition>
				</hullpoint>
				<hullpoint>
					<hposition dim="0">1725.76</hposition>
					<hposition dim="1">1289.67</hposition>
				</hullpoint>
				<hullpoint>
					<hposition dim="0">1572.76</hposition>
					<hposition dim="1">1289.67</hposition>
				</hullpoint>
			</convexhull>
			<userParam type="string" name="sequence" value="DIPGLTDTTVPR"/>
		</feature>
		<feature id="148">
			<position dim="0">1585.75</position>
			<position dim="1">1653.82</position>
			<intensity>1.22244e+10</intensity>
			<quality dim="0">504</quality>
			<quality dim="1">622</quality>
			<overallquality>0</overallquality>
			<charge>1</charge>
			<model name="">
			</model>
			<convexhull nr="0">
				<hullpoint>
					<hposition dim="0">1512.75</hposition>
					<hposition dim="1">1653.77</hposition>
				</hullpoint>
				<hullpoint>
					<hposition dim="0">1521.75</hposition>
					<hposition dim="1">1653.74</hposition>
				</hullpoint>
				<hullpoint>
					<hposition dim="0">1533.75</hposition>
					<hposition dim="1">1653.72</hposition>
				</hullpoint>
				<hullpoint>
					<hposition dim="0">1863.75</hposition>
					<hposition dim="1">1653.72</hposition>
				</hullpoint>
				<hullpoint>
					<hposition dim="0">1863.75</hposition>
					<hposition dim="1">1658.82</hposition>
				</hullpoint>
				<hullpoint>
					<hposition dim="0">1524.75</hposition>
					<hposition dim="1">1658.82</hposition>
				</hullpoint>
				<hullpoint>
					<hposition dim="0">1521.75</hposition>
					<hposition dim="1">1658.81</hposition>
				</hullpoint>
				<hullpoint>
					<hposition dim="0">1518.75</hposition>
					<hposition dim="1">1657.82</hposition>
				</hullpoint>
				<hullpoint>
					<hposition dim="0">1515.75</hposition>
					<hposition dim="1">1656.82</hposition>
				</hullpoint>
				<hullpoint>
					<hposition dim="0">1512.75</hposition>
					<hposition dim="1">1655.81</hposition>
				</hullpoint>
			</convexhull>
			<userParam type="string" name="sequence" value="VLTQMGSPHNPISSVS"/>
		</feature>
		<feature id="149">
			<position dim="0">1731.97</position>
			<position dim="1">760.349</position>
			<intensity>5.77192e+09</intensity>
			<quality dim="0">523</quality>
			<quality dim="1">670</quality>
			<overallquality>0</overallquality>
			<charge>2</charge>
			<model name="">
			</model>
			<convexhull nr="0">
				<hullpoint>
					<hposition dim="0">1571.97</hposition>
					<hposition dim="1">760.249</hposition>
				</hullpoint>
				<hullpoint>
					<hposition dim="0">1754.97</hposition>
					<hposition dim="1">760.249</hposition>
				</hullpoint>
				<hullpoint>
					<hposition dim="0">1757.97</hposition>
					<hposition dim="1">760.259</hposition>
				</hullpoint>
				<hullpoint>
					<hposition dim="0">1763.97</hposition>
					<hposition dim="1">760.299</hposition>
				</hullpoint>
				<hullpoint>
					<hposition dim="0">1763.97</hposition>
					<hposition dim="1">761.339</hposition>
				</hullpoint>
				<hullpoint>
					<hposition dim="0">1760.97</hposition>
					<hposition dim="1">762.339</hposition>
				</hullpoint>
				<hullpoint>
					<hposition dim="0">1754.97</hposition>
					<hposition dim="1">763.359</hposition>
				</hullpoint>
				<hullpoint>
					<hposition dim="0">1742.97</hposition>
					<hposition dim="1">763.399</hposition>
				</hullpoint>
				<hullpoint>
					<hposition dim="0">1736.97</hposition>
					<hposition dim="1">763.409</hposition>
				</hullpoint>
				<hullpoint>
					<hposition dim="0">1646.97</hposition>
					<hposition dim="1">763.409</hposition>
				</hullpoint>
				<hullpoint>
					<hposition dim="0">1586.97</hposition>
					<hposition dim="1">763.399</hposition>
				</hullpoint>
				<hullpoint>
					<hposition dim="0">1571.97</hposition>
					<hposition dim="1">763.389</hposition>
				</hullpoint>
			</convexhull>
			<userParam type="string" name="sequence" value="GGGLHSSSLTVECSK"/>
		</feature>
		<feature id="150">
			<position dim="0">2323.07</position>
			<position dim="1">1463.69</position>
			<intensity>4.9908e+09</intensity>
			<quality dim="0">764</quality>
			<quality dim="1">868</quality>
			<overallquality>0</overallquality>
			<charge>1</charge>
			<model name="">
			</model>
			<convexhull nr="0">
				<hullpoint>
					<hposition dim="0">2292.07</hposition>
					<hposition dim="1">1463.52</hposition>
				</hullpoint>
				<hullpoint>
					<hposition dim="0">2295.07</hposition>
					<hposition dim="1">1463.5</hposition>
				</hullpoint>
				<hullpoint>
					<hposition dim="0">2304.07</hposition>
					<hposition dim="1">1463.47</hposition>
				</hullpoint>
				<hullpoint>
					<hposition dim="0">2475.07</hposition>
					<hposition dim="1">1463.47</hposition>
				</hullpoint>
				<hullpoint>
					<hposition dim="0">2475.07</hposition>
					<hposition dim="1">1468.61</hposition>
				</hullpoint>
				<hullpoint>
					<hposition dim="0">2472.07</hposition>
					<hposition dim="1">1468.62</hposition>
				</hullpoint>
				<hullpoint>
					<hposition dim="0">2442.07</hposition>
					<hposition dim="1">1468.63</hposition>
				</hullpoint>
				<hullpoint>
					<hposition dim="0">2367.07</hposition>
					<hposition dim="1">1468.64</hposition>
				</hullpoint>
				<hullpoint>
					<hposition dim="0">2319.07</hposition>
					<hposition dim="1">1468.64</hposition>
				</hullpoint>
				<hullpoint>
					<hposition dim="0">2307.07</hposition>
					<hposition dim="1">1468.63</hposition>
				</hullpoint>
				<hullpoint>
					<hposition dim="0">2304.07</hposition>
					<hposition dim="1">1468.62</hposition>
				</hullpoint>
				<hullpoint>
					<hposition dim="0">2298.07</hposition>
					<hposition dim="1">1468.58</hposition>
				</hullpoint>
				<hullpoint>
					<hposition dim="0">2295.07</hposition>
					<hposition dim="1">1467.58</hposition>
				</hullpoint>
				<hullpoint>
					<hposition dim="0">2292.07</hposition>
					<hposition dim="1">1466.56</hposition>
				</hullpoint>
			</convexhull>
			<userParam type="string" name="sequence" value="NSLENTLTESEAR"/>
		</feature>
		<feature id="151">
			<position dim="0">1057.42</position>
			<position dim="1">1554.66</position>
			<intensity>1.03574e+10</intensity>
			<quality dim="0">299</quality>
			<quality dim="1">446</quality>
			<overallquality>0</overallquality>
			<charge>1</charge>
			<model name="">
			</model>
			<convexhull nr="0">
				<hullpoint>
					<hposition dim="0">897.423</hposition>
					<hposition dim="1">1554.55</hposition>
				</hullpoint>
				<hullpoint>
					<hposition dim="0">1098.42</hposition>
					<hposition dim="1">1554.55</hposition>
				</hullpoint>
				<hullpoint>
					<hposition dim="0">1110.42</hposition>
					<hposition dim="1">1554.57</hposition>
				</hullpoint>
				<hullpoint>
					<hposition dim="0">1116.42</hposition>
					<hposition dim="1">1554.59</hposition>
				</hullpoint>
				<hullpoint>
					<hposition dim="0">1119.42</hposition>
					<hposition dim="1">1554.61</hposition>
				</hullpoint>
				<hullpoint>
					<hposition dim="0">1119.42</hposition>
					<hposition dim="1">1555.65</hposition>
				</hullpoint>
				<hullpoint>
					<hposition dim="0">1116.42</hposition>
					<hposition dim="1">1557.64</hposition>
				</hullpoint>
				<hullpoint>
					<hposition dim="0">1113.42</hposition>
					<hposition dim="1">1558.64</hposition>
				</hullpoint>
				<hullpoint>
					<hposition dim="0">1107.42</hposition>
					<hposition dim="1">1559.66</hposition>
				</hullpoint>
				<hullpoint>
					<hposition dim="0">897.423</hposition>
					<hposition dim="1">1559.66</hposition>
				</hullpoint>
			</convexhull>
			<userParam type="string" name="sequence" value="MAEAETETEEWTK"/>
		</feature>
		<feature id="152">
			<position dim="0">1760.77</position>
			<position dim="1">1415.71</position>
			<intensity>4.46661e+09</intensity>
			<quality dim="0">577</quality>
			<quality dim="1">680</quality>
			<overallquality>0</overallquality>
			<charge>1</charge>
			<model name="">
			</model>
			<convexhull nr="0">
				<hullpoint>
					<hposition dim="0">1732.77</hposition>
					<hposition dim="1">1415.57</hposition>
				</hullpoint>
				<hullpoint>
					<hposition dim="0">1735.77</hposition>
					<hposition dim="1">1415.54</hposition>
				</hullpoint>
				<hullpoint>
					<hposition dim="0">1738.77</hposition>
					<hposition dim="1">1415.52</hposition>
				</hullpoint>
				<hullpoint>
					<hposition dim="0">1741.77</hposition>
					<hposition dim="1">1415.51</hposition>
				</hullpoint>
				<hullpoint>
					<hposition dim="0">1747.77</hposition>
					<hposition dim="1">1415.5</hposition>
				</hullpoint>
				<hullpoint>
					<hposition dim="0">2038.77</hposition>
					<hposition dim="1">1415.5</hposition>
				</hullpoint>
				<hullpoint>
					<hposition dim="0">2038.77</hposition>
					<hposition dim="1">1420.66</hposition>
				</hullpoint>
				<hullpoint>
					<hposition dim="0">1975.77</hposition>
					<hposition dim="1">1420.67</hposition>
				</hullpoint>
				<hullpoint>
					<hposition dim="0">1756.77</hposition>
					<hposition dim="1">1420.67</hposition>
				</hullpoint>
				<hullpoint>
					<hposition dim="0">1750.77</hposition>
					<hposition dim="1">1420.66</hposition>
				</hullpoint>
				<hullpoint>
					<hposition dim="0">1741.77</hposition>
					<hposition dim="1">1420.63</hposition>
				</hullpoint>
				<hullpoint>
					<hposition dim="0">1738.77</hposition>
					<hposition dim="1">1420.6</hposition>
				</hullpoint>
				<hullpoint>
					<hposition dim="0">1735.77</hposition>
					<hposition dim="1">1418.61</hposition>
				</hullpoint>
				<hullpoint>
					<hposition dim="0">1732.77</hposition>
					<hposition dim="1">1416.59</hposition>
				</hullpoint>
			</convexhull>
			<userParam type="string" name="sequence" value="NGGNQLSVLSDPSK"/>
		</feature>
		<feature id="153">
			<position dim="0">2071.78</position>
			<position dim="1">1043.56</position>
			<intensity>6.08417e+09</intensity>
			<quality dim="0">637</quality>
			<quality dim="1">784</quality>
			<overallquality>0</overallquality>
			<charge>1</charge>
			<model name="">
			</model>
			<convexhull nr="0">
				<hullpoint>
					<hposition dim="0">1911.78</hposition>
					<hposition dim="1">1043.49</hposition>
				</hullpoint>
				<hullpoint>
					<hposition dim="0">2097.78</hposition>
					<hposition dim="1">1043.49</hposition>
				</hullpoint>
				<hullpoint>
					<hposition dim="0">2109.78</hposition>
					<hposition dim="1">1043.53</hposition>
				</hullpoint>
				<hullpoint>
					<hposition dim="0">2112.78</hposition>
					<hposition dim="1">1043.55</hposition>
				</hullpoint>
				<hullpoint>
					<hposition dim="0">2112.78</hposition>
					<hposition dim="1">1044.58</hposition>
				</hullpoint>
				<hullpoint>
					<hposition dim="0">2109.78</hposition>
					<hposition dim="1">1045.59</hposition>
				</hullpoint>
				<hullpoint>
					<hposition dim="0">2103.78</hposition>
					<hposition dim="1">1047.59</hposition>
				</hullpoint>
				<hullpoint>
					<hposition dim="0">2100.78</hposition>
					<hposition dim="1">1048.56</hposition>
				</hullpoint>
				<hullpoint>
					<hposition dim="0">1911.78</hposition>
					<hposition dim="1">1048.56</hposition>
				</hullpoint>
			</convexhull>
			<userParam type="string" name="sequence" value="AHEVYVLGR"/>
		</feature>
		<feature id="154">
			<position dim="0">594.234</position>
			<position dim="1">987.54</position>
			<intensity>8.35168e+09</intensity>
			<quality dim="0">178</quality>
			<quality dim="1">291</quality>
			<overallquality>0</overallquality>
			<charge>1</charge>
			<model name="">
			</model>
			<convexhull nr="0">
				<hullpoint>
					<hposition dim="0">536.234</hposition>
					<hposition dim="1">987.49</hposition>
				</hullpoint>
				<hullpoint>
					<hposition dim="0">539.234</hposition>
					<hposition dim="1">987.47</hposition>
				</hullpoint>
				<hullpoint>
					<hposition dim="0">545.234</hposition>
					<hposition dim="1">987.45</hposition>
				</hullpoint>
				<hullpoint>
					<hposition dim="0">623.234</hposition>
					<hposition dim="1">987.45</hposition>
				</hullpoint>
				<hullpoint>
					<hposition dim="0">626.234</hposition>
					<hposition dim="1">987.49</hposition>
				</hullpoint>
				<hullpoint>
					<hposition dim="0">626.234</hposition>
					<hposition dim="1">989.54</hposition>
				</hullpoint>
				<hullpoint>
					<hposition dim="0">623.234</hposition>
					<hposition dim="1">991.58</hposition>
				</hullpoint>
				<hullpoint>
					<hposition dim="0">620.234</hposition>
					<hposition dim="1">991.6</hposition>
				</hullpoint>
				<hullpoint>
					<hposition dim="0">617.234</hposition>
					<hposition dim="1">991.61</hposition>
				</hullpoint>
				<hullpoint>
					<hposition dim="0">563.234</hposition>
					<hposition dim="1">991.61</hposition>
				</hullpoint>
				<hullpoint>
					<hposition dim="0">551.234</hposition>
					<hposition dim="1">991.59</hposition>
				</hullpoint>
				<hullpoint>
					<hposition dim="0">545.234</hposition>
					<hposition dim="1">991.57</hposition>
				</hullpoint>
				<hullpoint>
					<hposition dim="0">542.234</hposition>
					<hposition dim="1">991.55</hposition>
				</hullpoint>
				<hullpoint>
					<hposition dim="0">536.234</hposition>
					<hposition dim="1">989.55</hposition>
				</hullpoint>
			</convexhull>
			<userParam type="string" name="sequence" value="AEIEIAVSR"/>
		</feature>
		<feature id="155">
			<position dim="0">1692.38</position>
			<position dim="1">1185.51</position>
			<intensity>9.45635e+09</intensity>
			<quality dim="0">510</quality>
			<quality dim="1">657</quality>
			<overallquality>0</overallquality>
			<charge>1</charge>
			<model name="">
			</model>
			<convexhull nr="0">
				<hullpoint>
					<hposition dim="0">1532.38</hposition>
					<hposition dim="1">1185.42</hposition>
				</hullpoint>
				<hullpoint>
					<hposition dim="0">1730.38</hposition>
					<hposition dim="1">1185.42</hposition>
				</hullpoint>
				<hullpoint>
					<hposition dim="0">1736.38</hposition>
					<hposition dim="1">1185.43</hposition>
				</hullpoint>
				<hullpoint>
					<hposition dim="0">1745.38</hposition>
					<hposition dim="1">1185.46</hposition>
				</hullpoint>
				<hullpoint>
					<hposition dim="0">1748.38</hposition>
					<hposition dim="1">1185.48</hposition>
				</hullpoint>
				<hullpoint>
					<hposition dim="0">1748.38</hposition>
					<hposition dim="1">1186.51</hposition>
				</hullpoint>
				<hullpoint>
					<hposition dim="0">1745.38</hposition>
					<hposition dim="1">1187.52</hposition>
				</hullpoint>
				<hullpoint>
					<hposition dim="0">1739.38</hposition>
					<hposition dim="1">1189.52</hposition>
				</hullpoint>
				<hullpoint>
					<hposition dim="0">1736.38</hposition>
					<hposition dim="1">1190.51</hposition>
				</hullpoint>
				<hullpoint>
					<hposition dim="0">1532.38</hposition>
					<hposition dim="1">1190.51</hposition>
				</hullpoint>
			</convexhull>
			<userParam type="string" name="sequence" value="FAGINDDYDR"/>
		</feature>
		<feature id="156">
			<position dim="0">1730.8</position>
			<position dim="1">1691.44</position>
			<intensity>1.04537e+10</intensity>
			<quality dim="0">523</quality>
			<quality dim="1">670</quality>
			<overallquality>0</overallquality>
			<charge>3</charge>
			<model name="">
			</model>
			<convexhull nr="0">
				<hullpoint>
					<hposition dim="0">1570.8</hposition>
					<hposition dim="1">1691.34</hposition>
				</hullpoint>
				<hullpoint>
					<hposition dim="0">1762.8</hposition>
					<hposition dim="1">1691.34</hposition>
				</hullpoint>
				<hullpoint>
					<hposition dim="0">1780.8</hposition>
					<hposition dim="1">1691.37</hposition>
				</hullpoint>
				<hullpoint>
					<hposition dim="0">1786.8</hposition>
					<hposition dim="1">1691.39</hposition>
				</hullpoint>
				<hullpoint>
					<hposition dim="0">1789.8</hposition>
					<hposition dim="1">1691.41</hposition>
				</hullpoint>
				<hullpoint>
					<hposition dim="0">1792.8</hposition>
					<hposition dim="1">1691.75</hposition>
				</hullpoint>
				<hullpoint>
					<hposition dim="0">1792.8</hposition>
					<hposition dim="1">1692.77</hposition>
				</hullpoint>
				<hullpoint>
					<hposition dim="0">1789.8</hposition>
					<hposition dim="1">1693.44</hposition>
				</hullpoint>
				<hullpoint>
					<hposition dim="0">1786.8</hposition>
					<hposition dim="1">1694.1</hposition>
				</hullpoint>
				<hullpoint>
					<hposition dim="0">1783.8</hposition>
					<hposition dim="1">1694.44</hposition>
				</hullpoint>
				<hullpoint>
					<hposition dim="0">1780.8</hposition>
					<hposition dim="1">1694.77</hposition>
				</hullpoint>
				<hullpoint>
					<hposition dim="0">1777.8</hposition>
					<hposition dim="1">1694.79</hposition>
				</hullpoint>
				<hullpoint>
					<hposition dim="0">1771.8</hposition>
					<hposition dim="1">1694.81</hposition>
				</hullpoint>
				<hullpoint>
					<hposition dim="0">1765.8</hposition>
					<hposition dim="1">1694.82</hposition>
				</hullpoint>
				<hullpoint>
					<hposition dim="0">1750.8</hposition>
					<hposition dim="1">1694.84</hposition>
				</hullpoint>
				<hullpoint>
					<hposition dim="0">1570.8</hposition>
					<hposition dim="1">1694.84</hposition>
				</hullpoint>
			</convexhull>
			<userParam type="string" name="sequence" value="ALSTSSNLGSQYQCENGVSGPSQDLLPPPNPYPLAQEHSQIYHCTK"/>
		</feature>
		<feature id="157">
			<position dim="0">1998.07</position>
			<position dim="1">1383.61</position>
			<intensity>1.02275e+10</intensity>
			<quality dim="0">645</quality>
			<quality dim="1">759</quality>
			<overallquality>0</overallquality>
			<charge>1</charge>
			<model name="">
			</model>
			<convexhull nr="0">
				<hullpoint>
					<hposition dim="0">1937.07</hposition>
					<hposition dim="1">1383.55</hposition>
				</hullpoint>
				<hullpoint>
					<hposition dim="0">1949.07</hposition>
					<hposition dim="1">1383.51</hposition>
				</hullpoint>
				<hullpoint>
					<hposition dim="0">1955.07</hposition>
					<hposition dim="1">1383.5</hposition>
				</hullpoint>
				<hullpoint>
					<hposition dim="0">2276.07</hposition>
					<hposition dim="1">1383.5</hposition>
				</hullpoint>
				<hullpoint>
					<hposition dim="0">2276.07</hposition>
					<hposition dim="1">1388.61</hposition>
				</hullpoint>
				<hullpoint>
					<hposition dim="0">1949.07</hposition>
					<hposition dim="1">1388.61</hposition>
				</hullpoint>
				<hullpoint>
					<hposition dim="0">1943.07</hposition>
					<hposition dim="1">1387.59</hposition>
				</hullpoint>
				<hullpoint>
					<hposition dim="0">1937.07</hposition>
					<hposition dim="1">1385.58</hposition>
				</hullpoint>
			</convexhull>
			<userParam type="string" name="sequence" value="CQYEALVETNR"/>
		</feature>
		<feature id="158">
			<position dim="0">1512.77</position>
			<position dim="1">1349.65</position>
			<intensity>7.87461e+09</intensity>
			<quality dim="0">488</quality>
			<quality dim="1">597</quality>
			<overallquality>0</overallquality>
			<charge>1</charge>
			<model name="">
			</model>
			<convexhull nr="0">
				<hullpoint>
					<hposition dim="0">1466.77</hposition>
					<hposition dim="1">1349.6</hposition>
				</hullpoint>
				<hullpoint>
					<hposition dim="0">1469.77</hposition>
					<hposition dim="1">1349.57</hposition>
				</hullpoint>
				<hullpoint>
					<hposition dim="0">1478.77</hposition>
					<hposition dim="1">1349.54</hposition>
				</hullpoint>
				<hullpoint>
					<hposition dim="0">1484.77</hposition>
					<hposition dim="1">1349.53</hposition>
				</hullpoint>
				<hullpoint>
					<hposition dim="0">1790.77</hposition>
					<hposition dim="1">1349.53</hposition>
				</hullpoint>
				<hullpoint>
					<hposition dim="0">1790.77</hposition>
					<hposition dim="1">1354.65</hposition>
				</hullpoint>
				<hullpoint>
					<hposition dim="0">1481.77</hposition>
					<hposition dim="1">1354.65</hposition>
				</hullpoint>
				<hullpoint>
					<hposition dim="0">1478.77</hposition>
					<hposition dim="1">1354.64</hposition>
				</hullpoint>
				<hullpoint>
					<hposition dim="0">1472.77</hposition>
					<hposition dim="1">1352.64</hposition>
				</hullpoint>
				<hullpoint>
					<hposition dim="0">1469.77</hposition>
					<hposition dim="1">1351.63</hposition>
				</hullpoint>
				<hullpoint>
					<hposition dim="0">1466.77</hposition>
					<hposition dim="1">1350.61</hposition>
				</hullpoint>
			</convexhull>
			<userParam type="string" name="sequence" value="DTTIASLEETNR"/>
		</feature>
		<feature id="159">
			<position dim="0">2107.23</position>
			<position dim="1">628.33</position>
			<intensity>1.3163e+10</intensity>
			<quality dim="0">678</quality>
			<quality dim="1">796</quality>
			<overallquality>0</overallquality>
			<charge>2</charge>
			<model name="">
			</model>
			<convexhull nr="0">
				<hullpoint>
					<hposition dim="0">2034.23</hposition>
					<hposition dim="1">628.31</hposition>
				</hullpoint>
				<hullpoint>
					<hposition dim="0">2043.23</hposition>
					<hposition dim="1">628.28</hposition>
				</hullpoint>
				<hullpoint>
					<hposition dim="0">2055.23</hposition>
					<hposition dim="1">628.26</hposition>
				</hullpoint>
				<hullpoint>
					<hposition dim="0">2385.23</hposition>
					<hposition dim="1">628.26</hposition>
				</hullpoint>
				<hullpoint>
					<hposition dim="0">2385.23</hposition>
					<hposition dim="1">630.9</hposition>
				</hullpoint>
				<hullpoint>
					<hposition dim="0">2382.23</hposition>
					<hposition dim="1">630.91</hposition>
				</hullpoint>
				<hullpoint>
					<hposition dim="0">2289.23</hposition>
					<hposition dim="1">630.92</hposition>
				</hullpoint>
				<hullpoint>
					<hposition dim="0">2085.23</hposition>
					<hposition dim="1">630.92</hposition>
				</hullpoint>
				<hullpoint>
					<hposition dim="0">2067.23</hposition>
					<hposition dim="1">630.9</hposition>
				</hullpoint>
				<hullpoint>
					<hposition dim="0">2061.23</hposition>
					<hposition dim="1">630.89</hposition>
				</hullpoint>
				<hullpoint>
					<hposition dim="0">2052.23</hposition>
					<hposition dim="1">630.86</hposition>
				</hullpoint>
				<hullpoint>
					<hposition dim="0">2046.23</hposition>
					<hposition dim="1">630.36</hposition>
				</hullpoint>
				<hullpoint>
					<hposition dim="0">2040.23</hposition>
					<hposition dim="1">629.85</hposition>
				</hullpoint>
				<hullpoint>
					<hposition dim="0">2034.23</hposition>
					<hposition dim="1">628.85</hposition>
				</hullpoint>
			</convexhull>
			<userParam type="string" name="sequence" value="EYQIIEPVHK"/>
		</feature>
		<feature id="160">
			<position dim="0">1691.94</position>
			<position dim="1">990.431</position>
			<intensity>7.0363e+09</intensity>
			<quality dim="0">550</quality>
			<quality dim="1">657</quality>
			<overallquality>0</overallquality>
			<charge>2</charge>
			<model name="">
			</model>
			<convexhull nr="0">
				<hullpoint>
					<hposition dim="0">1651.94</hposition>
					<hposition dim="1">990.401</hposition>
				</hullpoint>
				<hullpoint>
					<hposition dim="0">1654.94</hposition>
					<hposition dim="1">990.381</hposition>
				</hullpoint>
				<hullpoint>
					<hposition dim="0">1663.94</hposition>
					<hposition dim="1">990.351</hposition>
				</hullpoint>
				<hullpoint>
					<hposition dim="0">1969.94</hposition>
					<hposition dim="1">990.351</hposition>
				</hullpoint>
				<hullpoint>
					<hposition dim="0">1969.94</hposition>
					<hposition dim="1">993.501</hposition>
				</hullpoint>
				<hullpoint>
					<hposition dim="0">1888.94</hposition>
					<hposition dim="1">993.511</hposition>
				</hullpoint>
				<hullpoint>
					<hposition dim="0">1681.94</hposition>
					<hposition dim="1">993.511</hposition>
				</hullpoint>
				<hullpoint>
					<hposition dim="0">1672.94</hposition>
					<hposition dim="1">993.501</hposition>
				</hullpoint>
				<hullpoint>
					<hposition dim="0">1660.94</hposition>
					<hposition dim="1">993.461</hposition>
				</hullpoint>
				<hullpoint>
					<hposition dim="0">1657.94</hposition>
					<hposition dim="1">993.441</hposition>
				</hullpoint>
				<hullpoint>
					<hposition dim="0">1651.94</hposition>
					<hposition dim="1">991.941</hposition>
				</hullpoint>
			</convexhull>
			<userParam type="string" name="sequence" value="KPYMETSPSEEDTFYR"/>
		</feature>
		<feature id="161">
			<position dim="0">1816.76</position>
			<position dim="1">2171.9</position>
			<intensity>7.1518e+09</intensity>
			<quality dim="0">552</quality>
			<quality dim="1">699</quality>
			<overallquality>0</overallquality>
			<charge>1</charge>
			<model name="">
			</model>
			<convexhull nr="0">
				<hullpoint>
					<hposition dim="0">1656.76</hposition>
					<hposition dim="1">2171.8</hposition>
				</hullpoint>
				<hullpoint>
					<hposition dim="0">1842.76</hposition>
					<hposition dim="1">2171.8</hposition>
				</hullpoint>
				<hullpoint>
					<hposition dim="0">1848.76</hposition>
					<hposition dim="1">2171.81</hposition>
				</hullpoint>
				<hullpoint>
					<hposition dim="0">1854.76</hposition>
					<hposition dim="1">2171.83</hposition>
				</hullpoint>
				<hullpoint>
					<hposition dim="0">1860.76</hposition>
					<hposition dim="1">2171.87</hposition>
				</hullpoint>
				<hullpoint>
					<hposition dim="0">1860.76</hposition>
					<hposition dim="1">2172.89</hposition>
				</hullpoint>
				<hullpoint>
					<hposition dim="0">1857.76</hposition>
					<hposition dim="1">2174.9</hposition>
				</hullpoint>
				<hullpoint>
					<hposition dim="0">1854.76</hposition>
					<hposition dim="1">2176.89</hposition>
				</hullpoint>
				<hullpoint>
					<hposition dim="0">1656.76</hposition>
					<hposition dim="1">2176.89</hposition>
				</hullpoint>
			</convexhull>
			<userParam type="string" name="sequence" value="ENECHFYAGGQVYPGEASR"/>
		</feature>
		<feature id="162">
			<position dim="0">2734.95</position>
			<position dim="1">1505.66</position>
			<intensity>8.83427e+09</intensity>
			<quality dim="0">893</quality>
			<quality dim="1">1005</quality>
			<overallquality>0</overallquality>
			<charge>1</charge>
			<model name="">
			</model>
			<convexhull nr="0">
				<hullpoint>
					<hposition dim="0">2679.95</hposition>
					<hposition dim="1">1505.62</hposition>
				</hullpoint>
				<hullpoint>
					<hposition dim="0">2682.95</hposition>
					<hposition dim="1">1505.59</hposition>
				</hullpoint>
				<hullpoint>
					<hposition dim="0">2685.95</hposition>
					<hposition dim="1">1505.57</hposition>
				</hullpoint>
				<hullpoint>
					<hposition dim="0">2691.95</hposition>
					<hposition dim="1">1505.55</hposition>
				</hullpoint>
				<hullpoint>
					<hposition dim="0">2697.95</hposition>
					<hposition dim="1">1505.54</hposition>
				</hullpoint>
				<hullpoint>
					<hposition dim="0">2895.95</hposition>
					<hposition dim="1">1505.54</hposition>
				</hullpoint>
				<hullpoint>
					<hposition dim="0">2895.95</hposition>
					<hposition dim="1">1510.66</hposition>
				</hullpoint>
				<hullpoint>
					<hposition dim="0">2694.95</hposition>
					<hposition dim="1">1510.66</hposition>
				</hullpoint>
				<hullpoint>
					<hposition dim="0">2691.95</hposition>
					<hposition dim="1">1510.65</hposition>
				</hullpoint>
				<hullpoint>
					<hposition dim="0">2685.95</hposition>
					<hposition dim="1">1508.65</hposition>
				</hullpoint>
				<hullpoint>
					<hposition dim="0">2682.95</hposition>
					<hposition dim="1">1507.64</hposition>
				</hullpoint>
			</convexhull>
			<userParam type="string" name="sequence" value="ADVSCEPLEEVEK"/>
		</feature>
		<feature id="163">
			<position dim="0">598.422</position>
			<position dim="1">1484.73</position>
			<intensity>6.01015e+09</intensity>
			<quality dim="0">146</quality>
			<quality dim="1">293</quality>
			<overallquality>0</overallquality>
			<charge>1</charge>
			<model name="">
			</model>
			<convexhull nr="0">
				<hullpoint>
					<hposition dim="0">438.422</hposition>
					<hposition dim="1">1484.62</hposition>
				</hullpoint>
				<hullpoint>
					<hposition dim="0">624.422</hposition>
					<hposition dim="1">1484.62</hposition>
				</hullpoint>
				<hullpoint>
					<hposition dim="0">636.422</hposition>
					<hposition dim="1">1484.66</hposition>
				</hullpoint>
				<hullpoint>
					<hposition dim="0">639.422</hposition>
					<hposition dim="1">1484.68</hposition>
				</hullpoint>
				<hullpoint>
					<hposition dim="0">639.422</hposition>
					<hposition dim="1">1486.71</hposition>
				</hullpoint>
				<hullpoint>
					<hposition dim="0">633.422</hposition>
					<hposition dim="1">1488.73</hposition>
				</hullpoint>
				<hullpoint>
					<hposition dim="0">630.422</hposition>
					<hposition dim="1">1489.73</hposition>
				</hullpoint>
				<hullpoint>
					<hposition dim="0">438.422</hposition>
					<hposition dim="1">1489.73</hposition>
				</hullpoint>
			</convexhull>
			<userParam type="string" name="sequence" value="LTLSSPVAPACDPR"/>
		</feature>
		<feature id="164">
			<position dim="0">1426.95</position>
			<position dim="1">867.352</position>
			<intensity>7.35766e+09</intensity>
			<quality dim="0">438</quality>
			<quality dim="1">569</quality>
			<overallquality>0</overallquality>
			<charge>2</charge>
			<model name="">
			</model>
			<convexhull nr="0">
				<hullpoint>
					<hposition dim="0">1314.95</hposition>
					<hposition dim="1">867.272</hposition>
				</hullpoint>
				<hullpoint>
					<hposition dim="0">1455.95</hposition>
					<hposition dim="1">867.272</hposition>
				</hullpoint>
				<hullpoint>
					<hposition dim="0">1467.95</hposition>
					<hposition dim="1">867.312</hposition>
				</hullpoint>
				<hullpoint>
					<hposition dim="0">1467.95</hposition>
					<hposition dim="1">868.862</hposition>
				</hullpoint>
				<hullpoint>
					<hposition dim="0">1461.95</hposition>
					<hposition dim="1">869.882</hposition>
				</hullpoint>
				<hullpoint>
					<hposition dim="0">1458.95</hposition>
					<hposition dim="1">870.382</hposition>
				</hullpoint>
				<hullpoint>
					<hposition dim="0">1452.95</hposition>
					<hposition dim="1">870.412</hposition>
				</hullpoint>
				<hullpoint>
					<hposition dim="0">1443.95</hposition>
					<hposition dim="1">870.432</hposition>
				</hullpoint>
				<hullpoint>
					<hposition dim="0">1374.95</hposition>
					<hposition dim="1">870.432</hposition>
				</hullpoint>
				<hullpoint>
					<hposition dim="0">1344.95</hposition>
					<hposition dim="1">870.422</hposition>
				</hullpoint>
				<hullpoint>
					<hposition dim="0">1326.95</hposition>
					<hposition dim="1">870.412</hposition>
				</hullpoint>
				<hullpoint>
					<hposition dim="0">1314.95</hposition>
					<hposition dim="1">870.402</hposition>
				</hullpoint>
			</convexhull>
			<userParam type="string" name="sequence" value="SYGDASFCYDPVSHK"/>
		</feature>
		<feature id="165">
			<position dim="0">2183.32</position>
			<position dim="1">1356.66</position>
			<intensity>1.04856e+10</intensity>
			<quality dim="0">709</quality>
			<quality dim="1">821</quality>
			<overallquality>0</overallquality>
			<charge>1</charge>
			<model name="">
			</model>
			<convexhull nr="0">
				<hullpoint>
					<hposition dim="0">2128.32</hposition>
					<hposition dim="1">1356.56</hposition>
				</hullpoint>
				<hullpoint>
					<hposition dim="0">2143.32</hposition>
					<hposition dim="1">1356.51</hposition>
				</hullpoint>
				<hullpoint>
					<hposition dim="0">2461.32</hposition>
					<hposition dim="1">1356.51</hposition>
				</hullpoint>
				<hullpoint>
					<hposition dim="0">2461.32</hposition>
					<hposition dim="1">1361.65</hposition>
				</hullpoint>
				<hullpoint>
					<hposition dim="0">2428.32</hposition>
					<hposition dim="1">1361.66</hposition>
				</hullpoint>
				<hullpoint>
					<hposition dim="0">2158.32</hposition>
					<hposition dim="1">1361.66</hposition>
				</hullpoint>
				<hullpoint>
					<hposition dim="0">2146.32</hposition>
					<hposition dim="1">1361.64</hposition>
				</hullpoint>
				<hullpoint>
					<hposition dim="0">2143.32</hposition>
					<hposition dim="1">1361.63</hposition>
				</hullpoint>
				<hullpoint>
					<hposition dim="0">2140.32</hposition>
					<hposition dim="1">1361.61</hposition>
				</hullpoint>
				<hullpoint>
					<hposition dim="0">2134.32</hposition>
					<hposition dim="1">1360.59</hposition>
				</hullpoint>
				<hullpoint>
					<hposition dim="0">2131.32</hposition>
					<hposition dim="1">1359.59</hposition>
				</hullpoint>
				<hullpoint>
					<hposition dim="0">2128.32</hposition>
					<hposition dim="1">1357.61</hposition>
				</hullpoint>
			</convexhull>
			<userParam type="string" name="sequence" value="EPEFPVEPVGEK"/>
		</feature>
		<feature id="166">
			<position dim="0">1047.87</position>
			<position dim="1">1207.61</position>
			<intensity>1.25463e+10</intensity>
			<quality dim="0">322</quality>
			<quality dim="1">442</quality>
			<overallquality>0</overallquality>
			<charge>1</charge>
			<model name="">
			</model>
			<convexhull nr="0">
				<hullpoint>
					<hposition dim="0">968.865</hposition>
					<hposition dim="1">1207.59</hposition>
				</hullpoint>
				<hullpoint>
					<hposition dim="0">977.865</hposition>
					<hposition dim="1">1207.56</hposition>
				</hullpoint>
				<hullpoint>
					<hposition dim="0">986.865</hposition>
					<hposition dim="1">1207.54</hposition>
				</hullpoint>
				<hullpoint>
					<hposition dim="0">992.865</hposition>
					<hposition dim="1">1207.53</hposition>
				</hullpoint>
				<hullpoint>
					<hposition dim="0">1139.87</hposition>
					<hposition dim="1">1207.53</hposition>
				</hullpoint>
				<hullpoint>
					<hposition dim="0">1151.87</hposition>
					<hposition dim="1">1207.54</hposition>
				</hullpoint>
				<hullpoint>
					<hposition dim="0">1157.87</hposition>
					<hposition dim="1">1207.55</hposition>
				</hullpoint>
				<hullpoint>
					<hposition dim="0">1160.87</hposition>
					<hposition dim="1">1207.56</hposition>
				</hullpoint>
				<hullpoint>
					<hposition dim="0">1160.87</hposition>
					<hposition dim="1">1210.65</hposition>
				</hullpoint>
				<hullpoint>
					<hposition dim="0">1157.87</hposition>
					<hposition dim="1">1211.65</hposition>
				</hullpoint>
				<hullpoint>
					<hposition dim="0">1154.87</hposition>
					<hposition dim="1">1212.61</hposition>
				</hullpoint>
				<hullpoint>
					<hposition dim="0">986.865</hposition>
					<hposition dim="1">1212.61</hposition>
				</hullpoint>
				<hullpoint>
					<hposition dim="0">980.865</hposition>
					<hposition dim="1">1211.63</hposition>
				</hullpoint>
				<hullpoint>
					<hposition dim="0">971.865</hposition>
					<hposition dim="1">1209.62</hposition>
				</hullpoint>
				<hullpoint>
					<hposition dim="0">968.865</hposition>
					<hposition dim="1">1208.62</hposition>
				</hullpoint>
			</convexhull>
			<userParam type="string" name="sequence" value="LDYLTETQPK"/>
		</feature>
		<feature id="167">
			<position dim="0">2762.85</position>
			<position dim="1">1322.68</position>
			<intensity>1.02546e+10</intensity>
			<quality dim="0">900</quality>
			<quality dim="1">1014</quality>
			<overallquality>0</overallquality>
			<charge>1</charge>
			<model name="">
			</model>
			<convexhull nr="0">
				<hullpoint>
					<hposition dim="0">2701.85</hposition>
					<hposition dim="1">1322.67</hposition>
				</hullpoint>
				<hullpoint>
					<hposition dim="0">2704.85</hposition>
					<hposition dim="1">1322.65</hposition>
				</hullpoint>
				<hullpoint>
					<hposition dim="0">2713.85</hposition>
					<hposition dim="1">1322.62</hposition>
				</hullpoint>
				<hullpoint>
					<hposition dim="0">2719.85</hposition>
					<hposition dim="1">1322.61</hposition>
				</hullpoint>
				<hullpoint>
					<hposition dim="0">2728.85</hposition>
					<hposition dim="1">1322.6</hposition>
				</hullpoint>
				<hullpoint>
					<hposition dim="0">3040.85</hposition>
					<hposition dim="1">1322.6</hposition>
				</hullpoint>
				<hullpoint>
					<hposition dim="0">3040.85</hposition>
					<hposition dim="1">1327.68</hposition>
				</hullpoint>
				<hullpoint>
					<hposition dim="0">2716.85</hposition>
					<hposition dim="1">1327.68</hposition>
				</hullpoint>
				<hullpoint>
					<hposition dim="0">2710.85</hposition>
					<hposition dim="1">1326.7</hposition>
				</hullpoint>
				<hullpoint>
					<hposition dim="0">2704.85</hposition>
					<hposition dim="1">1324.7</hposition>
				</hullpoint>
				<hullpoint>
					<hposition dim="0">2701.85</hposition>
					<hposition dim="1">1322.7</hposition>
				</hullpoint>
			</convexhull>
			<userParam type="string" name="sequence" value="IYTPVEESSIGK"/>
		</feature>
		<feature id="168">
			<position dim="0">1561.22</position>
			<position dim="1">663.813</position>
			<intensity>1.18331e+10</intensity>
			<quality dim="0">498</quality>
			<quality dim="1">614</quality>
			<overallquality>0</overallquality>
			<charge>2</charge>
			<model name="">
			</model>
			<convexhull nr="0">
				<hullpoint>
					<hposition dim="0">1494.22</hposition>
					<hposition dim="1">663.793</hposition>
				</hullpoint>
				<hullpoint>
					<hposition dim="0">1503.22</hposition>
					<hposition dim="1">663.763</hposition>
				</hullpoint>
				<hullpoint>
					<hposition dim="0">1512.22</hposition>
					<hposition dim="1">663.743</hposition>
				</hullpoint>
				<hullpoint>
					<hposition dim="0">1521.22</hposition>
					<hposition dim="1">663.733</hposition>
				</hullpoint>
				<hullpoint>
					<hposition dim="0">1839.22</hposition>
					<hposition dim="1">663.733</hposition>
				</hullpoint>
				<hullpoint>
					<hposition dim="0">1839.22</hposition>
					<hposition dim="1">666.393</hposition>
				</hullpoint>
				<hullpoint>
					<hposition dim="0">1536.22</hposition>
					<hposition dim="1">666.393</hposition>
				</hullpoint>
				<hullpoint>
					<hposition dim="0">1527.22</hposition>
					<hposition dim="1">666.383</hposition>
				</hullpoint>
				<hullpoint>
					<hposition dim="0">1521.22</hposition>
					<hposition dim="1">666.373</hposition>
				</hullpoint>
				<hullpoint>
					<hposition dim="0">1512.22</hposition>
					<hposition dim="1">666.343</hposition>
				</hullpoint>
				<hullpoint>
					<hposition dim="0">1509.22</hposition>
					<hposition dim="1">666.323</hposition>
				</hullpoint>
				<hullpoint>
					<hposition dim="0">1500.22</hposition>
					<hposition dim="1">665.333</hposition>
				</hullpoint>
				<hullpoint>
					<hposition dim="0">1497.22</hposition>
					<hposition dim="1">664.833</hposition>
				</hullpoint>
				<hullpoint>
					<hposition dim="0">1494.22</hposition>
					<hposition dim="1">664.323</hposition>
				</hullpoint>
			</convexhull>
			<userParam type="string" name="sequence" value="QTSLTDFYHSK"/>
		</feature>
		<feature id="169">
			<position dim="0">1989.79</position>
			<position dim="1">1198.55</position>
			<intensity>5.83109e+09</intensity>
			<quality dim="0">609</quality>
			<quality dim="1">756</quality>
			<overallquality>0</overallquality>
			<charge>2</charge>
			<model name="">
			</model>
			<convexhull nr="0">
				<hullpoint>
					<hposition dim="0">1829.79</hposition>
					<hposition dim="1">1198.41</hposition>
				</hullpoint>
				<hullpoint>
					<hposition dim="0">2012.79</hposition>
					<hposition dim="1">1198.41</hposition>
				</hullpoint>
				<hullpoint>
					<hposition dim="0">2024.79</hposition>
					<hposition dim="1">1198.45</hposition>
				</hullpoint>
				<hullpoint>
					<hposition dim="0">2027.79</hposition>
					<hposition dim="1">1198.49</hposition>
				</hullpoint>
				<hullpoint>
					<hposition dim="0">2027.79</hposition>
					<hposition dim="1">1199</hposition>
				</hullpoint>
				<hullpoint>
					<hposition dim="0">2024.79</hposition>
					<hposition dim="1">1200.5</hposition>
				</hullpoint>
				<hullpoint>
					<hposition dim="0">2021.79</hposition>
					<hposition dim="1">1201.49</hposition>
				</hullpoint>
				<hullpoint>
					<hposition dim="0">2018.79</hposition>
					<hposition dim="1">1202.01</hposition>
				</hullpoint>
				<hullpoint>
					<hposition dim="0">2015.79</hposition>
					<hposition dim="1">1202.03</hposition>
				</hullpoint>
				<hullpoint>
					<hposition dim="0">2009.79</hposition>
					<hposition dim="1">1202.05</hposition>
				</hullpoint>
				<hullpoint>
					<hposition dim="0">1997.79</hposition>
					<hposition dim="1">1202.07</hposition>
				</hullpoint>
				<hullpoint>
					<hposition dim="0">1835.79</hposition>
					<hposition dim="1">1202.07</hposition>
				</hullpoint>
				<hullpoint>
					<hposition dim="0">1829.79</hposition>
					<hposition dim="1">1202.06</hposition>
				</hullpoint>
			</convexhull>
			<userParam type="string" name="sequence" value="ISPASPAGSPNADFAAHEESLGDR"/>
		</feature>
		<feature id="170">
			<position dim="0">1331.7</position>
			<position dim="1">1352.6</position>
			<intensity>1.14239e+10</intensity>
			<quality dim="0">421</quality>
			<quality dim="1">537</quality>
			<overallquality>0</overallquality>
			<charge>1</charge>
			<model name="">
			</model>
			<convexhull nr="0">
				<hullpoint>
					<hposition dim="0">1264.7</hposition>
					<hposition dim="1">1352.57</hposition>
				</hullpoint>
				<hullpoint>
					<hposition dim="0">1267.7</hposition>
					<hposition dim="1">1352.55</hposition>
				</hullpoint>
				<hullpoint>
					<hposition dim="0">1270.7</hposition>
					<hposition dim="1">1352.54</hposition>
				</hullpoint>
				<hullpoint>
					<hposition dim="0">1282.7</hposition>
					<hposition dim="1">1352.51</hposition>
				</hullpoint>
				<hullpoint>
					<hposition dim="0">1609.7</hposition>
					<hposition dim="1">1352.51</hposition>
				</hullpoint>
				<hullpoint>
					<hposition dim="0">1609.7</hposition>
					<hposition dim="1">1357.6</hposition>
				</hullpoint>
				<hullpoint>
					<hposition dim="0">1279.7</hposition>
					<hposition dim="1">1357.6</hposition>
				</hullpoint>
				<hullpoint>
					<hposition dim="0">1276.7</hposition>
					<hposition dim="1">1357.59</hposition>
				</hullpoint>
				<hullpoint>
					<hposition dim="0">1270.7</hposition>
					<hposition dim="1">1355.61</hposition>
				</hullpoint>
				<hullpoint>
					<hposition dim="0">1267.7</hposition>
					<hposition dim="1">1354.61</hposition>
				</hullpoint>
				<hullpoint>
					<hposition dim="0">1264.7</hposition>
					<hposition dim="1">1353.59</hposition>
				</hullpoint>
			</convexhull>
			<userParam type="string" name="sequence" value="LYVCGGFHGADR"/>
		</feature>
		<feature id="171">
			<position dim="0">1500.56</position>
			<position dim="1">1363.63</position>
			<intensity>7.89447e+09</intensity>
			<quality dim="0">446</quality>
			<quality dim="1">593</quality>
			<overallquality>0</overallquality>
			<charge>1</charge>
			<model name="">
			</model>
			<convexhull nr="0">
				<hullpoint>
					<hposition dim="0">1340.56</hposition>
					<hposition dim="1">1363.42</hposition>
				</hullpoint>
				<hullpoint>
					<hposition dim="0">1532.56</hposition>
					<hposition dim="1">1363.42</hposition>
				</hullpoint>
				<hullpoint>
					<hposition dim="0">1541.56</hposition>
					<hposition dim="1">1363.45</hposition>
				</hullpoint>
				<hullpoint>
					<hposition dim="0">1544.56</hposition>
					<hposition dim="1">1363.47</hposition>
				</hullpoint>
				<hullpoint>
					<hposition dim="0">1544.56</hposition>
					<hposition dim="1">1365.52</hposition>
				</hullpoint>
				<hullpoint>
					<hposition dim="0">1541.56</hposition>
					<hposition dim="1">1367.51</hposition>
				</hullpoint>
				<hullpoint>
					<hposition dim="0">1538.56</hposition>
					<hposition dim="1">1368.52</hposition>
				</hullpoint>
				<hullpoint>
					<hposition dim="0">1535.56</hposition>
					<hposition dim="1">1368.54</hposition>
				</hullpoint>
				<hullpoint>
					<hposition dim="0">1529.56</hposition>
					<hposition dim="1">1368.56</hposition>
				</hullpoint>
				<hullpoint>
					<hposition dim="0">1517.56</hposition>
					<hposition dim="1">1368.58</hposition>
				</hullpoint>
				<hullpoint>
					<hposition dim="0">1346.56</hposition>
					<hposition dim="1">1368.58</hposition>
				</hullpoint>
				<hullpoint>
					<hposition dim="0">1340.56</hposition>
					<hposition dim="1">1368.57</hposition>
				</hullpoint>
			</convexhull>
			<userParam type="string" name="sequence" value="TESLQGLESDER"/>
		</feature>
		<feature id="172">
			<position dim="0">993.325</position>
			<position dim="1">2174.05</position>
			<intensity>8.52687e+09</intensity>
			<quality dim="0">315</quality>
			<quality dim="1">424</quality>
			<overallquality>0</overallquality>
			<charge>1</charge>
			<model name="">
			</model>
			<convexhull nr="0">
				<hullpoint>
					<hposition dim="0">947.325</hposition>
					<hposition dim="1">2173.94</hposition>
				</hullpoint>
				<hullpoint>
					<hposition dim="0">953.325</hposition>
					<hposition dim="1">2173.9</hposition>
				</hullpoint>
				<hullpoint>
					<hposition dim="0">962.325</hposition>
					<hposition dim="1">2173.88</hposition>
				</hullpoint>
				<hullpoint>
					<hposition dim="0">1271.33</hposition>
					<hposition dim="1">2173.88</hposition>
				</hullpoint>
				<hullpoint>
					<hposition dim="0">1271.33</hposition>
					<hposition dim="1">2179.04</hposition>
				</hullpoint>
				<hullpoint>
					<hposition dim="0">974.325</hposition>
					<hposition dim="1">2179.04</hposition>
				</hullpoint>
				<hullpoint>
					<hposition dim="0">962.325</hposition>
					<hposition dim="1">2179.02</hposition>
				</hullpoint>
				<hullpoint>
					<hposition dim="0">953.325</hposition>
					<hposition dim="1">2178.99</hposition>
				</hullpoint>
				<hullpoint>
					<hposition dim="0">950.325</hposition>
					<hposition dim="1">2177.98</hposition>
				</hullpoint>
				<hullpoint>
					<hposition dim="0">947.325</hposition>
					<hposition dim="1">2175.98</hposition>
				</hullpoint>
			</convexhull>
			<userParam type="string" name="sequence" value="ETDLPQPGHLAADGPATAWAR"/>
		</feature>
		<feature id="173">
			<position dim="0">2232.73</position>
			<position dim="1">2364.27</position>
			<intensity>5.73302e+09</intensity>
			<quality dim="0">732</quality>
			<quality dim="1">837</quality>
			<overallquality>0</overallquality>
			<charge>1</charge>
			<model name="">
			</model>
			<convexhull nr="0">
				<hullpoint>
					<hposition dim="0">2198.73</hposition>
					<hposition dim="1">2364.15</hposition>
				</hullpoint>
				<hullpoint>
					<hposition dim="0">2201.73</hposition>
					<hposition dim="1">2364.13</hposition>
				</hullpoint>
				<hullpoint>
					<hposition dim="0">2210.73</hposition>
					<hposition dim="1">2364.1</hposition>
				</hullpoint>
				<hullpoint>
					<hposition dim="0">2216.73</hposition>
					<hposition dim="1">2364.09</hposition>
				</hullpoint>
				<hullpoint>
					<hposition dim="0">2510.73</hposition>
					<hposition dim="1">2364.09</hposition>
				</hullpoint>
				<hullpoint>
					<hposition dim="0">2510.73</hposition>
					<hposition dim="1">2369.26</hposition>
				</hullpoint>
				<hullpoint>
					<hposition dim="0">2219.73</hposition>
					<hposition dim="1">2369.26</hposition>
				</hullpoint>
				<hullpoint>
					<hposition dim="0">2213.73</hposition>
					<hposition dim="1">2369.25</hposition>
				</hullpoint>
				<hullpoint>
					<hposition dim="0">2207.73</hposition>
					<hposition dim="1">2369.23</hposition>
				</hullpoint>
				<hullpoint>
					<hposition dim="0">2201.73</hposition>
					<hposition dim="1">2369.19</hposition>
				</hullpoint>
				<hullpoint>
					<hposition dim="0">2198.73</hposition>
					<hposition dim="1">2367.19</hposition>
				</hullpoint>
			</convexhull>
			<userParam type="string" name="sequence" value="QSLLGPPPVGVPINPSQLNHSGR"/>
		</feature>
		<feature id="174">
			<position dim="0">1983.92</position>
			<position dim="1">1231.65</position>
			<intensity>8.05462e+09</intensity>
			<quality dim="0">608</quality>
			<quality dim="1">755</quality>
			<overallquality>0</overallquality>
			<charge>1</charge>
			<model name="">
			</model>
			<convexhull nr="0">
				<hullpoint>
					<hposition dim="0">1823.92</hposition>
					<hposition dim="1">1231.55</hposition>
				</hullpoint>
				<hullpoint>
					<hposition dim="0">2012.92</hposition>
					<hposition dim="1">1231.55</hposition>
				</hullpoint>
				<hullpoint>
					<hposition dim="0">2018.92</hposition>
					<hposition dim="1">1231.56</hposition>
				</hullpoint>
				<hullpoint>
					<hposition dim="0">2021.92</hposition>
					<hposition dim="1">1231.57</hposition>
				</hullpoint>
				<hullpoint>
					<hposition dim="0">2027.92</hposition>
					<hposition dim="1">1231.6</hposition>
				</hullpoint>
				<hullpoint>
					<hposition dim="0">2027.92</hposition>
					<hposition dim="1">1232.65</hposition>
				</hullpoint>
				<hullpoint>
					<hposition dim="0">2024.92</hposition>
					<hposition dim="1">1234.64</hposition>
				</hullpoint>
				<hullpoint>
					<hposition dim="0">2021.92</hposition>
					<hposition dim="1">1235.64</hposition>
				</hullpoint>
				<hullpoint>
					<hposition dim="0">2018.92</hposition>
					<hposition dim="1">1236.63</hposition>
				</hullpoint>
				<hullpoint>
					<hposition dim="0">2015.92</hposition>
					<hposition dim="1">1236.65</hposition>
				</hullpoint>
				<hullpoint>
					<hposition dim="0">1823.92</hposition>
					<hposition dim="1">1236.65</hposition>
				</hullpoint>
			</convexhull>
			<userParam type="string" name="sequence" value="QILAGESGSLEK"/>
		</feature>
		<feature id="175">
			<position dim="0">1881.32</position>
			<position dim="1">722.338</position>
			<intensity>9.79477e+09</intensity>
			<quality dim="0">610</quality>
			<quality dim="1">720</quality>
			<overallquality>0</overallquality>
			<charge>2</charge>
			<model name="">
			</model>
			<convexhull nr="0">
				<hullpoint>
					<hposition dim="0">1832.32</hposition>
					<hposition dim="1">722.328</hposition>
				</hullpoint>
				<hullpoint>
					<hposition dim="0">1835.32</hposition>
					<hposition dim="1">722.308</hposition>
				</hullpoint>
				<hullpoint>
					<hposition dim="0">1844.32</hposition>
					<hposition dim="1">722.278</hposition>
				</hullpoint>
				<hullpoint>
					<hposition dim="0">2144.32</hposition>
					<hposition dim="1">722.278</hposition>
				</hullpoint>
				<hullpoint>
					<hposition dim="0">2144.32</hposition>
					<hposition dim="1">725.408</hposition>
				</hullpoint>
				<hullpoint>
					<hposition dim="0">2102.32</hposition>
					<hposition dim="1">725.418</hposition>
				</hullpoint>
				<hullpoint>
					<hposition dim="0">2048.32</hposition>
					<hposition dim="1">725.428</hposition>
				</hullpoint>
				<hullpoint>
					<hposition dim="0">1985.32</hposition>
					<hposition dim="1">725.438</hposition>
				</hullpoint>
				<hullpoint>
					<hposition dim="0">1874.32</hposition>
					<hposition dim="1">725.438</hposition>
				</hullpoint>
				<hullpoint>
					<hposition dim="0">1862.32</hposition>
					<hposition dim="1">725.428</hposition>
				</hullpoint>
				<hullpoint>
					<hposition dim="0">1850.32</hposition>
					<hposition dim="1">725.408</hposition>
				</hullpoint>
				<hullpoint>
					<hposition dim="0">1844.32</hposition>
					<hposition dim="1">725.388</hposition>
				</hullpoint>
				<hullpoint>
					<hposition dim="0">1838.32</hposition>
					<hposition dim="1">724.388</hposition>
				</hullpoint>
				<hullpoint>
					<hposition dim="0">1832.32</hposition>
					<hposition dim="1">723.368</hposition>
				</hullpoint>
			</convexhull>
			<userParam type="string" name="sequence" value="MSAQEVMQAVGHR"/>
		</feature>
		<feature id="176">
			<position dim="0">2349.38</position>
			<position dim="1">1336.65</position>
			<intensity>7.04131e+09</intensity>
			<quality dim="0">769</quality>
			<quality dim="1">876</quality>
			<overallquality>0</overallquality>
			<charge>1</charge>
			<model name="">
			</model>
			<convexhull nr="0">
				<hullpoint>
					<hposition dim="0">2309.38</hposition>
					<hposition dim="1">1336.7</hposition>
				</hullpoint>
				<hullpoint>
					<hposition dim="0">2315.38</hposition>
					<hposition dim="1">1336.67</hposition>
				</hullpoint>
				<hullpoint>
					<hposition dim="0">2318.38</hposition>
					<hposition dim="1">1336.66</hposition>
				</hullpoint>
				<hullpoint>
					<hposition dim="0">2546.38</hposition>
					<hposition dim="1">1336.66</hposition>
				</hullpoint>
				<hullpoint>
					<hposition dim="0">2546.38</hposition>
					<hposition dim="1">1340.8</hposition>
				</hullpoint>
				<hullpoint>
					<hposition dim="0">2540.38</hposition>
					<hposition dim="1">1340.81</hposition>
				</hullpoint>
				<hullpoint>
					<hposition dim="0">2486.38</hposition>
					<hposition dim="1">1340.82</hposition>
				</hullpoint>
				<hullpoint>
					<hposition dim="0">2330.38</hposition>
					<hposition dim="1">1340.82</hposition>
				</hullpoint>
				<hullpoint>
					<hposition dim="0">2318.38</hposition>
					<hposition dim="1">1340.78</hposition>
				</hullpoint>
				<hullpoint>
					<hposition dim="0">2315.38</hposition>
					<hposition dim="1">1340.76</hposition>
				</hullpoint>
				<hullpoint>
					<hposition dim="0">2312.38</hposition>
					<hposition dim="1">1339.76</hposition>
				</hullpoint>
				<hullpoint>
					<hposition dim="0">2309.38</hposition>
					<hposition dim="1">1338.75</hposition>
				</hullpoint>
			</convexhull>
			<userParam type="string" name="sequence" value="LNISFPATGCQK"/>
		</feature>
		<feature id="177">
			<position dim="0">2890.03</position>
			<position dim="1">1368.64</position>
			<intensity>4.54677e+09</intensity>
			<quality dim="0">910</quality>
			<quality dim="1">1057</quality>
			<overallquality>0</overallquality>
			<charge>1</charge>
			<model name="">
			</model>
			<convexhull nr="0">
				<hullpoint>
					<hposition dim="0">2730.03</hposition>
					<hposition dim="1">1368.53</hposition>
				</hullpoint>
				<hullpoint>
					<hposition dim="0">2907.03</hposition>
					<hposition dim="1">1368.53</hposition>
				</hullpoint>
				<hullpoint>
					<hposition dim="0">2916.03</hposition>
					<hposition dim="1">1368.56</hposition>
				</hullpoint>
				<hullpoint>
					<hposition dim="0">2919.03</hposition>
					<hposition dim="1">1368.58</hposition>
				</hullpoint>
				<hullpoint>
					<hposition dim="0">2919.03</hposition>
					<hposition dim="1">1370.63</hposition>
				</hullpoint>
				<hullpoint>
					<hposition dim="0">2916.03</hposition>
					<hposition dim="1">1372.63</hposition>
				</hullpoint>
				<hullpoint>
					<hposition dim="0">2913.03</hposition>
					<hposition dim="1">1373.64</hposition>
				</hullpoint>
				<hullpoint>
					<hposition dim="0">2730.03</hposition>
					<hposition dim="1">1373.64</hposition>
				</hullpoint>
			</convexhull>
			<userParam type="string" name="sequence" value="NQYLITNCVDK"/>
		</feature>
		<feature id="178">
			<position dim="0">1497.12</position>
			<position dim="1">838.449</position>
			<intensity>8.21223e+09</intensity>
			<quality dim="0">445</quality>
			<quality dim="1">592</quality>
			<overallquality>0</overallquality>
			<charge>3</charge>
			<model name="">
			</model>
			<convexhull nr="0">
				<hullpoint>
					<hposition dim="0">1337.12</hposition>
					<hposition dim="1">838.369</hposition>
				</hullpoint>
				<hullpoint>
					<hposition dim="0">1526.12</hposition>
					<hposition dim="1">838.369</hposition>
				</hullpoint>
				<hullpoint>
					<hposition dim="0">1532.12</hposition>
					<hposition dim="1">838.379</hposition>
				</hullpoint>
				<hullpoint>
					<hposition dim="0">1541.12</hposition>
					<hposition dim="1">838.409</hposition>
				</hullpoint>
				<hullpoint>
					<hposition dim="0">1544.12</hposition>
					<hposition dim="1">838.429</hposition>
				</hullpoint>
				<hullpoint>
					<hposition dim="0">1544.12</hposition>
					<hposition dim="1">839.449</hposition>
				</hullpoint>
				<hullpoint>
					<hposition dim="0">1538.12</hposition>
					<hposition dim="1">840.449</hposition>
				</hullpoint>
				<hullpoint>
					<hposition dim="0">1535.12</hposition>
					<hposition dim="1">840.789</hposition>
				</hullpoint>
				<hullpoint>
					<hposition dim="0">1532.12</hposition>
					<hposition dim="1">840.819</hposition>
				</hullpoint>
				<hullpoint>
					<hposition dim="0">1526.12</hposition>
					<hposition dim="1">840.839</hposition>
				</hullpoint>
				<hullpoint>
					<hposition dim="0">1514.12</hposition>
					<hposition dim="1">840.859</hposition>
				</hullpoint>
				<hullpoint>
					<hposition dim="0">1499.12</hposition>
					<hposition dim="1">840.869</hposition>
				</hullpoint>
				<hullpoint>
					<hposition dim="0">1448.12</hposition>
					<hposition dim="1">840.869</hposition>
				</hullpoint>
				<hullpoint>
					<hposition dim="0">1337.12</hposition>
					<hposition dim="1">840.859</hposition>
				</hullpoint>
			</convexhull>
			<userParam type="string" name="sequence" value="LSAITIMDPGSNTKPTLPPIPHGR"/>
		</feature>
		<feature id="179">
			<position dim="0">1918.98</position>
			<position dim="1">943.982</position>
			<intensity>1.2638e+10</intensity>
			<quality dim="0">616</quality>
			<quality dim="1">733</quality>
			<overallquality>0</overallquality>
			<charge>2</charge>
			<model name="">
			</model>
			<convexhull nr="0">
				<hullpoint>
					<hposition dim="0">1848.98</hposition>
					<hposition dim="1">943.902</hposition>
				</hullpoint>
				<hullpoint>
					<hposition dim="0">1860.98</hposition>
					<hposition dim="1">943.862</hposition>
				</hullpoint>
				<hullpoint>
					<hposition dim="0">1866.98</hposition>
					<hposition dim="1">943.852</hposition>
				</hullpoint>
				<hullpoint>
					<hposition dim="0">1875.98</hposition>
					<hposition dim="1">943.842</hposition>
				</hullpoint>
				<hullpoint>
					<hposition dim="0">2046.98</hposition>
					<hposition dim="1">943.842</hposition>
				</hullpoint>
				<hullpoint>
					<hposition dim="0">2061.98</hposition>
					<hposition dim="1">943.852</hposition>
				</hullpoint>
				<hullpoint>
					<hposition dim="0">2061.98</hposition>
					<hposition dim="1">946.972</hposition>
				</hullpoint>
				<hullpoint>
					<hposition dim="0">2052.98</hposition>
					<hposition dim="1">946.982</hposition>
				</hullpoint>
				<hullpoint>
					<hposition dim="0">2037.98</hposition>
					<hposition dim="1">946.992</hposition>
				</hullpoint>
				<hullpoint>
					<hposition dim="0">2013.98</hposition>
					<hposition dim="1">947.002</hposition>
				</hullpoint>
				<hullpoint>
					<hposition dim="0">1980.98</hposition>
					<hposition dim="1">947.012</hposition>
				</hullpoint>
				<hullpoint>
					<hposition dim="0">1893.98</hposition>
					<hposition dim="1">947.012</hposition>
				</hullpoint>
				<hullpoint>
					<hposition dim="0">1884.98</hposition>
					<hposition dim="1">947.002</hposition>
				</hullpoint>
				<hullpoint>
					<hposition dim="0">1872.98</hposition>
					<hposition dim="1">946.982</hposition>
				</hullpoint>
				<hullpoint>
					<hposition dim="0">1863.98</hposition>
					<hposition dim="1">946.952</hposition>
				</hullpoint>
				<hullpoint>
					<hposition dim="0">1860.98</hposition>
					<hposition dim="1">946.932</hposition>
				</hullpoint>
				<hullpoint>
					<hposition dim="0">1857.98</hposition>
					<hposition dim="1">946.442</hposition>
				</hullpoint>
				<hullpoint>
					<hposition dim="0">1848.98</hposition>
					<hposition dim="1">944.942</hposition>
				</hullpoint>
			</convexhull>
			<userParam type="string" name="sequence" value="DSGPAALGDATHPPQLLAR"/>
		</feature>
		<feature id="180">
			<position dim="0">1422.4</position>
			<position dim="1">1411.65</position>
			<intensity>5.10215e+09</intensity>
			<quality dim="0">420</quality>
			<quality dim="1">567</quality>
			<overallquality>0</overallquality>
			<charge>1</charge>
			<model name="">
			</model>
			<convexhull nr="0">
				<hullpoint>
					<hposition dim="0">1262.4</hposition>
					<hposition dim="1">1411.46</hposition>
				</hullpoint>
				<hullpoint>
					<hposition dim="0">1442.4</hposition>
					<hposition dim="1">1411.46</hposition>
				</hullpoint>
				<hullpoint>
					<hposition dim="0">1451.4</hposition>
					<hposition dim="1">1411.49</hposition>
				</hullpoint>
				<hullpoint>
					<hposition dim="0">1454.4</hposition>
					<hposition dim="1">1411.51</hposition>
				</hullpoint>
				<hullpoint>
					<hposition dim="0">1454.4</hposition>
					<hposition dim="1">1413.55</hposition>
				</hullpoint>
				<hullpoint>
					<hposition dim="0">1451.4</hposition>
					<hposition dim="1">1415.55</hposition>
				</hullpoint>
				<hullpoint>
					<hposition dim="0">1448.4</hposition>
					<hposition dim="1">1416.56</hposition>
				</hullpoint>
				<hullpoint>
					<hposition dim="0">1442.4</hposition>
					<hposition dim="1">1416.6</hposition>
				</hullpoint>
				<hullpoint>
					<hposition dim="0">1433.4</hposition>
					<hposition dim="1">1416.62</hposition>
				</hullpoint>
				<hullpoint>
					<hposition dim="0">1262.4</hposition>
					<hposition dim="1">1416.62</hposition>
				</hullpoint>
			</convexhull>
			<userParam type="string" name="sequence" value="SIAEEQYSDLEK"/>
		</feature>
		<feature id="181">
			<position dim="0">1797.99</position>
			<position dim="1">1071.54</position>
			<intensity>8.01954e+09</intensity>
			<quality dim="0">546</quality>
			<quality dim="1">693</quality>
			<overallquality>0</overallquality>
			<charge>2</charge>
			<model name="">
			</model>
			<convexhull nr="0">
				<hullpoint>
					<hposition dim="0">1637.99</hposition>
					<hposition dim="1">1071.41</hposition>
				</hullpoint>
				<hullpoint>
					<hposition dim="0">1835.99</hposition>
					<hposition dim="1">1071.41</hposition>
				</hullpoint>
				<hullpoint>
					<hposition dim="0">1847.99</hposition>
					<hposition dim="1">1071.44</hposition>
				</hullpoint>
				<hullpoint>
					<hposition dim="0">1850.99</hposition>
					<hposition dim="1">1071.45</hposition>
				</hullpoint>
				<hullpoint>
					<hposition dim="0">1853.99</hposition>
					<hposition dim="1">1071.47</hposition>
				</hullpoint>
				<hullpoint>
					<hposition dim="0">1853.99</hposition>
					<hposition dim="1">1072.51</hposition>
				</hullpoint>
				<hullpoint>
					<hposition dim="0">1850.99</hposition>
					<hposition dim="1">1073.49</hposition>
				</hullpoint>
				<hullpoint>
					<hposition dim="0">1838.99</hposition>
					<hposition dim="1">1075.01</hposition>
				</hullpoint>
				<hullpoint>
					<hposition dim="0">1835.99</hposition>
					<hposition dim="1">1075.03</hposition>
				</hullpoint>
				<hullpoint>
					<hposition dim="0">1832.99</hposition>
					<hposition dim="1">1075.04</hposition>
				</hullpoint>
				<hullpoint>
					<hposition dim="0">1820.99</hposition>
					<hposition dim="1">1075.06</hposition>
				</hullpoint>
				<hullpoint>
					<hposition dim="0">1811.99</hposition>
					<hposition dim="1">1075.07</hposition>
				</hullpoint>
				<hullpoint>
					<hposition dim="0">1637.99</hposition>
					<hposition dim="1">1075.07</hposition>
				</hullpoint>
			</convexhull>
			<userParam type="string" name="sequence" value="NALTALFTSSHQPSPQDTVK"/>
		</feature>
		<feature id="182">
			<position dim="0">2286.02</position>
			<position dim="1">1439.72</position>
			<intensity>4.84837e+09</intensity>
			<quality dim="0">708</quality>
			<quality dim="1">855</quality>
			<overallquality>0</overallquality>
			<charge>1</charge>
			<model name="">
			</model>
			<convexhull nr="0">
				<hullpoint>
					<hposition dim="0">2126.02</hposition>
					<hposition dim="1">1439.51</hposition>
				</hullpoint>
				<hullpoint>
					<hposition dim="0">2306.02</hposition>
					<hposition dim="1">1439.51</hposition>
				</hullpoint>
				<hullpoint>
					<hposition dim="0">2315.02</hposition>
					<hposition dim="1">1439.54</hposition>
				</hullpoint>
				<hullpoint>
					<hposition dim="0">2318.02</hposition>
					<hposition dim="1">1439.56</hposition>
				</hullpoint>
				<hullpoint>
					<hposition dim="0">2321.02</hposition>
					<hposition dim="1">1439.59</hposition>
				</hullpoint>
				<hullpoint>
					<hposition dim="0">2321.02</hposition>
					<hposition dim="1">1439.6</hposition>
				</hullpoint>
				<hullpoint>
					<hposition dim="0">2318.02</hposition>
					<hposition dim="1">1441.62</hposition>
				</hullpoint>
				<hullpoint>
					<hposition dim="0">2315.02</hposition>
					<hposition dim="1">1443.62</hposition>
				</hullpoint>
				<hullpoint>
					<hposition dim="0">2312.02</hposition>
					<hposition dim="1">1444.62</hposition>
				</hullpoint>
				<hullpoint>
					<hposition dim="0">2309.02</hposition>
					<hposition dim="1">1444.64</hposition>
				</hullpoint>
				<hullpoint>
					<hposition dim="0">2300.02</hposition>
					<hposition dim="1">1444.67</hposition>
				</hullpoint>
				<hullpoint>
					<hposition dim="0">2291.02</hposition>
					<hposition dim="1">1444.68</hposition>
				</hullpoint>
				<hullpoint>
					<hposition dim="0">2126.02</hposition>
					<hposition dim="1">1444.68</hposition>
				</hullpoint>
			</convexhull>
			<userParam type="string" name="sequence" value="THGSEIINDLQGR"/>
		</feature>
		<feature id="183">
			<position dim="0">1995.67</position>
			<position dim="1">1351.55</position>
			<intensity>5.88381e+09</intensity>
			<quality dim="0">611</quality>
			<quality dim="1">758</quality>
			<overallquality>0</overallquality>
			<charge>1</charge>
			<model name="">
			</model>
			<convexhull nr="0">
				<hullpoint>
					<hposition dim="0">1835.67</hposition>
					<hposition dim="1">1351.49</hposition>
				</hullpoint>
				<hullpoint>
					<hposition dim="0">2021.67</hposition>
					<hposition dim="1">1351.49</hposition>
				</hullpoint>
				<hullpoint>
					<hposition dim="0">2033.67</hposition>
					<hposition dim="1">1351.53</hposition>
				</hullpoint>
				<hullpoint>
					<hposition dim="0">2036.67</hposition>
					<hposition dim="1">1351.55</hposition>
				</hullpoint>
				<hullpoint>
					<hposition dim="0">2036.67</hposition>
					<hposition dim="1">1352.58</hposition>
				</hullpoint>
				<hullpoint>
					<hposition dim="0">2030.67</hposition>
					<hposition dim="1">1355.58</hposition>
				</hullpoint>
				<hullpoint>
					<hposition dim="0">2027.67</hposition>
					<hposition dim="1">1356.55</hposition>
				</hullpoint>
				<hullpoint>
					<hposition dim="0">1835.67</hposition>
					<hposition dim="1">1356.55</hposition>
				</hullpoint>
			</convexhull>
			<userParam type="string" name="sequence" value="CGDGGQLVLCDR"/>
		</feature>
		<feature id="184">
			<position dim="0">2269.57</position>
			<position dim="1">2469.96</position>
			<intensity>1.10913e+10</intensity>
			<quality dim="0">736</quality>
			<quality dim="1">850</quality>
			<overallquality>0</overallquality>
			<charge>1</charge>
			<model name="">
			</model>
			<convexhull nr="0">
				<hullpoint>
					<hposition dim="0">2208.57</hposition>
					<hposition dim="1">2470.87</hposition>
				</hullpoint>
				<hullpoint>
					<hposition dim="0">2211.57</hposition>
					<hposition dim="1">2469.84</hposition>
				</hullpoint>
				<hullpoint>
					<hposition dim="0">2223.57</hposition>
					<hposition dim="1">2469.8</hposition>
				</hullpoint>
				<hullpoint>
					<hposition dim="0">2229.57</hposition>
					<hposition dim="1">2469.79</hposition>
				</hullpoint>
				<hullpoint>
					<hposition dim="0">2547.57</hposition>
					<hposition dim="1">2469.79</hposition>
				</hullpoint>
				<hullpoint>
					<hposition dim="0">2547.57</hposition>
					<hposition dim="1">2474.95</hposition>
				</hullpoint>
				<hullpoint>
					<hposition dim="0">2238.57</hposition>
					<hposition dim="1">2474.95</hposition>
				</hullpoint>
				<hullpoint>
					<hposition dim="0">2226.57</hposition>
					<hposition dim="1">2474.93</hposition>
				</hullpoint>
				<hullpoint>
					<hposition dim="0">2217.57</hposition>
					<hposition dim="1">2474.9</hposition>
				</hullpoint>
				<hullpoint>
					<hposition dim="0">2211.57</hposition>
					<hposition dim="1">2472.88</hposition>
				</hullpoint>
			</convexhull>
			<userParam type="string" name="sequence" value="QQEDGESEESEESEMQNLEDK"/>
		</feature>
		<feature id="185">
			<position dim="0">1974.47</position>
			<position dim="1">2306.39</position>
			<intensity>1.09862e+10</intensity>
			<quality dim="0">634</quality>
			<quality dim="1">751</quality>
			<overallquality>0</overallquality>
			<charge>8</charge>
			<model name="">
			</model>
			<convexhull nr="0">
				<hullpoint>
					<hposition dim="0">1904.47</hposition>
					<hposition dim="1">2307.59</hposition>
				</hullpoint>
				<hullpoint>
					<hposition dim="0">1907.47</hposition>
					<hposition dim="1">2307.08</hposition>
				</hullpoint>
				<hullpoint>
					<hposition dim="0">1916.47</hposition>
					<hposition dim="1">2306.69</hposition>
				</hullpoint>
				<hullpoint>
					<hposition dim="0">1919.47</hposition>
					<hposition dim="1">2306.57</hposition>
				</hullpoint>
				<hullpoint>
					<hposition dim="0">1925.47</hposition>
					<hposition dim="1">2306.44</hposition>
				</hullpoint>
				<hullpoint>
					<hposition dim="0">1934.47</hposition>
					<hposition dim="1">2306.32</hposition>
				</hullpoint>
				<hullpoint>
					<hposition dim="0">1940.47</hposition>
					<hposition dim="1">2306.3</hposition>
				</hullpoint>
				<hullpoint>
					<hposition dim="0">1946.47</hposition>
					<hposition dim="1">2306.29</hposition>
				</hullpoint>
				<hullpoint>
					<hposition dim="0">1967.47</hposition>
					<hposition dim="1">2306.27</hposition>
				</hullpoint>
				<hullpoint>
					<hposition dim="0">2003.47</hposition>
					<hposition dim="1">2306.27</hposition>
				</hullpoint>
				<hullpoint>
					<hposition dim="0">2027.47</hposition>
					<hposition dim="1">2306.28</hposition>
				</hullpoint>
				<hullpoint>
					<hposition dim="0">2066.47</hposition>
					<hposition dim="1">2306.3</hposition>
				</hullpoint>
				<hullpoint>
					<hposition dim="0">2093.47</hposition>
					<hposition dim="1">2306.32</hposition>
				</hullpoint>
				<hullpoint>
					<hposition dim="0">2096.47</hposition>
					<hposition dim="1">2306.33</hposition>
				</hullpoint>
				<hullpoint>
					<hposition dim="0">2126.47</hposition>
					<hposition dim="1">2306.45</hposition>
				</hullpoint>
				<hullpoint>
					<hposition dim="0">2126.47</hposition>
					<hposition dim="1">2309.38</hposition>
				</hullpoint>
				<hullpoint>
					<hposition dim="0">2111.47</hposition>
					<hposition dim="1">2309.39</hposition>
				</hullpoint>
				<hullpoint>
					<hposition dim="0">2093.47</hposition>
					<hposition dim="1">2309.4</hposition>
				</hullpoint>
				<hullpoint>
					<hposition dim="0">2066.47</hposition>
					<hposition dim="1">2309.41</hposition>
				</hullpoint>
				<hullpoint>
					<hposition dim="0">2036.47</hposition>
					<hposition dim="1">2309.42</hposition>
				</hullpoint>
				<hullpoint>
					<hposition dim="0">1952.47</hposition>
					<hposition dim="1">2309.42</hposition>
				</hullpoint>
				<hullpoint>
					<hposition dim="0">1940.47</hposition>
					<hposition dim="1">2309.41</hposition>
				</hullpoint>
				<hullpoint>
					<hposition dim="0">1928.47</hposition>
					<hposition dim="1">2309.39</hposition>
				</hullpoint>
				<hullpoint>
					<hposition dim="0">1919.47</hposition>
					<hposition dim="1">2309.36</hposition>
				</hullpoint>
				<hullpoint>
					<hposition dim="0">1916.47</hposition>
					<hposition dim="1">2309.22</hposition>
				</hullpoint>
				<hullpoint>
					<hposition dim="0">1913.47</hposition>
					<hposition dim="1">2308.98</hposition>
				</hullpoint>
				<hullpoint>
					<hposition dim="0">1910.47</hposition>
					<hposition dim="1">2308.73</hposition>
				</hullpoint>
				<hullpoint>
					<hposition dim="0">1907.47</hposition>
					<hposition dim="1">2308.47</hposition>
				</hullpoint>
				<hullpoint>
					<hposition dim="0">1904.47</hposition>
					<hposition dim="1">2307.84</hposition>
				</hullpoint>
			</convexhull>
			<userParam type="string" name="sequence" value="SCEVPGINIFPSPDQPANVPVLPPAMNTGGSLPDLTNLHFPPPLPTPLDPEETVYPSLSGGNSTTNLTHTMTHLGISGGLGLGPSYDVPGLHSPLSHPSLQSSLSNPNLQASLSSPQPQLQGSHSHPSLPASSLAHHALPTTSLGHPSLSAPALSSSSSSSSTSSPVLSAPPYPASTPGASPR"/>
		</feature>
		<feature id="186">
			<position dim="0">1795.26</position>
			<position dim="1">1331.71</position>
			<intensity>7.40437e+09</intensity>
			<quality dim="0">584</quality>
			<quality dim="1">692</quality>
			<overallquality>0</overallquality>
			<charge>1</charge>
			<model name="">
			</model>
			<convexhull nr="0">
				<hullpoint>
					<hposition dim="0">1752.26</hposition>
					<hposition dim="1">1331.68</hposition>
				</hullpoint>
				<hullpoint>
					<hposition dim="0">1755.26</hposition>
					<hposition dim="1">1331.66</hposition>
				</hullpoint>
				<hullpoint>
					<hposition dim="0">1761.26</hposition>
					<hposition dim="1">1331.63</hposition>
				</hullpoint>
				<hullpoint>
					<hposition dim="0">1770.26</hposition>
					<hposition dim="1">1331.61</hposition>
				</hullpoint>
				<hullpoint>
					<hposition dim="0">2073.26</hposition>
					<hposition dim="1">1331.61</hposition>
				</hullpoint>
				<hullpoint>
					<hposition dim="0">2073.26</hposition>
					<hposition dim="1">1336.71</hposition>
				</hullpoint>
				<hullpoint>
					<hposition dim="0">1764.26</hposition>
					<hposition dim="1">1336.71</hposition>
				</hullpoint>
				<hullpoint>
					<hposition dim="0">1761.26</hposition>
					<hposition dim="1">1335.72</hposition>
				</hullpoint>
				<hullpoint>
					<hposition dim="0">1758.26</hposition>
					<hposition dim="1">1334.72</hposition>
				</hullpoint>
				<hullpoint>
					<hposition dim="0">1755.26</hposition>
					<hposition dim="1">1333.71</hposition>
				</hullpoint>
				<hullpoint>
					<hposition dim="0">1752.26</hposition>
					<hposition dim="1">1331.71</hposition>
				</hullpoint>
			</convexhull>
			<userParam type="string" name="sequence" value="TLSQLSQQEGIK"/>
		</feature>
		<feature id="187">
			<position dim="0">2358.67</position>
			<position dim="1">1694.76</position>
			<intensity>1.04676e+10</intensity>
			<quality dim="0">767</quality>
			<quality dim="1">879</quality>
			<overallquality>0</overallquality>
			<charge>1</charge>
			<model name="">
			</model>
			<convexhull nr="0">
				<hullpoint>
					<hposition dim="0">2303.67</hposition>
					<hposition dim="1">1694.67</hposition>
				</hullpoint>
				<hullpoint>
					<hposition dim="0">2306.67</hposition>
					<hposition dim="1">1694.65</hposition>
				</hullpoint>
				<hullpoint>
					<hposition dim="0">2312.67</hposition>
					<hposition dim="1">1694.63</hposition>
				</hullpoint>
				<hullpoint>
					<hposition dim="0">2318.67</hposition>
					<hposition dim="1">1694.62</hposition>
				</hullpoint>
				<hullpoint>
					<hposition dim="0">2327.67</hposition>
					<hposition dim="1">1694.61</hposition>
				</hullpoint>
				<hullpoint>
					<hposition dim="0">2429.67</hposition>
					<hposition dim="1">1694.61</hposition>
				</hullpoint>
				<hullpoint>
					<hposition dim="0">2459.67</hposition>
					<hposition dim="1">1694.62</hposition>
				</hullpoint>
				<hullpoint>
					<hposition dim="0">2462.67</hposition>
					<hposition dim="1">1694.63</hposition>
				</hullpoint>
				<hullpoint>
					<hposition dim="0">2462.67</hposition>
					<hposition dim="1">1699.74</hposition>
				</hullpoint>
				<hullpoint>
					<hposition dim="0">2459.67</hposition>
					<hposition dim="1">1699.75</hposition>
				</hullpoint>
				<hullpoint>
					<hposition dim="0">2450.67</hposition>
					<hposition dim="1">1699.76</hposition>
				</hullpoint>
				<hullpoint>
					<hposition dim="0">2321.67</hposition>
					<hposition dim="1">1699.76</hposition>
				</hullpoint>
				<hullpoint>
					<hposition dim="0">2312.67</hposition>
					<hposition dim="1">1699.73</hposition>
				</hullpoint>
				<hullpoint>
					<hposition dim="0">2309.67</hposition>
					<hposition dim="1">1699.7</hposition>
				</hullpoint>
				<hullpoint>
					<hposition dim="0">2303.67</hposition>
					<hposition dim="1">1696.71</hposition>
				</hullpoint>
			</convexhull>
			<userParam type="string" name="sequence" value="MAGEISDLSANSGETGR"/>
		</feature>
		<feature id="188">
			<position dim="0">1017.29</position>
			<position dim="1">1537.69</position>
			<intensity>1.22236e+10</intensity>
			<quality dim="0">285</quality>
			<quality dim="1">432</quality>
			<overallquality>0</overallquality>
			<charge>1</charge>
			<model name="">
			</model>
			<convexhull nr="0">
				<hullpoint>
					<hposition dim="0">857.285</hposition>
					<hposition dim="1">1537.5</hposition>
				</hullpoint>
				<hullpoint>
					<hposition dim="0">1070.29</hposition>
					<hposition dim="1">1537.5</hposition>
				</hullpoint>
				<hullpoint>
					<hposition dim="0">1076.29</hposition>
					<hposition dim="1">1537.51</hposition>
				</hullpoint>
				<hullpoint>
					<hposition dim="0">1085.29</hposition>
					<hposition dim="1">1537.53</hposition>
				</hullpoint>
				<hullpoint>
					<hposition dim="0">1088.29</hposition>
					<hposition dim="1">1537.54</hposition>
				</hullpoint>
				<hullpoint>
					<hposition dim="0">1094.29</hposition>
					<hposition dim="1">1537.57</hposition>
				</hullpoint>
				<hullpoint>
					<hposition dim="0">1094.29</hposition>
					<hposition dim="1">1537.59</hposition>
				</hullpoint>
				<hullpoint>
					<hposition dim="0">1091.29</hposition>
					<hposition dim="1">1539.59</hposition>
				</hullpoint>
				<hullpoint>
					<hposition dim="0">1085.29</hposition>
					<hposition dim="1">1541.59</hposition>
				</hullpoint>
				<hullpoint>
					<hposition dim="0">1079.29</hposition>
					<hposition dim="1">1542.6</hposition>
				</hullpoint>
				<hullpoint>
					<hposition dim="0">1076.29</hposition>
					<hposition dim="1">1542.62</hposition>
				</hullpoint>
				<hullpoint>
					<hposition dim="0">1073.29</hposition>
					<hposition dim="1">1542.63</hposition>
				</hullpoint>
				<hullpoint>
					<hposition dim="0">1055.29</hposition>
					<hposition dim="1">1542.66</hposition>
				</hullpoint>
				<hullpoint>
					<hposition dim="0">884.285</hposition>
					<hposition dim="1">1542.66</hposition>
				</hullpoint>
				<hullpoint>
					<hposition dim="0">857.285</hposition>
					<hposition dim="1">1542.65</hposition>
				</hullpoint>
			</convexhull>
			<userParam type="string" name="sequence" value="ISQSDSEEWESLK"/>
		</feature>
		<feature id="189">
			<position dim="0">1093.68</position>
			<position dim="1">2107.04</position>
			<intensity>1.11244e+10</intensity>
			<quality dim="0">311</quality>
			<quality dim="1">458</quality>
			<overallquality>0</overallquality>
			<charge>2</charge>
			<model name="">
			</model>
			<convexhull nr="0">
				<hullpoint>
					<hposition dim="0">933.676</hposition>
					<hposition dim="1">2106.88</hposition>
				</hullpoint>
				<hullpoint>
					<hposition dim="0">936.676</hposition>
					<hposition dim="1">2106.87</hposition>
				</hullpoint>
				<hullpoint>
					<hposition dim="0">1137.68</hposition>
					<hposition dim="1">2106.87</hposition>
				</hullpoint>
				<hullpoint>
					<hposition dim="0">1143.68</hposition>
					<hposition dim="1">2106.88</hposition>
				</hullpoint>
				<hullpoint>
					<hposition dim="0">1155.68</hposition>
					<hposition dim="1">2106.92</hposition>
				</hullpoint>
				<hullpoint>
					<hposition dim="0">1158.68</hposition>
					<hposition dim="1">2107.43</hposition>
				</hullpoint>
				<hullpoint>
					<hposition dim="0">1158.68</hposition>
					<hposition dim="1">2108.95</hposition>
				</hullpoint>
				<hullpoint>
					<hposition dim="0">1155.68</hposition>
					<hposition dim="1">2109.95</hposition>
				</hullpoint>
				<hullpoint>
					<hposition dim="0">1149.68</hposition>
					<hposition dim="1">2110.97</hposition>
				</hullpoint>
				<hullpoint>
					<hposition dim="0">1146.68</hposition>
					<hposition dim="1">2111.47</hposition>
				</hullpoint>
				<hullpoint>
					<hposition dim="0">1143.68</hposition>
					<hposition dim="1">2111.49</hposition>
				</hullpoint>
				<hullpoint>
					<hposition dim="0">1134.68</hposition>
					<hposition dim="1">2111.51</hposition>
				</hullpoint>
				<hullpoint>
					<hposition dim="0">1128.68</hposition>
					<hposition dim="1">2111.52</hposition>
				</hullpoint>
				<hullpoint>
					<hposition dim="0">1119.68</hposition>
					<hposition dim="1">2111.53</hposition>
				</hullpoint>
				<hullpoint>
					<hposition dim="0">1002.68</hposition>
					<hposition dim="1">2111.53</hposition>
				</hullpoint>
				<hullpoint>
					<hposition dim="0">969.676</hposition>
					<hposition dim="1">2111.52</hposition>
				</hullpoint>
				<hullpoint>
					<hposition dim="0">945.676</hposition>
					<hposition dim="1">2111.51</hposition>
				</hullpoint>
				<hullpoint>
					<hposition dim="0">933.676</hposition>
					<hposition dim="1">2111.5</hposition>
				</hullpoint>
			</convexhull>
			<userParam type="string" name="sequence" value="GSATSHTGSAGQVTAGLPQEPGNPSGLAVWATVPWPVPSAASSK"/>
		</feature>
		<feature id="190">
			<position dim="0">1609.03</position>
			<position dim="1">1394.68</position>
			<intensity>8.76453e+09</intensity>
			<quality dim="0">518</quality>
			<quality dim="1">630</quality>
			<overallquality>0</overallquality>
			<charge>1</charge>
			<model name="">
			</model>
			<convexhull nr="0">
				<hullpoint>
					<hposition dim="0">1554.03</hposition>
					<hposition dim="1">1394.53</hposition>
				</hullpoint>
				<hullpoint>
					<hposition dim="0">1560.03</hposition>
					<hposition dim="1">1394.5</hposition>
				</hullpoint>
				<hullpoint>
					<hposition dim="0">1566.03</hposition>
					<hposition dim="1">1394.49</hposition>
				</hullpoint>
				<hullpoint>
					<hposition dim="0">1638.03</hposition>
					<hposition dim="1">1394.49</hposition>
				</hullpoint>
				<hullpoint>
					<hposition dim="0">1641.03</hposition>
					<hposition dim="1">1394.5</hposition>
				</hullpoint>
				<hullpoint>
					<hposition dim="0">1641.03</hposition>
					<hposition dim="1">1399.59</hposition>
				</hullpoint>
				<hullpoint>
					<hposition dim="0">1638.03</hposition>
					<hposition dim="1">1399.63</hposition>
				</hullpoint>
				<hullpoint>
					<hposition dim="0">1632.03</hposition>
					<hposition dim="1">1399.65</hposition>
				</hullpoint>
				<hullpoint>
					<hposition dim="0">1578.03</hposition>
					<hposition dim="1">1399.65</hposition>
				</hullpoint>
				<hullpoint>
					<hposition dim="0">1572.03</hposition>
					<hposition dim="1">1399.64</hposition>
				</hullpoint>
				<hullpoint>
					<hposition dim="0">1563.03</hposition>
					<hposition dim="1">1399.61</hposition>
				</hullpoint>
				<hullpoint>
					<hposition dim="0">1560.03</hposition>
					<hposition dim="1">1399.59</hposition>
				</hullpoint>
				<hullpoint>
					<hposition dim="0">1557.03</hposition>
					<hposition dim="1">1398.59</hposition>
				</hullpoint>
				<hullpoint>
					<hposition dim="0">1554.03</hposition>
					<hposition dim="1">1396.59</hposition>
				</hullpoint>
			</convexhull>
			<userParam type="string" name="sequence" value="YQQLEEASASLR"/>
		</feature>
		<feature id="191">
			<position dim="0">2350.57</position>
			<position dim="1">493.261</position>
			<intensity>1.03771e+10</intensity>
			<quality dim="0">730</quality>
			<quality dim="1">877</quality>
			<overallquality>0</overallquality>
			<charge>3</charge>
			<model name="">
			</model>
			<convexhull nr="0">
				<hullpoint>
					<hposition dim="0">2190.57</hposition>
					<hposition dim="1">493.151</hposition>
				</hullpoint>
				<hullpoint>
					<hposition dim="0">2391.57</hposition>
					<hposition dim="1">493.151</hposition>
				</hullpoint>
				<hullpoint>
					<hposition dim="0">2400.57</hposition>
					<hposition dim="1">493.171</hposition>
				</hullpoint>
				<hullpoint>
					<hposition dim="0">2409.57</hposition>
					<hposition dim="1">493.201</hposition>
				</hullpoint>
				<hullpoint>
					<hposition dim="0">2412.57</hposition>
					<hposition dim="1">493.221</hposition>
				</hullpoint>
				<hullpoint>
					<hposition dim="0">2412.57</hposition>
					<hposition dim="1">493.571</hposition>
				</hullpoint>
				<hullpoint>
					<hposition dim="0">2409.57</hposition>
					<hposition dim="1">493.921</hposition>
				</hullpoint>
				<hullpoint>
					<hposition dim="0">2406.57</hposition>
					<hposition dim="1">494.261</hposition>
				</hullpoint>
				<hullpoint>
					<hposition dim="0">2400.57</hposition>
					<hposition dim="1">494.921</hposition>
				</hullpoint>
				<hullpoint>
					<hposition dim="0">2397.57</hposition>
					<hposition dim="1">495.231</hposition>
				</hullpoint>
				<hullpoint>
					<hposition dim="0">2394.57</hposition>
					<hposition dim="1">495.261</hposition>
				</hullpoint>
				<hullpoint>
					<hposition dim="0">2388.57</hposition>
					<hposition dim="1">495.281</hposition>
				</hullpoint>
				<hullpoint>
					<hposition dim="0">2376.57</hposition>
					<hposition dim="1">495.301</hposition>
				</hullpoint>
				<hullpoint>
					<hposition dim="0">2367.57</hposition>
					<hposition dim="1">495.311</hposition>
				</hullpoint>
				<hullpoint>
					<hposition dim="0">2190.57</hposition>
					<hposition dim="1">495.311</hposition>
				</hullpoint>
			</convexhull>
			<userParam type="string" name="sequence" value="VFSTPHGLEVHVR"/>
		</feature>
		<feature id="192">
			<position dim="0">2371.32</position>
			<position dim="1">746.892</position>
			<intensity>1.23687e+10</intensity>
			<quality dim="0">737</quality>
			<quality dim="1">884</quality>
			<overallquality>0</overallquality>
			<charge>2</charge>
			<model name="">
			</model>
			<convexhull nr="0">
				<hullpoint>
					<hposition dim="0">2211.32</hposition>
					<hposition dim="1">746.772</hposition>
				</hullpoint>
				<hullpoint>
					<hposition dim="0">2424.32</hposition>
					<hposition dim="1">746.772</hposition>
				</hullpoint>
				<hullpoint>
					<hposition dim="0">2436.32</hposition>
					<hposition dim="1">746.792</hposition>
				</hullpoint>
				<hullpoint>
					<hposition dim="0">2448.32</hposition>
					<hposition dim="1">746.832</hposition>
				</hullpoint>
				<hullpoint>
					<hposition dim="0">2448.32</hposition>
					<hposition dim="1">747.372</hposition>
				</hullpoint>
				<hullpoint>
					<hposition dim="0">2445.32</hposition>
					<hposition dim="1">747.882</hposition>
				</hullpoint>
				<hullpoint>
					<hposition dim="0">2439.32</hposition>
					<hposition dim="1">748.882</hposition>
				</hullpoint>
				<hullpoint>
					<hposition dim="0">2436.32</hposition>
					<hposition dim="1">749.372</hposition>
				</hullpoint>
				<hullpoint>
					<hposition dim="0">2430.32</hposition>
					<hposition dim="1">749.872</hposition>
				</hullpoint>
				<hullpoint>
					<hposition dim="0">2418.32</hposition>
					<hposition dim="1">749.912</hposition>
				</hullpoint>
				<hullpoint>
					<hposition dim="0">2400.32</hposition>
					<hposition dim="1">749.932</hposition>
				</hullpoint>
				<hullpoint>
					<hposition dim="0">2280.32</hposition>
					<hposition dim="1">749.932</hposition>
				</hullpoint>
				<hullpoint>
					<hposition dim="0">2241.32</hposition>
					<hposition dim="1">749.922</hposition>
				</hullpoint>
				<hullpoint>
					<hposition dim="0">2211.32</hposition>
					<hposition dim="1">749.912</hposition>
				</hullpoint>
			</convexhull>
			<userParam type="string" name="sequence" value="VFAARPYPDISTR"/>
		</feature>
		<feature id="193">
			<position dim="0">2697.3</position>
			<position dim="1">1476.15</position>
			<intensity>1.16963e+10</intensity>
			<quality dim="0">876</quality>
			<quality dim="1">992</quality>
			<overallquality>0</overallquality>
			<charge>2</charge>
			<model name="">
			</model>
			<convexhull nr="0">
				<hullpoint>
					<hposition dim="0">2630.3</hposition>
					<hposition dim="1">1476.12</hposition>
				</hullpoint>
				<hullpoint>
					<hposition dim="0">2633.3</hposition>
					<hposition dim="1">1476.1</hposition>
				</hullpoint>
				<hullpoint>
					<hposition dim="0">2645.3</hposition>
					<hposition dim="1">1476.06</hposition>
				</hullpoint>
				<hullpoint>
					<hposition dim="0">2651.3</hposition>
					<hposition dim="1">1476.05</hposition>
				</hullpoint>
				<hullpoint>
					<hposition dim="0">2975.3</hposition>
					<hposition dim="1">1476.05</hposition>
				</hullpoint>
				<hullpoint>
					<hposition dim="0">2975.3</hposition>
					<hposition dim="1">1480.19</hposition>
				</hullpoint>
				<hullpoint>
					<hposition dim="0">2921.3</hposition>
					<hposition dim="1">1480.2</hposition>
				</hullpoint>
				<hullpoint>
					<hposition dim="0">2825.3</hposition>
					<hposition dim="1">1480.21</hposition>
				</hullpoint>
				<hullpoint>
					<hposition dim="0">2684.3</hposition>
					<hposition dim="1">1480.21</hposition>
				</hullpoint>
				<hullpoint>
					<hposition dim="0">2672.3</hposition>
					<hposition dim="1">1480.2</hposition>
				</hullpoint>
				<hullpoint>
					<hposition dim="0">2663.3</hposition>
					<hposition dim="1">1480.19</hposition>
				</hullpoint>
				<hullpoint>
					<hposition dim="0">2651.3</hposition>
					<hposition dim="1">1480.17</hposition>
				</hullpoint>
				<hullpoint>
					<hposition dim="0">2645.3</hposition>
					<hposition dim="1">1480.14</hposition>
				</hullpoint>
				<hullpoint>
					<hposition dim="0">2642.3</hposition>
					<hposition dim="1">1479.65</hposition>
				</hullpoint>
				<hullpoint>
					<hposition dim="0">2639.3</hposition>
					<hposition dim="1">1479.15</hposition>
				</hullpoint>
				<hullpoint>
					<hposition dim="0">2633.3</hposition>
					<hposition dim="1">1478.14</hposition>
				</hullpoint>
				<hullpoint>
					<hposition dim="0">2630.3</hposition>
					<hposition dim="1">1477.14</hposition>
				</hullpoint>
			</convexhull>
			<userParam type="string" name="sequence" value="STHPVEASSEEGFPEEAAPSMPHDSGLR"/>
		</feature>
		<feature id="194">
			<position dim="0">2267.21</position>
			<position dim="1">724.361</position>
			<intensity>7.90202e+09</intensity>
			<quality dim="0">719</quality>
			<quality dim="1">849</quality>
			<overallquality>0</overallquality>
			<charge>2</charge>
			<model name="">
			</model>
			<convexhull nr="0">
				<hullpoint>
					<hposition dim="0">2158.21</hposition>
					<hposition dim="1">724.231</hposition>
				</hullpoint>
				<hullpoint>
					<hposition dim="0">2161.21</hposition>
					<hposition dim="1">724.221</hposition>
				</hullpoint>
				<hullpoint>
					<hposition dim="0">2296.21</hposition>
					<hposition dim="1">724.221</hposition>
				</hullpoint>
				<hullpoint>
					<hposition dim="0">2302.21</hposition>
					<hposition dim="1">724.231</hposition>
				</hullpoint>
				<hullpoint>
					<hposition dim="0">2308.21</hposition>
					<hposition dim="1">724.251</hposition>
				</hullpoint>
				<hullpoint>
					<hposition dim="0">2311.21</hposition>
					<hposition dim="1">724.271</hposition>
				</hullpoint>
				<hullpoint>
					<hposition dim="0">2314.21</hposition>
					<hposition dim="1">724.301</hposition>
				</hullpoint>
				<hullpoint>
					<hposition dim="0">2314.21</hposition>
					<hposition dim="1">724.321</hposition>
				</hullpoint>
				<hullpoint>
					<hposition dim="0">2311.21</hposition>
					<hposition dim="1">725.811</hposition>
				</hullpoint>
				<hullpoint>
					<hposition dim="0">2308.21</hposition>
					<hposition dim="1">726.331</hposition>
				</hullpoint>
				<hullpoint>
					<hposition dim="0">2305.21</hposition>
					<hposition dim="1">726.831</hposition>
				</hullpoint>
				<hullpoint>
					<hposition dim="0">2302.21</hposition>
					<hposition dim="1">727.321</hposition>
				</hullpoint>
				<hullpoint>
					<hposition dim="0">2299.21</hposition>
					<hposition dim="1">727.341</hposition>
				</hullpoint>
				<hullpoint>
					<hposition dim="0">2290.21</hposition>
					<hposition dim="1">727.371</hposition>
				</hullpoint>
				<hullpoint>
					<hposition dim="0">2278.21</hposition>
					<hposition dim="1">727.391</hposition>
				</hullpoint>
				<hullpoint>
					<hposition dim="0">2230.21</hposition>
					<hposition dim="1">727.391</hposition>
				</hullpoint>
				<hullpoint>
					<hposition dim="0">2203.21</hposition>
					<hposition dim="1">727.381</hposition>
				</hullpoint>
				<hullpoint>
					<hposition dim="0">2185.21</hposition>
					<hposition dim="1">727.371</hposition>
				</hullpoint>
				<hullpoint>
					<hposition dim="0">2158.21</hposition>
					<hposition dim="1">727.351</hposition>
				</hullpoint>
			</convexhull>
			<userParam type="string" name="sequence" value="AFSQSSNLITHSR"/>
		</feature>
		<feature id="195">
			<position dim="0">2018.63</position>
			<position dim="1">2415.18</position>
			<intensity>1.04286e+10</intensity>
			<quality dim="0">619</quality>
			<quality dim="1">766</quality>
			<overallquality>0</overallquality>
			<charge>1</charge>
			<model name="">
			</model>
			<convexhull nr="0">
				<hullpoint>
					<hposition dim="0">1858.63</hposition>
					<hposition dim="1">2414.97</hposition>
				</hullpoint>
				<hullpoint>
					<hposition dim="0">2059.63</hposition>
					<hposition dim="1">2414.97</hposition>
				</hullpoint>
				<hullpoint>
					<hposition dim="0">2065.63</hposition>
					<hposition dim="1">2414.98</hposition>
				</hullpoint>
				<hullpoint>
					<hposition dim="0">2077.63</hposition>
					<hposition dim="1">2415.01</hposition>
				</hullpoint>
				<hullpoint>
					<hposition dim="0">2083.63</hposition>
					<hposition dim="1">2415.03</hposition>
				</hullpoint>
				<hullpoint>
					<hposition dim="0">2083.63</hposition>
					<hposition dim="1">2418.06</hposition>
				</hullpoint>
				<hullpoint>
					<hposition dim="0">2074.63</hposition>
					<hposition dim="1">2420.08</hposition>
				</hullpoint>
				<hullpoint>
					<hposition dim="0">2062.63</hposition>
					<hposition dim="1">2420.12</hposition>
				</hullpoint>
				<hullpoint>
					<hposition dim="0">2056.63</hposition>
					<hposition dim="1">2420.13</hposition>
				</hullpoint>
				<hullpoint>
					<hposition dim="0">2047.63</hposition>
					<hposition dim="1">2420.14</hposition>
				</hullpoint>
				<hullpoint>
					<hposition dim="0">1858.63</hposition>
					<hposition dim="1">2420.14</hposition>
				</hullpoint>
			</convexhull>
			<userParam type="string" name="sequence" value="LSTSSRPSTSTSFTPQSTVETTL"/>
		</feature>
		<feature id="196">
			<position dim="0">1441.51</position>
			<position dim="1">1158.64</position>
			<intensity>9.90635e+09</intensity>
			<quality dim="0">462</quality>
			<quality dim="1">574</quality>
			<overallquality>0</overallquality>
			<charge>1</charge>
			<model name="">
			</model>
			<convexhull nr="0">
				<hullpoint>
					<hposition dim="0">1386.51</hposition>
					<hposition dim="1">1158.6</hposition>
				</hullpoint>
				<hullpoint>
					<hposition dim="0">1401.51</hposition>
					<hposition dim="1">1158.55</hposition>
				</hullpoint>
				<hullpoint>
					<hposition dim="0">1623.51</hposition>
					<hposition dim="1">1158.55</hposition>
				</hullpoint>
				<hullpoint>
					<hposition dim="0">1623.51</hposition>
					<hposition dim="1">1163.64</hposition>
				</hullpoint>
				<hullpoint>
					<hposition dim="0">1398.51</hposition>
					<hposition dim="1">1163.64</hposition>
				</hullpoint>
				<hullpoint>
					<hposition dim="0">1395.51</hposition>
					<hposition dim="1">1162.65</hposition>
				</hullpoint>
				<hullpoint>
					<hposition dim="0">1386.51</hposition>
					<hposition dim="1">1159.65</hposition>
				</hullpoint>
			</convexhull>
			<userParam type="string" name="sequence" value="QALSEVTAALR"/>
		</feature>
		<feature id="197">
			<position dim="0">2187.62</position>
			<position dim="1">1777.83</position>
			<intensity>1.00809e+10</intensity>
			<quality dim="0">675</quality>
			<quality dim="1">822</quality>
			<overallquality>0</overallquality>
			<charge>1</charge>
			<model name="">
			</model>
			<convexhull nr="0">
				<hullpoint>
					<hposition dim="0">2027.62</hposition>
					<hposition dim="1">1777.66</hposition>
				</hullpoint>
				<hullpoint>
					<hposition dim="0">2228.62</hposition>
					<hposition dim="1">1777.66</hposition>
				</hullpoint>
				<hullpoint>
					<hposition dim="0">2243.62</hposition>
					<hposition dim="1">1777.68</hposition>
				</hullpoint>
				<hullpoint>
					<hposition dim="0">2255.62</hposition>
					<hposition dim="1">1777.72</hposition>
				</hullpoint>
				<hullpoint>
					<hposition dim="0">2258.62</hposition>
					<hposition dim="1">1777.74</hposition>
				</hullpoint>
				<hullpoint>
					<hposition dim="0">2258.62</hposition>
					<hposition dim="1">1777.75</hposition>
				</hullpoint>
				<hullpoint>
					<hposition dim="0">2255.62</hposition>
					<hposition dim="1">1779.76</hposition>
				</hullpoint>
				<hullpoint>
					<hposition dim="0">2252.62</hposition>
					<hposition dim="1">1780.77</hposition>
				</hullpoint>
				<hullpoint>
					<hposition dim="0">2246.62</hposition>
					<hposition dim="1">1782.76</hposition>
				</hullpoint>
				<hullpoint>
					<hposition dim="0">2234.62</hposition>
					<hposition dim="1">1782.8</hposition>
				</hullpoint>
				<hullpoint>
					<hposition dim="0">2222.62</hposition>
					<hposition dim="1">1782.82</hposition>
				</hullpoint>
				<hullpoint>
					<hposition dim="0">2210.62</hposition>
					<hposition dim="1">1782.83</hposition>
				</hullpoint>
				<hullpoint>
					<hposition dim="0">2027.62</hposition>
					<hposition dim="1">1782.83</hposition>
				</hullpoint>
			</convexhull>
			<userParam type="string" name="sequence" value="DENFPQTPETPSFLR"/>
		</feature>
		<feature id="198">
			<position dim="0">2493.73</position>
			<position dim="1">1030.47</position>
			<intensity>5.1243e+09</intensity>
			<quality dim="0">821</quality>
			<quality dim="1">924</quality>
			<overallquality>0</overallquality>
			<charge>4</charge>
			<model name="">
			</model>
			<convexhull nr="0">
				<hullpoint>
					<hposition dim="0">2465.73</hposition>
					<hposition dim="1">1030.41</hposition>
				</hullpoint>
				<hullpoint>
					<hposition dim="0">2471.73</hposition>
					<hposition dim="1">1030.37</hposition>
				</hullpoint>
				<hullpoint>
					<hposition dim="0">2477.73</hposition>
					<hposition dim="1">1030.35</hposition>
				</hullpoint>
				<hullpoint>
					<hposition dim="0">2744.73</hposition>
					<hposition dim="1">1030.35</hposition>
				</hullpoint>
				<hullpoint>
					<hposition dim="0">2771.73</hposition>
					<hposition dim="1">1030.36</hposition>
				</hullpoint>
				<hullpoint>
					<hposition dim="0">2771.73</hposition>
					<hposition dim="1">1032.74</hposition>
				</hullpoint>
				<hullpoint>
					<hposition dim="0">2735.73</hposition>
					<hposition dim="1">1032.75</hposition>
				</hullpoint>
				<hullpoint>
					<hposition dim="0">2666.73</hposition>
					<hposition dim="1">1032.76</hposition>
				</hullpoint>
				<hullpoint>
					<hposition dim="0">2579.73</hposition>
					<hposition dim="1">1032.77</hposition>
				</hullpoint>
				<hullpoint>
					<hposition dim="0">2489.73</hposition>
					<hposition dim="1">1032.77</hposition>
				</hullpoint>
				<hullpoint>
					<hposition dim="0">2483.73</hposition>
					<hposition dim="1">1032.76</hposition>
				</hullpoint>
				<hullpoint>
					<hposition dim="0">2474.73</hposition>
					<hposition dim="1">1032.73</hposition>
				</hullpoint>
				<hullpoint>
					<hposition dim="0">2471.73</hposition>
					<hposition dim="1">1032.71</hposition>
				</hullpoint>
				<hullpoint>
					<hposition dim="0">2468.73</hposition>
					<hposition dim="1">1032.45</hposition>
				</hullpoint>
				<hullpoint>
					<hposition dim="0">2465.73</hposition>
					<hposition dim="1">1031.7</hposition>
				</hullpoint>
			</convexhull>
			<userParam type="string" name="sequence" value="GSGEKPASAPVDDTESLHSQGEEEFEMPQPPHGHVLHR"/>
		</feature>
		<feature id="199">
			<position dim="0">1922.05</position>
			<position dim="1">672.86</position>
			<intensity>1.10363e+10</intensity>
			<quality dim="0">587</quality>
			<quality dim="1">734</quality>
			<overallquality>0</overallquality>
			<charge>2</charge>
			<model name="">
			</model>
			<convexhull nr="0">
				<hullpoint>
					<hposition dim="0">1762.05</hposition>
					<hposition dim="1">672.78</hposition>
				</hullpoint>
				<hullpoint>
					<hposition dim="0">1969.05</hposition>
					<hposition dim="1">672.78</hposition>
				</hullpoint>
				<hullpoint>
					<hposition dim="0">1987.05</hposition>
					<hposition dim="1">672.81</hposition>
				</hullpoint>
				<hullpoint>
					<hposition dim="0">1990.05</hposition>
					<hposition dim="1">672.82</hposition>
				</hullpoint>
				<hullpoint>
					<hposition dim="0">1993.05</hposition>
					<hposition dim="1">672.85</hposition>
				</hullpoint>
				<hullpoint>
					<hposition dim="0">1993.05</hposition>
					<hposition dim="1">673.37</hposition>
				</hullpoint>
				<hullpoint>
					<hposition dim="0">1990.05</hposition>
					<hposition dim="1">673.88</hposition>
				</hullpoint>
				<hullpoint>
					<hposition dim="0">1987.05</hposition>
					<hposition dim="1">674.38</hposition>
				</hullpoint>
				<hullpoint>
					<hposition dim="0">1984.05</hposition>
					<hposition dim="1">674.87</hposition>
				</hullpoint>
				<hullpoint>
					<hposition dim="0">1978.05</hposition>
					<hposition dim="1">675.38</hposition>
				</hullpoint>
				<hullpoint>
					<hposition dim="0">1966.05</hposition>
					<hposition dim="1">675.42</hposition>
				</hullpoint>
				<hullpoint>
					<hposition dim="0">1951.05</hposition>
					<hposition dim="1">675.44</hposition>
				</hullpoint>
				<hullpoint>
					<hposition dim="0">1825.05</hposition>
					<hposition dim="1">675.44</hposition>
				</hullpoint>
				<hullpoint>
					<hposition dim="0">1762.05</hposition>
					<hposition dim="1">675.42</hposition>
				</hullpoint>
			</convexhull>
			<userParam type="string" name="sequence" value="QHLTSAFTAIQK"/>
		</feature>
		<feature id="200">
			<position dim="0">2586.46</position>
			<position dim="1">620.831</position>
			<intensity>5.67408e+09</intensity>
			<quality dim="0">808</quality>
			<quality dim="1">955</quality>
			<overallquality>0</overallquality>
			<charge>2</charge>
			<model name="">
			</model>
			<convexhull nr="0">
				<hullpoint>
					<hposition dim="0">2426.46</hposition>
					<hposition dim="1">620.761</hposition>
				</hullpoint>
				<hullpoint>
					<hposition dim="0">2612.46</hposition>
					<hposition dim="1">620.761</hposition>
				</hullpoint>
				<hullpoint>
					<hposition dim="0">2624.46</hposition>
					<hposition dim="1">620.801</hposition>
				</hullpoint>
				<hullpoint>
					<hposition dim="0">2627.46</hposition>
					<hposition dim="1">620.821</hposition>
				</hullpoint>
				<hullpoint>
					<hposition dim="0">2627.46</hposition>
					<hposition dim="1">621.351</hposition>
				</hullpoint>
				<hullpoint>
					<hposition dim="0">2621.46</hposition>
					<hposition dim="1">622.371</hposition>
				</hullpoint>
				<hullpoint>
					<hposition dim="0">2615.46</hposition>
					<hposition dim="1">623.371</hposition>
				</hullpoint>
				<hullpoint>
					<hposition dim="0">2606.46</hposition>
					<hposition dim="1">623.401</hposition>
				</hullpoint>
				<hullpoint>
					<hposition dim="0">2594.46</hposition>
					<hposition dim="1">623.421</hposition>
				</hullpoint>
				<hullpoint>
					<hposition dim="0">2426.46</hposition>
					<hposition dim="1">623.421</hposition>
				</hullpoint>
			</convexhull>
			<userParam type="string" name="sequence" value="YHSTELLIHK"/>
		</feature>
		<feature id="201">
			<position dim="0">2430.26</position>
			<position dim="1">1855.66</position>
			<intensity>6.85891e+09</intensity>
			<quality dim="0">756</quality>
			<quality dim="1">903</quality>
			<overallquality>0</overallquality>
			<charge>1</charge>
			<model name="">
			</model>
			<convexhull nr="0">
				<hullpoint>
					<hposition dim="0">2270.26</hposition>
					<hposition dim="1">1855.78</hposition>
				</hullpoint>
				<hullpoint>
					<hposition dim="0">2456.26</hposition>
					<hposition dim="1">1855.78</hposition>
				</hullpoint>
				<hullpoint>
					<hposition dim="0">2471.26</hposition>
					<hposition dim="1">1855.83</hposition>
				</hullpoint>
				<hullpoint>
					<hposition dim="0">2471.26</hposition>
					<hposition dim="1">1858.87</hposition>
				</hullpoint>
				<hullpoint>
					<hposition dim="0">2468.26</hposition>
					<hposition dim="1">1859.89</hposition>
				</hullpoint>
				<hullpoint>
					<hposition dim="0">2465.26</hposition>
					<hposition dim="1">1859.91</hposition>
				</hullpoint>
				<hullpoint>
					<hposition dim="0">2456.26</hposition>
					<hposition dim="1">1859.94</hposition>
				</hullpoint>
				<hullpoint>
					<hposition dim="0">2450.26</hposition>
					<hposition dim="1">1859.95</hposition>
				</hullpoint>
				<hullpoint>
					<hposition dim="0">2270.26</hposition>
					<hposition dim="1">1859.95</hposition>
				</hullpoint>
			</convexhull>
			<userParam type="string" name="sequence" value="AWCVSCFACSTCNTK"/>
		</feature>
		<feature id="202">
			<position dim="0">1975.94</position>
			<position dim="1">799.887</position>
			<intensity>9.99707e+09</intensity>
			<quality dim="0">639</quality>
			<quality dim="1">752</quality>
			<overallquality>0</overallquality>
			<charge>2</charge>
			<model name="">
			</model>
			<convexhull nr="0">
				<hullpoint>
					<hposition dim="0">1917.94</hposition>
					<hposition dim="1">799.817</hposition>
				</hullpoint>
				<hullpoint>
					<hposition dim="0">1920.94</hposition>
					<hposition dim="1">799.797</hposition>
				</hullpoint>
				<hullpoint>
					<hposition dim="0">1926.94</hposition>
					<hposition dim="1">799.777</hposition>
				</hullpoint>
				<hullpoint>
					<hposition dim="0">1938.94</hposition>
					<hposition dim="1">799.757</hposition>
				</hullpoint>
				<hullpoint>
					<hposition dim="0">2253.94</hposition>
					<hposition dim="1">799.757</hposition>
				</hullpoint>
				<hullpoint>
					<hposition dim="0">2253.94</hposition>
					<hposition dim="1">802.907</hposition>
				</hullpoint>
				<hullpoint>
					<hposition dim="0">2223.94</hposition>
					<hposition dim="1">802.917</hposition>
				</hullpoint>
				<hullpoint>
					<hposition dim="0">1956.94</hposition>
					<hposition dim="1">802.917</hposition>
				</hullpoint>
				<hullpoint>
					<hposition dim="0">1941.94</hposition>
					<hposition dim="1">802.897</hposition>
				</hullpoint>
				<hullpoint>
					<hposition dim="0">1932.94</hposition>
					<hposition dim="1">802.867</hposition>
				</hullpoint>
				<hullpoint>
					<hposition dim="0">1929.94</hposition>
					<hposition dim="1">802.847</hposition>
				</hullpoint>
				<hullpoint>
					<hposition dim="0">1926.94</hposition>
					<hposition dim="1">802.357</hposition>
				</hullpoint>
				<hullpoint>
					<hposition dim="0">1920.94</hposition>
					<hposition dim="1">801.357</hposition>
				</hullpoint>
				<hullpoint>
					<hposition dim="0">1917.94</hposition>
					<hposition dim="1">800.847</hposition>
				</hullpoint>
			</convexhull>
			<userParam type="string" name="sequence" value="ANLLHFPSAQEEDK"/>
		</feature>
		<feature id="203">
			<position dim="0">1968.96</position>
			<position dim="1">1863.88</position>
			<intensity>8.8566e+09</intensity>
			<quality dim="0">639</quality>
			<quality dim="1">749</quality>
			<overallquality>0</overallquality>
			<charge>1</charge>
			<model name="">
			</model>
			<convexhull nr="0">
				<hullpoint>
					<hposition dim="0">1919.96</hposition>
					<hposition dim="1">1863.82</hposition>
				</hullpoint>
				<hullpoint>
					<hposition dim="0">1925.96</hposition>
					<hposition dim="1">1863.79</hposition>
				</hullpoint>
				<hullpoint>
					<hposition dim="0">1928.96</hposition>
					<hposition dim="1">1863.78</hposition>
				</hullpoint>
				<hullpoint>
					<hposition dim="0">1934.96</hposition>
					<hposition dim="1">1863.77</hposition>
				</hullpoint>
				<hullpoint>
					<hposition dim="0">2162.96</hposition>
					<hposition dim="1">1863.77</hposition>
				</hullpoint>
				<hullpoint>
					<hposition dim="0">2162.96</hposition>
					<hposition dim="1">1868.88</hposition>
				</hullpoint>
				<hullpoint>
					<hposition dim="0">1928.96</hposition>
					<hposition dim="1">1868.88</hposition>
				</hullpoint>
				<hullpoint>
					<hposition dim="0">1925.96</hposition>
					<hposition dim="1">1868.87</hposition>
				</hullpoint>
				<hullpoint>
					<hposition dim="0">1922.96</hposition>
					<hposition dim="1">1867.86</hposition>
				</hullpoint>
				<hullpoint>
					<hposition dim="0">1919.96</hposition>
					<hposition dim="1">1865.87</hposition>
				</hullpoint>
			</convexhull>
			<userParam type="string" name="sequence" value="SPSSPQAAFTQQGMEGIK"/>
		</feature>
		<feature id="204">
			<position dim="0">2316.39</position>
			<position dim="1">1246.62</position>
			<intensity>4.85377e+09</intensity>
			<quality dim="0">736</quality>
			<quality dim="1">865</quality>
			<overallquality>0</overallquality>
			<charge>1</charge>
			<model name="">
			</model>
			<convexhull nr="0">
				<hullpoint>
					<hposition dim="0">2210.39</hposition>
					<hposition dim="1">1246.52</hposition>
				</hullpoint>
				<hullpoint>
					<hposition dim="0">2336.39</hposition>
					<hposition dim="1">1246.52</hposition>
				</hullpoint>
				<hullpoint>
					<hposition dim="0">2339.39</hposition>
					<hposition dim="1">1246.53</hposition>
				</hullpoint>
				<hullpoint>
					<hposition dim="0">2342.39</hposition>
					<hposition dim="1">1246.55</hposition>
				</hullpoint>
				<hullpoint>
					<hposition dim="0">2345.39</hposition>
					<hposition dim="1">1246.58</hposition>
				</hullpoint>
				<hullpoint>
[truncated: 655,186 more chars]
