# Supplementary material for: LC-MSsim – a simulation software for liquid chromatography mass spectrometry data
Source: BMC Bioinformatics. 2008 Oct 8;9:423. doi: 10.1186/1471-2105-9-423 (PMC2577660; doi:10.1186/1471-2105-9-423)
Supplement: Additional file 3 — Results of the feature detection algorithms. Result lists of the feature detection algorithms executed on our benchmark data. [file 1471-2105-9-423-S3.tgz › mouse_fwhm005_feature_list.txt]

# 2008-04-28 14:08:43
1001.48 640.277 9.62638e+09 3 314 427 945.078 1283.98 GGGGEGGGTHATHGSASPPGDR
455.997 1208.93 4.60194e+09 2 117 245 354.024 738.043 CNCKPTDENPCGSDSECLNR
822.887 1415.64 1.1282e+10 1 220 367 662.961 1104.01 AGSSQPPATSGNGER
818.519 1411.67 6.56782e+09 1 258 366 777.025 1100.98 NPVASPTQPNGSDK
390.375 542.237 1.13382e+10 2 108 223 326.937 672.011 ASENPAHDSR
1069.28 1521.62 1.38132e+10 1 330 450 992.925 1352.97 SSSAENQEGDPGTDK
417.229 1817.72 6.38459e+09 1 127 232 384.07 698.999 GPEDGGAGSAGCGGGAEDPAK
920.798 617.75 1.258e+10 2 283 400 852.05 1202.92 DSDHSSEHAHL
1261.17 782.917 9.9112e+09 2 401 514 1205.97 1545.01 GMHRPGPLPPSPPPK
765.062 380.675 1.17873e+10 12 205 348 617.993 1047.03 GHHHHHHHHHHHHQQQQHQALQSNWHLPQMSSPPSAAR
500.567 1354.62 1.17619e+10 1 113 260 342 782.948 EAQSEAPPSAPDR
1210.82 2113.92 1.10179e+10 1 384 497 1154.93 1493.99 STMEPQGNVPQPSQCPEAR
568.42 1385.66 6.31127e+09 1 177 283 533.978 852.05 SANPEAASSTSHVK
1022.19 575.778 4.65818e+09 2 287 434 863.991 1304.96 VHYHPDSPAK
589.048 1286.54 7.91006e+09 1 143 290 431.973 873.039 SHEAEAEQEEK
669.156 1117.5 5.67345e+09 1 211 316 635.937 950.946 DPPAADSTTSR
406.174 974.365 4.74974e+09 2 82 229 248.947 689.976 NDPYHPDHFNCANCGK
676.209 1719.81 7.95849e+09 1 210 319 633.018 960.019 YDPCAAVPGAPGPPPPR
823.11 2151.02 6.20323e+09 1 263 368 791.948 1106.96 DEPVRPDQETQQPQVQEK
216.991 625.256 1.0311e+10 3 19 166 60.0639 500.995 NCNYHHGFHPTTVCK
1477.58 2265.09 9.04979e+09 1 446 586 1340.94 1760.98 MNPNPQDTYPGPTPPSVLPSR
1535.63 1084.49 1.16225e+10 1 458 605 1376.95 1818.09 NYTANATSSR
819.53 1107.52 9.91279e+09 1 219 366 660.027 1100.98 TNSTSAGAVDGK
1051.66 650.292 9.88239e+09 2 330 444 992.925 1334.99 IHQAASDGDTER
832.114 1683.71 1.02287e+10 1 258 371 777.025 1115.95 SVCEQGTSTAEQNSGK
-0.502054 1305.56 6.01594e+08 1 0 94 3.05579 284.958 NNNPSFSEDPGK
148.893 1161.52 1.25935e+10 1 25 143 77.9338 431.973 QEETPDESVK
225.962 1032.52 5.63566e+09 1 63 168 191.981 506.954 TLPGTGSGGSAK
1168.6 1481.67 1.16622e+10 1 366 483 1100.98 1451.94 MPGAPEAAPGDGAGAGR
483.904 433.924 5.86182e+09 3 107 254 323.996 764.983 HVPVPVKPPTTK
557.392 1855.87 6.44169e+09 1 173 279 521.972 840.117 EPSLHSVPETSPSSPPAH
1250.29 1386.65 1.24871e+10 1 392 510 1179.05 1532.94 DAQAQSVTQPDAR
1796.95 805.315 7.57123e+09 2 585 692 1758.01 2079.03 HGNMAPWHCGGGGDR
963.728 1062.5 1.37151e+10 1 274 414 824.989 1245.01 AEGGAVSAGESK
1215.79 931.941 4.49196e+09 2 387 498 1163.98 1496.93 SSINQPQSWQPSNPHR
499.481 970.464 1.25415e+10 2 143 260 431.973 782.948 QESLAPRPASETEPQGDK
1842.39 812.853 1.22176e+10 2 560 707 1682.99 2124.02 VASLSAQCHNHDER
968.115 1258.15 1.00796e+10 2 303 416 911.918 1251.02 LPEGLRPPPPPPHDMGPSFHLAR
1056.28 1213.53 1.04773e+10 1 330 445 992.925 1338.04 FGASSNDTTGEK
490.543 984.555 8.71501e+09 1 147 257 443.911 774.016 GAPPPPPVPR
987.645 2233.46 8.78928e+09 2 275 422 827.923 1268.95 EEEEEEEEEEEIVSPPPVGSEAPQSCHPKPVSSDTEDVTK
1150.64 1222.48 1.0197e+10 1 364 477 1094.99 1433.93 GDSESAPEMDGK
1844.03 1857.62 6.94583e+09 1 602 708 1808.99 2126.98 SCSCAACPGSSACWHR
2384.44 767.849 6.45911e+09 2 741 888 2226.02 2666.91 SCDSKPESALGAPSK
957.616 1147.53 5.18853e+09 1 265 412 797.998 1239.02 MATPASTPDTR
1711.84 713.83 1.16249e+10 2 547 664 1644.02 1995.06 GAAAGAAEASEGTAHR
895.477 1903.92 9.92977e+09 1 245 392 738.043 1179.05 WPGPGPGGQPAEQVADAAAK
2022.79 1672.8 8.88287e+09 1 656 767 1970.98 2304.01 ETPPTPTSSPAEFSPK
1229.29 997.535 4.23468e+09 1 401 503 1205.97 1512.02 IGTQPPAASR
595.381 700.824 1.15788e+10 2 145 292 437.932 878.991 QLQHENSEYPR
1666.15 1631.71 4.73273e+09 1 545 649 1637.9 1949.98 VCSQNEQEPDSLPK
831.28 446.471 5.88612e+09 4 223 370 672.011 1113 LEAPGASEPLHHHPYK
1451.53 1195.66 8.76367e+09 1 430 577 1293 1733.99 GIGTPPNTTPIK
767.189 1223.1 5.059e+09 2 202 349 609.043 1049.99 VGGPDPSGPQGHPLPSSQQLTGGFK
1764.87 695.356 1.0095e+10 3 567 681 1703.97 2046.04 RPHPAGGQAPAAEAAGGTAQLR
1161.25 791.337 4.5942e+09 2 333 480 1001.97 1443.03 GLSSSTSHDSSCSLR
1633.38 797.836 7.44293e+09 2 491 638 1475.95 1917.01 QSMSDDGHFSGTTPK
1545.72 1240.58 8.54922e+09 1 498 608 1496.93 1827 NHEEEVNTLR
1269.94 521.576 1.16351e+10 3 401 516 1205.97 1551.02 LYQDHGHELHADK
1857.33 929.347 6.14765e+09 2 606 712 1821.02 2139 STQDGQSYCCEHDLR
1094.55 1268.57 7.42096e+09 1 311 458 936.082 1376.95 ATEQFESSQGGK
2051.04 1619.83 1.17119e+10 2 662 777 1988.93 2334.03 VPWVPTQRPGPGPFVPSSAIESPPGASEAPAR
1332.5 606.617 1.31106e+10 3 390 537 1172.99 1614.02 QNCHDPSLLPGTHGVGK
1996.44 1676.88 5.26341e+09 1 612 759 1839.02 2280 LTVPPENPVPQQTEK
1062.68 1477.6 9.74843e+09 1 327 447 983.996 1344.03 EETECEVGPDGVR
1415.26 2049 9.6588e+09 1 454 565 1364.98 1697.98 SNISSPVTPTAASSSSTTPTR
1520.34 537.546 7.99986e+09 10 453 600 1361.94 1802.93 GHGYHPHAHPHAHPHHHHHPAVNPAAAAAAAAAANVYSSAAAPPGAYDYCPR
1394.42 1351.7 1.03982e+10 1 411 558 1235.97 1676.98 LQTHPSLGSQAGR
1170.57 1027.97 6.27299e+09 2 350 483 1053.02 1451.94 AAFAEPSVQHPPPDGCAFR
1399.56 1707.85 1.13176e+10 1 443 560 1332.01 1682.99 DAVTEDSPQPPLPSVR
1719.76 2211.98 6.75189e+09 1 560 666 1682.99 2001.04 GYVCGAGPGEGPAADPLHQAMR
1699.32 941.425 7.71624e+09 2 547 660 1644.02 1983.09 MASPVEASPGCASGLGPHR
270.186 1091.44 5.44529e+09 2 36 183 111.019 552.017 HNSPSGDDSSDYSLDSDVER
821.99 1758.81 7.22171e+09 1 259 367 779.987 1104.01 ALSCPGQPSNCVTIPR
1164.7 1893.73 4.90801e+09 1 377 481 1133.88 1446.09 TDHSSDEDVGEDCASLR
1560.38 714.325 6.83534e+09 2 504 613 1514.98 1842.04 QAQVVDMDEHQK
1020.78 943.969 4.7521e+09 2 330 433 992.925 1302.02 SEDRPSSPQVSVAAVETK
1781.73 1204.62 5.26785e+09 1 540 687 1623.07 2064.03 GHEQPLAVEPK
893.649 665.81 7.55047e+09 2 283 391 852.05 1175.94 EDLNYHDPTVK
1306.32 1295.62 6.61366e+09 1 401 529 1205.97 1590.01 NNLTLDEPHDK
2196.1 1163.55 9.13862e+09 1 713 825 2141.93 2477.96 YSLDPENPTK
726.275 1160.46 7.40226e+09 1 227 335 683.952 1008.06 AGMPCVHEATS
759.468 1541.77 1.19689e+10 1 199 346 599.987 1041.04 ACAGPGVSGAPASIAVR
808.822 995.435 5.07869e+09 1 216 363 650.956 1092.04 AAGDEFETR
1856.15 2244.33 1.21492e+10 4 595 712 1787.99 2139 NSISPQTSSDSSQQPSSETPPSCPEPASPPSKPQPCQESTTPHQVNPEPKPQQHTPQPLPPPEKPASSPFLVPMEPKPILPSR
1826.68 1613.69 1.06828e+10 1 555 702 1668.03 2109.08 ADDPAEDVDVEDAPR
1565.03 1439.66 8.09536e+09 1 471 615 1416.09 1847.98 DQLTAYQETNEK
1541.78 1206.56 1.06346e+10 1 460 607 1383.07 1823.89 DQVPTLASCSK
962.004 585.263 1.19482e+10 2 267 414 803.998 1245.01 HLNTHFNGET
1561.79 884.353 6.68694e+09 2 507 614 1524 1844.98 FMNHSCQPNCETLK
1397.46 554.925 5.68127e+09 3 412 559 1239.02 1679.99 HDSATDTIDIAPNHR
629.016 2051.84 9.81783e+09 1 193 303 582.018 911.918 AMAEEDNGSIGEETDSSPGR
2101.84 2114.39 1.04991e+10 2 681 794 2046.04 2385.02 SSSPSASLTEHEVSDSPGDEPSESPYESADETQTEASVSSK
1573.48 2031.9 7.70409e+09 1 508 618 1526.95 1857.08 YVLGTCPNNIHGAGEEGDK
1776.01 940.724 8.75662e+09 3 575 685 1728.04 2057.97 EHHPEEGFSGSEVEEVPETPCGSHR
1054.8 2302.94 8.32207e+09 1 298 445 897.024 1338.04 LEEEASLQSQSCGGSSDDSSTK
1606.12 1214.64 9.60173e+09 1 508 629 1526.95 1889.96 ITPGQLNQTSR
749.791 652.826 1.05601e+10 2 196 343 590.978 1032.03 EVSIYATHQTR
2173.75 1407.7 1.23188e+10 1 701 818 2106.02 2456.95 EPSLHDVGETVPK
1712.7 1047.6 9.67446e+09 1 517 664 1553.97 1995.06 AAAAHPLAAVR
1910.37 590.798 6.88505e+09 2 623 730 1871.98 2193 VCEPTVLPHK
2204.48 1223.52 4.65407e+09 2 726 828 2181.02 2487.02 ASSSSQQEFQDHMSEAQHQQR
1037.32 1458.68 9.18872e+09 1 327 439 983.996 1320.02 QLGPEGACQQLEK
805.664 1290.61 9.25386e+09 1 250 362 753.007 1088.96 QIGAEDLSDQSK
1903.01 1536.68 5.41647e+09 1 581 728 1746.05 2186.99 LQQLESSCADQEK
992.872 1640.74 6.80069e+09 1 317 424 953.925 1275 AADEALNAMPSNGSHR
1216.53 662.991 9.84735e+09 3 380 499 1143.07 1499.84 HFHISIHQQQHNYAAR
482.076 1032.56 6.11818e+09 1 147 254 443.911 764.983 SGQGASLSVVK
1774.37 1449.66 7.92539e+09 1 575 685 1728.04 2057.97 VESSQEANAEVMR
1781.7 1648.81 5.06316e+09 1 540 687 1623.07 2064.03 QTSSPVPVTSNQFEK
1323.31 1214.63 1.09768e+10 1 420 534 1262.99 1604.97 QTPEILGSANGK
1888.5 1980.8 1.11607e+10 2 608 723 1827 2171.94 ASASPNSCEGSVCDPCSEFEDFWRPPSPSVSPASEK
1332.59 819.434 9.66506e+09 2 399 537 1199.97 1614.02 EQIVPKPEEELAQK
684.304 869.925 5.34617e+09 2 174 321 525.055 966.079 SVFPPKPEVVADHCR
1038.2 1390.63 7.99937e+09 1 304 439 915.007 1320.02 CPCLAQSPTLNK
2349.3 1307.64 5.53141e+09 1 729 876 2189.97 2631.03 FTAVTAYQNHR
964.601 1903.83 9.91467e+09 1 268 415 807.019 1247.95 EPLENSASESSDADLPDK
1507.04 584.286 5.66598e+09 2 449 596 1350.01 1791 FASISTYHGGK
1935.76 1805.9 1.0222e+10 3 591 738 1775.96 2217 SALYPALTPSIKPRPSKPQVLSDNGGPLIDLLSEDPPPYGGQGPSSSDGDGDR
1900.38 1450.66 9.40831e+09 1 607 727 1823.89 2183.98 HLQQTYEASMDK
1573.59 1314.68 8.73296e+09 1 471 618 1416.09 1857.08 VSDTPGQELAAVK
921.337 546.937 5.53871e+09 3 296 400 891.016 1202.92 TDALTAHSAIHGTTSR
346.808 1848.8 7.52894e+09 1 100 209 303.046 629.96 DLTSCVFNGEPGAHDTK
1288.11 1973.92 1.13689e+10 1 410 523 1232.96 1571.98 ENTQIDDTEPLSPVSNSK
1202.72 707.822 9.22056e+09 2 383 494 1151.91 1484.92 LPVTDHSLEDCK
2056.58 1388.71 8.85056e+09 1 668 779 2006.97 2340.08 AQVAQPGGDTIFGK
1469.37 2091.83 1.21821e+10 1 465 583 1397.96 1751.99 NTGASSGATSEESTEAEFCR
2151.06 1601.84 4.53977e+09 1 663 810 1991.94 2433.01 TVTLSQQGTGLSPQGK
1342.94 1896.8 4.30962e+09 1 433 541 1302.02 1626.02 ENNPQIFNDSGMDSNSK
1991.58 1324.68 5.84791e+09 1 610 757 1833.03 2273.93 ISAQVPDPSWPK
1070.24 1415.71 8.78557e+09 2 303 450 911.918 1352.97 AFNTTPLTSGPRPGDSTSATPAIASTPSK
2275.18 2276.05 1.06523e+10 1 738 852 2217 2559.03 AYPFAPAPGAAGSSAAESEGPGASR
1503.87 2113.16 1.23329e+10 1 478 594 1436.99 1785.03 LSPSPTAPILPSGPSTQPPLR
2148.11 1246.6 9.38847e+09 1 667 809 2004.02 2430.06 GAITNWDNVEK
1283.05 1823.94 1.31424e+10 1 403 521 1212 1566 QPPVAEQGSLSGQLPSTK
1129.41 2124.5 4.78679e+09 2 323 470 971.971 1412.99 AHSLMELNPSVPPGGSPLLDSSHSLSPSSPDPDTPSPVGDNR
1162.61 1128 1.15963e+10 2 366 481 1100.98 1446.09 LEHEITQTGNPAEDEEWEK
1272.06 1518.79 6.59152e+09 1 370 517 1113 1553.97 QELGPGATVLGSPHR
624.547 1315.68 7.98736e+09 2 192 301 578.942 905.982 GAAGSGNDASSLGTLRPAPTPLPAPGAAR
1578.88 1222.55 1.37086e+10 1 487 619 1464.03 1859.94 QALCSELGESK
1603.79 451.895 1.35406e+10 3 481 628 1446.09 1887.05 TFGHAVSLEQHK
1981.16 646.844 5.73103e+09 2 607 754 1823.89 2264.89 VSVADHSLHLSK
1400 810.937 6.50493e+09 2 413 560 1241.97 1682.99 TAGHAASPGTQLQLIR
836.255 2294.51 1.08027e+10 2 259 372 779.987 1118.95 HSLCLQPDSGGPPELGSSPPVLCSNSSSLGSSTPTGAACAPGDYGR
1318.53 1100.62 5.76062e+09 1 428 533 1287.04 1601.99 SQTPVSILQK
2310.38 491.593 5.18982e+09 3 716 863 2150.95 2591.98 EHLAQVTHLPEAK
1735.51 1702.83 8.75735e+09 1 561 672 1685.93 2019.04 GITQGPNESPSAFLER
1672.76 1284.67 1.05802e+10 1 524 651 1575 1956.03 DIPGLTDTTVPR
1585.75 1653.82 1.22244e+10 1 504 622 1514.98 1869 VLTQMGSPHNPISSVS
1731.97 760.349 5.77192e+09 2 523 670 1571.98 2013 GGGLHSSSLTVECSK
2323.07 1463.69 4.9908e+09 1 764 868 2295.1 2607.04 NSLENTLTESEAR
1057.42 1554.66 1.03574e+10 1 299 446 900.076 1340.94 MAEAETETEEWTK
1760.77 1415.71 4.46661e+09 1 577 680 1733.99 2042.97 NGGNQLSVLSDPSK
2071.78 1043.56 6.08417e+09 1 637 784 1913.99 2355.02 AHEVYVLGR
594.234 987.54 8.35168e+09 1 178 291 537.044 876.075 AEIEIAVSR
1692.38 1185.51 9.45635e+09 1 510 657 1532.94 1974 FAGINDDYDR
1730.8 1691.44 1.04537e+10 3 523 670 1571.98 2013 ALSTSSNLGSQYQCENGVSGPSQDLLPPPNPYPLAQEHSQIYHCTK
1998.07 1383.61 1.02275e+10 1 645 759 1937.97 2280 CQYEALVETNR
1512.77 1349.65 7.87461e+09 1 488 597 1467.04 1794 DTTIASLEETNR
2107.23 628.33 1.3163e+10 2 678 796 2036.96 2391.06 EYQIIEPVHK
1691.94 990.431 7.0363e+09 2 550 657 1652.93 1974 KPYMETSPSEEDTFYR
1816.76 2171.9 7.1518e+09 1 552 699 1659.02 2100.02 ENECHFYAGGQVYPGEASR
2734.95 1505.66 8.83427e+09 1 893 1005 2682.11 3018 ADVSCEPLEEVEK
598.422 1484.73 6.01015e+09 1 146 293 441.034 882.018 LTLSSPVAPACDPR
1426.95 867.352 7.35766e+09 2 438 569 1317.08 1710.09 SYGDASFCYDPVSHK
2183.32 1356.66 1.04856e+10 1 709 821 2130.06 2465.95 EPEFPVEPVGEK
1047.87 1207.61 1.25463e+10 1 322 442 969.094 1328.96 LDYLTETQPK
2762.85 1322.68 1.02546e+10 1 900 1014 2703.03 3044.99 IYTPVEESSIGK
1561.22 663.813 1.18331e+10 2 498 614 1496.93 1844.98 QTSLTDFYHSK
1989.79 1198.55 5.83109e+09 2 609 756 1830.08 2271.1 ISPASPAGSPNADFAAHEESLGDR
1331.7 1352.6 1.14239e+10 1 421 537 1266.08 1614.02 LYVCGGFHGADR
1500.56 1363.63 7.89447e+09 1 446 593 1340.94 1782 TESLQGLESDER
993.325 2174.05 8.52687e+09 1 315 424 947.957 1275 ETDLPQPGHLAADGPATAWAR
2232.73 2364.27 5.73302e+09 1 732 837 2198.95 2513.98 QSLLGPPPVGVPINPSQLNHSGR
1983.92 1231.65 8.05462e+09 1 608 755 1827 2268.05 QILAGESGSLEK
1881.32 722.338 9.79477e+09 2 610 720 1833.03 2163.03 MSAQEVMQAVGHR
2349.38 1336.65 7.04131e+09 1 769 876 2309.95 2631.03 LNISFPATGCQK
2890.03 1368.64 4.54677e+09 1 910 1057 2733.03 3173.99 NQYLITNCVDK
1497.12 838.449 8.21223e+09 3 445 592 1338.04 1778.99 LSAITIMDPGSNTKPTLPPIPHGR
1918.98 943.982 1.2638e+10 2 616 733 1851.01 2202.05 DSGPAALGDATHPPQLLAR
1422.4 1411.65 5.10215e+09 1 420 567 1262.99 1703.97 SIAEEQYSDLEK
1797.99 1071.54 8.01954e+09 2 546 693 1641.02 2082.01 NALTALFTSSHQPSPQDTVK
2286.02 1439.72 4.84837e+09 1 708 855 2126.98 2567.95 THGSEIINDLQGR
1995.67 1351.55 5.88381e+09 1 611 758 1836.07 2277.01 CGDGGQLVLCDR
2269.57 2469.96 1.10913e+10 1 736 850 2211.03 2553.05 QQEDGESEESEESEMQNLEDK
1974.47 2306.39 1.09862e+10 8 634 751 1905.02 2256.01 SCEVPGINIFPSPDQPANVPVLPPAMNTGGSLPDLTNLHFPPPLPTPLDPEETVYPSLSGGNSTTNLTHTMTHLGISGGLGLGPSYDVPGLHSPLSHPSLQSSLSNPNLQASLSSPQPQLQGSHSHPSLPASSLAHHALPTTSLGHPSLSAPALSSSSSSSSTSSPVLSAPPYPASTPGASPR
1795.26 1331.71 7.40437e+09 1 584 692 1754.99 2079.03 TLSQLSQQEGIK
2358.67 1694.76 1.04676e+10 1 767 879 2304.01 2640 MAGEISDLSANSGETGR
1017.29 1537.69 1.22236e+10 1 285 432 857.997 1298.98 ISQSDSEEWESLK
1093.68 2107.04 1.11244e+10 2 311 458 936.082 1376.95 GSATSHTGSAGQVTAGLPQEPGNPSGLAVWATVPWPVPSAASSK
1609.03 1394.68 8.76453e+09 1 518 630 1557.04 1892.97 YQQLEEASASLR
2350.57 493.261 1.03771e+10 3 730 877 2193 2634 VFSTPHGLEVHVR
2371.32 746.892 1.23687e+10 2 737 884 2214.01 2654.98 VFAARPYPDISTR
2697.3 1476.15 1.16963e+10 2 876 992 2631.03 2978.99 STHPVEASSEEGFPEEAAPSMPHDSGLR
2267.21 724.361 7.90202e+09 2 719 849 2160 2550.09 AFSQSSNLITHSR
2018.63 2415.18 1.04286e+10 1 619 766 1859.94 2300.98 LSTSSRPSTSTSFTPQSTVETTL
1441.51 1158.64 9.90635e+09 1 462 574 1389 1724.95 QALSEVTAALR
2187.62 1777.83 1.00809e+10 1 675 822 2028.02 2469 DENFPQTPETPSFLR
2493.73 1030.47 5.1243e+09 4 821 924 2465.95 2775 GSGEKPASAPVDDTESLHSQGEEEFEMPQPPHGHVLHR
1922.05 672.86 1.10363e+10 2 587 734 1764.11 2205.05 QHLTSAFTAIQK
2586.46 620.831 5.67408e+09 2 808 955 2426.96 2867.92 YHSTELLIHK
2430.26 1855.66 6.85891e+09 1 756 903 2271.1 2712.03 AWCVSCFACSTCNTK
1975.94 799.887 9.99707e+09 2 639 752 1919.96 2259.03 ANLLHFPSAQEEDK
1968.96 1863.88 8.8566e+09 1 639 749 1919.96 2250.08 SPSSPQAAFTQQGMEGIK
2316.39 1246.62 4.85377e+09 1 736 865 2211.03 2598.01 SDLEAQVESLR
2384.38 1195.61 5.84e+09 1 782 888 2349.06 2666.91 EYLGLTETAAK
1925.45 1259.69 6.43537e+09 1 606 735 1821.02 2207.98 VTVSEGASLQLR
2264.31 689.383 5.58683e+09 2 744 848 2235.04 2547.05 LIEGVHPGSLVEK
1506.97 1077.53 1.44407e+10 3 448 595 1347.04 1787.99 LHDDEAMETEKPLLPSQPAVSPQASTPVSR
1619 1287.63 8.49695e+09 1 523 633 1571.98 1901.96 ADLGVAAGCLPSR
2457.97 2005.95 6.81514e+09 1 766 913 2300.98 2742 EETFTPVPSPHYMEITK
2341.03 1800.84 6.95818e+09 1 727 874 2183.98 2624.98 VIVNATGCSVTCGLGYK
2146.92 1577.67 5.58402e+09 1 662 809 1988.93 2430.06 YSTYFHTCPWSK
1780.53 609.629 8.7684e+09 3 577 687 1733.99 2064.03 HSEYNPQHSLLAQFR
2057 1440.74 8.47694e+09 1 632 779 1899.03 2340.08 SPWVVSPSEPLSR
2489.16 1192.06 1.2184e+10 2 776 923 2330.87 2772.01 LVTTASYSSGDSQAIDSHISTSR
2112.07 641.32 5.26973e+09 2 693 797 2082.01 2393.89 TGVTHYFSLEK
2881.96 2251.59 9.04962e+09 2 943 1054 2832.02 3165.06 RPSTSSALLQGPAPEDHVALSLSCTLVSERPEDSPGGPGTSQGR
1794.42 633.94 1.16696e+10 3 577 691 1733.99 2076.06 HHTHVNVSWCFVCSK
1301.43 1719.74 1.23881e+10 1 408 527 1226.98 1583.98 GTENPFEYDYETVR
3291.85 1545.73 8.3938e+09 1 1079 1190 3239.98 3573 EQALQELEEETAR
1948.41 1298.7 1.0384e+10 1 596 743 1791 2231.98 LTEPQLGLGSQR
1247.82 876.05 4.18136e+09 3 362 509 1088.96 1530.02 MAHQNQHQDTIDSTEVEVWDSR
1986.51 1043.53 5.54639e+09 2 608 755 1827 2268.05 QLPLTCAPHLNEQTPLPR
1785.08 898.447 5.03551e+09 2 541 688 1626.02 2066.91 NTQETVQAIEGMHIPK
1870.28 1170.64 4.66554e+09 1 614 717 1844.98 2154.01 ALEAEVAALQR
2016.95 2113.99 1.18915e+10 1 645 765 1937.97 2297.9 CGGASAATASVPGACAVLPAAPR
2453.19 1431.64 1.20345e+10 1 764 911 2295.1 2736.01 TPLVCDYGSGFSK
1755.39 1540.68 1.00784e+10 1 531 678 1595.98 2036.96 NSLCFPEDTEISK
2185.72 2256.1 4.50177e+09 1 675 822 2028.02 2469 ASDPVESSHLGTSGSISQVIER
1711.99 1970.87 5.39838e+09 1 560 664 1682.99 1995.06 FSLMISAQSEEDSGNGNGK
1950.3 1312.67 8.13999e+09 1 596 743 1791 2231.98 STSTVTLFSGGGAK
907.944 1087.63 8.51329e+09 1 249 396 749.975 1191.06 TIVLQESIGK
1933.45 1711.65 4.16021e+09 1 591 738 1775.96 2217 DETQYFSPCFAGCK
1620.65 947.436 1.25462e+10 2 513 633 1542.02 1901.96 QGYYLQMHPDGALDGTK
2135.41 2227.98 1.19421e+10 1 658 805 1977.06 2417.91 AATQGNGELAAEVASSNGYTCR
2668.72 763.395 1.25039e+10 2 836 983 2511 2952.04 NETLVHSISELQR
2275.47 1619.8 1.02986e+10 1 720 852 2163.03 2559.03 VPLTPEGTCLYVNR
1958.12 1062.18 5.60015e+09 3 599 746 1800.04 2241.01 LAGMANHGSPQLGEGMFQHQTSVAHQPVVR
1241.18 676.357 1.20694e+10 2 390 507 1172.99 1524 LQVLDQELEHK
2517.35 2116.95 1.0435e+10 1 819 932 2459.97 2798.93 TLQYVADSCTVCAQVNASK
2374.79 797.369 8.02786e+09 2 738 885 2217 2657.97 QYHVQFFGDAPER
2898.11 1317.61 9.06921e+09 1 947 1059 2844.04 3180 ESGELYYSIEK
2717.22 2422.59 6.33832e+09 2 852 999 2559.03 3000.02 ASQDTSIFSSNPYPNPVVGTQEHLLMDDGTQTLPMPPDNNGTDDK
802.556 1186.69 8.83986e+09 1 250 361 753.007 1086.03 LPQGVVYGVVR
1431.38 1771.91 1.21631e+10 1 434 570 1304.96 1713.05 TQIEEVNVGGTENILR
1054.85 1625.84 5.40504e+09 1 298 445 897.024 1338.04 LNVEVDAAPTVDLNR
2683.15 575.54 9.63157e+09 4 841 988 2525.95 2966.93 SPHATAQGLHPFSQSSLALHGR
2503.43 1206.61 1.24146e+10 1 806 928 2421 2786.99 TTPDPLFYPR
2286.19 1870.92 8.00441e+09 1 746 855 2241.01 2567.95 HGSGPNIILTGDSSPGFSK
2485.36 801.875 5.73295e+09 2 817 922 2453.99 2769.02 HTNGGTCIDSWLLK
3280.49 1075.58 9.05031e+09 1 1072 1187 3218.98 3563.95 GAFGEVQLVR
981.749 1399.69 1.1687e+10 1 273 420 822.014 1262.99 NSPTLFDEALHR
2529.7 1560.87 1.04214e+10 1 825 936 2477.96 2811.01 VPLSPLSLPAGPADAR
1915.25 1662.31 9.40237e+09 2 621 732 1866 2198.95 ASGGLLLSALPSAPEFPASDDQGKPGGPLCQER
2964.42 2063.02 8.12568e+09 1 934 1081 2805.01 3246.04 NVVGQHLQEMGTIEPPDAK
1582.47 1479.7 1.0419e+10 1 474 621 1424.97 1866 ASGTEAADFALPSSR
2258.5 959.456 7.91653e+09 2 737 846 2214.01 2541.02 DLIPPPSDLIEEDGDHR
1509.45 1449.79 7.34695e+09 1 449 596 1350.01 1791 LAVTNTTMTGTVLK
2645.03 610.303 5.95966e+09 2 832 975 2498.96 2927.95 AYHLSCLGLGK
2463.37 937.942 9.49646e+09 2 767 914 2304.01 2745.01 ELESHSSWYAPEALQK
1829.98 1571.77 4.56378e+09 1 601 703 1806.02 2111.99 EIGVGCDLLPSPTGR
1495.41 1360.64 1.31462e+10 1 445 592 1338.04 1778.99 LVALGDCSAYYK
2297.56 1452.72 4.95735e+09 1 712 859 2139 2580.07 LDPVAAGWPPCLR
1788.79 865.411 1.22272e+10 2 572 689 1719.02 2069.97 ELEAEFAHHNYLTR
2325.61 1165.64 4.62439e+09 1 721 868 2166.07 2607.04 TLQISYEALK
3069.16 2098.96 5.92925e+09 1 969 1116 2909.97 3350.97 NQQQDPLVCPAYQAYFR
2334.64 893.431 3.84026e+09 2 724 871 2175.03 2616.01 LEGEATTAENLVCIHK
3205.4 948.434 5.39368e+09 2 1015 1162 3048.04 3489.04 VLSNWGHPEYTCLYR
2439.29 1341.72 6.86639e+09 1 798 906 2397.05 2720.98 QHYPIFLAPQK
2391.07 1421.67 8.39992e+09 1 759 890 2280 2673.05 CLFGPVDSEQLR
2243.99 824.908 9.77162e+09 2 694 841 2085.02 2525.95 YAFATAHIHGEIYR
2167.81 685.003 1.23347e+10 3 669 816 2009.99 2451.03 VPNLNEVGTMTESHHFIK
1744.58 1719.81 8.95358e+09 1 558 675 1676.98 2028.02 SSQNSQLLLPCESQK
2466.23 1289.59 7.44464e+09 2 807 915 2423.98 2747.96 TLSPHQYHSVHGVGMVPEWSENS
2942.17 1700.78 7.02673e+09 1 967 1074 2903.95 3225.02 GDQSTDYGIFQINSR
2373.94 2391.1 6.99551e+09 1 737 884 2214.01 2654.98 LNIPDIATDTQCSVPIQCTDK
2079.38 1476.79 5.55661e+09 1 649 786 1949.98 2360.95 VQIYTADISEIPK
2324.62 1172.58 5.87631e+09 2 763 868 2292.05 2607.04 VPNEEDPSLDRPFISEGTTLK
2284.12 1765.89 7.29487e+09 1 747 855 2243.97 2567.95 EQYGLGPYEAVTPLTK
2687.89 2132.97 7.85518e+09 1 879 989 2640 2970.04 QWTSLQNMQWQTHESTK
2896.72 1897.89 7.31598e+09 1 912 1059 2738.95 3180 LNEVQSFSETQTEMVR
2710.12 1504.77 7.46211e+09 1 850 997 2553.05 2994.02 QNQEYQVLLDVR
1587.04 1880.71 8.48492e+09 1 475 622 1428.05 1869 EACCYVAMDTATEMAR
2263.5 2027.02 6.46607e+09 1 701 848 2106.02 2547.05 TFSDLAAQLHVTPGSAQQR
2586.5 1461.71 8.5623e+09 2 846 955 2541.02 2867.92 QCGPQTGLQSPGGLQPPEFLYTHGVPR
2601.59 1597.8 1.06747e+10 1 845 960 2538 2882.97 GPLLEVEAVSPSEDR
3076.17 1562.81 5.00139e+09 1 972 1119 2919.1 3359.96 AGIPTILYSDATGQR
2384.86 1344.69 5.03857e+09 1 778 888 2337.05 2666.91 AADISLDNLVEGK
2392.49 1574.81 1.05638e+10 1 744 891 2235.04 2675.97 AGAAVTTETEVIWAR
3144.69 1616.82 8.945e+09 1 1029 1141 3090.08 3426.08 NQSQVQVDFVLPDK
2150.79 2259.06 4.26154e+09 1 706 810 2121.08 2433.01 ETVVSGPLGVEDISPSMSPDDK
2182.79 1082.58 1.12128e+10 1 674 821 2024.99 2465.95 ALVADFVGYK
1868.96 1319.72 5.00758e+09 1 612 716 1839.02 2150.95 SQTLGFQQAVLK
2687.47 1183.6 1.14004e+10 1 842 989 2528.98 2970.04 NFIVTDFATR
2899.86 1480.71 7.32982e+09 1 913 1060 2742 3183.01 IEEELETGYLER
1768.96 590.784 6.27189e+09 4 536 683 1610.99 2051.94 NGDESLPYLPLHLHPDHYSR
1501.76 821.372 1.23709e+10 2 476 594 1431.05 1785.03 VACVFHVASYGMSGR
2210.68 858.936 4.3865e+09 2 727 830 2183.98 2492.97 LYALEEHLSSEVQAK
2605.48 1635.79 5.83794e+09 1 857 962 2574.02 2888.95 ISFLEGENNELQSR
2208.09 1248.23 5.77607e+09 5 682 829 2048.98 2490.05 AVLVGLTPSHPSNHVSDNTLSAWSLSRPILSPNSDHPSLWSTTAVLSSPVPSSLSAGSYR
2489.86 2214.02 6.38505e+09 1 816 923 2451.03 2772.01 TNVPSTQEFLSQTSSDLCAK
2009.26 1642.26 4.57954e+09 2 616 763 1851.01 2292.05 ENPVLDIVSNPEQSAVEQGDSNSSFNEHLK
2418.26 1600.85 7.69498e+09 1 791 899 2376.04 2700.01 NLLLLANSTEEQQK
2462.46 638.983 1.33592e+10 3 797 914 2393.89 2745.01 TQGSGGALHFHGVAYLSGR
2338.96 1583.85 7.88305e+09 1 765 873 2297.9 2621.9 ILNTPNCALQIVAR
1949.41 1620.73 1.06999e+10 1 629 743 1889.96 2231.98 EADDMEIEINSLNK
2918.02 1762.86 8.32416e+09 1 957 1066 2874.02 3201.04 FQSAAIGALQEASEANR
2686.28 1653.81 8.29037e+09 1 873 989 2621.9 2970.04 LDTLTSTSEPLDSFK
2427.05 1554.72 1.08138e+10 1 755 902 2268.05 2709.07 CSTQALYIEHFGK
2072.28 1629.23 8.45419e+09 2 637 784 1913.99 2355.02 SQLQALHIGMDSSSIGSGPGDAEPDDGFPESR
2369.35 1602.89 1.02305e+10 1 771 883 2316.02 2652.02 GIHVVEEQNLPLVR
1719.09 2414.78 1.00182e+10 3 553 666 1662.05 2001.04 QFSPTMSPTLSSITQLEQFNMESPSTSLVLDPPAFSEGPGFLGSEGSMSGPQDPHVLNHQNLTHCSR
2690.42 702.856 8.23006e+09 2 879 990 2640 2972.87 FHEVGTEMIITK
2819.55 1757.85 1.22507e+10 1 916 1033 2751.07 3102.03 VITDVYYVDGTEVER
2986.81 1441.74 1.18112e+10 1 973 1089 2922 3269.95 HENILGFIAADNK
2677.7 1761.72 5.26945e+09 1 839 986 2520.02 2960.96 NFTDDLGLSMTGDSCK
2088.41 1868.85 9.27623e+09 1 642 789 1929.03 2370.04 EVEEWFTTQSEELNK
2066.99 1742.78 6.09883e+09 1 676 782 2030.98 2349.06 DNSYGYVPLLEDSDR
2590.51 1798.86 1.16786e+10 1 842 957 2528.98 2874.02 YPQDFYESPDLAVVR
2362.2 1373.83 6.74373e+09 1 734 881 2205.05 2646 VESPVLPPVLVPK
1663.66 816.363 5.6503e+09 2 501 648 1506.01 1947.09 VDHFWGLDDDGDLK
2491.23 1557.78 1.14281e+10 1 809 924 2430.06 2775 EEIAVWTNLTEPR
2509.39 2081.08 1.16111e+10 1 815 930 2447.95 2793.01 LLNTGISVVEAAPEGEPGATR
2386.74 1484.72 1.02893e+10 1 742 889 2228.97 2670 ISFVTEDFAAQEK
2751.73 1888.9 1.13507e+10 1 895 1010 2687.92 3033.07 ELNEMQAQIAEESQIR
1847.92 1875.91 1.36131e+10 1 591 709 1775.96 2130.06 EQQEQLSFQQNLIDR
2320.36 1652.82 1.05807e+10 1 720 867 2163.03 2604.05 NYLLPAGYSLEEQR
2466.16 1253.73 1.06164e+10 1 768 915 2306.94 2747.96 QLLLAGLQNAGR
3143.72 2193.01 1.0668e+10 1 1026 1141 3081.06 3426.08 YYSGDPVVQGVNGFEAEFSK
2187.3 1972.09 5.75594e+09 1 675 822 2028.02 2469 TLPTTAVPSSTSQLLTLNK
1718.56 2266.09 9.47306e+09 1 524 666 1575 2001.04 ANSPFIGFKPAYEYNAGTYR
2122.17 1487.76 6.85989e+09 1 695 801 2088.02 2406.01 VSQAEMGVPVAMLR
2354.31 1852.84 1.11887e+10 1 758 878 2277.01 2636.91 SEALSSVLDQEEAMDTK
1790.34 1352.63 1.24384e+10 1 543 690 1632.01 2072.94 MDAAEVEFLAEK
3113.35 1625.75 5.1846e+09 1 1027 1131 3083.95 3395.99 YMAPEVLDDSINMK
1757.15 2062.85 1.21933e+10 1 539 679 1620.03 2040.05 MDVDYPSDEDLCQSFLK
2131.63 1776.91 9.90528e+09 1 691 804 2076.06 2414.99 LVNLNFQQSLTEDQK
1944.7 939.497 1.12455e+10 2 594 741 1785.03 2226.02 LSLGIFHPAYGPAEHIR
2154.5 1937.94 5.19657e+09 1 707 811 2124.02 2435.97 EYVIGLTVLCNPSNTEK
2745.57 1317.7 1.04316e+10 1 861 1008 2585.97 3027.08 LLPYVAEDELR
2645.07 939.4 9.13891e+09 2 864 975 2594.97 2927.95 MYHDYICQYEDVLK
2165.16 1424.74 6.16476e+09 1 709 815 2130.06 2447.95 MAAIVIDTGTGFTK
2073.66 2475.08 5.43687e+09 1 679 784 2040.05 2355.02 VNGHAEEELSNMANALASATCER
3692.51 1330.71 1.05888e+10 1 1177 1324 3533.99 3974.98 MAVILSLEQGNR
2653.52 1571.71 7.56104e+09 1 831 978 2495.98 2937.05 LFDLDEDGYVTER
1609.02 652.312 9.51848e+09 3 494 629 1484.92 1889.96 DFIAFYSTTPHHLSYR
3309.17 1259.66 9.99229e+09 1 1049 1196 3150 3591.02 EHFSLILDSAK
3405.82 2123.01 7.26393e+09 2 1081 1228 3246.04 3686.97 QGLSLSTGAINSTSQAPASQPMLQLLHNSAQVNSQCDYAR
2422.21 1270.74 7.62881e+09 1 754 901 2264.89 2705.99 CILVTQPVLVK
3133.12 1370.61 8.95886e+09 3 1026 1138 3081.06 3416.96 LHTYTPPQCVPENTGYTYALSSSYSSDALDFETEHK
2800.42 1495.77 7.26868e+09 1 880 1027 2643.05 3083.95 TSGLLETNFSVTAR
2097.48 2109.05 1.05279e+10 1 675 792 2028.02 2379 VTHSFLHVPDCPYPLLGR
2708.58 1907.93 6.04216e+09 1 849 996 2550.09 2991.01 VVIQPDIYPGNCWAFK
1943.54 1090.6 6.49157e+09 2 633 741 1901.96 2226.02 LQWIKPDPVSTVDIQVVSR
1961.06 2499.15 1.3188e+10 1 628 747 1887.05 2243.97 MPTGLGAGTWPQEDSELWPGQGGK
3070.2 1020.07 5.9133e+09 2 1012 1117 3039.02 3353.99 EGDIIPPLTGATPPLIGHLK
3199.95 1688.82 6.24877e+09 1 1052 1160 3158.97 3482.98 VGLFEDTNLCAIHAK
3396.27 524.253 9.7989e+09 4 1111 1225 3336.12 3677.98 AETHHHSMLIESTNAFLR
2296.51 1194.04 6.72497e+09 2 751 859 2256.01 2580.07 VGFFTSDHATQTDCSEVFPLK
2520.46 2283.95 1.02635e+10 1 819 933 2459.97 2801.93 LMDDDANGDVDVEESDEFLR
3308.17 2069.05 6.6627e+09 1 1089 1196 3269.95 3591.02 VLEEDPMVGGVGGDVQILNK
2020.57 1179.64 1.11189e+10 1 652 767 1959.07 2304.01 GVPNLLTFYR
2991.14 508.94 8.33335e+09 3 980 1090 2942.99 3273.17 SASSYLLHQLIHR
2013.77 1374.69 8.08333e+09 1 654 764 1965.07 2295.1 SYPLQDFTYLK
3533.79 637.066 6.78774e+09 4 1131 1271 3395.99 3815.95 MVVNEGADGGQSVYHIHLHVLGGR
2697.23 1538.73 6.92225e+09 1 885 992 2657.97 2978.99 LEDLEEANPFSFK
2008.36 1511.77 5.15001e+09 1 616 763 1851.01 2292.05 IFQILYANEGESK
1792.31 1675.82 6.17868e+09 1 585 691 1758.01 2076.06 EETVAEAITGLGWSGR
2802.49 582.524 1.29301e+10 4 910 1027 2733.03 3083.95 NTLFGTFHVAHSSSLDDVDHK
2620.03 2321.06 4.92821e+09 1 820 967 2463.06 2903.95 DPDTWEEATSEDSSVVIVDVK
2932.38 1131.03 5.05257e+09 2 967 1071 2903.95 3216.08 GELEHIDSVSAIGSEYVNGER
2348.09 1474.84 1.32465e+10 1 729 876 2189.97 2631.03 GPYTVLLTTPTALK
2928.95 1318.74 6.3482e+09 1 922 1069 2769.02 3209.99 ALLQTLGNLGYR
3156.49 2213.97 6.05728e+09 1 1039 1145 3119.99 3438.1 WCNTCQVYYVGDLIQHR
2730.08 1588.67 9.29686e+09 1 865 1003 2598.01 3011.99 AMFTCGLLECTQR
2683.46 1463.71 4.73684e+09 1 885 988 2657.97 2966.93 AVAAWLGGSIMACR
2957.56 1471.68 7.11444e+09 1 932 1079 2798.93 3239.98 GDSAAQFLVFCQK
3108.21 1779.99 7.16418e+09 1 1021 1129 3066.05 3389.93 LTALIESVLTTHQPTR
2629.67 2305.13 9.78194e+09 1 823 970 2471.98 2913.03 QVVSSSEQLQSCQAEIIELR
3006.92 1901.02 5.01077e+09 1 948 1095 2846.97 3287.96 MLSLVSQQLTQPPVTMK
2404.45 1931.97 9.70216e+09 1 756 895 2271.1 2687.92 TSSALAVTVEAASLPEEEK
2650.52 792.901 9.45826e+09 2 830 977 2492.97 2934 CHAIIDEQPLIFK
1953.81 1947.97 6.32092e+09 2 597 744 1794 2235.04 AGSTNQQAAHPSVPQAEGTGQVFLTGQSFLNGQNLLAR
2939.71 999.544 9.91796e+09 2 926 1073 2781.06 3221.96 HMVAAVAALPHVPDTLLSR
2315.99 916.496 8.64105e+09 2 756 865 2271.1 2598.01 LALPGPDLSLTHLCVPK
2860.51 1600.87 1.07235e+10 1 914 1047 2745.01 3143.94 IELENSNLVVTIEK
2669.7 1127.7 9.36863e+09 1 836 983 2511 2952.04 LAELTVLLQK
2148.33 1421.74 1.35705e+10 1 690 809 2072.94 2430.06 EVLLEETNSFLK
2750.13 1635.73 5.55309e+09 2 863 1010 2591.98 3033.07 CSIGGIHEDYQLPYYDLVPSDPSVEEMR
2769.48 1644.74 8.18236e+09 1 869 1016 2609.95 3051.11 LLFDDGYECDVLGK
2329.05 1997.48 6.99769e+09 2 763 870 2292.05 2612.99 STPVFTPGSLPIPSQPEFSHDIFIPSPSLEEPSDDVK
3019.34 1031.05 8.79178e+09 2 953 1100 2861.95 3303.01 VSPLPLQLACHAVVTVNNK
2329.63 1918.04 8.0358e+09 1 759 870 2280 2612.99 VGFSGTQAPQAVFPTILGK
2311.22 1402.77 9.02401e+09 1 755 864 2268.05 2594.97 DSLAAQLEITLTK
2502.4 1316.75 8.63892e+09 1 816 927 2451.03 2783.94 FLVPAPFPSLTK
2605.15 1649.97 9.15107e+09 1 851 962 2556.05 2888.95 LGAFSPGVPVQPVLLR
2181.38 1381.64 7.41817e+09 2 673 820 2022.01 2463.06 DDNLETYWQSDGSQPHLVNIQFR
2521 1724.84 9.54286e+09 1 822 934 2469 2805.01 AQQEQLSLITFTGCK
2543.58 2331.09 6.85209e+09 1 835 941 2507.93 2826.08 LYVIGGWTPQMDLPDEEPDR
3035.27 551.03 1.08755e+10 4 958 1105 2877.01 3318.01 LTNNHLDPFGHIILNSMHK
2648.79 1404.77 1.37555e+10 1 829 976 2490.05 2931.02 ALEYLQALVGAEK
2158.06 1937.99 1.05832e+10 1 699 813 2100.02 2441.99 VQPEEMAVLVADSPISPR
3255.78 1628.83 1.01976e+10 1 1066 1178 3201.04 3536.98 MNVTSLFSFTSPAVK
2543.36 1186.6 1.16881e+10 2 794 941 2385.02 2826.08 SLYPPAVDSPFTLNTHLSAWR
3236.33 1820.85 1.1869e+10 1 1025 1172 3078.08 3518.94 DDCQQLLGTLLTGEEK
2381.12 771.399 8.67424e+09 3 740 887 2223.03 2663.94 QLELVEPSGWIHVPLTDNHK
3715.58 764.726 7.88805e+09 3 1185 1332 3558.02 3999.1 CLAFHDISPQAPTHFLVIPK
2591.67 1982.92 6.01706e+09 1 852 957 2559.03 2874.02 FASQEEQLPFGNMESLR
2431.57 550.579 6.47254e+09 3 757 904 2273.93 2714.94 HACSCHLFDIFLK
3412.71 1509.8 1.16105e+10 1 1084 1231 3254.99 3696 SSAVFLPQYLQTR
3146.05 1126.56 1.08099e+10 2 1028 1142 3086.97 3428.99 EVQAEWASIQQHLDVNLSGK
3282.23 1713.74 5.80585e+09 1 1040 1187 3122.95 3563.95 YSYVALDYNMEMSK
2525.27 2388.24 5.4996e+09 1 831 935 2495.98 2808.12 GPVPIPTVSGQQYFATIDELQK
3315.54 1419.77 8.9503e+09 1 1088 1198 3266.96 3597.05 GLLEDLGYDVVVK
2527.04 1553.74 1.07594e+10 1 821 936 2465.95 2811.01 SADFACSNLLDLVK
3289.07 995.471 5.75499e+09 2 1085 1190 3257.97 3573 VPHIEPPEYEFFWGSR
3305.2 1635.83 9.14378e+09 1 1048 1195 3147.09 3587.99 SFQQQLCDAIAIIK
2581.01 1840.96 8.4241e+09 1 807 954 2423.98 2865.08 LPFALATSSETVTFQTK
3217.22 1511.74 9.24753e+09 1 1019 1166 3059.98 3500.96 GGSFGEMGLLSTTVR
2870.66 2301.06 5.10617e+09 1 946 1050 2841.12 3152.98 DFAVYGLETEYQEEGQPLGR
2628.44 730.7 9.35132e+09 3 854 969 2565.07 2909.97 LTNNLLDDNGHIILNSMHR
2890.08 1639.91 6.14774e+09 1 910 1057 2733.03 3173.99 QEINLLQAQLSNLR
2588.48 1211.7 8.45524e+09 1 846 956 2541.02 2871.05 AMLLLPEPSLK
3006.28 2165.01 6.45881e+09 1 989 1095 2970.04 3287.96 DPSEEPYGLGSLVFPCLQR
2246.56 1076.55 8.26419e+09 2 695 842 2088.02 2528.98 TEEGEIVGLHQAFVPEIQR
2927.27 2412.69 4.98112e+09 2 956 1069 2871.05 3209.99 ATIELHPTLHQAVPASDGSLSPVDVTADEATGVAADEAADVAADVSLAR
2542.41 1853.9 8.38419e+09 2 832 941 2498.96 2826.08 QGFYLQANPDGSIQGTPEDTSSFTHFNLIPVGLR
3163.81 1262.82 4.8393e+09 4 1045 1148 3138.1 3446.95 GAPHDCLEILAETHGTRPDLTDQPIPDADHTWYTDGSSFLQEGQR
2680.44 1996.1 1.21184e+10 1 870 987 2612.99 2963.95 VILFDITQPAQNLPEGIK
3582.1 1575.19 1.03199e+10 2 1172 1287 3518.94 3863.99 ASNLEEDEDDGWNITYLPSAVDQTHSSR
2692.5 1437.7 6.9718e+09 2 844 991 2535.04 2976.06 CDAPHGVPSAALDPAQTMSLLPGLEVAR
2870.36 2063.05 6.2251e+09 1 903 1050 2712.03 3152.98 WLQLTHEVEVQYYNIK
2539.45 1669.79 1.02674e+10 1 827 940 2484.02 2822.98 TFELNCLSSDILEK
2796.09 1248.75 1.2276e+10 1 907 1025 2724.04 3078.08 LIFGTGTLLSVK
2457.67 1365.75 1.12979e+10 1 795 912 2387.95 2738.95 SYTESLQLLLAK
4168.69 1897.92 5.2286e+09 1 1336 1483 4011 4452.02 TGMVDFALESGGGSILSTR
2575.58 1025.53 1.07523e+10 2 836 952 2511 2859.01 MTSEDITHASVVAHLGLLR
2697.3 1055.99 8.63899e+09 2 882 992 2649.05 2978.99 YAHENDITHFYMLTIDK
2800.56 1315.73 7.51627e+09 1 918 1027 2756.95 3083.95 QPGFELVIVWK
2800.07 1924.92 3.89778e+09 1 925 1027 2777.95 3083.95 VEVEFMPVYIPSEEEK
3612.73 1517.71 1.1281e+10 1 1150 1297 3453 3893.93 NELELYEEFGFK
3634.28 1185.06 4.79731e+09 4 1202 1305 3608.96 3917.97 EAVPGFHCHCAFLSPPGLLALQLPFPLGADLVAGPGCVHCTHGR
2581.27 1312.73 1.05318e+10 1 840 954 2522.98 2865.08 AGWGLLLQVEAR
2993.64 2223.13 9.9354e+09 1 944 1091 2835.08 3276 DLIYDMTTSGSGSGLPLLVQR
2993.12 1448.84 9.19711e+09 1 979 1091 2940.07 3276 VQHLELELNLLK
2644.36 1420.37 7.59477e+09 3 828 975 2487.02 2927.95 GHVASGQPYFISDGRPVNNFEFFRPLVEGLGYTFPSTR
2882.5 1806.99 8.11869e+09 1 944 1054 2835.08 3165.06 GLEVESLVIEHIQVNK
3065.27 1818.95 1.15479e+10 1 968 1115 2907.07 3348.05 SIQEFSLTAPLVAESAR
3848.41 1728.31 5.04911e+09 2 1272 1376 3819.05 4130.95 HPLGLEHSSPASQLMGYGLESQQPFFEDPTR
2911.04 1670.85 1.23849e+10 1 933 1063 2801.93 3192.03 YILLMDIVPADDHR
2837.64 1488.82 9.32036e+09 1 892 1039 2679 3119.99 ELVTIIPNFSLDK
3489.44 2130.43 6.32784e+09 2 1150 1256 3453 3771.03 HDSLLPVDSYQPWALAGGWNSQMCCQGEQNPPGPFWK
2628.04 2130.08 1.07036e+10 1 855 969 2567.95 2909.97 GQLEPSCLSSLLGQLSGQVR
3392.88 1851.85 6.35885e+09 1 1119 1224 3359.96 3674.98 CWIYNTENLVYTFK
2220.18 1768.81 7.90303e+09 1 723 833 2171.94 2502.02 CDLCQEVLADIGFVK
2479.07 1423.75 6.92065e+09 1 813 920 2441.99 2762.93 GLFNGNLVDIFSK
1962.27 1946.97 6.71771e+09 1 639 747 1919.96 2243.97 LDVTLTGICPWIETEAK
3973.9 1196.54 5.56424e+09 2 1313 1418 3941.97 4257.05 THQEIQDLCNILQALDCYR
2843.94 1221.1 1.0057e+10 2 929 1041 2790 3126.01 MGQTVTTPLSLTLEHWEDVQR
3240.69 1557.31 8.43437e+09 2 1026 1173 3081.06 3521.9 GVSSGPLCANHWLAVKPLTAVTEAPPVGGAR
2882.69 2105 1.03489e+10 1 940 1054 2822.98 3165.06 ELQDQLEAEQYFSTLYK
3326.79 1338.96 5.57396e+09 3 1055 1202 3167.99 3608.96 VGEMLLQTFFSVDPGSHHGEANLEMEEPEESLNTLK
2964.6 1065.04 1.44172e+10 2 962 1081 2888.95 3246.04 AAGAYLHQTGFTCILVHLR
2290.02 2309.04 5.20303e+09 1 751 856 2256.01 2570.97 YPGYFDAVINADDMDIAYQK
2912.59 1187.7 7.1704e+09 1 917 1064 2753.96 3194.99 DGFTPLLLALK
3550.04 1983.93 1.28569e+10 1 1130 1277 3392.93 3833.95 TAINENAMLEDEVMYLK
2849.47 837.367 1.02405e+10 2 896 1043 2691.02 3131.99 SLHFFVEWCEYR
2824.67 2090.1 9.46904e+09 1 888 1035 2666.91 3107.93 FTFLYVGDQLHLNPQVAK
3875.42 2045.03 5.15568e+09 1 1282 1385 3848.97 4158.04 TLFNYIVLTGGTSACTGLR
2697.88 1564.85 6.07345e+09 1 886 992 2660.96 2978.99 DELQVLLHDLELK
3263.29 1587.75 1.07854e+10 2 1034 1181 3105.05 3545.99 TSGTAIESGDGMTYFVPVMNGYPLHLSTTK
3870.74 1861.96 6.59227e+09 1 1236 1383 3711.01 4151.99 DDSTNSTLFNLIPVGLR
3089.98 1626.9 5.82411e+09 1 976 1123 2931.02 3372.01 VSITILQAWEEPLK
2829.59 1615.2 5.39946e+09 3 932 1036 2798.93 3111 LLQNITHHITVTGQAPTSEAIVSAVNQAGISGITEAQAHIIVNNALK
3147.07 2291.16 1.12526e+10 1 1027 1142 3083.95 3428.99 GSSPGTGGATGISPLSCALLLFAR
2652.93 1784.01 9.9671e+09 1 830 977 2492.97 2934 QLVSGADTLNLVAEILK
2850.41 2303.18 8.82498e+09 1 896 1043 2691.02 3131.99 DIALGVFDVVVTDPSCPASVLK
3392.33 1709.89 1.00028e+10 2 1077 1224 3234.05 3674.98 ITLTVGGQPVTFLVDTGAQHSVLTQNPGPLSDR
2994.68 1512.87 4.39831e+09 1 944 1091 2835.08 3276 ALDTVLFGPPLLTR
3505.93 2166.99 1.22943e+10 1 1145 1262 3438.1 3788.94 ASDGFCIAQNIELIEDSQR
2946.98 1976.93 4.66089e+09 1 928 1075 2786.99 3227.97 EEEELMEEIQLISQEK
3601.53 1973.44 9.68505e+09 2 1182 1294 3548.99 3884.94 HSTPIGISNYPESTIATSDVTSESMVEINDPLLGNEK
4233.31 1946.96 9.99688e+09 1 1388 1504 4167.05 4515.01 FPEETVLITGGGGYFGFR
3009.78 1489.83 7.95514e+09 1 987 1096 2963.95 3290.97 IITSLHVDFGFLK
3358.97 1749.26 1.05567e+10 2 1066 1213 3201.04 3642.06 CPVAYHGGDACLAAGCSVIASNSIICTGHFTAR
2704.82 1844.93 9.55378e+09 1 879 995 2640 2987.98 WPQILIFPEGLCTNR
2681.65 1985.91 8.29864e+09 1 877 987 2634 2963.95 SATVVCMEETEFLVVDR
2687.36 804.409 5.02009e+09 2 885 989 2657.97 2970.04 DHICITIFLGVYR
3651.57 2390.01 7.70508e+09 1 1163 1310 3492.06 3933.02 GEFVNEYVGELIDEEECMAR
3331.37 2005.03 1.11134e+10 1 1057 1204 3173.99 3615.01 VLACTEQLQLNETILMK
2696.96 1139.07 7.56128e+09 2 884 992 2654.98 2978.99 FVYGDPQSLVEFVHVDNLAK
3670.5 2016.91 4.31929e+09 1 1214 1317 3644.96 3953.99 LMEWLPEAPDDLDWMR
2548.05 1517.83 1.15609e+10 1 796 943 2391.06 2832.02 FLLLVEGPTLCVR
3132.37 1912.99 4.4603e+09 1 990 1137 2972.87 3414 DVPNFELLSPELEAALR
2562.54 2362.04 6.72423e+09 1 800 947 2403 2844.04 ESDLEIESLVETFSYDNEDK
3554.49 2327.17 6.96266e+09 2 1171 1278 3515.98 3836.92 VAAPWGTSGASGIHSSLEQIVPQTSLGNLSDLIYTSAIVTNVDHF
2840.42 1612.79 1.05939e+10 2 893 1040 2682.11 3122.95 THGPVNGTHGLFAGTSLQTLEASDISPGAFNK
3816.89 1308.12 1.24411e+10 2 1249 1365 3750.05 4097.99 HTNVLEGLGEQDWFIGAETQTNR
2773.63 2103.21 1.23033e+10 1 871 1018 2616.01 3056.97 VQFGPVVALNPATLLPLPEK
2726.83 1640.8 4.76982e+09 1 855 1002 2567.95 3009.07 HEIGEFPVFFFGSK
3595.54 1994.98 5.85982e+09 1 1145 1292 3438.1 3879.03 ALWDEFNQLGTEMIVTK
2951.15 1834.97 5.31707e+09 1 974 1077 2925 3234.05 YDSLLEQGLVEAALVSK
3742.12 1461.83 8.45722e+09 1 1230 1341 3693.04 4025.94 LEMFLVTLPTAVK
4078.39 2123.15 4.84383e+09 1 1343 1453 4031.96 4362.04 SVHGCIVDANLSVLNLAIVK
3411.92 2246.12 1.03614e+10 1 1116 1230 3350.97 3693.04 TALHFACACGQVEVVSILLR
2964.87 1296.64 7.58136e+09 2 934 1081 2805.01 3246.04 HISQISVADDDDESLLGHLMIVGK
3881.59 618.82 8.47134e+09 4 1277 1387 3833.95 4163.96 LQMVLHTAGFMPGAEELIHHLK
4461.53 1619.26 5.81348e+09 2 1475 1580 4428.01 4743.04 FQCLWLWVTQEASADPSVFPATSPSHFK
3603.35 755.713 5.82459e+09 3 1189 1294 3570.08 3884.94 HTGFFGLFHHIVLGDDPEVK
2506.12 806.084 9.57763e+09 3 782 929 2349.06 2790 FHVPAMQTVHQALLTLYAYGR
2441.96 1697.85 1.13563e+10 1 791 907 2376.04 2724.04 TYASTWEVLDLLMR
4282.1 1830.98 1.22657e+10 1 1374 1521 4125.06 4565.95 ELSEIEYIENLPILR
4055.63 1914.04 1.00226e+10 1 1332 1445 3999.1 4337.92 LVYTSTFNVIFGGQVIR
3463.61 2169.09 5.35062e+09 1 1144 1248 3434.92 3746.94 FSAAVVNSEIYVLGGIGCVGR
3340.49 1553.8 8.67761e+09 1 1060 1207 3183.01 3623.95 LLCYTVLCLLGAR
3688.58 2204.04 9.25502e+09 1 1195 1323 3587.99 3972.05 YSYSATPYLFWYVQYPR
3976.07 1710.39 7.42293e+09 2 1272 1419 3819.05 4260.02 IWHYSFYHSLQIAPEQHPILITEAPLTSK
3940.38 1698.95 1.29582e+10 1 1287 1407 3863.99 4224.04 WACTIILGTVLVPVR
3265.41 1050.61 7.21895e+09 2 1073 1182 3221.96 3548.99 LTMGQPLVILAPHAVEALVK
3665.25 2460.28 1.19468e+10 1 1198 1315 3597.05 3947.94 TEETLFEIQGIDPITSAIQNLK
2744.4 2386.11 8.53196e+09 1 875 1008 2627.9 3027.08 WNFDFVTETPLEGNFVWER
3366.46 2160.99 5.96191e+09 1 1109 1215 3329.97 3648.07 ECVFENYYVLYASALYR
3025.23 1468.68 7.1771e+09 2 955 1102 2867.92 3308.98 GVHLYYVGGEVYAECLSDSSIFVQSR
4046.44 2337.14 9.61284e+09 1 1330 1442 3992.99 4329 ELGFEPQPFDLQEVVEWFK
2833.74 2104.11 1.24777e+10 1 891 1038 2675.97 3117.06 VLSLSNNMIETITGLEELK
3888.18 1242.96 5.67771e+09 3 1242 1389 3728.93 4169.98 ALQNLDLSHNQISSLQGLENHDLLEVINLEDNK
4514.59 1984.45 1.29877e+10 4 1482 1598 4448.98 4797 WQQIEILCGFQIVNNPGIHSLVAALNIDPSWMGSTRPNPAHFIMTDDVDDMDEEIVSPLSMQSPSLQSSVR
3933.9 1752.75 1.0959e+10 2 1290 1404 3872.99 4215.02 AGAGYILEDFNEAQCNTAYQCLLIADQHCR
3379.54 1624.83 5.12359e+09 1 1116 1220 3350.97 3662.98 FDQFDFLIDIVPR
3379.21 1876.97 1.15482e+10 1 1091 1220 3276 3662.98 AFVGNQLPFIGFTYFR
2734.1 1570.78 1.13183e+10 2 890 1005 2673.05 3018 IFNNQEFAQLLAQSVNHGFETVYELTK
4162.55 1754.89 7.65965e+09 1 1334 1481 4004.94 4446 ADIYAMGLVFWEIAR
4383.49 1961.18 4.25167e+09 1 1452 1554 4359.04 4664.92 LLLGALQGLLGTQLPLQGR
4754.4 1740.02 8.23135e+09 1 1569 1678 4710.03 5036.92 SLLGVLGIEAALDSLIR
2822.72 1863.97 1.20581e+10 2 919 1034 2759.99 3105.05 EEAPIFVSAPHSTFFDAIAVVVAGLPSVVSDSQLAR
4192.26 2219.17 5.39742e+09 1 1385 1491 4158.04 4475.99 LMISAGALQLPMEAGLVEFTK
4635.34 1937.04 1.21514e+10 1 1520 1638 4563.01 4916.98 LISAVVLCFLGTGLVDMK
3661.32 2219.13 5.4459e+09 1 1209 1314 3630.01 3944.91 YLLVFVDTFSGWVEAFPTK
3635.54 2093.19 7.57849e+09 1 1197 1305 3594.04 3917.97 TVLTGAVALGALVTVGAFFASK
4113.63 1266.67 1.00227e+10 2 1351 1464 4055.97 4394.93 ATLVLSSLHDFKPELFGLPAFTE
4093.66 1578.92 8.13227e+09 1 1347 1458 4044.05 4376.96 GLCALLLLLELPPR
4645.43 1755.09 8.82371e+09 1 1514 1642 4545.04 4929.03 TLLTLGLLLLSVTAQAK
4194.25 2182.16 1.02075e+10 1 1366 1491 4100.96 4475.99 TALLSLFGVPLWYFSQSPR
5275.46 2347.17 5.54286e+09 2 1727 1852 5184.02 5558.92 MAAAVPVPQFRPVTPLIFDLDGLILNTEDLYTDVFEEICNR
4609.87 1943.95 1.19434e+10 1 1506 1630 4520.99 4893 DMVNLLLDEGIDFFFR
4556.91 816.685 1.05465e+10 4 1497 1612 4494.07 4838.9 YLYQHFAEVSLHGEILDIEAHQLLALIK
5087.12 2350.21 5.01908e+09 1 1650 1789 4952.99 5370.06 VLAYLLLPCTLPFEYAYFR
4160.83 903.058 7.41713e+09 2 1372 1480 4118.96 4442.95 MLLALLPVLGIHFVLR
4723.12 1720.37 1.08291e+10 2 1554 1668 4664.92 5007 IQHPDLILLQYVDDLLLAATSELDCQQGTR
5335.88 2401.25 4.94161e+09 2 1725 1872 5177.98 5619.05 SLLFGAVDQHSFLDPPEIPLGQVSTAALWQSLFLCFGLFLIPR
4619.44 1633.11 3.71071e+09 1 1486 1633 4460.97 4902.07 LVLLLPPLLLFLLR
4988.81 2001.24 9.16256e+09 1 1609 1756 4830.02 5271.05 GGLIFAGLAFVVGLLIILSK
