# Supplementary material for: LC-MSsim – a simulation software for liquid chromatography mass spectrometry data
Source: BMC Bioinformatics. 2008 Oct 8;9:423. doi: 10.1186/1471-2105-9-423 (PMC2577660; doi:10.1186/1471-2105-9-423)
Supplement: Additional file 3 — Results of the feature detection algorithms. Result lists of the feature detection algorithms executed on our benchmark data. [file 1471-2105-9-423-S3.tgz › mouse_fwhm005_ff_feat.dta2d]

# ../FeaFi_isotopewavseeding_fwhm005.ini
160.076 625.3 9.54779e+09 1 0.97865 0.999873 0.957427 60.0639 248.947
222.993 1161.51 1.00785e+10 1 0.970712 0.999955 0.941469 107.98 428.989
236.445 1091.34 4.29068e+09 2 0.999925 0.99985 1 111.019 287.945
247.812 1162.48 3.89466e+07 1 0.989969 0.979938 1 197.982 303.046
311.429 974.393 4.0138e+08 2 0.996853 0.993706 1 296.998 321.082
365.979 1848.77 5.74593e+09 1 0.970583 0.999696 0.941469 321.082 446.992
370.184 1849.75 1.86365e+08 1 0.979751 0.995878 0.963624 332.97 395.97
374.903 974.39 3.17165e+09 2 0.999757 0.999513 1 323.996 420.035
391.475 1209.01 5.80593e+07 2 0.994643 0.989287 1 372.022 402.016
424.571 542.229 9.83691e+09 4 0.991487 0.999782 0.983192 360.004 506.954
427.944 433.943 4.66168e+09 1 0.97425 0.999816 0.948683 323.996 486.102
438.767 1817.65 4.76701e+09 1 0.970606 0.999743 0.941469 402.016 537.044
444.023 1208.98 3.38666e+09 2 0.999607 0.999213 1 384.07 470.97
467.015 1355.47 9.71505e+07 1 0.971781 0.979938 0.963624 455.963 476.966
469.561 1354.49 8.86753e+09 1 0.999939 0.999878 1 342 537.044
490.365 1032.56 5.38764e+09 1 0.970265 0.999061 0.941469 462.008 530.975
531.405 542.218 5.32569e+08 1 0.978021 0.998615 0.957427 509.982 578.942
538.509 1286.51 6.09657e+09 1 0.999934 0.999867 1 431.973 617.993
539.485 1484.72 4.29843e+09 1 0.999931 0.999862 1 441.034 621.118
560.487 985.579 1.26321e+10 1 0.999959 0.999917 1 468.008 723.031
563.714 700.761 1.00808e+10 4 0.993311 0.999867 0.986754 437.932 635.937
570.184 970.417 1.01441e+10 2 0.999974 0.999949 1 465.014 779.987
578.336 988.564 1.40624e+08 1 0.978443 0.979877 0.977008 558.091 585.033
589.88 1856.77 1.32043e+08 1 0.996099 0.992198 1 555.014 648.024
592.21 987.509 1.03082e+09 4 0.986834 0.99666 0.977008 573.056 615.013
607.175 1855.78 4.47235e+09 1 0.970694 0.99992 0.941469 542.968 791.948
638.667 869.936 4.43919e+09 2 0.999919 0.999839 1 525.055 698.999
654.385 2052.75 4.07567e+08 1 0.968242 0.995015 0.941469 633.018 744.079
657.195 1385.53 4.36972e+09 1 0.999973 0.999947 1 555.014 848.982
678.034 2051.76 6.62393e+09 1 0.970702 0.999935 0.941469 609.043 887.921
705.205 1315.6 6.07075e+09 2 0.999972 0.999943 1 606.016 902.973
705.28 652.817 9.64973e+09 4 0.991533 0.999874 0.983192 590.978 786.005
718.48 1117.44 4.58484e+09 1 0.970687 0.999906 0.941469 653.966 882.018
726.878 1223.08 3.99276e+09 2 0.999923 0.999846 1 609.043 782.948
727.533 1542.72 1.14868e+08 1 0.971792 0.97996 0.963624 698.999 771.11
732.464 1541.72 8.7209e+09 1 0.999937 0.999874 1 602.924 797.998
750.856 995.417 4.17061e+09 1 0.970658 0.999847 0.941469 650.956 822.014
758.422 1415.51 4.54169e+09 1 0.99988 0.99976 1 662.961 831.085
763.832 446.445 3.56364e+09 4 0.999881 0.999762 1 672.011 809.951
767.36 1107.49 8.31638e+09 1 0.970671 0.999873 0.941469 660.027 848.982
777.835 1160.61 5.78817e+09 1 0.970689 0.999909 0.941469 704.982 932.885
812.661 1416.55 2.59859e+08 1 0.997707 0.995415 1 797.998 854.964
820.414 1411.56 6.24457e+09 1 0.99934 0.99868 1 795.053 852.05
849.71 1087.62 6.97454e+09 1 0.970667 0.999865 0.941469 749.975 932.885
851.097 2151.92 1.48137e+08 1 0.974608 0.985592 0.963624 827.923 905.982
855.431 2150.89 4.03775e+09 1 0.970629 0.999789 0.941469 809.951 960.019
859.311 1684.62 2.97156e+08 1 0.977878 0.992131 0.963624 834.037 887.921
879.972 2294.52 7.6445e+09 2 0.999944 0.999887 1 809.951 1028.97
880.238 1683.63 7.00523e+09 1 0.970694 0.99992 0.941469 807.019 1053.02
880.341 1186.71 6.89205e+09 1 0.970708 0.999947 0.941469 779.987 1080.06
880.74 1290.58 6.89293e+09 1 0.970709 0.999949 0.941469 782.948 1086.03
883.713 575.803 4.2571e+08 1 0.977201 0.996974 0.957427 863.991 900.076
886.505 1904.71 6.12618e+08 3 0.970548 0.999626 0.941469 807.019 927.076
886.571 1905.72 2.24442e+08 3 0.928675 0.998955 0.858395 843.094 915.007
889.25 1758.85 5.16811e+09 1 0.999972 0.999943 1 803.998 1100.98
894.82 2295.5 3.9632e+08 2 0.998325 0.996649 1 807.019 1035.09
898.167 1903.74 1.60314e+10 1 0.970676 0.999884 0.941469 761.994 996.004
904.468 1147.6 4.20569e+09 1 0.970657 0.999845 0.941469 797.998 969.094
930.768 2233.39 6.51312e+09 2 0.999934 0.999867 1 827.923 1011.02
940.029 617.734 1.18776e+10 4 0.991475 0.999757 0.983192 882.018 1032.03
940.522 1399.6 8.84432e+09 1 0.999939 0.999877 1 822.014 1013.98
943.314 585.265 1.12189e+10 4 0.991473 0.999754 0.983192 863.991 1008.06
945.848 1400.57 1.19957e+08 1 0.97491 0.986197 0.963624 911.918 974.977
948.979 665.816 6.9012e+09 2 0.999966 0.999931 1 876.075 1163.98
950.325 1062.46 1.19134e+10 1 0.97061 0.999751 0.941469 866.953 1004.86
952.086 2303.85 6.67523e+07 1 0.966159 0.968693 0.963624 897.024 987.003
971.539 1258.19 8.18475e+09 2 0.999566 0.999132 1 936.082 1013.98
978.33 575.807 3.84689e+09 4 0.991466 0.999741 0.983192 902.973 1038.03
980.39 546.907 4.30909e+09 1 0.978653 0.999878 0.957427 911.918 1143.07
995.48 1537.6 8.93695e+09 1 0.970661 0.999853 0.941469 866.953 1049.99
995.706 2302.82 5.31973e+09 1 0.970667 0.999866 0.941469 897.024 1080.06
1001.6 1538.58 1.95366e+08 1 0.989969 0.979938 1 990.015 1025.93
1004.27 1625.74 3.65209e+09 1 0.999925 0.999851 1 897.024 1070.93
1018.05 1641.68 7.96755e+07 1 0.966159 0.968693 0.963624 1008.06 1023.03
1021.16 1554.64 7.63675e+09 1 0.999936 0.999871 1 900.076 1088.96
1022.27 1415.65 6.62263e+09 2 0.99993 0.999861 1 911.918 1094.99
1022.9 1390.66 6.19125e+09 1 0.999782 0.999563 1 950.946 1056.08
1027.1 1555.62 1.49287e+08 1 0.97189 0.980157 0.963624 990.015 1058.95
1044.11 1268.54 5.26223e+09 1 0.970667 0.999865 0.941469 936.082 1118.95
1049.22 1459.65 2.42362e+08 1 0.966002 0.96838 0.963624 1041.04 1070.93
1052.24 2173.98 5.53371e+09 1 0.970693 0.999918 0.941469 974.977 1212
1053.32 1458.64 6.43911e+09 1 0.999878 0.999755 1 1013.98 1151.91
1056.25 1477.55 7.49139e+09 1 0.999456 0.998911 1 1016.92 1080.06
1056.98 1207.62 1.03582e+10 1 0.970563 0.999657 0.941469 1004.86 1121.96
1062.08 2174.97 1.64344e+08 1 0.962819 0.986301 0.939336 990.015 1226.98
1062.33 1640.69 4.70608e+09 1 0.970707 0.999946 0.941469 978.073 1271.97
1065.77 2107.94 2.13866e+08 2 0.997202 0.994403 1 978.073 1130.96
1069.56 1209.61 3.38596e+09 1 0.96226 0.9987 0.92582 1035.09 1094.99
1076.73 2106.99 7.97159e+09 2 0.999861 0.999721 1 996.004 1128
1085.41 1521.47 7.13681e+09 1 0.999582 0.999163 1 1038.03 1110.06
1088.09 640.247 8.26088e+09 3 0.999975 0.999949 1 974.977 1281.03
1090.9 943.897 3.95645e+09 2 0.999966 0.999933 1 1011.02 1293
1102.78 2124.42 3.54779e+09 2 0.999881 0.999762 1 996.004 1145.96
1106.04 1213.45 4.31459e+09 1 0.970644 0.99982 0.941469 1028.97 1205.97
1110.5 2125.4 3.94925e+07 1 0.989969 0.979938 1 1100.98 1128
1112.07 791.296 3.98821e+09 2 0.999913 0.999827 1 1001.97 1172.99
1132.59 650.276 9.01635e+09 2 0.999973 0.999945 1 1025.93 1332.01
1154.17 1027.97 4.93946e+09 2 0.999753 0.999505 1 1082.99 1187.98
1171.96 876.034 2.15451e+09 3 0.999865 0.999729 1 1088.96 1217.92
1173.55 1520.68 2.59415e+08 4 0.999738 0.999477 1 1115.95 1260.05
1175.23 1519.7 8.33884e+08 1 0.999896 0.999792 1 1113 1268.95
1193.67 1893.66 3.25318e+09 1 0.970618 0.999767 0.941469 1149.04 1289.9
1195.72 1518.69 6.7348e+09 1 0.999928 0.999855 1 1113 1289.9
1205.89 707.826 8.54976e+09 4 0.99284 0.998925 0.986754 1172.99 1241.97
1212.35 662.956 8.52283e+09 3 0.985116 0.999224 0.971008 1167.02 1245.01
1215.38 1222.53 7.74014e+09 1 0.970709 0.999949 0.941469 1121.96 1431.05
1217.35 2113.94 7.69913e+09 1 0.970363 0.999257 0.941469 1181.96 1260.05
1220.46 1127.95 9.18591e+09 2 0.99997 0.99994 1 1130.96 1443.03
1221.64 1482.61 1.26763e+08 1 0.97491 0.986197 0.963624 1181.96 1266.08
1222.79 606.616 1.45681e+08 2 0.983651 0.967302 1 1217.92 1226.98
1241.76 1481.64 8.10565e+09 1 0.999972 0.999944 1 1133.88 1422.04
1290.47 782.93 8.51181e+09 2 0.999916 0.999833 1 1232.96 1416.09
1297.84 1295.61 5.33561e+09 1 0.970505 0.999541 0.941469 1230 1328.96
1304.22 997.541 3.4316e+09 1 0.970694 0.99992 0.941469 1223.98 1467.04
1305.33 606.618 1.03947e+10 3 0.999887 0.999773 1 1230 1373.99
1309.21 676.309 1.08765e+10 2 0.999971 0.999943 1 1212 1520.98
1317.35 819.395 8.56907e+09 1 0.972809 0.999712 0.945905 1230 1364.98
1326.72 521.529 8.94225e+09 1 0.97865 0.999874 0.957427 1245.01 1443.03
1328.37 1719.67 9.26648e+09 1 0.97067 0.999872 0.941469 1260.05 1464.03
1333.57 1386.52 8.95916e+09 1 0.999975 0.999951 1 1223.98 1530.02
1341.29 1974.79 1.44072e+08 1 0.983353 0.989698 0.977008 1304.96 1403.95
1341.95 554.885 4.89657e+09 3 0.999924 0.999847 1 1239.02 1412.99
1344.2 1214.62 9.05677e+09 1 0.99988 0.99976 1 1293 1433.93
1346.54 1973.8 7.47081e+09 1 0.970707 0.999945 0.941469 1262.99 1557.04
1347.17 810.892 5.62947e+09 2 0.999927 0.999854 1 1241.97 1419.12
1349.47 1823.84 9.09194e+09 1 0.97071 0.99995 0.941469 1247.95 1562.97
1353.6 1351.59 1.28518e+10 2 0.999937 0.999875 1 1235.97 1428.05
1355.57 1363.5 7.78157e+07 2 0.996488 0.992975 1 1340.94 1376.95
1372.23 1411.56 3.63267e+09 1 0.999924 0.999847 1 1262.99 1436.99
1379.73 1824.82 1.08688e+08 1 0.973818 0.984549 0.963087 1268.95 1545.01
1402.98 1100.64 4.59954e+09 1 0.970705 0.999942 0.941469 1310.88 1598.97
1406.37 1195.67 6.88585e+09 1 0.970664 0.99986 0.941469 1293 1472.97
1414.86 867.363 6.28028e+09 2 0.999762 0.999524 1 1344.03 1451.94
1415.97 1772.79 2.98181e+08 1 0.971792 0.97996 0.963624 1392.01 1440.1
1420.7 1771.78 9.13402e+09 1 0.970567 0.999665 0.941469 1344.03 1467.04
1437.75 1707.73 8.11796e+09 1 0.970683 0.999896 0.941469 1367.96 1587.07
1449.45 1352.56 1.25742e+09 1 0.999605 0.999209 1 1326.03 1499.84
1452.62 2049.87 2.15915e+08 1 0.976649 0.989673 0.963624 1419.12 1499.84
1455.08 584.283 5.25532e+09 4 0.991519 0.999846 0.983192 1350.01 1524
1457.98 838.442 6.74767e+09 3 0.999924 0.999847 1 1338.04 1518.01
1459.36 2048.86 6.84497e+09 1 0.970692 0.999916 0.941469 1392.01 1641.02
1459.38 1362.65 3.04626e+08 4 0.987352 0.996685 0.978019 1370.94 1491.05
1461.37 2265.09 6.0792e+09 1 0.970604 0.99974 0.941469 1370.94 1506.01
1462.9 1449.78 5.1187e+09 1 0.999931 0.999861 1 1350.01 1530.02
1465.96 537.539 7.59154e+09 1 0.999933 0.999866 1 1361.94 1545.01
1467.23 1360.65 1.44929e+10 1 0.999933 0.999866 1 1344.03 1535.92
1468.37 1158.64 7.74554e+09 1 0.970638 0.999806 0.941469 1416.09 1581.08
1468.61 1361.63 1.46022e+09 1 0.988363 0.999718 0.977008 1383.07 1520.98
1484.89 521.527 1.01619e+09 1 0.974126 0.999568 0.948683 1446.09 1547.97
1486.37 1077.53 1.17328e+10 3 0.999915 0.999829 1 1361.94 1545.01
1488.54 1084.47 9.07507e+09 1 0.970671 0.999874 0.941469 1376.95 1566
1499 1206.63 8.02077e+09 1 0.970668 0.999868 0.941469 1383.07 1568.98
1509.73 2092.75 3.95506e+08 1 0.979737 0.99585 0.963624 1484.92 1587.07
1512.27 2113.08 7.86337e+09 1 0.970468 0.999468 0.941469 1472.97 1566
1521.51 821.412 1.09855e+10 2 0.999865 0.99973 1 1467.04 1614.02
1535.3 2091.75 8.02508e+09 1 0.970709 0.999948 0.941469 1440.1 1748.97
1536.22 1479.59 7.26335e+09 1 0.999936 0.999871 1 1424.97 1614.02
1536.31 1314.69 6.52526e+09 1 0.970663 0.999857 0.941469 1416.09 1595.98
1538.03 1880.9 5.83244e+09 1 0.970667 0.999865 0.941469 1428.05 1610.99
1547.77 1439.54 6.25384e+09 1 0.999859 0.999718 1 1451.94 1590.01
1571.68 1222.61 1.1512e+10 1 0.970518 0.999568 0.941469 1512.02 1617
1575.87 1350.6 1.05804e+08 1 0.97672 0.989815 0.963624 1509.07 1644.02
1581.94 451.875 1.12064e+10 1 0.978549 0.99967 0.957427 1518.01 1634.93
1594.91 652.323 8.04375e+09 3 0.999809 0.999619 1 1524 1641.02
1602.87 1214.62 7.53642e+09 1 0.970331 0.999193 0.941469 1562.97 1637.9
1607.06 2031.87 5.084e+09 1 0.970661 0.999854 0.941469 1553.97 1733.99
1608.44 797.831 6.4272e+09 2 0.999892 0.999784 1 1487.98 1655.99
1609.88 1394.59 7.03745e+09 1 0.970046 0.998623 0.941469 1581.08 1637.9
1614.17 1240.55 6.14391e+09 1 0.970708 0.999947 0.941469 1524 1823.89
1622.36 947.438 1.04032e+10 2 0.999715 0.999429 1 1575 1671.03
1624.42 1653.8 5.54168e+09 1 0.970693 0.999917 0.941469 1551.02 1866
1636.87 663.826 1.09392e+10 2 0.999974 0.999949 1 1532.94 1842.04
1638.18 816.332 4.74678e+09 2 0.999889 0.999777 1 1520.98 1679.99
1638.45 884.43 5.69652e+09 2 0.999972 0.999944 1 1545.01 1842.04
1651.41 1654.81 8.90548e+07 1 0.966159 0.968693 0.963624 1634.93 1697.98
1654.74 1350.62 9.73905e+09 1 0.999973 0.999947 1 1499.84 1791
1657.12 1288.68 7.43957e+08 1 0.998475 0.996951 1 1629 1706.99
1660.39 1185.5 7.77298e+09 1 0.970663 0.999857 0.941469 1532.94 1719.02
1663.09 1284.67 1.13125e+10 2 0.999726 0.999453 1 1617 1706.99
1666.3 1650.72 1.90081e+09 1 0.953599 0.999712 0.907485 1623.07 1785.03
1675.7 1047.61 8.10998e+09 1 0.970665 0.999862 0.941469 1553.97 1740.01
1680.13 1691.43 8.44426e+09 4 0.999929 0.999857 1 1571.98 1754.99
1684.2 1353.63 2.06658e+08 2 0.996658 0.993315 1 1503 1706.99
1687.91 1540.66 5.88453e+09 1 0.999912 0.999825 1 1595.98 1773.05
1694.67 1287.68 1.25879e+09 1 0.969512 0.999687 0.939336 1601.99 1815.01
1696.66 760.333 4.91449e+09 2 0.999905 0.999811 1 1571.98 1746.05
1703.94 2267.04 1.31251e+08 1 0.983026 0.966053 1 1620.03 1746.05
1703.96 2266.06 6.13039e+09 1 0.970569 0.99967 0.941469 1617 1743.01
1708.65 1654.8 9.15676e+07 1 0.931843 0.9796 0.884087 1676.98 1785.03
1723.42 1648.73 3.41997e+09 1 0.999925 0.99985 1 1623.07 1796.95
1728.2 1631.68 3.20727e+09 1 0.999959 0.999918 1 1655.99 1896.01
1729.36 590.765 4.93038e+09 3 0.999845 0.99969 1 1659.02 1782
1739.39 1204.65 4.06523e+09 1 0.970658 0.999847 0.941469 1623.07 1796.95
1739.43 898.425 4.22457e+09 2 0.999917 0.999834 1 1626.02 1796.95
1744.88 1071.48 6.43824e+09 2 0.999933 0.999866 1 1641.02 1827
1745.09 1719.79 6.6954e+09 1 0.970246 0.999024 0.941469 1703.97 1775.96
1745.38 2062.93 8.46698e+09 1 0.970596 0.999724 0.941469 1668.03 1800.04
1745.62 941.441 8.01021e+09 2 0.99383 0.999495 0.988165 1671.03 1983.09
1752.54 990.431 5.71088e+09 2 0.999955 0.99991 1 1674.08 1911.02
1761.69 2212.04 3.13246e+09 1 0.970538 0.999607 0.941469 1710.09 1815.01
1764.97 1540.65 4.3298e+08 1 0.963797 0.993895 0.9337 1746.05 1877.95
1766.54 2171.88 4.7418e+09 1 0.970665 0.999862 0.941469 1659.02 1839.02
1778.07 1613.55 7.75275e+09 1 0.999939 0.999877 1 1668.03 1859.94
1778.47 1353.62 2.70798e+09 1 0.970387 0.999305 0.941469 1695.03 1830.08
1784.78 1970.82 3.60849e+09 1 0.970696 0.999923 0.941469 1701 1959.07
1792.75 1449.61 5.94412e+09 1 0.999843 0.999687 1 1751.99 1871.98
1793.44 1614.53 6.62237e+07 1 0.966159 0.968693 0.963624 1706.99 1818.09
1794.77 713.771 9.9016e+09 2 0.999973 0.999947 1 1685.93 1991.94
1797.04 812.813 1.06991e+10 2 0.999937 0.999874 1 1682.99 1877.95
1799.72 1703.72 5.26913e+07 1 0.966159 0.968693 0.963624 1740.01 1842.04
1803.08 1805.83 1.35016e+08 3 0.99748 0.99496 1 1775.96 1959.07
1815.43 1702.74 6.15552e+09 1 0.970709 0.999949 0.941469 1715.97 2016.02
1820.88 633.991 9.53633e+09 3 0.999911 0.999822 1 1764.11 1956.03
1823.36 609.611 6.49461e+09 3 0.999854 0.999709 1 1760.98 1887.05
1845.02 1415.58 3.22705e+09 1 0.999972 0.999944 1 1751.99 2040.05
1845.57 695.32 8.71947e+09 3 0.999973 0.999946 1 1740.01 2042.97
1849.49 1536.62 3.75117e+09 1 0.999924 0.999847 1 1746.05 1917.01
1859.56 805.348 6.05507e+09 2 0.99996 0.99992 1 1778.99 2076.06
1868.35 865.387 1.0218e+10 2 0.999974 0.999948 1 1758.01 2066.91
1871.08 1331.7 5.54939e+09 1 0.970707 0.999946 0.941469 1782 2076.06
1878.94 939.473 1.53614e+10 1 0.985443 0.999877 0.971008 1785.03 1977.06
1879.52 1571.75 3.09944e+09 1 0.999949 0.999898 1 1821.02 2046.04
1880.25 2212.03 1.40013e+09 1 0.970659 0.999849 0.941469 1818.09 1997.99
1886.45 2244.32 9.70257e+09 1 0.96281 0.9998 0.92582 1827 1991.94
1888.26 1711.73 2.99878e+09 1 0.999921 0.999843 1 1775.96 1947.09
1890.58 1947.98 4.21782e+09 2 0.999903 0.999806 1 1794 1977.06
1891.72 1312.66 5.86629e+09 1 0.970667 0.999865 0.941469 1791 1974
1892.22 1857.8 4.96019e+09 1 0.999949 0.999899 1 1827 2046.04
1894.88 1319.74 3.77732e+09 1 0.970594 0.99972 0.941469 1854.07 1995.06
1896.15 1450.64 7.24157e+09 1 0.969099 0.998862 0.939336 1773.05 1931.99
1899.27 1805.83 7.90718e+09 3 0.9999 0.999799 1 1802.93 1956.03
1900.13 1298.68 7.67183e+09 1 0.97067 0.999871 0.941469 1791 1979.95
1903.25 672.866 1.00477e+10 4 0.991473 0.999755 0.983192 1818.09 1959.07
1903.51 1320.72 1.78145e+08 1 0.994836 0.989673 1 1866 1925.96
1903.95 1062.22 4.57956e+09 3 0.999923 0.999847 1 1800.04 1974
1904.97 1876.8 1.51138e+08 1 0.971781 0.979938 0.963624 1854.07 1965.07
1911.12 929.379 4.99351e+09 2 0.999961 0.999922 1 1842.04 2115
1913.03 1259.67 4.86706e+09 1 0.999782 0.999564 1 1836.07 1944.06
1916.17 1875.81 8.93689e+09 1 0.970707 0.999946 0.941469 1815.01 2126.98
1919.62 943.936 6.21546e+09 3 0.969544 0.999753 0.939336 1758.01 2054.99
1922.64 722.36 8.63034e+09 2 0.999952 0.999905 1 1859.94 2103
1925.83 646.851 5.29174e+09 2 0.999927 0.999854 1 1823.89 2001.04
1926.15 2415.07 8.62974e+09 1 0.970685 0.999902 0.941469 1695.03 2051.94
1933.78 943.915 8.30023e+08 2 0.999333 0.998665 1 1901.96 1974
1941.32 1170.64 3.53215e+09 1 0.970699 0.999929 0.941469 1859.94 2115
1943.63 609.606 1.54411e+09 3 0.999919 0.999837 1 1889.96 2061.02
1944.95 1351.57 4.22176e+09 1 0.970663 0.999858 0.941469 1836.07 2013
1945.38 1198.49 4.60494e+09 2 0.999923 0.999846 1 1830.08 2006.97
1948.39 1676.8 3.57923e+09 1 0.999916 0.999832 1 1839.02 2004.02
1950.18 1231.64 6.04065e+09 1 0.970665 0.999862 0.941469 1827 2009.99
1951.65 1090.57 5.25818e+09 2 0.999539 0.999078 1 1919.96 1997.99
1957.81 1980.88 8.14389e+09 2 0.999969 0.999937 1 1862.98 2139
1961.56 590.847 5.91079e+09 1 0.965404 0.999859 0.930949 1901.96 2085.02
1963.87 1662.31 6.77254e+09 2 0.999956 0.999913 1 1892.97 2141.93
1964.6 1324.72 2.9988e+09 1 0.962178 0.999654 0.924701 1871.98 2006.97
1967.9 1642.19 3.36281e+09 2 0.999917 0.999834 1 1851.01 2022.01
1968.09 1946.98 5.7387e+09 1 0.999413 0.998826 1 1941.05 2016.02
1975.3 1043.55 9.74748e+09 1 0.970695 0.99992 0.941469 1827 2088.02
1975.49 1511.7 3.66175e+09 1 0.97066 0.99985 0.941469 1851.01 2028.02
1979.99 1620.68 5.7861e+09 1 0.981336 0.999585 0.963087 1919.96 2324.97
1989.89 2306.69 9.74649e+09 1 0.99972 0.99944 1 1953.02 2042.97
1991.22 2244.55 7.09216e+07 1 0.987236 0.99128 0.983192 1823.89 2024.99
1994.69 1863.87 6.21769e+09 1 0.970655 0.999841 0.941469 1947.09 2124.02
1998.18 2499.15 8.82495e+09 1 0.970686 0.999903 0.941469 1925.96 2150.95
2002.94 1440.67 6.07378e+09 1 0.999935 0.99987 1 1899.03 2085.02
2009.09 805.353 9.86336e+07 1 0.964334 0.994969 0.9337 1968.05 2069.97
2016.46 2306.85 2.50508e+08 1 0.977461 0.997494 0.957427 1941.05 2076.06
2016.74 1865.85 1.75844e+09 1 0.99984 0.99968 1 1953.02 2082.01
2025.68 1864.85 2.91177e+09 1 0.988394 0.99978 0.977008 1949.98 2097.06
2034.53 1673.71 1.04067e+08 1 0.976538 0.989452 0.963624 2006.97 2079.03
2038.33 1869.74 8.29108e+07 4 0.981382 0.980157 0.982607 1959.07 2079.03
2042.52 799.849 8.3838e+09 2 0.999964 0.999928 1 1949.98 2214.01
2050.77 1629.21 6.0759e+09 2 0.999878 0.999756 1 1944.06 2103
2056.67 1869.77 1.51235e+09 4 0.997991 0.999612 0.99637 1970.98 2115
2059.7 1476.72 4.10688e+09 1 0.999816 0.999633 1 1979.95 2094.07
2063.69 1383.58 2.02545e+09 1 0.969521 0.999706 0.939336 1970.98 2277.01
2067.34 2114.03 4.50562e+09 2 0.999886 0.999771 1 2028.02 2219.95
2083.28 1374.62 5.08598e+09 1 0.999948 0.999896 1 1995.06 2357.94
2086.94 2110.05 2.41051e+08 1 0.968639 0.995808 0.941469 2064.03 2100.02
2089.07 2115.26 4.56723e+08 2 0.983008 0.995007 0.971008 2019.04 2126.98
2092.67 1179.69 8.50325e+09 1 0.97071 0.99995 0.941469 1995.06 2300.98
2097.21 2227.9 7.96175e+09 1 0.970668 0.999867 0.941469 1977.06 2163.03
2099.14 1672.74 6.25125e+09 1 0.999974 0.999949 1 1997.99 2300.98
2104.3 1388.59 1.00054e+09 1 0.965877 0.998054 0.9337 2061.02 2214.01
2105.6 1777.75 3.01219e+09 1 0.969507 0.999677 0.939336 2028.02 2324.97
2111.61 2109.08 7.58629e+09 1 0.970607 0.999745 0.941469 2061.02 2198.95
2113.74 1601.73 3.1517e+09 1 0.999916 0.999832 1 1997.99 2163.03
2114.12 2115.27 2.56458e+09 1 0.966205 0.998709 0.9337 2076.06 2132.98
2115.59 1381.6 8.7442e+09 2 0.999927 0.999854 1 2022.01 2198.95
2116.05 2228.9 3.21702e+08 3 0.984633 0.992257 0.977008 2076.06 2135.95
2119.61 1577.7 4.25362e+09 1 0.99991 0.999819 1 1995.06 2163.03
2120.05 2114.28 3.04033e+09 1 0.981614 0.999604 0.963624 2069.97 2183.98
2120.76 685 5.12634e+07 3 0.994506 0.989012 1 2013 2207.98
2123.38 2116.23 2.10921e+09 1 0.962061 0.99942 0.924701 2057.97 2166.07
2126.14 1980.86 6.96912e+07 2 0.99594 0.991881 1 1857.08 2168.94
2130.22 1246.6 9.68043e+09 1 0.999867 0.999734 1 2040.05 2175.03
2130.23 1972.01 3.83691e+09 1 0.970661 0.999854 0.941469 2028.02 2202.05
2136.54 685.021 1.01543e+10 3 0.999921 0.999843 1 2009.99 2196
2139.75 1082.62 7.96086e+09 1 0.970668 0.999868 0.941469 2024.99 2214.01
2139.91 2475.1 3.25726e+09 1 0.970685 0.999901 0.941469 2061.02 2306.94
2150.73 1742.69 4.28216e+09 1 0.999973 0.999946 1 2051.94 2345.98
2151.41 1778.75 3.09849e+08 4 0.998516 0.997031 1 2066.91 2198.95
2158.95 1421.67 1.17375e+10 2 0.99981 0.99962 1 2106.02 2217
2160.97 2255.97 4.20131e+09 1 0.970624 0.99978 0.941469 2040.05 2198.95
2161.24 1619.77 1.65973e+10 2 0.99997 0.99994 1 2028.02 2322.08
2165.79 2260.03 1.3829e+09 1 0.944608 0.998082 0.891133 2036.96 2202.05
2165.82 2261.04 2.91686e+08 1 0.971781 0.979938 0.963624 2154.01 2186.99
2166.69 641.34 4.57381e+09 2 0.999954 0.999907 1 2100.02 2352.07
2167.5 628.341 1.22084e+10 4 0.991567 0.999942 0.983192 2072.94 2387.95
2169.54 1487.83 3.52639e+09 1 0.9706 0.999732 0.941469 2109.08 2268.05
2170.21 1776.81 1.25308e+10 1 0.970678 0.999887 0.941469 2106.02 2330.87
2174.37 1389.61 2.98683e+09 1 0.970697 0.999924 0.941469 2057.97 2337.05
2175.36 1425.71 1.22722e+09 1 0.999295 0.99859 1 2150.95 2205.05
2175.58 1423.64 1.53315e+08 2 0.96786 0.989815 0.945905 2154.01 2198.95
2177.96 2259.95 6.57716e+07 1 0.963058 0.98678 0.939336 2154.01 2214.01
2188.72 1076.51 6.61573e+09 2 0.999929 0.999859 1 2088.02 2271.1
2194.28 1937.97 1.33367e+10 1 0.999942 0.999883 1 2132.98 2340.08
2197.06 1248.36 1.71902e+09 1 0.971436 0.996967 0.945905 2183.98 2219.95
2199.88 1938.92 4.36906e+08 1 0.961666 0.99863 0.924701 2144.86 2334.03
2217.68 2026.91 4.26331e+09 1 0.970662 0.999855 0.941469 2106.02 2283.04
2221.39 1407.62 7.22396e+09 1 0.999909 0.999819 1 2148.05 2309.95
2224.54 824.878 8.89358e+09 2 0.999882 0.999764 1 2111.99 2273.93
2225.12 1439.6 3.38145e+09 1 0.999924 0.999847 1 2126.98 2297.9
2230.65 1356.6 8.08422e+09 1 0.999962 0.999925 1 2163.03 2430.06
2240.43 1452.73 3.54039e+09 1 0.999925 0.99985 1 2139 2313.03
2243.98 1408.6 1.48313e+08 1 0.967176 0.992884 0.941469 2189.97 2406.01
2244.52 1768.87 3.77256e+09 1 0.96948 0.999624 0.939336 2198.95 2417.91
2256.2 724.316 7.37957e+09 2 0.999757 0.999514 1 2186.99 2295.1
2256.63 1167.67 6.82037e+08 1 0.970589 0.99971 0.941469 2186.99 2330.87
2258.72 1223.48 3.5755e+09 2 0.999937 0.999873 1 2196 2403
2261.73 491.907 7.3386e+09 2 0.996284 0.999737 0.992831 2150.95 2316.02
2266.29 1424.74 1.99226e+09 1 0.970632 0.999794 0.941469 2211.03 2445.01
2272.22 1163.56 1.08459e+10 1 0.970702 0.999935 0.941469 2175.03 2475.01
2279.71 893.394 3.17704e+09 2 0.999921 0.999842 1 2175.03 2345.98
2284.09 1800.9 4.9666e+09 1 0.999929 0.999857 1 2183.98 2360.95
2287.72 858.91 3.65229e+09 2 0.999968 0.999935 1 2198.95 2490.05
2290.83 1652.75 7.49912e+09 1 0.970669 0.999868 0.941469 2163.03 2352.07
2293.86 2364.17 3.27663e+09 1 0.970666 0.999863 0.941469 2217 2400
2297.22 1769.89 9.88932e+08 1 0.98128 0.998936 0.963624 2268.05 2343.01
2297.55 2276.95 2.31706e+08 3 0.978304 0.9796 0.977008 2271.1 2306.94
2299.39 959.403 6.55851e+09 2 0.999939 0.999878 1 2238.06 2463.06
2300.82 1246.6 3.68817e+09 1 0.999754 0.999507 1 2223.03 2328.06
2301.49 1765.82 6.32973e+09 1 0.970509 0.99955 0.941469 2268.05 2370.04
2307.19 1373.79 5.60839e+09 1 0.970645 0.999821 0.941469 2205.05 2381.96
2312.27 1486.65 3.35025e+08 1 0.953478 0.999471 0.907485 2235.04 2397.05
2314.01 771.383 3.05166e+08 3 0.999428 0.998857 1 2223.03 2406.01
2314.18 797.354 7.01223e+09 2 0.99708 0.999858 0.994302 2217 2403
2315.73 1307.65 4.17507e+09 1 0.970648 0.999826 0.941469 2189.97 2360.95
2317.33 1485.64 1.19847e+09 1 0.99991 0.99982 1 2228.97 2400
2317.61 493.233 2.26623e+09 3 0.996734 0.993468 1 2193 2334.03
2319.21 2391.14 4.76839e+09 1 0.970665 0.999862 0.941469 2214.01 2393.89
2324.5 2275.95 6.88409e+09 1 0.970698 0.999928 0.941469 2247.02 2504.98
2325.92 2469.87 7.31525e+09 1 0.970702 0.999934 0.941469 2243.97 2517.05
2327.64 1484.64 7.93221e+09 1 0.970673 0.999876 0.941469 2228.97 2421
2330.73 1474.79 9.94441e+09 1 0.970647 0.999826 0.941469 2219.95 2385.02
2340 689.349 4.89479e+09 2 0.999969 0.999938 1 2252.97 2544.08
2341.99 550.622 2.71576e+09 1 0.974174 0.999664 0.948683 2273.93 2387.95
2344.49 493.236 2.94011e+09 1 0.976826 0.996224 0.957427 2330.87 2366.95
2345.28 772.052 3.12451e+09 3 0.981715 0.999806 0.963624 2231.98 2400
2348.16 1917.99 5.62113e+09 1 0.970527 0.999584 0.941469 2306.94 2414.99
2349.02 767.83 9.32606e+09 1 0.970656 0.999843 0.941469 2226.02 2403
2350.38 1853.77 1.03813e+09 1 0.9993 0.998599 1 2306.94 2373.06
2350.74 1463.55 3.48294e+09 1 0.999872 0.999744 1 2309.95 2447.95
2352.49 2309.07 3.2279e+09 1 0.97067 0.99987 0.941469 2283.04 2469
2353.25 746.862 1.08373e+10 2 0.999913 0.999825 1 2231.98 2414.99
2353.43 1854.8 2.88945e+08 1 0.975277 0.991952 0.958603 2309.95 2363.96
2353.91 1574.71 7.47948e+09 1 0.999937 0.999874 1 2235.04 2423.98
2354.2 1852.81 8.89538e+09 1 0.970413 0.999358 0.941469 2309.95 2393.89
2356.89 1194.05 3.86232e+09 2 0.999872 0.999743 1 2280 2576.98
2360.51 1172.54 4.61037e+09 2 0.999898 0.999797 1 2313.03 2475.01
2361.55 1403.67 1.06926e+09 1 0.981305 0.999523 0.963087 2297.9 2528.98
2365.01 1870.84 5.59185e+09 1 0.970708 0.999947 0.941469 2268.05 2565.07
2368.42 1407.61 3.98046e+08 1 0.970506 0.999544 0.941469 2313.03 2453.99
2369.46 1694.7 7.75997e+09 1 0.970469 0.99947 0.941469 2328.06 2421
2373.17 1554.74 7.40735e+09 1 0.999939 0.999878 1 2268.05 2459.97
2374.32 1402.68 6.64216e+09 1 0.970691 0.999914 0.941469 2292.05 2525.95
2378.3 1421.66 7.22812e+09 1 0.970546 0.999624 0.941469 2309.95 2421
2379.19 1423.64 2.32185e+08 1 0.998874 0.997749 1 2355.02 2403
2379.49 1422.65 4.51937e+08 1 0.981223 0.998821 0.963624 2349.06 2414.99
2382.1 1336.75 5.30698e+09 1 0.970644 0.999818 0.941469 2330.87 2492.97
2383.17 916.518 6.95266e+09 2 0.99997 0.99994 1 2297.9 2594.97
2383.92 1602.8 5.64482e+09 1 0.969085 0.998833 0.939336 2349.06 2456.95
2391.09 1931.86 6.74049e+09 1 0.970603 0.999737 0.941469 2304.01 2438.97
2398.38 1583.83 5.28279e+09 1 0.999965 0.999929 1 2324.97 2591.98
2402.49 1997.49 5.23382e+09 2 0.99997 0.99994 1 2313.03 2609.95
2403.3 1270.85 6.0532e+09 1 0.970613 0.999757 0.941469 2297.9 2445.01
2403.69 1431.65 8.40349e+09 1 0.999938 0.999876 1 2295.1 2487.02
2404.75 2005.98 4.70419e+09 1 0.970664 0.999859 0.941469 2300.98 2480.91
2411.58 1855.87 3.40137e+09 1 0.999727 0.999455 1 2271.1 2451.03
2412.06 1196.65 1.86382e+08 2 0.991001 0.993011 0.98899 2366.95 2480.91
2412.36 937.914 7.87006e+09 2 0.999933 0.999866 1 2304.01 2492.97
2414.94 550.631 3.02691e+09 1 0.977905 0.998384 0.957427 2391.06 2445.01
2415.85 1192.99 1.45878e+09 2 0.996877 0.997384 0.99637 2366.95 2511
2418.15 1253.72 8.08352e+09 1 0.970666 0.999864 0.941469 2306.94 2490.05
2427.9 806.123 5.4053e+09 3 0.999873 0.999747 1 2349.06 2517.05
2434.88 1601.74 9.26704e+08 1 0.944939 0.998745 0.891133 2406.01 2507.93
2444.89 1192.49 7.16293e+09 2 0.999894 0.999789 1 2360.95 2528.98
2445.84 1698.86 1.63094e+08 1 0.984347 0.968693 1 2435.97 2453.99
2450.64 1697.88 8.84287e+09 1 0.970406 0.999344 0.941469 2408.99 2502.02
2455.26 2363.94 1.81126e+08 2 0.928718 0.999041 0.858395 2403 2492.97
2463.51 1600.75 6.31203e+09 1 0.970658 0.999848 0.941469 2408.99 2693.94
2467.11 2362.93 4.24219e+08 1 0.999761 0.999522 1 2403 2507.93
2468.67 1365.67 8.37703e+09 1 0.999806 0.999612 1 2421 2532.05
2472.24 638.973 1.12959e+10 3 0.999748 0.999496 1 2423.98 2528.98
2479.91 1192.07 2.51657e+09 3 0.97932 0.998496 0.960143 2421 2528.98
2480.7 620.844 8.4917e+08 2 0.99849 0.99698 1 2459.97 2498.96
2493.32 1186.58 6.12793e+09 2 0.999885 0.999771 1 2385.02 2550.09
2497.23 806.445 2.07346e+09 1 0.899615 0.99884 0.800391 2475.01 2541.02
2497.9 1517.86 8.17859e+09 1 0.999939 0.999879 1 2391.06 2583.03
2498.79 807.121 2.47074e+08 1 0.964777 0.995855 0.9337 2480.91 2522.98
2501.9 2361.93 4.71885e+09 1 0.970661 0.999853 0.941469 2403 2580.07
2503.65 1206.66 9.7945e+09 1 0.970431 0.999393 0.941469 2453.99 2544.08
2507.54 1341.78 4.78455e+09 1 0.970704 0.999939 0.941469 2421 2703.03
2509.98 1289.6 5.66556e+09 2 0.999941 0.999883 1 2447.95 2675.97
2511.51 1193.02 8.1526e+07 1 0.94998 0.966261 0.9337 2507.93 2525.95
2516.84 1424.7 1.27103e+08 2 0.984347 0.968693 1 2487.02 2589.06
2517.12 1560.78 8.16402e+09 1 0.945242 0.999352 0.891133 2463.06 2574.02
2518.16 1030.44 3.05394e+09 1 0.978435 0.999444 0.957427 2484.02 2616.01
2520.37 2283.9 6.79505e+09 1 0.970306 0.999144 0.941469 2484.02 2556.05
2523.18 1558.73 4.42922e+08 2 0.972463 0.978332 0.966595 2517.05 2532.05
2523.5 1423.7 6.87052e+08 1 0.970398 0.999328 0.941469 2465.95 2718.1
2527.73 2284.88 3.1224e+08 2 0.972694 0.96838 0.977008 2522.98 2544.08
2530.72 1561.77 4.07191e+09 1 0.966485 0.999271 0.9337 2487.02 2574.02
2531.06 1559.7 8.37589e+08 1 0.952761 0.998037 0.907485 2492.97 2567.95
2532.7 1316.83 3.58829e+09 1 0.97054 0.999612 0.941469 2484.02 2616.01
2535.46 801.872 5.02136e+09 2 0.997086 0.99987 0.994302 2471.98 2687.92
2537.37 1840.9 5.83671e+09 1 0.970667 0.999864 0.941469 2423.98 2607.04
2540.4 1188.03 2.74663e+08 1 0.993039 0.991777 0.994302 2532.05 2567.95
2544.35 1557.71 1.23075e+09 1 0.987987 0.998967 0.977008 2513.98 2624.98
2545.29 1725.83 1.14369e+08 1 0.966144 0.968663 0.963624 2532.05 2559.03
2548.94 620.854 3.82905e+09 4 0.991368 0.999543 0.983192 2502.02 2600.94
2549.88 1187.63 3.25429e+08 1 0.96922 0.99697 0.941469 2538 2580.07
2556.67 2389.18 8.85532e+07 4 0.97565 0.968693 0.982607 2532.05 2580.07
2561.29 2332.08 9.41212e+07 4 0.978101 0.956202 1 2532.05 2616.01
2563.95 1841.88 2.28376e+08 1 0.996926 0.993852 1 2532.05 2589.06
2566.95 2213.98 4.28154e+09 1 0.970705 0.999941 0.941469 2475.01 2769.02
2567.3 2388.18 3.21996e+09 1 0.970624 0.99978 0.941469 2513.98 2660.96
2570.93 2081.97 3.36034e+08 1 0.96662 0.993904 0.939336 2517.05 2766.07
2571.32 2320.95 3.31545e+09 1 0.970657 0.999844 0.941469 2463.06 2634
2576.47 1553.72 9.03862e+09 1 0.999969 0.999938 1 2504.98 2793.01
2577.37 2305.09 6.24905e+09 1 0.970671 0.999874 0.941469 2471.98 2660.96
2577.84 1420.34 8.4037e+09 3 0.999925 0.99985 1 2487.02 2663.94
2578.31 2080.99 7.82209e+09 1 0.970706 0.999943 0.941469 2484.02 2777.95
2579.36 2331.12 4.56671e+09 1 0.970662 0.999856 0.941469 2535.04 2727.02
2586.92 2422.56 3.33148e+08 2 0.998676 0.997353 1 2559.03 2733.03
2589.51 2116.99 7.31134e+09 1 0.970706 0.999944 0.941469 2490.05 2783.94
2589.66 1853.9 5.77149e+09 2 0.99991 0.99982 1 2528.98 2693.94
2589.66 2306.06 4.63614e+08 3 0.987736 0.998464 0.977008 2522.98 2649.05
2595.26 2321.96 1.39395e+08 3 0.983417 0.989825 0.977008 2570.97 2607.04
2599.12 1027.52 1.18635e+09 1 0.93822 0.999708 0.876731 2550.09 2691.02
2602.02 1571.63 5.18988e+09 1 0.999931 0.999862 1 2495.98 2675.97
2604.22 1724.84 6.663e+09 1 0.999974 0.999949 1 2502.02 2801.93
2604.44 792.922 7.92824e+09 2 0.999932 0.999865 1 2492.97 2682.11
2611.26 1598.68 6.14431e+08 1 0.99913 0.99826 1 2580.07 2666.91
2612.71 1195.63 4.64637e+08 2 0.99968 0.99936 1 2400 2663.94
2614.45 1597.69 8.06539e+09 1 0.999806 0.999611 1 2570.97 2679
2615.11 1317.71 1.41602e+08 4 0.994112 0.988224 1 2594.97 2634
2615.13 1404.69 1.00676e+10 1 0.969568 0.999799 0.939336 2306.94 2685.05
2615.76 1669.78 7.45823e+09 1 0.999975 0.999949 1 2517.05 2820.03
2619.94 1783.93 7.06378e+09 1 0.970665 0.999862 0.941469 2492.97 2679
2624.09 1761.77 3.66795e+09 1 0.999925 0.999851 1 2520.02 2693.94
2624.19 610.355 5.30233e+09 4 0.991454 0.999715 0.983192 2525.95 2666.91
2624.59 1183.64 1.09981e+10 1 0.999936 0.999873 1 2528.98 2724.04
2625.78 1784.91 2.43044e+08 1 0.976761 0.989899 0.963624 2547.05 2654.98
2629.5 1644.73 2.10057e+08 1 0.968078 0.994687 0.941469 2609.95 2685.05
2630.01 1290.06 3.64702e+07 1 0.958046 0.985142 0.930949 2445.01 2679
2630.11 1025.54 8.56418e+09 2 0.999969 0.999937 1 2544.08 2844.04
2630.94 575.524 8.57499e+09 3 0.999922 0.999845 1 2525.95 2700.01
2634.05 1312.76 7.96593e+09 1 0.970697 0.999924 0.941469 2556.05 2805.01
2635.07 1799.8 1.52757e+08 1 0.968611 0.974134 0.963087 2589.06 2856.08
2636.31 1437.76 5.26317e+09 2 0.999927 0.999855 1 2535.04 2712.03
2638.82 1127.72 7.36784e+09 1 0.970659 0.999849 0.941469 2517.05 2693.94
2640.03 1317.76 9.10504e+08 4 0.999773 0.999547 1 2580.07 2691.02
2640.25 1317.77 2.24037e+09 1 0.966671 0.999642 0.9337 2574.02 2697.01
2651.34 730.668 7.74026e+09 3 0.999893 0.999786 1 2594.97 2769.02
2651.81 1461.73 7.5982e+09 2 0.999935 0.99987 1 2570.97 2756.95
2652.58 763.339 1.07725e+10 2 0.999896 0.999792 1 2541.02 2709.07
2654.62 1211.8 6.31602e+09 1 0.970705 0.999942 0.941469 2570.97 2867.92
2656.19 1798.8 8.06162e+09 1 0.970708 0.999948 0.941469 2565.07 2871.05
2662.69 1640.77 8.87088e+08 3 0.973102 0.99934 0.946864 2600.94 2720.98
2663.38 1982.91 6.61053e+09 1 0.970685 0.999901 0.941469 2576.98 2798.93
2668.56 1646.74 1.66971e+09 1 0.99972 0.999439 1 2616.01 2781.06
2669.92 1316.83 5.55432e+09 1 0.9668 0.999901 0.9337 2562.01 2781.06
2674.62 1649.9 5.89558e+09 1 0.970698 0.999927 0.941469 2585.97 2874.02
2676.92 2422.56 4.33574e+09 4 0.999874 0.999748 1 2591.98 2730.02
2677.94 1635.67 8.78802e+09 2 0.999925 0.999849 1 2591.98 2769.02
2679.85 1504.68 5.76988e+09 1 0.999922 0.999844 1 2553.05 2730.02
2681.35 1907.97 3.98225e+09 1 0.970628 0.999787 0.941469 2576.98 2724.04
2682.35 1651.94 8.15214e+08 1 0.97573 0.997998 0.953463 2652.02 2709.07
2683.02 1650.89 2.31277e+09 1 0.981113 0.999138 0.963087 2612.99 2844.04
2685.84 2130.05 1.0487e+10 4 0.999939 0.999879 1 2604.05 2801.93
2685.85 1640.78 2.34243e+09 1 0.970644 0.999818 0.941469 2567.95 2798.93
2686.46 1645.77 1.50459e+08 1 0.926248 0.988566 0.863931 2643.05 2730.02
2690.26 2213.99 5.93664e+07 1 0.957497 0.975657 0.939336 2553.05 2733.03
2694.63 1986.97 2.26254e+09 1 0.909118 0.999341 0.818895 2598.01 2801.93
2695.38 1987.96 4.67045e+08 1 0.945967 0.992198 0.899735 2679 2720.98
2695.67 939.471 7.51043e+09 2 0.999964 0.999928 1 2624.98 2909.97
2696.62 702.868 7.62288e+09 1 0.972287 0.998669 0.945905 2663.94 2724.04
2697.13 1644.78 6.4462e+08 1 0.980688 0.997753 0.963624 2616.01 2727.02
2697.97 1988.97 6.08241e+08 1 0.971777 0.99669 0.946864 2673.05 2724.04
2701.99 1056.03 6.98558e+09 2 0.999317 0.998634 1 2670 2733.03
2702.81 2131.04 1.13437e+09 3 0.970406 0.999344 0.941469 2663.94 2747.96
2713.5 1854.85 3.27014e+08 2 0.999718 0.999437 1 2525.95 2817.02
2715.16 1588.82 6.54237e+09 1 0.999812 0.999623 1 2643.05 2753.96
2723.22 1844.96 6.95307e+09 1 0.970598 0.999728 0.941469 2673.05 2808.12
2724.26 2387.06 7.31157e+08 1 0.999568 0.999137 1 2657.97 2762.93
2724.79 1139.05 5.98736e+09 2 0.999892 0.999783 1 2679 2844.04
2729 1997.06 1.55078e+08 1 0.974892 0.98616 0.963624 2682.11 2814
2730.94 1644.72 1.1325e+09 1 0.962046 0.99939 0.924701 2631.03 2793.01
2731.42 2386.08 6.00382e+09 1 0.970534 0.999599 0.941469 2660.96 2769.02
2740.05 1476.68 7.55037e+09 2 0.99989 0.99978 1 2666.91 2895.02
2748.95 2103.2 1.40653e+10 1 0.970609 0.999749 0.941469 2649.05 2790
2750.28 1564.78 4.21028e+09 1 0.999956 0.999913 1 2682.11 2916.03
2750.33 804.435 3.38678e+09 2 0.999952 0.999905 1 2679 2940.07
2750.73 1538.66 4.68765e+09 1 0.999963 0.999926 1 2682.11 2942.99
2750.91 1570.79 1.14557e+09 1 0.966181 0.998663 0.9337 2709.07 2775
2753.16 1996.07 8.08353e+09 1 0.97071 0.999952 0.941469 2652.02 2960.96
2757.33 1317.72 3.05219e+09 4 0.994013 0.99986 0.988165 2627.9 3162.06
2758.44 1505.61 6.04737e+09 1 0.96952 0.999704 0.939336 2670 2856.08
2759.68 2132.93 1.51645e+09 4 0.995765 0.99983 0.991701 2673.05 2888.95
2766.29 1495.63 3.18307e+09 1 0.970648 0.999827 0.941469 2654.98 2822.98
2775.24 2117 5.17068e+07 1 0.960403 0.979336 0.941469 2751.07 2795.99
2777.29 1462.19 3.43257e+08 2 0.996329 0.992659 1 2753.96 2801.93
2778.62 1495.67 1.77589e+09 1 0.99913 0.998261 1 2742 2811.01
2779.82 2090.06 6.26285e+09 1 0.970666 0.999864 0.941469 2666.91 2849.95
2787.14 1488.75 6.33359e+09 1 0.999937 0.999875 1 2679 2867.92
2796.23 2091.06 2.25131e+08 1 0.97672 0.989815 0.963624 2762.93 2835.08
2796.53 1612.77 9.19334e+09 2 0.999921 0.999842 1 2682.11 2865.08
2798.58 1888.85 8.25491e+09 1 0.970702 0.999935 0.941469 2724.04 2996.91
2807.9 1889.85 1.36735e+08 1 0.974763 0.985902 0.963624 2790 2871.05
2809.59 837.401 8.92607e+09 2 0.999931 0.999862 1 2691.02 2880.02
2812.8 2063.02 5.12824e+08 1 0.966013 0.99269 0.939336 2786.99 2987.98
2816.71 2303.19 5.61341e+09 1 0.999908 0.999816 1 2691.02 2856.08
2820.73 1318.73 1.97488e+09 3 0.999804 0.999609 1 2730.02 2940.07
2821.49 2105.09 6.50736e+08 4 0.994092 0.999194 0.98899 2712.03 3099.1
2826.89 1324.68 1.2288e+09 4 0.999894 0.999789 1 2766.07 3014.95
2828.51 1571.77 6.67492e+09 2 0.999973 0.999945 1 2718.1 3014.95
2829.96 1322.75 1.54587e+09 3 0.997001 0.999699 0.994302 2747.96 2937.05
2830.53 582.516 8.10008e+09 3 0.999732 0.999464 1 2781.06 2874.02
2842.52 1614.25 8.84072e+07 1 0.968651 0.995833 0.941469 2832.02 2865.08
2842.55 1471.67 1.49063e+09 1 0.970439 0.999408 0.941469 2798.93 2900.98
2843.18 1463.77 9.23528e+08 1 0.98145 0.999812 0.963087 2693.94 2963.95
2844.95 1639.81 3.85084e+09 1 0.970631 0.999793 0.941469 2733.03 2907.07
2845.92 1616.81 4.94106e+08 1 0.995233 0.990465 1 2820.03 2867.92
2847.76 1601.76 2.76096e+08 1 0.97491 0.986197 0.963624 2829.03 2865.08
2848.54 1863.98 8.43833e+09 2 0.999887 0.999774 1 2793.01 2937.05
2849.49 1221.1 8.48563e+09 2 0.999525 0.99905 1 2814 2886.01
2850.3 1600.78 7.72027e+09 1 0.970554 0.999639 0.941469 2781.06 2895.02
2852.11 1368.62 3.36084e+09 1 0.99992 0.999841 1 2733.03 2903.95
2859.98 1248.78 9.22503e+09 1 0.97071 0.999951 0.941469 2766.07 3074.99
2861.07 1477.11 8.23591e+08 1 0.999914 0.999828 1 2798.93 2976.06
2862.1 1897.86 5.17884e+09 1 0.99992 0.999841 1 2738.95 2919.1
2862.25 1482.63 1.16682e+09 1 0.970618 0.999767 0.941469 2759.99 2922
2864.17 1187.74 5.33106e+09 1 0.970662 0.999855 0.941469 2753.96 2931.02
2864.49 2302.96 1.29373e+08 1 0.964763 0.970924 0.958603 2859.01 2874.02
2867.9 1472.68 1.27962e+09 1 0.970661 0.999852 0.941469 2798.93 2976.06
2868.78 2104.1 1.07775e+10 1 0.962412 0.999961 0.924863 2646 3162.06
2868.99 1478.14 1.89654e+07 2 0.982352 0.97795 0.986754 2846.97 2895.02
2878.83 1481.61 4.5659e+08 1 0.933132 0.989533 0.876731 2832.02 2897.96
2879.32 1899.87 3.35343e+08 1 0.971963 0.998021 0.945905 2849.95 2900.98
2879.45 2301.98 3.0346e+08 3 0.997083 0.994165 1 2865.08 2976.06
2879.48 1477.12 4.74936e+08 1 0.994913 0.989825 1 2837.97 2913.03
2880.6 1898.86 5.75343e+08 1 0.981269 0.998915 0.963624 2817.02 2909.97
2883.16 1474.7 7.39028e+07 1 0.998871 0.997741 1 2853 2909.97
2883.66 1924.94 2.73506e+09 1 0.999972 0.999944 1 2793.01 3081.06
2888.42 1323.69 8.73827e+07 2 0.981463 0.985917 0.977008 2880.02 2900.98
2888.93 1976.9 3.19928e+09 1 0.970658 0.999847 0.941469 2786.99 2957.97
2891.4 1757.76 8.65414e+09 1 0.999976 0.999952 1 2786.99 3099.1
2891.47 2301 3.58991e+09 1 0.970567 0.999666 0.941469 2859.01 2987.98
2892.69 1316.81 1.28561e+10 1 0.945514 0.999894 0.891133 2790 3023.97
2896.74 999.547 8.35947e+09 2 0.99993 0.99986 1 2781.06 2963.95
2901.24 2062.98 8.5994e+09 1 0.970667 0.999866 0.941469 2781.06 2982.11
2904.56 1670.85 9.58332e+09 1 0.970504 0.999539 0.941469 2853 2952.04
2905.12 1296.62 5.74353e+09 2 0.999929 0.999858 1 2805.01 2985.03
2913.43 1864.93 1.4125e+08 1 0.960864 0.997026 0.924701 2790 2985.03
2915.5 1807.9 6.9908e+07 4 0.975494 0.96838 0.982607 2888.95 2970.04
2917.56 1758.76 3.56499e+08 1 0.979301 0.994977 0.963624 2822.98 2987.98
2918.98 1316.78 2.30837e+09 4 0.984921 0.999699 0.970143 2775 3078.08
2921.26 2251.49 6.55688e+09 2 0.999937 0.999874 1 2861.95 3071.98
2930.87 582.483 3.28773e+09 4 0.999942 0.999883 1 2877.01 3081.06
2932.25 1762.77 8.68001e+08 1 0.964336 0.994972 0.9337 2919.1 2966.93
2935.63 1615.14 2.42743e+09 3 0.999956 0.999913 1 2867.92 3107.93
2939.81 1512.82 3.14203e+09 1 0.99992 0.99984 1 2835.08 3003
2941.65 551.026 5.41253e+08 3 0.997856 0.995712 1 2916.03 2957.97
2947.42 2223.09 6.59757e+09 1 0.970667 0.999865 0.941469 2835.08 3018
2948.47 1763.77 9.32722e+08 1 0.970117 0.998765 0.941469 2903.95 3014.95
2952.18 1130.98 4.0708e+09 2 0.999768 0.999536 1 2919.1 3033.07
2958.78 1806.89 5.48833e+09 1 0.999974 0.999949 1 2861.95 3162.06
2959.81 2252.01 2.24184e+08 2 0.99925 0.998499 1 2859.01 3113.88
2966.22 2224.08 1.72792e+08 1 0.962304 0.985272 0.939336 2909.97 3020.97
2977.08 1031.05 7.04282e+09 2 0.99993 0.99986 1 2861.95 3048.04
2977.77 1468.7 7.07037e+09 2 0.999917 0.999834 1 2867.92 3048.04
2979.03 1901.09 3.20714e+09 1 0.97052 0.999571 0.941469 2919.1 3020.97
2989.75 1065.06 1.16635e+10 2 0.999934 0.999868 1 2925 3131.99
3000.58 551.012 4.40447e+09 4 0.999277 0.998554 1 2954.98 3029.91
3000.71 2104.97 2.02142e+08 2 0.990719 0.992447 0.98899 2970.04 3062.97
3011.6 1700.69 4.79703e+09 1 0.999969 0.999939 1 2931.02 3206.95
3018.14 2101.97 2.35205e+08 1 0.997484 0.994968 1 2970.04 3069.09
3018.32 2098.96 4.04156e+09 1 0.970662 0.999855 0.941469 2909.97 3086.97
3019.62 1448.77 6.66749e+09 1 0.999917 0.999833 1 2963.95 3134.96
3021.26 1441.63 8.76822e+09 1 0.99995 0.999899 1 2954.98 3186.01
3023.36 1562.73 3.47302e+09 1 0.999925 0.99985 1 2919.1 3093.07
3024.6 551.015 4.0661e+09 4 0.999178 0.998356 1 2994.02 3069.09
3035.51 1818.86 8.97832e+09 1 0.999937 0.999874 1 2907.07 3102.03
3044.38 1626.85 4.19716e+09 1 0.999926 0.999852 1 2931.02 3296.93
3049.13 508.911 6.9967e+09 1 0.978657 0.999886 0.957427 2976.06 3192.03
3055.6 2165.02 3.54731e+09 1 0.970617 0.999765 0.941469 3000.02 3156.06
3059.24 1819.84 2.13268e+08 1 0.98069 0.997755 0.963624 3033.07 3099.1
3068.52 1490.78 4.40975e+07 1 0.966159 0.968693 0.963624 3033.07 3093.07
3072.84 1701.68 7.7795e+07 1 0.992695 0.985389 1 2966.93 3216.08
3075.79 1489.8 5.78103e+09 1 0.999973 0.999946 1 2994.02 3287.96
3080.71 1912.94 3.01496e+09 1 0.970656 0.999842 0.941469 2972.87 3143.94
3095.72 1020.06 5.01119e+09 2 0.999847 0.999694 1 3056.97 3194.99
3112.66 1913.92 6.90003e+07 1 0.97175 0.979877 0.963624 3071.98 3134.96
3115.12 2165.02 5.09164e+08 1 0.968399 0.997463 0.939336 3059.98 3186.01
3116.61 1780.9 1.32166e+08 1 0.971781 0.979938 0.963624 3096.04 3134.96
3136.22 1779.91 5.12392e+09 1 0.970656 0.999843 0.941469 3086.97 3269.95
3145.54 2192.96 7.73482e+09 1 0.970392 0.999316 0.941469 3102.03 3186.01
3147.74 2193.95 3.74867e+08 1 0.963833 0.986197 0.941469 3138.1 3158.97
3157.49 1557.33 7.95811e+08 2 0.999718 0.999435 1 3086.97 3204.08
3157.69 1370.61 7.25194e+09 3 0.999889 0.999777 1 3107.93 3264.01
3160.08 1616.72 6.89678e+09 1 0.970595 0.999722 0.941469 3113.88 3243.02
3161.23 1617.72 2.59828e+08 1 0.981554 0.9861 0.977008 3150 3171.07
3161.36 1511.73 6.83198e+09 1 0.999937 0.999874 1 3059.98 3248.87
3171.88 948.445 4.48382e+09 2 0.99992 0.99984 1 3048.04 3221.96
3176.12 2292.15 2.84345e+08 2 0.98456 0.992112 0.977008 3162.06 3243.02
3182 1512.71 5.56407e+07 1 0.984347 0.968693 1 3131.99 3216.08
3189.33 1713.84 2.00803e+09 1 0.999824 0.999648 1 3122.95 3246.04
3194.15 1820.82 7.71721e+09 1 0.969593 0.99985 0.939336 3078.08 3273.17
3200.25 2291.14 7.25524e+09 1 0.970702 0.999935 0.941469 3113.88 3384.06
3207.99 1587.81 7.81853e+09 2 0.999935 0.999871 1 3105.05 3293.96
3209.78 1821.81 1.77118e+08 1 0.977875 0.992127 0.963624 3167.99 3257.97
3215.54 1126.5 8.59713e+09 2 0.999972 0.999944 1 3117.06 3422.93
3220.09 2214.05 4.10254e+09 1 0.970702 0.999934 0.941469 3150 3419.94
3221.07 1556.88 1.71687e+08 3 0.965769 0.999034 0.932505 3183.01 3252.03
3222.86 1559.31 7.48693e+08 1 0.96651 0.999321 0.9337 3183.01 3264.01
3223.71 1557.9 2.45148e+09 1 0.988209 0.99941 0.977008 3183.01 3269.95
3223.77 1261.65 2.15566e+08 1 0.976502 0.999542 0.953463 3167.99 3269.95
3225.16 2165.03 2.41418e+08 1 0.999714 0.999428 1 3189 3284.93
3234.28 1263.69 1.82492e+09 1 0.949795 0.999854 0.899735 3156.06 3336.12
3240.73 1635.85 4.41869e+09 1 0.970664 0.999858 0.941469 3147.09 3333
3246.11 1626.83 6.75704e+09 1 0.945541 0.999948 0.891133 3099.1 3482.98
3248.79 1259.67 1.0114e+10 1 0.999937 0.999874 1 3150 3341.93
3259.82 1636.82 1.22629e+08 1 0.97189 0.980157 0.963624 3225.02 3281.93
3263.32 1553.9 8.74429e+09 1 0.970665 0.999861 0.941469 3183.01 3372.01
3268.04 1713.81 3.64063e+08 1 0.96787 0.997338 0.938401 3239.98 3287.96
3268.94 1629.86 6.41063e+08 2 0.997594 0.995187 1 3059.98 3287.96
3276.98 1339.01 4.54819e+09 3 0.999922 0.999843 1 3167.99 3339.09
3293.24 1075.58 7.57306e+09 1 0.970533 0.999598 0.941469 3246.04 3353.99
3311.42 2005.12 7.68575e+09 1 0.970645 0.999822 0.941469 3192.03 3362.93
3316.33 995.459 3.83919e+09 1 0.97254 0.999174 0.945905 3281.93 3353.99
3328.28 1749.38 7.80391e+09 2 0.999928 0.999855 1 3201.04 3387
3333.53 2123.97 1.13955e+08 2 0.954693 0.909387 1 3305.94 3422.93
3334.62 1709.85 7.64825e+09 2 0.999935 0.99987 1 3234.05 3419.94
3335.71 1628.84 1.43641e+09 1 0.969524 0.999711 0.939336 3261.03 3533.99
3341.06 1050.63 5.89259e+09 2 0.999973 0.999946 1 3246.04 3545.99
3354.23 1262.8 1.21471e+08 4 0.996553 0.993106 1 3339.09 3365.99
3354.45 1419.71 6.50896e+09 1 0.999959 0.999918 1 3290.97 3551.93
3355.92 2122.98 5.38836e+09 2 0.999923 0.999846 1 3246.04 3419.94
3370.1 1545.6 5.76244e+09 1 0.999975 0.99995 1 3266.96 3570.08
3375.66 1876.96 8.761e+09 1 0.970499 0.999529 0.941469 3318.01 3416.96
3380.17 1877.95 2.4528e+08 1 0.971781 0.979938 0.963624 3365.99 3399.01
3381.54 1509.73 8.5023e+09 1 0.999939 0.999878 1 3254.99 3449.97
3386.91 1510.72 1.60873e+08 1 0.966002 0.96838 0.963624 3365.99 3399.01
3393.3 1629.85 1.61239e+08 1 0.994908 0.989815 1 3372.01 3449.97
3397.01 1262.81 2.2671e+08 1 0.978333 0.999238 0.957427 3348.05 3443.93
3399.2 995.493 1.16576e+09 2 0.999904 0.999808 1 3357.02 3513
3400.92 1624.8 3.90672e+09 1 0.970594 0.99972 0.941469 3365.99 3495.03
3414.45 524.256 8.91585e+09 3 0.999806 0.999613 1 3372.01 3482.98
3428.18 2246.19 7.36543e+09 1 0.970594 0.99972 0.941469 3380.98 3510.04
3450.09 2161.02 2.67051e+09 1 0.970693 0.999916 0.941469 3357.02 3644.96
3468.83 1851.9 4.54878e+09 1 0.999972 0.999945 1 3378.02 3672.04
3469.13 2169.11 2.05384e+08 1 0.965896 0.990322 0.941469 3453 3533.99
3474.2 1995.02 8.34564e+08 1 0.970101 0.998734 0.941469 3438.1 3500.96
3511.32 1983.99 9.07909e+09 1 0.97067 0.999871 0.941469 3392.93 3582.01
3514.73 637.076 5.68474e+09 4 0.99983 0.999661 1 3426.08 3545.99
3539.62 2166.95 1.32287e+09 1 0.999309 0.998619 1 3497.95 3573
3542.56 2131.47 1.10092e+08 2 0.992786 0.985573 1 3486.07 3737.97
3547.96 2130.47 4.67864e+09 2 0.999963 0.999926 1 3474.01 3734.95
3553.34 1517.66 8.06528e+09 1 0.970674 0.99988 0.941469 3453 3648.07
3555.84 2168.94 1.03526e+09 4 0.993318 0.999882 0.986754 3470.95 3737.97
3557.23 1518.65 1.53982e+08 1 0.997945 0.99589 1 3467.97 3600.01
3559.74 1995.01 2.84256e+08 1 0.994971 0.989942 1 3531.04 3615.01
3561.29 1984.97 4.50099e+07 1 0.950743 0.960017 0.941469 3539.91 3591.02
3561.83 1995.01 2.79589e+09 1 0.97041 0.999352 0.941469 3513 3600.01
3571.1 2170.94 1.90867e+09 4 0.970699 0.999929 0.941469 3482.98 3743.9
3580.7 2166.91 9.63257e+09 1 0.999976 0.999952 1 3470.95 3785.99
3586.72 1575.13 7.26371e+09 2 0.999687 0.999374 1 3543 3632.93
3612.76 2390.05 5.09522e+09 1 0.970664 0.99986 0.941469 3492.06 3672.04
3612.88 1973.42 7.00321e+09 2 0.999739 0.999478 1 3576.02 3672.04
3617.43 2327.1 5.06156e+09 2 0.999968 0.999936 1 3539.91 3815.95
3617.53 755.717 5.34949e+09 1 0.978299 0.999171 0.957427 3591.02 3668.99
3621.87 1974.4 9.77473e+07 1 0.946374 0.968047 0.924701 3612 3674.98
3634.73 2328.1 1.37115e+08 2 0.997428 0.994855 1 3536.98 3830.97
3652.08 1330.79 7.84861e+09 1 0.970676 0.999882 0.941469 3533.99 3731.95
3656.79 764.756 5.07938e+09 3 0.999847 0.999693 1 3582.01 3701.97
3681.88 2220.15 1.18378e+08 2 0.981603 0.986197 0.977008 3659.95 3764.97
3682.85 2204.04 6.43084e+09 1 0.970528 0.999588 0.941469 3623.95 3728.93
3684.31 1185.12 2.88591e+09 1 0.965327 0.999704 0.930949 3626.96 3750.05
3684.47 764.738 1.44875e+09 1 0.977876 0.998325 0.957427 3563.95 3737.97
3685.99 2205.02 1.59552e+08 4 0.981137 0.979667 0.982607 3648.07 3711.01
3692.04 2219.14 3.53389e+09 1 0.970656 0.999842 0.941469 3644.96 3815.95
3701.72 2017.03 2.05746e+09 1 0.970279 0.999089 0.941469 3659.95 3746.94
3703.14 2461.2 5.12905e+08 2 0.987937 0.998865 0.977008 3648.07 3807
3706.58 2094.13 9.72708e+07 1 0.97793 0.992236 0.963624 3635.99 3810.01
3707.38 2093.14 5.14727e+09 1 0.970709 0.999948 0.941469 3617.94 3914.92
3718.09 2460.21 8.04949e+09 1 0.970707 0.999944 0.941469 3632.93 3924.12
3748.25 1461.86 6.64404e+09 1 0.999595 0.999189 1 3713.94 3788.94
3763.39 1185.1 1.99483e+08 3 0.989474 0.978948 1 3753 3791.96
3780.31 2017.01 3.16769e+08 1 0.999703 0.999407 1 3750.05 3852.04
3791.59 1862.85 1.3523e+08 1 0.997939 0.995878 1 3711.01 3839.98
3795.88 1185.11 7.52131e+08 3 0.999592 0.999185 1 3762.13 3848.97
3813.27 1861.87 4.67274e+09 1 0.970664 0.999859 0.941469 3711.01 3890.98
3832.92 1242.91 4.6971e+09 3 0.999923 0.999847 1 3728.93 3902.94
3863.46 1308.08 9.39349e+09 2 0.999966 0.999931 1 3776.89 4049.97
3883.03 1185.35 1.95539e+08 4 0.99948 0.99896 1 3852.04 3914.92
3896.75 2045.02 2.93987e+09 1 0.970099 0.99873 0.941469 3870.05 3933.02
3919.97 1728.31 3.6998e+09 2 0.999962 0.999925 1 3839.98 4091.95
3938.14 1710.38 5.38166e+09 2 0.999932 0.999864 1 3819.05 4002.02
3940.45 1752.81 7.88421e+09 2 0.999692 0.999383 1 3899.97 3989.95
3953.86 618.849 7.33265e+09 3 0.999952 0.999905 1 3867.01 4088.95
3954.8 1699.97 1.55567e+08 1 0.978473 0.979938 0.977008 3936.02 3978.07
3955.28 1699 9.98845e+09 1 0.970621 0.999774 0.941469 3897.02 4041.08
3980.49 2045.02 2.65553e+08 1 0.999624 0.999248 1 3956.99 4044.05
4045.55 1196.56 4.2621e+09 2 0.999964 0.999929 1 3963 4244.94
4053.18 2338.11 3.0194e+08 1 0.960182 0.981027 0.939336 4013.9 4077.02
4063.39 2337.11 6.42556e+09 1 0.970593 0.999717 0.941469 4017 4145.96
4099.47 1578.94 5.84535e+09 1 0.970294 0.999119 0.941469 4068 4140.02
4112.64 1914 6.77785e+09 1 0.970709 0.999949 0.941469 4022.88 4334.91
4121.79 1754.93 5.5893e+09 1 0.99993 0.99986 1 4004.94 4185.08
4130.38 1897.89 3.7473e+09 1 0.970657 0.999844 0.941469 4011 4181.96
4131.23 1914.98 2.88851e+08 1 0.967969 0.996602 0.939336 4055.97 4329
4175.02 1266.64 7.81179e+09 2 0.999974 0.999949 1 4088.95 4391.93
4188.29 2182.13 7.02046e+09 1 0.970473 0.999477 0.941469 4133.91 4226.9
4195.51 2183.15 2.91209e+08 1 0.964743 0.990149 0.939336 4154.94 4230.1
4202.46 2219.27 3.73177e+09 1 0.970129 0.998789 0.941469 4178.96 4238.98
4213.91 903.087 4.92641e+09 1 0.972801 0.999698 0.945905 4163.96 4284.03
4234.12 1831.9 2.52963e+08 1 0.980328 0.997031 0.963624 4203.06 4311.02
4241.34 1947.91 1.89429e+08 1 0.974849 0.986075 0.963624 4215.02 4299.05
4242.62 1830.91 9.30157e+09 1 0.970681 0.999894 0.941469 4125.06 4331.88
4253.96 1946.94 7.4449e+09 1 0.970673 0.999876 0.941469 4200.06 4391.93
4341.71 903.088 1.60419e+09 1 0.972854 0.999802 0.945905 4286.97 4439.99
4458.39 1962.11 1.00839e+08 1 0.980044 0.997 0.963087 4367.99 4641.02
4463.9 1961.13 2.98452e+09 1 0.970706 0.999942 0.941469 4370.99 4662.05
4480.13 1619.29 3.43437e+09 1 0.970246 0.999024 0.941469 4442.95 4508.89
4544.46 1634.09 3.35258e+07 1 0.97189 0.980157 0.963624 4505.99 4581.03
4549.01 1619.31 1.33088e+09 2 0.999835 0.99967 1 4511.99 4638.12
4558.97 1633.11 2.63665e+09 1 0.999923 0.999846 1 4460.97 4632.02
4588.71 1984.48 1.04703e+10 1 0.962885 0.999949 0.92582 4487.99 4793.95
4604.56 1944.95 1.37005e+08 1 0.934575 0.978017 0.891133 4550.98 4620.03
4606.4 1943.99 8.52948e+09 1 0.970482 0.999495 0.941469 4553.99 4659.01
4630.53 816.669 1.00629e+10 3 0.999975 0.99995 1 4529.97 4836.03
4637.18 1755.03 4.33214e+09 1 0.970175 0.998881 0.941469 4599.08 4677.03
4642.2 1756.02 5.61571e+08 1 0.976725 0.989825 0.963624 4632.02 4656.06
4705.63 1937.15 8.97816e+09 1 0.970711 0.999952 0.941469 4605.01 4914.02
4769.37 1720.38 6.08569e+09 2 0.999883 0.999767 1 4698.02 4836.03
4789.79 1740.93 2.59666e+08 1 0.980692 0.997761 0.963624 4758.05 4847.99
4790.59 1739.96 6.20768e+09 1 0.999954 0.999909 1 4730.95 4958.91
4862.89 1720.38 1.29431e+09 1 0.969954 0.998439 0.941469 4838.9 4889.94
4932.57 2001.24 6.44134e+09 1 0.970671 0.999873 0.941469 4830.02 5022.05
4936.88 1720.36 8.46164e+08 1 0.970558 0.999646 0.941469 4893 5003.95
4939.18 2002.23 3.33886e+08 1 0.968438 0.99754 0.939336 4832.93 5027.98
5073.68 2350.31 3.31944e+09 1 0.969278 0.999219 0.939336 4967.97 5109.02
5265.58 2347.22 4.33063e+09 2 0.999581 0.999163 1 5201.99 5295.07
5265.66 2401.27 1.70729e+09 2 0.999855 0.999709 1 5177.98 5300.93
5320.13 2401.28 2.05017e+09 2 0.999281 0.998562 1 5177.98 5348.95
