# Supplementary material for: LC-MSsim – a simulation software for liquid chromatography mass spectrometry data
Source: BMC Bioinformatics. 2008 Oct 8;9:423. doi: 10.1186/1471-2105-9-423 (PMC2577660; doi:10.1186/1471-2105-9-423)
Supplement: Additional file 3 — Results of the feature detection algorithms. Result lists of the feature detection algorithms executed on our benchmark data. [file 1471-2105-9-423-S3.tgz › mouse_fwhm005_ff_feat.feat]

<?xml version="1.0" encoding="ISO-8859-1"?>
<featureMap>
	<description>
		<admin>
			<sampleName></sampleName>
			<contact>
				<name></name>
				<institution></institution>
			</contact>
		</admin>
		<instrument>
			<instrumentName></instrumentName>
			<source>
			</source>
			<analyzerList count="1">
				<analyzer>
				</analyzer>
			</analyzerList>
			<detector>
			</detector>
		</instrument>
		<dataProcessing>
			<software>
				<name></name>
				<version></version>
			</software>
		</dataProcessing>
	</description>
	<featureList count="766">
		<feature id="0">
			<position dim="0">160.076</position>
			<position dim="1">625.3</position>
			<intensity>9.54779e+09</intensity>
			<quality dim="0">0.999873</quality>
			<quality dim="1">0.957427</quality>
			<meta>Feature #38, +1, 3364->3364, Corr: (0.97865,0.999873,0.957427)</meta>
			<overallquality>0.97865</overallquality>
			<charge>1</charge>
			<model name="ProductModel2D">
				<param name="MZ" value="IsotopeModel"></param>
				<param name="MZ:averagines:C" value="0.0443"></param>
				<param name="MZ:averagines:H" value="0.007"></param>
				<param name="MZ:averagines:N" value="0.0037"></param>
				<param name="MZ:averagines:O" value="0.022"></param>
				<param name="MZ:averagines:S" value="0.00037"></param>
				<param name="MZ:charge" value="1"></param>
				<param name="MZ:cutoff" value="0"></param>
				<param name="MZ:intensity_scaling" value="1"></param>
				<param name="MZ:interpolation_step" value="0.1"></param>
				<param name="MZ:isotope:distance" value="1.00049"></param>
				<param name="MZ:isotope:maximum" value="100"></param>
				<param name="MZ:isotope:stdev" value="0.0169864"></param>
				<param name="MZ:isotope:trim_right_cutoff" value="0.001"></param>
				<param name="MZ:statistics:mean" value="625.086"></param>
				<param name="RT" value="EmgModel"></param>
				<param name="RT:bounding_box:max" value="289.116"></param>
				<param name="RT:bounding_box:min" value="7.78302"></param>
				<param name="RT:cutoff" value="0"></param>
				<param name="RT:emg:height" value="2.16018e+08"></param>
				<param name="RT:emg:retention" value="164.997"></param>
				<param name="RT:emg:symmetry" value="5.80003"></param>
				<param name="RT:emg:width" value="5.80003"></param>
				<param name="RT:intensity_scaling" value="1"></param>
				<param name="RT:interpolation_step" value="0.1"></param>
				<param name="RT:statistics:mean" value="160.076"></param>
				<param name="RT:statistics:variance" value="2109.61"></param>
				<param name="cutoff" value="0"></param>
				<param name="intensity_scaling" value="1"></param>
			</model>
			<convexhull nr="0">
				<hullpoint>
					<hposition dim="0">60.0639</hposition>
					<hposition dim="1">625.265</hposition>
				</hullpoint>
				<hullpoint>
					<hposition dim="0">66.1038</hposition>
					<hposition dim="1">625.256</hposition>
				</hullpoint>
				<hullpoint>
					<hposition dim="0">173.996</hposition>
					<hposition dim="1">625.224</hposition>
				</hullpoint>
				<hullpoint>
					<hposition dim="0">230.987</hposition>
					<hposition dim="1">625.267</hposition>
				</hullpoint>
				<hullpoint>
					<hposition dim="0">245.98</hposition>
					<hposition dim="1">625.284</hposition>
				</hullpoint>
				<hullpoint>
					<hposition dim="0">248.947</hposition>
					<hposition dim="1">625.295</hposition>
				</hullpoint>
				<hullpoint>
					<hposition dim="0">248.947</hposition>
					<hposition dim="1">626.97</hposition>
				</hullpoint>
				<hullpoint>
					<hposition dim="0">239.978</hposition>
					<hposition dim="1">627.297</hposition>
				</hullpoint>
				<hullpoint>
					<hposition dim="0">230.987</hposition>
					<hposition dim="1">627.309</hposition>
				</hullpoint>
				<hullpoint>
					<hposition dim="0">209.947</hposition>
					<hposition dim="1">627.331</hposition>
				</hullpoint>
				<hullpoint>
					<hposition dim="0">93.0282</hposition>
					<hposition dim="1">627.338</hposition>
				</hullpoint>
				<hullpoint>
					<hposition dim="0">66.1038</hposition>
					<hposition dim="1">627.331</hposition>
				</hullpoint>
				<hullpoint>
					<hposition dim="0">60.0639</hposition>
					<hposition dim="1">627.321</hposition>
				</hullpoint>
			</convexhull>
		</feature>
		<feature id="1">
			<position dim="0">222.993</position>
			<position dim="1">1161.51</position>
			<intensity>1.00785e+10</intensity>
			<quality dim="0">0.999955</quality>
			<quality dim="1">0.941469</quality>
			<meta>Feature #164, +1, 3267->3267, Corr: (0.970712,0.999955,0.941469)</meta>
			<overallquality>0.970712</overallquality>
			<charge>1</charge>
			<model name="ProductModel2D">
				<param name="MZ" value="IsotopeModel"></param>
				<param name="MZ:averagines:C" value="0.0443"></param>
				<param name="MZ:averagines:H" value="0.007"></param>
				<param name="MZ:averagines:N" value="0.0037"></param>
				<param name="MZ:averagines:O" value="0.022"></param>
				<param name="MZ:averagines:S" value="0.00037"></param>
				<param name="MZ:charge" value="1"></param>
				<param name="MZ:cutoff" value="0"></param>
				<param name="MZ:intensity_scaling" value="1"></param>
				<param name="MZ:interpolation_step" value="0.1"></param>
				<param name="MZ:isotope:distance" value="1.00049"></param>
				<param name="MZ:isotope:maximum" value="100"></param>
				<param name="MZ:isotope:stdev" value="0.021233"></param>
				<param name="MZ:isotope:trim_right_cutoff" value="0.001"></param>
				<param name="MZ:statistics:mean" value="1161.42"></param>
				<param name="RT" value="EmgModel"></param>
				<param name="RT:bounding_box:max" value="510.049"></param>
				<param name="RT:bounding_box:min" value="59.6854"></param>
				<param name="RT:cutoff" value="0"></param>
				<param name="RT:emg:height" value="1.40922e+08"></param>
				<param name="RT:emg:retention" value="203.957"></param>
				<param name="RT:emg:symmetry" value="2.34465"></param>
				<param name="RT:emg:width" value="2.34465"></param>
				<param name="RT:intensity_scaling" value="1"></param>
				<param name="RT:interpolation_step" value="0.1"></param>
				<param name="RT:statistics:mean" value="222.993"></param>
				<param name="RT:statistics:variance" value="4034.25"></param>
				<param name="cutoff" value="0"></param>
				<param name="intensity_scaling" value="1"></param>
			</model>
			<convexhull nr="0">
				<hullpoint>
					<hposition dim="0">107.98</hposition>
					<hposition dim="1">1161.45</hposition>
				</hullpoint>
				<hullpoint>
					<hposition dim="0">120.081</hposition>
					<hposition dim="1">1161.44</hposition>
				</hullpoint>
				<hullpoint>
					<hposition dim="0">137.924</hposition>
					<hposition dim="1">1161.43</hposition>
				</hullpoint>
				<hullpoint>
					<hposition dim="0">158.945</hposition>
					<hposition dim="1">1161.42</hposition>
				</hullpoint>
				<hullpoint>
					<hposition dim="0">303.046</hposition>
					<hposition dim="1">1161.42</hposition>
				</hullpoint>
				<hullpoint>
					<hposition dim="0">348.023</hposition>
					<hposition dim="1">1161.43</hposition>
				</hullpoint>
				<hullpoint>
					<hposition dim="0">410.982</hposition>
					<hposition dim="1">1161.44</hposition>
				</hullpoint>
				<hullpoint>
					<hposition dim="0">422.985</hposition>
					<hposition dim="1">1161.44</hposition>
				</hullpoint>
				<hullpoint>
					<hposition dim="0">428.989</hposition>
					<hposition dim="1">1161.45</hposition>
				</hullpoint>
				<hullpoint>
					<hposition dim="0">428.989</hposition>
					<hposition dim="1">1164.55</hposition>
				</hullpoint>
				<hullpoint>
					<hposition dim="0">368.939</hposition>
					<hposition dim="1">1165.48</hposition>
				</hullpoint>
				<hullpoint>
					<hposition dim="0">348.023</hposition>
					<hposition dim="1">1165.48</hposition>
				</hullpoint>
				<hullpoint>
					<hposition dim="0">120.081</hposition>
					<hposition dim="1">1165.48</hposition>
				</hullpoint>
				<hullpoint>
					<hposition dim="0">107.98</hposition>
					<hposition dim="1">1164.51</hposition>
				</hullpoint>
			</convexhull>
		</feature>
		<feature id="2">
			<position dim="0">236.445</position>
			<position dim="1">1091.34</position>
			<intensity>4.29068e+09</intensity>
			<quality dim="0">0.99985</quality>
			<quality dim="1">1</quality>
			<meta>Feature #152, +2, 2744->2744, Corr: (0.999925,0.99985,1)</meta>
			<overallquality>0.999925</overallquality>
			<charge>2</charge>
			<model name="ProductModel2D">
				<param name="MZ" value="IsotopeModel"></param>
				<param name="MZ:averagines:C" value="0.0443"></param>
				<param name="MZ:averagines:H" value="0.007"></param>
				<param name="MZ:averagines:N" value="0.0037"></param>
				<param name="MZ:averagines:O" value="0.022"></param>
				<param name="MZ:averagines:S" value="0.00037"></param>
				<param name="MZ:charge" value="2"></param>
				<param name="MZ:cutoff" value="0"></param>
				<param name="MZ:intensity_scaling" value="1"></param>
				<param name="MZ:interpolation_step" value="0.1"></param>
				<param name="MZ:isotope:distance" value="1.00049"></param>
				<param name="MZ:isotope:maximum" value="100"></param>
				<param name="MZ:isotope:stdev" value="0.021233"></param>
				<param name="MZ:isotope:trim_right_cutoff" value="0.001"></param>
				<param name="MZ:statistics:mean" value="1091.4"></param>
				<param name="RT" value="EmgModel"></param>
				<param name="RT:bounding_box:max" value="312.027"></param>
				<param name="RT:bounding_box:min" value="65.804"></param>
				<param name="RT:cutoff" value="0"></param>
				<param name="RT:emg:height" value="1.20575e+08"></param>
				<param name="RT:emg:retention" value="243.01"></param>
				<param name="RT:emg:symmetry" value="5.34044"></param>
				<param name="RT:emg:width" value="5.34044"></param>
				<param name="RT:intensity_scaling" value="1"></param>
				<param name="RT:interpolation_step" value="0.1"></param>
				<param name="RT:statistics:mean" value="236.445"></param>
				<param name="RT:statistics:variance" value="1137.92"></param>
				<param name="cutoff" value="0"></param>
				<param name="intensity_scaling" value="1"></param>
			</model>
			<convexhull nr="0">
				<hullpoint>
					<hposition dim="0">111.019</hposition>
					<hposition dim="1">1091.3</hposition>
				</hullpoint>
				<hullpoint>
					<hposition dim="0">120.081</hposition>
					<hposition dim="1">1091.29</hposition>
				</hullpoint>
				<hullpoint>
					<hposition dim="0">209.947</hposition>
					<hposition dim="1">1091.28</hposition>
				</hullpoint>
				<hullpoint>
					<hposition dim="0">278.986</hposition>
					<hposition dim="1">1091.28</hposition>
				</hullpoint>
				<hullpoint>
					<hposition dim="0">284.958</hposition>
					<hposition dim="1">1091.3</hposition>
				</hullpoint>
				<hullpoint>
					<hposition dim="0">287.945</hposition>
					<hposition dim="1">1091.32</hposition>
				</hullpoint>
				<hullpoint>
					<hposition dim="0">287.945</hposition>
					<hposition dim="1">1093.86</hposition>
				</hullpoint>
				<hullpoint>
					<hposition dim="0">284.958</hposition>
					<hposition dim="1">1094.36</hposition>
				</hullpoint>
				<hullpoint>
					<hposition dim="0">278.986</hposition>
					<hposition dim="1">1094.87</hposition>
				</hullpoint>
				<hullpoint>
					<hposition dim="0">276.015</hposition>
					<hposition dim="1">1094.89</hposition>
				</hullpoint>
				<hullpoint>
					<hposition dim="0">269.95</hposition>
					<hposition dim="1">1094.89</hposition>
				</hullpoint>
				<hullpoint>
					<hposition dim="0">263.989</hposition>
					<hposition dim="1">1094.9</hposition>
				</hullpoint>
				<hullpoint>
					<hposition dim="0">257.91</hposition>
					<hposition dim="1">1094.9</hposition>
				</hullpoint>
				<hullpoint>
					<hposition dim="0">252.007</hposition>
					<hposition dim="1">1094.9</hposition>
				</hullpoint>
				<hullpoint>
					<hposition dim="0">206.988</hposition>
					<hposition dim="1">1094.89</hposition>
				</hullpoint>
				<hullpoint>
					<hposition dim="0">191.981</hposition>
					<hposition dim="1">1094.86</hposition>
				</hullpoint>
				<hullpoint>
					<hposition dim="0">111.019</hposition>
					<hposition dim="1">1094.37</hposition>
				</hullpoint>
			</convexhull>
		</feature>
		<feature id="3">
			<position dim="0">247.812</position>
			<position dim="1">1162.48</position>
			<intensity>3.89466e+07</intensity>
			<quality dim="0">0.979938</quality>
			<quality dim="1">1</quality>
			<meta>Feature #165, +1, 46->46, Corr: (0.989969,0.979938,1)</meta>
			<overallquality>0.989969</overallquality>
			<charge>1</charge>
			<model name="ProductModel2D">
				<param name="MZ" value="IsotopeModel"></param>
				<param name="MZ:averagines:C" value="0.0443"></param>
				<param name="MZ:averagines:H" value="0.007"></param>
				<param name="MZ:averagines:N" value="0.0037"></param>
				<param name="MZ:averagines:O" value="0.022"></param>
				<param name="MZ:averagines:S" value="0.00037"></param>
				<param name="MZ:charge" value="1"></param>
				<param name="MZ:cutoff" value="0"></param>
				<param name="MZ:intensity_scaling" value="1"></param>
				<param name="MZ:interpolation_step" value="0.1"></param>
				<param name="MZ:isotope:distance" value="1.00049"></param>
				<param name="MZ:isotope:maximum" value="100"></param>
				<param name="MZ:isotope:stdev" value="0.021233"></param>
				<param name="MZ:isotope:trim_right_cutoff" value="0.001"></param>
				<param name="MZ:statistics:mean" value="1162.26"></param>
				<param name="RT" value="EmgModel"></param>
				<param name="RT:bounding_box:max" value="354.279"></param>
				<param name="RT:bounding_box:min" value="156.851"></param>
				<param name="RT:cutoff" value="0"></param>
				<param name="RT:emg:height" value="1.58398e+07"></param>
				<param name="RT:emg:retention" value="197.982"></param>
				<param name="RT:emg:symmetry" value="10"></param>
				<param name="RT:emg:width" value="10"></param>
				<param name="RT:intensity_scaling" value="1"></param>
				<param name="RT:interpolation_step" value="0.1"></param>
				<param name="RT:statistics:mean" value="247.812"></param>
				<param name="RT:statistics:variance" value="2067.5"></param>
				<param name="cutoff" value="0"></param>
				<param name="intensity_scaling" value="1"></param>
			</model>
			<convexhull nr="0">
				<hullpoint>
					<hposition dim="0">197.982</hposition>
					<hposition dim="1">1162.48</hposition>
				</hullpoint>
				<hullpoint>
					<hposition dim="0">245.98</hposition>
					<hposition dim="1">1162.47</hposition>
				</hullpoint>
				<hullpoint>
					<hposition dim="0">303.046</hposition>
					<hposition dim="1">1162.47</hposition>
				</hullpoint>
				<hullpoint>
					<hposition dim="0">303.046</hposition>
					<hposition dim="1">1166.47</hposition>
				</hullpoint>
				<hullpoint>
					<hposition dim="0">300.059</hposition>
					<hposition dim="1">1166.48</hposition>
				</hullpoint>
				<hullpoint>
					<hposition dim="0">197.982</hposition>
					<hposition dim="1">1166.48</hposition>
				</hullpoint>
			</convexhull>
		</feature>
		<feature id="4">
			<position dim="0">311.429</position>
			<position dim="1">974.393</position>
			<intensity>4.0138e+08</intensity>
			<quality dim="0">0.993706</quality>
			<quality dim="1">1</quality>
			<meta>Feature #119, +2, 473->473, Corr: (0.996853,0.993706,1)</meta>
			<overallquality>0.996853</overallquality>
			<charge>2</charge>
			<model name="ProductModel2D">
				<param name="MZ" value="IsotopeModel"></param>
				<param name="MZ:averagines:C" value="0.0443"></param>
				<param name="MZ:averagines:H" value="0.007"></param>
				<param name="MZ:averagines:N" value="0.0037"></param>
				<param name="MZ:averagines:O" value="0.022"></param>
				<param name="MZ:averagines:S" value="0.00037"></param>
				<param name="MZ:charge" value="2"></param>
				<param name="MZ:cutoff" value="0"></param>
				<param name="MZ:intensity_scaling" value="1"></param>
				<param name="MZ:interpolation_step" value="0.1"></param>
				<param name="MZ:isotope:distance" value="1.00049"></param>
				<param name="MZ:isotope:maximum" value="100"></param>
				<param name="MZ:isotope:stdev" value="0.0169864"></param>
				<param name="MZ:isotope:trim_right_cutoff" value="0.001"></param>
				<param name="MZ:statistics:mean" value="974.389"></param>
				<param name="RT" value="EmgModel"></param>
				<param name="RT:bounding_box:max" value="327.478"></param>
				<param name="RT:bounding_box:min" value="288.034"></param>
				<param name="RT:cutoff" value="0"></param>
				<param name="RT:emg:height" value="3.68867e+07"></param>
				<param name="RT:emg:retention" value="309.018"></param>
				<param name="RT:emg:symmetry" value="1.00366"></param>
				<param name="RT:emg:width" value="1.00366"></param>
				<param name="RT:intensity_scaling" value="1"></param>
				<param name="RT:interpolation_step" value="0.1"></param>
				<param name="RT:statistics:mean" value="311.429"></param>
				<param name="RT:statistics:variance" value="56.9708"></param>
				<param name="cutoff" value="0"></param>
				<param name="intensity_scaling" value="1"></param>
			</model>
			<convexhull nr="0">
				<hullpoint>
					<hposition dim="0">296.998</hposition>
					<hposition dim="1">974.388</hposition>
				</hullpoint>
				<hullpoint>
					<hposition dim="0">305.955</hposition>
					<hposition dim="1">974.347</hposition>
				</hullpoint>
				<hullpoint>
					<hposition dim="0">321.082</hposition>
					<hposition dim="1">974.38</hposition>
				</hullpoint>
				<hullpoint>
					<hposition dim="0">321.082</hposition>
					<hposition dim="1">977.445</hposition>
				</hullpoint>
				<hullpoint>
					<hposition dim="0">315.068</hposition>
					<hposition dim="1">977.446</hposition>
				</hullpoint>
				<hullpoint>
					<hposition dim="0">311.989</hposition>
					<hposition dim="1">977.446</hposition>
				</hullpoint>
				<hullpoint>
					<hposition dim="0">300.059</hposition>
					<hposition dim="1">977.441</hposition>
				</hullpoint>
				<hullpoint>
					<hposition dim="0">296.998</hposition>
					<hposition dim="1">977.428</hposition>
				</hullpoint>
			</convexhull>
		</feature>
		<feature id="5">
			<position dim="0">365.979</position>
			<position dim="1">1848.77</position>
			<intensity>5.74593e+09</intensity>
			<quality dim="0">0.999696</quality>
			<quality dim="1">0.941469</quality>
			<meta>Feature #540, +1, 1359->1359, Corr: (0.970583,0.999696,0.941469)</meta>
			<overallquality>0.970583</overallquality>
			<charge>1</charge>
			<model name="ProductModel2D">
				<param name="MZ" value="IsotopeModel"></param>
				<param name="MZ:averagines:C" value="0.0443"></param>
				<param name="MZ:averagines:H" value="0.007"></param>
				<param name="MZ:averagines:N" value="0.0037"></param>
				<param name="MZ:averagines:O" value="0.022"></param>
				<param name="MZ:averagines:S" value="0.00037"></param>
				<param name="MZ:charge" value="1"></param>
				<param name="MZ:cutoff" value="0"></param>
				<param name="MZ:intensity_scaling" value="1"></param>
				<param name="MZ:interpolation_step" value="0.1"></param>
				<param name="MZ:isotope:distance" value="1.00049"></param>
				<param name="MZ:isotope:maximum" value="100"></param>
				<param name="MZ:isotope:stdev" value="0.021233"></param>
				<param name="MZ:isotope:trim_right_cutoff" value="0.001"></param>
				<param name="MZ:statistics:mean" value="1849.02"></param>
				<param name="RT" value="EmgModel"></param>
				<param name="RT:bounding_box:max" value="468.41"></param>
				<param name="RT:bounding_box:min" value="306.522"></param>
				<param name="RT:cutoff" value="0"></param>
				<param name="RT:emg:height" value="5.26747e+08"></param>
				<param name="RT:emg:retention" value="360.004"></param>
				<param name="RT:emg:symmetry" value="2.23493"></param>
				<param name="RT:emg:width" value="2.23493"></param>
				<param name="RT:intensity_scaling" value="1"></param>
				<param name="RT:interpolation_step" value="0.1"></param>
				<param name="RT:statistics:mean" value="365.979"></param>
				<param name="RT:statistics:variance" value="324.344"></param>
				<param name="cutoff" value="0"></param>
				<param name="intensity_scaling" value="1"></param>
			</model>
			<convexhull nr="0">
				<hullpoint>
					<hposition dim="0">321.082</hposition>
					<hposition dim="1">1848.73</hposition>
				</hullpoint>
				<hullpoint>
					<hposition dim="0">323.996</hposition>
					<hposition dim="1">1848.71</hposition>
				</hullpoint>
				<hullpoint>
					<hposition dim="0">332.97</hposition>
					<hposition dim="1">1848.69</hposition>
				</hullpoint>
				<hullpoint>
					<hposition dim="0">354.024</hposition>
					<hposition dim="1">1848.69</hposition>
				</hullpoint>
				<hullpoint>
					<hposition dim="0">387.038</hposition>
					<hposition dim="1">1848.69</hposition>
				</hullpoint>
				<hullpoint>
					<hposition dim="0">425.974</hposition>
					<hposition dim="1">1848.71</hposition>
				</hullpoint>
				<hullpoint>
					<hposition dim="0">443.911</hposition>
					<hposition dim="1">1848.72</hposition>
				</hullpoint>
				<hullpoint>
					<hposition dim="0">446.992</hposition>
					<hposition dim="1">1848.74</hposition>
				</hullpoint>
				<hullpoint>
					<hposition dim="0">446.992</hposition>
					<hposition dim="1">1851.8</hposition>
				</hullpoint>
				<hullpoint>
					<hposition dim="0">443.911</hposition>
					<hposition dim="1">1852.76</hposition>
				</hullpoint>
				<hullpoint>
					<hposition dim="0">321.082</hposition>
					<hposition dim="1">1852.76</hposition>
				</hullpoint>
			</convexhull>
		</feature>
		<feature id="6">
			<position dim="0">370.184</position>
			<position dim="1">1849.75</position>
			<intensity>1.86365e+08</intensity>
			<quality dim="0">0.995878</quality>
			<quality dim="1">0.963624</quality>
			<meta>Feature #541, +1, 103->103, Corr: (0.979751,0.995878,0.963624)</meta>
			<overallquality>0.979751</overallquality>
			<charge>1</charge>
			<model name="ProductModel2D">
				<param name="MZ" value="IsotopeModel"></param>
				<param name="MZ:averagines:C" value="0.0443"></param>
				<param name="MZ:averagines:H" value="0.007"></param>
				<param name="MZ:averagines:N" value="0.0037"></param>
				<param name="MZ:averagines:O" value="0.022"></param>
				<param name="MZ:averagines:S" value="0.00037"></param>
				<param name="MZ:charge" value="1"></param>
				<param name="MZ:cutoff" value="0"></param>
				<param name="MZ:intensity_scaling" value="1"></param>
				<param name="MZ:interpolation_step" value="0.1"></param>
				<param name="MZ:isotope:distance" value="1.00049"></param>
				<param name="MZ:isotope:maximum" value="100"></param>
				<param name="MZ:isotope:stdev" value="0.0169864"></param>
				<param name="MZ:isotope:trim_right_cutoff" value="0.001"></param>
				<param name="MZ:statistics:mean" value="1849.96"></param>
				<param name="RT" value="EmgModel"></param>
				<param name="RT:bounding_box:max" value="412.843"></param>
				<param name="RT:bounding_box:min" value="312.568"></param>
				<param name="RT:cutoff" value="0"></param>
				<param name="RT:emg:height" value="2.02381e+07"></param>
				<param name="RT:emg:retention" value="366.042"></param>
				<param name="RT:emg:symmetry" value="5.90494"></param>
				<param name="RT:emg:width" value="5.90494"></param>
				<param name="RT:intensity_scaling" value="1"></param>
				<param name="RT:interpolation_step" value="0.1"></param>
				<param name="RT:statistics:mean" value="370.184"></param>
				<param name="RT:statistics:variance" value="351.455"></param>
				<param name="cutoff" value="0"></param>
				<param name="intensity_scaling" value="1"></param>
			</model>
			<convexhull nr="0">
				<hullpoint>
					<hposition dim="0">332.97</hposition>
					<hposition dim="1">1849.79</hposition>
				</hullpoint>
				<hullpoint>
					<hposition dim="0">338.905</hposition>
					<hposition dim="1">1849.75</hposition>
				</hullpoint>
				<hullpoint>
					<hposition dim="0">342</hposition>
					<hposition dim="1">1849.75</hposition>
				</hullpoint>
				<hullpoint>
					<hposition dim="0">366.042</hposition>
					<hposition dim="1">1849.75</hposition>
				</hullpoint>
				<hullpoint>
					<hposition dim="0">381.054</hposition>
					<hposition dim="1">1849.75</hposition>
				</hullpoint>
				<hullpoint>
					<hposition dim="0">395.97</hposition>
					<hposition dim="1">1849.75</hposition>
				</hullpoint>
				<hullpoint>
					<hposition dim="0">395.97</hposition>
					<hposition dim="1">1853.75</hposition>
				</hullpoint>
				<hullpoint>
					<hposition dim="0">387.038</hposition>
					<hposition dim="1">1853.79</hposition>
				</hullpoint>
				<hullpoint>
					<hposition dim="0">332.97</hposition>
					<hposition dim="1">1853.77</hposition>
				</hullpoint>
			</convexhull>
		</feature>
		<feature id="7">
			<position dim="0">374.903</position>
			<position dim="1">974.39</position>
			<intensity>3.17165e+09</intensity>
			<quality dim="0">0.999513</quality>
			<quality dim="1">1</quality>
			<meta>Feature #120, +2, 1595->1595, Corr: (0.999757,0.999513,1)</meta>
			<overallquality>0.999757</overallquality>
			<charge>2</charge>
			<model name="ProductModel2D">
				<param name="MZ" value="IsotopeModel"></param>
				<param name="MZ:averagines:C" value="0.0443"></param>
				<param name="MZ:averagines:H" value="0.007"></param>
				<param name="MZ:averagines:N" value="0.0037"></param>
				<param name="MZ:averagines:O" value="0.022"></param>
				<param name="MZ:averagines:S" value="0.00037"></param>
				<param name="MZ:charge" value="2"></param>
				<param name="MZ:cutoff" value="0"></param>
				<param name="MZ:intensity_scaling" value="1"></param>
				<param name="MZ:interpolation_step" value="0.1"></param>
				<param name="MZ:isotope:distance" value="1.00049"></param>
				<param name="MZ:isotope:maximum" value="100"></param>
				<param name="MZ:isotope:stdev" value="0.0169864"></param>
				<param name="MZ:isotope:trim_right_cutoff" value="0.001"></param>
				<param name="MZ:statistics:mean" value="974.36"></param>
				<param name="RT" value="EmgModel"></param>
				<param name="RT:bounding_box:max" value="440.696"></param>
				<param name="RT:bounding_box:min" value="297.535"></param>
				<param name="RT:cutoff" value="0"></param>
				<param name="RT:emg:height" value="1.30508e+08"></param>
				<param name="RT:emg:retention" value="374.986"></param>
				<param name="RT:emg:symmetry" value="5.88349"></param>
				<param name="RT:emg:width" value="5.88349"></param>
				<param name="RT:intensity_scaling" value="1"></param>
				<param name="RT:interpolation_step" value="0.1"></param>
				<param name="RT:statistics:mean" value="374.903"></param>
				<param name="RT:statistics:variance" value="547.631"></param>
				<param name="cutoff" value="0"></param>
				<param name="intensity_scaling" value="1"></param>
			</model>
			<convexhull nr="0">
				<hullpoint>
					<hposition dim="0">323.996</hposition>
					<hposition dim="1">974.325</hposition>
				</hullpoint>
				<hullpoint>
					<hposition dim="0">329.968</hposition>
					<hposition dim="1">974.323</hposition>
				</hullpoint>
				<hullpoint>
					<hposition dim="0">381.054</hposition>
					<hposition dim="1">974.316</hposition>
				</hullpoint>
				<hullpoint>
					<hposition dim="0">404.973</hposition>
					<hposition dim="1">974.334</hposition>
				</hullpoint>
				<hullpoint>
					<hposition dim="0">417.039</hposition>
					<hposition dim="1">974.344</hposition>
				</hullpoint>
				<hullpoint>
					<hposition dim="0">420.035</hposition>
					<hposition dim="1">974.347</hposition>
				</hullpoint>
				<hullpoint>
					<hposition dim="0">420.035</hposition>
					<hposition dim="1">976.431</hposition>
				</hullpoint>
				<hullpoint>
					<hposition dim="0">414.09</hposition>
					<hposition dim="1">977.402</hposition>
				</hullpoint>
				<hullpoint>
					<hposition dim="0">410.982</hposition>
					<hposition dim="1">977.418</hposition>
				</hullpoint>
				<hullpoint>
					<hposition dim="0">393.054</hposition>
					<hposition dim="1">977.439</hposition>
				</hullpoint>
				<hullpoint>
					<hposition dim="0">323.996</hposition>
					<hposition dim="1">977.45</hposition>
				</hullpoint>
			</convexhull>
		</feature>
		<feature id="8">
			<position dim="0">391.475</position>
			<position dim="1">1209.01</position>
			<intensity>5.80593e+07</intensity>
			<quality dim="0">0.989287</quality>
			<quality dim="1">1</quality>
			<meta>Feature #197, +2, 209->209, Corr: (0.994643,0.989287,1)</meta>
			<overallquality>0.994643</overallquality>
			<charge>2</charge>
			<model name="ProductModel2D">
				<param name="MZ" value="IsotopeModel"></param>
				<param name="MZ:averagines:C" value="0.0443"></param>
				<param name="MZ:averagines:H" value="0.007"></param>
				<param name="MZ:averagines:N" value="0.0037"></param>
				<param name="MZ:averagines:O" value="0.022"></param>
				<param name="MZ:averagines:S" value="0.00037"></param>
				<param name="MZ:charge" value="2"></param>
				<param name="MZ:cutoff" value="0"></param>
				<param name="MZ:intensity_scaling" value="1"></param>
				<param name="MZ:interpolation_step" value="0.1"></param>
				<param name="MZ:isotope:distance" value="1.00049"></param>
				<param name="MZ:isotope:maximum" value="100"></param>
				<param name="MZ:isotope:stdev" value="0.0169864"></param>
				<param name="MZ:isotope:trim_right_cutoff" value="0.001"></param>
				<param name="MZ:statistics:mean" value="1209.07"></param>
				<param name="RT" value="EmgModel"></param>
				<param name="RT:bounding_box:max" value="411.173"></param>
				<param name="RT:bounding_box:min" value="360.087"></param>
				<param name="RT:cutoff" value="0"></param>
				<param name="RT:emg:height" value="9.96782e+06"></param>
				<param name="RT:emg:retention" value="387.038"></param>
				<param name="RT:emg:symmetry" value="5.99747"></param>
				<param name="RT:emg:width" value="5.99747"></param>
				<param name="RT:intensity_scaling" value="1"></param>
				<param name="RT:interpolation_step" value="0.1"></param>
				<param name="RT:statistics:mean" value="391.475"></param>
				<param name="RT:statistics:variance" value="110.792"></param>
				<param name="cutoff" value="0"></param>
				<param name="intensity_scaling" value="1"></param>
			</model>
			<convexhull nr="0">
				<hullpoint>
					<hposition dim="0">372.022</hposition>
					<hposition dim="1">1208.97</hposition>
				</hullpoint>
				<hullpoint>
					<hposition dim="0">374.986</hposition>
					<hposition dim="1">1208.96</hposition>
				</hullpoint>
				<hullpoint>
					<hposition dim="0">387.038</hposition>
					<hposition dim="1">1208.95</hposition>
				</hullpoint>
				<hullpoint>
					<hposition dim="0">399.072</hposition>
					<hposition dim="1">1208.95</hposition>
				</hullpoint>
				<hullpoint>
					<hposition dim="0">402.016</hposition>
					<hposition dim="1">1208.95</hposition>
				</hullpoint>
				<hullpoint>
					<hposition dim="0">402.016</hposition>
					<hposition dim="1">1211.52</hposition>
				</hullpoint>
				<hullpoint>
					<hposition dim="0">399.072</hposition>
					<hposition dim="1">1212</hposition>
				</hullpoint>
				<hullpoint>
					<hposition dim="0">387.038</hposition>
					<hposition dim="1">1212</hposition>
				</hullpoint>
				<hullpoint>
					<hposition dim="0">374.986</hposition>
					<hposition dim="1">1211.51</hposition>
				</hullpoint>
				<hullpoint>
					<hposition dim="0">372.022</hposition>
					<hposition dim="1">1211.01</hposition>
				</hullpoint>
			</convexhull>
		</feature>
		<feature id="9">
			<position dim="0">424.571</position>
			<position dim="1">542.229</position>
			<intensity>9.83691e+09</intensity>
			<quality dim="0">0.999782</quality>
			<quality dim="1">0.983192</quality>
			<meta>Feature #11, +4, 1925->1925, Corr: (0.991487,0.999782,0.983192)</meta>
			<overallquality>0.991487</overallquality>
			<charge>4</charge>
			<model name="ProductModel2D">
				<param name="MZ" value="IsotopeModel"></param>
				<param name="MZ:averagines:C" value="0.0443"></param>
				<param name="MZ:averagines:H" value="0.007"></param>
				<param name="MZ:averagines:N" value="0.0037"></param>
				<param name="MZ:averagines:O" value="0.022"></param>
				<param name="MZ:averagines:S" value="0.00037"></param>
				<param name="MZ:charge" value="4"></param>
				<param name="MZ:cutoff" value="0"></param>
				<param name="MZ:intensity_scaling" value="1"></param>
				<param name="MZ:interpolation_step" value="0.1"></param>
				<param name="MZ:isotope:distance" value="1.00049"></param>
				<param name="MZ:isotope:maximum" value="100"></param>
				<param name="MZ:isotope:stdev" value="0.0169864"></param>
				<param name="MZ:isotope:trim_right_cutoff" value="0.001"></param>
				<param name="MZ:statistics:mean" value="541.919"></param>
				<param name="RT" value="EmgModel"></param>
				<param name="RT:bounding_box:max" value="545.673"></param>
				<param name="RT:bounding_box:min" value="334.531"></param>
				<param name="RT:cutoff" value="0"></param>
				<param name="RT:emg:height" value="3.57187e+08"></param>
				<param name="RT:emg:retention" value="414.09"></param>
				<param name="RT:emg:symmetry" value="1.71697"></param>
				<param name="RT:emg:width" value="1.71697"></param>
				<param name="RT:intensity_scaling" value="1"></param>
				<param name="RT:interpolation_step" value="0.1"></param>
				<param name="RT:statistics:mean" value="424.571"></param>
				<param name="RT:statistics:variance" value="997.688"></param>
				<param name="cutoff" value="0"></param>
				<param name="intensity_scaling" value="1"></param>
			</model>
			<convexhull nr="0">
				<hullpoint>
					<hposition dim="0">360.004</hposition>
					<hposition dim="1">542.172</hposition>
				</hullpoint>
				<hullpoint>
					<hposition dim="0">366.042</hposition>
					<hposition dim="1">542.162</hposition>
				</hullpoint>
				<hullpoint>
					<hposition dim="0">374.986</hposition>
					<hposition dim="1">542.149</hposition>
				</hullpoint>
				<hullpoint>
					<hposition dim="0">399.072</hposition>
					<hposition dim="1">542.146</hposition>
				</hullpoint>
				<hullpoint>
					<hposition dim="0">453.018</hposition>
					<hposition dim="1">542.142</hposition>
				</hullpoint>
				<hullpoint>
					<hposition dim="0">479.941</hposition>
					<hposition dim="1">542.148</hposition>
				</hullpoint>
				<hullpoint>
					<hposition dim="0">503.896</hposition>
					<hposition dim="1">542.159</hposition>
				</hullpoint>
				<hullpoint>
					<hposition dim="0">506.954</hposition>
					<hposition dim="1">542.161</hposition>
				</hullpoint>
				<hullpoint>
					<hposition dim="0">506.954</hposition>
					<hposition dim="1">544.246</hposition>
				</hullpoint>
				<hullpoint>
					<hposition dim="0">476.966</hposition>
					<hposition dim="1">544.726</hposition>
				</hullpoint>
				<hullpoint>
					<hposition dim="0">470.97</hposition>
					<hposition dim="1">544.741</hposition>
				</hullpoint>
				<hullpoint>
					<hposition dim="0">420.035</hposition>
					<hposition dim="1">544.758</hposition>
				</hullpoint>
				<hullpoint>
					<hposition dim="0">404.973</hposition>
					<hposition dim="1">544.762</hposition>
				</hullpoint>
				<hullpoint>
					<hposition dim="0">387.038</hposition>
					<hposition dim="1">544.752</hposition>
				</hullpoint>
				<hullpoint>
					<hposition dim="0">378.01</hposition>
					<hposition dim="1">544.737</hposition>
				</hullpoint>
				<hullpoint>
					<hposition dim="0">366.042</hposition>
					<hposition dim="1">544.232</hposition>
				</hullpoint>
				<hullpoint>
					<hposition dim="0">360.004</hposition>
					<hposition dim="1">543.742</hposition>
				</hullpoint>
			</convexhull>
		</feature>
		<feature id="10">
			<position dim="0">427.944</position>
			<position dim="1">433.943</position>
			<intensity>4.66168e+09</intensity>
			<quality dim="0">0.999816</quality>
			<quality dim="1">0.948683</quality>
			<meta>Feature #0, +1, 1990->1990, Corr: (0.97425,0.999816,0.948683)</meta>
			<overallquality>0.97425</overallquality>
			<charge>1</charge>
			<model name="ProductModel2D">
				<param name="MZ" value="IsotopeModel"></param>
				<param name="MZ:averagines:C" value="0.0443"></param>
				<param name="MZ:averagines:H" value="0.007"></param>
				<param name="MZ:averagines:N" value="0.0037"></param>
				<param name="MZ:averagines:O" value="0.022"></param>
				<param name="MZ:averagines:S" value="0.00037"></param>
				<param name="MZ:charge" value="1"></param>
				<param name="MZ:cutoff" value="0"></param>
				<param name="MZ:intensity_scaling" value="1"></param>
				<param name="MZ:interpolation_step" value="0.1"></param>
				<param name="MZ:isotope:distance" value="1.00049"></param>
				<param name="MZ:isotope:maximum" value="100"></param>
				<param name="MZ:isotope:stdev" value="0.0169864"></param>
				<param name="MZ:isotope:trim_right_cutoff" value="0.001"></param>
				<param name="MZ:statistics:mean" value="433.628"></param>
				<param name="RT" value="EmgModel"></param>
				<param name="RT:bounding_box:max" value="520.534"></param>
				<param name="RT:bounding_box:min" value="274.013"></param>
				<param name="RT:cutoff" value="0"></param>
				<param name="RT:emg:height" value="1.00169e+08"></param>
				<param name="RT:emg:retention" value="434.937"></param>
				<param name="RT:emg:symmetry" value="5.46119"></param>
				<param name="RT:emg:width" value="5.46119"></param>
				<param name="RT:intensity_scaling" value="1"></param>
				<param name="RT:interpolation_step" value="0.1"></param>
				<param name="RT:statistics:mean" value="427.944"></param>
				<param name="RT:statistics:variance" value="1748.2"></param>
				<param name="cutoff" value="0"></param>
				<param name="intensity_scaling" value="1"></param>
			</model>
			<convexhull nr="0">
				<hullpoint>
					<hposition dim="0">323.996</hposition>
					<hposition dim="1">433.934</hposition>
				</hullpoint>
				<hullpoint>
					<hposition dim="0">329.968</hposition>
					<hposition dim="1">433.923</hposition>
				</hullpoint>
				<hullpoint>
					<hposition dim="0">381.054</hposition>
					<hposition dim="1">433.89</hposition>
				</hullpoint>
				<hullpoint>
					<hposition dim="0">465.014</hposition>
					<hposition dim="1">433.924</hposition>
				</hullpoint>
				<hullpoint>
					<hposition dim="0">479.941</hposition>
					<hposition dim="1">433.932</hposition>
				</hullpoint>
				<hullpoint>
					<hposition dim="0">486.102</hposition>
					<hposition dim="1">433.945</hposition>
				</hullpoint>
				<hullpoint>
					<hposition dim="0">486.102</hposition>
					<hposition dim="1">435.299</hposition>
				</hullpoint>
				<hullpoint>
					<hposition dim="0">483.037</hposition>
					<hposition dim="1">435.606</hposition>
				</hullpoint>
				<hullpoint>
					<hposition dim="0">479.941</hposition>
					<hposition dim="1">435.623</hposition>
				</hullpoint>
				<hullpoint>
					<hposition dim="0">474.008</hposition>
					<hposition dim="1">435.634</hposition>
				</hullpoint>
				<hullpoint>
					<hposition dim="0">470.97</hposition>
					<hposition dim="1">435.637</hposition>
				</hullpoint>
				<hullpoint>
					<hposition dim="0">468.008</hposition>
					<hposition dim="1">435.638</hposition>
				</hullpoint>
				<hullpoint>
					<hposition dim="0">332.97</hposition>
					<hposition dim="1">435.647</hposition>
				</hullpoint>
				<hullpoint>
					<hposition dim="0">323.996</hposition>
					<hposition dim="1">435.625</hposition>
				</hullpoint>
			</convexhull>
		</feature>
		<feature id="11">
			<position dim="0">438.767</position>
			<position dim="1">1817.65</position>
			<intensity>4.76701e+09</intensity>
			<quality dim="0">0.999743</quality>
			<quality dim="1">0.941469</quality>
			<meta>Feature #528, +1, 1311->1311, Corr: (0.970606,0.999743,0.941469)</meta>
			<overallquality>0.970606</overallquality>
			<charge>1</charge>
			<model name="ProductModel2D">
				<param name="MZ" value="IsotopeModel"></param>
				<param name="MZ:averagines:C" value="0.0443"></param>
				<param name="MZ:averagines:H" value="0.007"></param>
				<param name="MZ:averagines:N" value="0.0037"></param>
				<param name="MZ:averagines:O" value="0.022"></param>
				<param name="MZ:averagines:S" value="0.00037"></param>
				<param name="MZ:charge" value="1"></param>
				<param name="MZ:cutoff" value="0"></param>
				<param name="MZ:intensity_scaling" value="1"></param>
				<param name="MZ:interpolation_step" value="0.1"></param>
				<param name="MZ:isotope:distance" value="1.00049"></param>
				<param name="MZ:isotope:maximum" value="100"></param>
				<param name="MZ:isotope:stdev" value="0.0169864"></param>
				<param name="MZ:isotope:trim_right_cutoff" value="0.001"></param>
				<param name="MZ:statistics:mean" value="1817.89"></param>
				<param name="RT" value="EmgModel"></param>
				<param name="RT:bounding_box:max" value="567.251"></param>
				<param name="RT:bounding_box:min" value="387.036"></param>
				<param name="RT:cutoff" value="0"></param>
				<param name="RT:emg:height" value="3.72e+08"></param>
				<param name="RT:emg:retention" value="428.989"></param>
				<param name="RT:emg:symmetry" value="5.04393"></param>
				<param name="RT:emg:width" value="5.04393"></param>
				<param name="RT:intensity_scaling" value="1"></param>
				<param name="RT:interpolation_step" value="0.1"></param>
				<param name="RT:statistics:mean" value="438.767"></param>
				<param name="RT:statistics:variance" value="480.094"></param>
				<param name="cutoff" value="0"></param>
				<param name="intensity_scaling" value="1"></param>
			</model>
			<convexhull nr="0">
				<hullpoint>
					<hposition dim="0">402.016</hposition>
					<hposition dim="1">1817.59</hposition>
				</hullpoint>
				<hullpoint>
					<hposition dim="0">407.894</hposition>
					<hposition dim="1">1817.58</hposition>
				</hullpoint>
				<hullpoint>
					<hposition dim="0">420.035</hposition>
					<hposition dim="1">1817.57</hposition>
				</hullpoint>
				<hullpoint>
					<hposition dim="0">422.985</hposition>
					<hposition dim="1">1817.57</hposition>
				</hullpoint>
				<hullpoint>
					<hposition dim="0">449.987</hposition>
					<hposition dim="1">1817.56</hposition>
				</hullpoint>
				<hullpoint>
					<hposition dim="0">512.956</hposition>
					<hposition dim="1">1817.59</hposition>
				</hullpoint>
				<hullpoint>
					<hposition dim="0">533.978</hposition>
					<hposition dim="1">1817.6</hposition>
				</hullpoint>
				<hullpoint>
					<hposition dim="0">537.044</hposition>
					<hposition dim="1">1817.61</hposition>
				</hullpoint>
				<hullpoint>
					<hposition dim="0">537.044</hposition>
					<hposition dim="1">1820.66</hposition>
				</hullpoint>
				<hullpoint>
					<hposition dim="0">525.055</hposition>
					<hposition dim="1">1821.63</hposition>
				</hullpoint>
				<hullpoint>
					<hposition dim="0">516.049</hposition>
					<hposition dim="1">1821.64</hposition>
				</hullpoint>
				<hullpoint>
					<hposition dim="0">506.954</hposition>
					<hposition dim="1">1821.64</hposition>
				</hullpoint>
				<hullpoint>
					<hposition dim="0">402.016</hposition>
					<hposition dim="1">1821.63</hposition>
				</hullpoint>
			</convexhull>
		</feature>
		<feature id="12">
			<position dim="0">444.023</position>
			<position dim="1">1208.98</position>
			<intensity>3.38666e+09</intensity>
			<quality dim="0">0.999213</quality>
			<quality dim="1">1</quality>
			<meta>Feature #196, +2, 1263->1263, Corr: (0.999607,0.999213,1)</meta>
			<overallquality>0.999607</overallquality>
			<charge>2</charge>
			<model name="ProductModel2D">
				<param name="MZ" value="IsotopeModel"></param>
				<param name="MZ:averagines:C" value="0.0443"></param>
				<param name="MZ:averagines:H" value="0.007"></param>
				<param name="MZ:averagines:N" value="0.0037"></param>
				<param name="MZ:averagines:O" value="0.022"></param>
				<param name="MZ:averagines:S" value="0.00037"></param>
				<param name="MZ:charge" value="2"></param>
				<param name="MZ:cutoff" value="0"></param>
				<param name="MZ:intensity_scaling" value="1"></param>
				<param name="MZ:interpolation_step" value="0.1"></param>
				<param name="MZ:isotope:distance" value="1.00049"></param>
				<param name="MZ:isotope:maximum" value="100"></param>
				<param name="MZ:isotope:stdev" value="0.021233"></param>
				<param name="MZ:isotope:trim_right_cutoff" value="0.001"></param>
				<param name="MZ:statistics:mean" value="1209.1"></param>
				<param name="RT" value="EmgModel"></param>
				<param name="RT:bounding_box:max" value="481.611"></param>
				<param name="RT:bounding_box:min" value="366.328"></param>
				<param name="RT:cutoff" value="0"></param>
				<param name="RT:emg:height" value="2.39403e+08"></param>
				<param name="RT:emg:retention" value="443.911"></param>
				<param name="RT:emg:symmetry" value="5.45218"></param>
				<param name="RT:emg:width" value="5.45218"></param>
				<param name="RT:intensity_scaling" value="1"></param>
				<param name="RT:interpolation_step" value="0.1"></param>
				<param name="RT:statistics:mean" value="444.023"></param>
				<param name="RT:statistics:variance" value="198.423"></param>
				<param name="cutoff" value="0"></param>
				<param name="intensity_scaling" value="1"></param>
			</model>
			<convexhull nr="0">
				<hullpoint>
					<hposition dim="0">384.07</hposition>
					<hposition dim="1">1208.96</hposition>
				</hullpoint>
				<hullpoint>
					<hposition dim="0">404.973</hposition>
					<hposition dim="1">1208.94</hposition>
				</hullpoint>
				<hullpoint>
					<hposition dim="0">425.974</hposition>
					<hposition dim="1">1208.93</hposition>
				</hullpoint>
				<hullpoint>
					<hposition dim="0">441.034</hposition>
					<hposition dim="1">1208.93</hposition>
				</hullpoint>
				<hullpoint>
					<hposition dim="0">443.911</hposition>
					<hposition dim="1">1208.93</hposition>
				</hullpoint>
				<hullpoint>
					<hposition dim="0">449.987</hposition>
					<hposition dim="1">1208.93</hposition>
				</hullpoint>
				<hullpoint>
					<hposition dim="0">458.995</hposition>
					<hposition dim="1">1208.93</hposition>
				</hullpoint>
				<hullpoint>
					<hposition dim="0">465.014</hposition>
					<hposition dim="1">1208.94</hposition>
				</hullpoint>
				<hullpoint>
					<hposition dim="0">470.97</hposition>
					<hposition dim="1">1208.96</hposition>
				</hullpoint>
				<hullpoint>
					<hposition dim="0">470.97</hposition>
					<hposition dim="1">1211.5</hposition>
				</hullpoint>
				<hullpoint>
					<hposition dim="0">468.008</hposition>
					<hposition dim="1">1212.01</hposition>
				</hullpoint>
				<hullpoint>
					<hposition dim="0">465.014</hposition>
					<hposition dim="1">1212.52</hposition>
				</hullpoint>
				<hullpoint>
					<hposition dim="0">462.008</hposition>
					<hposition dim="1">1212.53</hposition>
				</hullpoint>
				<hullpoint>
					<hposition dim="0">458.995</hposition>
					<hposition dim="1">1212.53</hposition>
				</hullpoint>
				<hullpoint>
					<hposition dim="0">446.992</hposition>
					<hposition dim="1">1212.54</hposition>
				</hullpoint>
				<hullpoint>
					<hposition dim="0">425.974</hposition>
					<hposition dim="1">1212.53</hposition>
				</hullpoint>
				<hullpoint>
					<hposition dim="0">417.039</hposition>
					<hposition dim="1">1212.51</hposition>
				</hullpoint>
				<hullpoint>
					<hposition dim="0">389.987</hposition>
					<hposition dim="1">1211.99</hposition>
				</hullpoint>
				<hullpoint>
					<hposition dim="0">384.07</hposition>
					<hposition dim="1">1211.52</hposition>
				</hullpoint>
			</convexhull>
		</feature>
		<feature id="13">
			<position dim="0">467.015</position>
			<position dim="1">1355.47</position>
			<intensity>9.71505e+07</intensity>
			<quality dim="0">0.979938</quality>
			<quality dim="1">0.963624</quality>
			<meta>Feature #270, +1, 46->46, Corr: (0.971781,0.979938,0.963624)</meta>
			<overallquality>0.971781</overallquality>
			<charge>1</charge>
			<model name="ProductModel2D">
				<param name="MZ" value="IsotopeModel"></param>
				<param name="MZ:averagines:C" value="0.0443"></param>
				<param name="MZ:averagines:H" value="0.007"></param>
				<param name="MZ:averagines:N" value="0.0037"></param>
				<param name="MZ:averagines:O" value="0.022"></param>
				<param name="MZ:averagines:S" value="0.00037"></param>
				<param name="MZ:charge" value="1"></param>
				<param name="MZ:cutoff" value="0"></param>
				<param name="MZ:intensity_scaling" value="1"></param>
				<param name="MZ:interpolation_step" value="0.1"></param>
				<param name="MZ:isotope:distance" value="1.00049"></param>
				<param name="MZ:isotope:maximum" value="100"></param>
				<param name="MZ:isotope:stdev" value="0.0169864"></param>
				<param name="MZ:isotope:trim_right_cutoff" value="0.001"></param>
				<param name="MZ:statistics:mean" value="1355.77"></param>
				<param name="RT" value="EmgModel"></param>
				<param name="RT:bounding_box:max" value="485.159"></param>
				<param name="RT:bounding_box:min" value="450.049"></param>
				<param name="RT:cutoff" value="0"></param>
				<param name="RT:emg:height" value="2.2349e+07"></param>
				<param name="RT:emg:retention" value="462.008"></param>
				<param name="RT:emg:symmetry" value="2.47445"></param>
				<param name="RT:emg:width" value="2.47445"></param>
				<param name="RT:intensity_scaling" value="1"></param>
				<param name="RT:interpolation_step" value="0.1"></param>
				<param name="RT:statistics:mean" value="467.015"></param>
				<param name="RT:statistics:variance" value="48.2006"></param>
				<param name="cutoff" value="0"></param>
				<param name="intensity_scaling" value="1"></param>
			</model>
			<convexhull nr="0">
				<hullpoint>
					<hposition dim="0">455.963</hposition>
					<hposition dim="1">1355.47</hposition>
				</hullpoint>
				<hullpoint>
					<hposition dim="0">468.008</hposition>
					<hposition dim="1">1355.46</hposition>
				</hullpoint>
				<hullpoint>
					<hposition dim="0">476.966</hposition>
					<hposition dim="1">1355.47</hposition>
				</hullpoint>
				<hullpoint>
					<hposition dim="0">476.966</hposition>
					<hposition dim="1">1359.47</hposition>
				</hullpoint>
				<hullpoint>
					<hposition dim="0">465.014</hposition>
					<hposition dim="1">1359.47</hposition>
				</hullpoint>
				<hullpoint>
					<hposition dim="0">455.963</hposition>
					<hposition dim="1">1359.47</hposition>
				</hullpoint>
			</convexhull>
		</feature>
		<feature id="14">
			<position dim="0">469.561</position>
			<position dim="1">1354.49</position>
			<intensity>8.86753e+09</intensity>
			<quality dim="0">0.999878</quality>
			<quality dim="1">1</quality>
			<meta>Feature #269, +1, 1942->1942, Corr: (0.999939,0.999878,1)</meta>
			<overallquality>0.999939</overallquality>
			<charge>1</charge>
			<model name="ProductModel2D">
				<param name="MZ" value="IsotopeModel"></param>
				<param name="MZ:averagines:C" value="0.0443"></param>
				<param name="MZ:averagines:H" value="0.007"></param>
				<param name="MZ:averagines:N" value="0.0037"></param>
				<param name="MZ:averagines:O" value="0.022"></param>
				<param name="MZ:averagines:S" value="0.00037"></param>
				<param name="MZ:charge" value="1"></param>
				<param name="MZ:cutoff" value="0"></param>
				<param name="MZ:intensity_scaling" value="1"></param>
				<param name="MZ:interpolation_step" value="0.1"></param>
				<param name="MZ:isotope:distance" value="1.00049"></param>
				<param name="MZ:isotope:maximum" value="100"></param>
				<param name="MZ:isotope:stdev" value="0.021233"></param>
				<param name="MZ:isotope:trim_right_cutoff" value="0.001"></param>
				<param name="MZ:statistics:mean" value="1354.52"></param>
				<param name="RT" value="EmgModel"></param>
				<param name="RT:bounding_box:max" value="562.206"></param>
				<param name="RT:bounding_box:min" value="301.979"></param>
				<param name="RT:cutoff" value="0"></param>
				<param name="RT:emg:height" value="4.04745e+08"></param>
				<param name="RT:emg:retention" value="474.008"></param>
				<param name="RT:emg:symmetry" value="5.47752"></param>
				<param name="RT:emg:width" value="5.47752"></param>
				<param name="RT:intensity_scaling" value="1"></param>
				<param name="RT:interpolation_step" value="0.1"></param>
				<param name="RT:statistics:mean" value="469.561"></param>
				<param name="RT:statistics:variance" value="1030.11"></param>
				<param name="cutoff" value="0"></param>
				<param name="intensity_scaling" value="1"></param>
			</model>
			<convexhull nr="0">
				<hullpoint>
					<hposition dim="0">342</hposition>
					<hposition dim="1">1354.45</hposition>
				</hullpoint>
				<hullpoint>
					<hposition dim="0">357.13</hposition>
					<hposition dim="1">1354.43</hposition>
				</hullpoint>
				<hullpoint>
					<hposition dim="0">393.054</hposition>
					<hposition dim="1">1354.42</hposition>
				</hullpoint>
				<hullpoint>
					<hposition dim="0">453.018</hposition>
					<hposition dim="1">1354.41</hposition>
				</hullpoint>
				<hullpoint>
					<hposition dim="0">506.954</hposition>
					<hposition dim="1">1354.41</hposition>
				</hullpoint>
				<hullpoint>
					<hposition dim="0">527.993</hposition>
					<hposition dim="1">1354.43</hposition>
				</hullpoint>
				<hullpoint>
					<hposition dim="0">537.044</hposition>
					<hposition dim="1">1354.45</hposition>
				</hullpoint>
				<hullpoint>
					<hposition dim="0">537.044</hposition>
					<hposition dim="1">1357.51</hposition>
				</hullpoint>
				<hullpoint>
					<hposition dim="0">533.978</hposition>
					<hposition dim="1">1358.49</hposition>
				</hullpoint>
				<hullpoint>
					<hposition dim="0">354.024</hposition>
					<hposition dim="1">1358.49</hposition>
				</hullpoint>
				<hullpoint>
					<hposition dim="0">348.023</hposition>
					<hposition dim="1">1358.48</hposition>
				</hullpoint>
				<hullpoint>
					<hposition dim="0">345.041</hposition>
					<hposition dim="1">1358.47</hposition>
				</hullpoint>
				<hullpoint>
					<hposition dim="0">342</hposition>
					<hposition dim="1">1357.55</hposition>
				</hullpoint>
			</convexhull>
		</feature>
		<feature id="15">
			<position dim="0">490.365</position>
			<position dim="1">1032.56</position>
			<intensity>5.38764e+09</intensity>
			<quality dim="0">0.999061</quality>
			<quality dim="1">0.941469</quality>
			<meta>Feature #136, +1, 700->700, Corr: (0.970265,0.999061,0.941469)</meta>
			<overallquality>0.970265</overallquality>
			<charge>1</charge>
			<model name="ProductModel2D">
				<param name="MZ" value="IsotopeModel"></param>
				<param name="MZ:averagines:C" value="0.0443"></param>
				<param name="MZ:averagines:H" value="0.007"></param>
				<param name="MZ:averagines:N" value="0.0037"></param>
				<param name="MZ:averagines:O" value="0.022"></param>
				<param name="MZ:averagines:S" value="0.00037"></param>
				<param name="MZ:charge" value="1"></param>
				<param name="MZ:cutoff" value="0"></param>
				<param name="MZ:intensity_scaling" value="1"></param>
				<param name="MZ:interpolation_step" value="0.1"></param>
				<param name="MZ:isotope:distance" value="1.00049"></param>
				<param name="MZ:isotope:maximum" value="100"></param>
				<param name="MZ:isotope:stdev" value="0.021233"></param>
				<param name="MZ:isotope:trim_right_cutoff" value="0.001"></param>
				<param name="MZ:statistics:mean" value="1032.42"></param>
				<param name="RT" value="EmgModel"></param>
				<param name="RT:bounding_box:max" value="542.487"></param>
				<param name="RT:bounding_box:min" value="452.98"></param>
				<param name="RT:cutoff" value="0"></param>
				<param name="RT:emg:height" value="7.7116e+08"></param>
				<param name="RT:emg:retention" value="486.102"></param>
				<param name="RT:emg:symmetry" value="1.86241"></param>
				<param name="RT:emg:width" value="1.86241"></param>
				<param name="RT:intensity_scaling" value="1"></param>
				<param name="RT:interpolation_step" value="0.1"></param>
				<param name="RT:statistics:mean" value="490.365"></param>
				<param name="RT:statistics:variance" value="104.396"></param>
				<param name="cutoff" value="0"></param>
				<param name="intensity_scaling" value="1"></param>
			</model>
			<convexhull nr="0">
				<hullpoint>
					<hposition dim="0">462.008</hposition>
					<hposition dim="1">1032.5</hposition>
				</hullpoint>
				<hullpoint>
					<hposition dim="0">468.008</hposition>
					<hposition dim="1">1032.48</hposition>
				</hullpoint>
				<hullpoint>
					<hposition dim="0">474.008</hposition>
					<hposition dim="1">1032.46</hposition>
				</hullpoint>
				<hullpoint>
					<hposition dim="0">495.049</hposition>
					<hposition dim="1">1032.47</hposition>
				</hullpoint>
				<hullpoint>
					<hposition dim="0">516.049</hposition>
					<hposition dim="1">1032.47</hposition>
				</hullpoint>
				<hullpoint>
					<hposition dim="0">527.993</hposition>
					<hposition dim="1">1032.49</hposition>
				</hullpoint>
				<hullpoint>
					<hposition dim="0">530.975</hposition>
					<hposition dim="1">1032.51</hposition>
				</hullpoint>
				<hullpoint>
					<hposition dim="0">530.975</hposition>
					<hposition dim="1">1035.55</hposition>
				</hullpoint>
				<hullpoint>
					<hposition dim="0">516.049</hposition>
					<hposition dim="1">1036.53</hposition>
				</hullpoint>
				<hullpoint>
					<hposition dim="0">468.008</hposition>
					<hposition dim="1">1036.52</hposition>
				</hullpoint>
				<hullpoint>
					<hposition dim="0">462.008</hposition>
					<hposition dim="1">1035.56</hposition>
				</hullpoint>
			</convexhull>
		</feature>
		<feature id="16">
			<position dim="0">531.405</position>
			<position dim="1">542.218</position>
			<intensity>5.32569e+08</intensity>
			<quality dim="0">0.998615</quality>
			<quality dim="1">0.957427</quality>
			<meta>Feature #12, +1, 513->513, Corr: (0.978021,0.998615,0.957427)</meta>
			<overallquality>0.978021</overallquality>
			<charge>1</charge>
			<model name="ProductModel2D">
				<param name="MZ" value="IsotopeModel"></param>
				<param name="MZ:averagines:C" value="0.0443"></param>
				<param name="MZ:averagines:H" value="0.007"></param>
				<param name="MZ:averagines:N" value="0.0037"></param>
				<param name="MZ:averagines:O" value="0.022"></param>
				<param name="MZ:averagines:S" value="0.00037"></param>
				<param name="MZ:charge" value="1"></param>
				<param name="MZ:cutoff" value="0"></param>
				<param name="MZ:intensity_scaling" value="1"></param>
				<param name="MZ:interpolation_step" value="0.1"></param>
				<param name="MZ:isotope:distance" value="1.00049"></param>
				<param name="MZ:isotope:maximum" value="100"></param>
				<param name="MZ:isotope:stdev" value="0.0169864"></param>
				<param name="MZ:isotope:trim_right_cutoff" value="0.001"></param>
				<param name="MZ:statistics:mean" value="542"></param>
				<param name="RT" value="EmgModel"></param>
				<param name="RT:bounding_box:max" value="604.6"></param>
				<param name="RT:bounding_box:min" value="496.146"></param>
				<param name="RT:cutoff" value="0"></param>
				<param name="RT:emg:height" value="2.82183e+07"></param>
				<param name="RT:emg:retention" value="521.972"></param>
				<param name="RT:emg:symmetry" value="4.75147"></param>
				<param name="RT:emg:width" value="4.75147"></param>
				<param name="RT:intensity_scaling" value="1"></param>
				<param name="RT:interpolation_step" value="0.1"></param>
				<param name="RT:statistics:mean" value="531.405"></param>
				<param name="RT:statistics:variance" value="357.083"></param>
				<param name="cutoff" value="0"></param>
				<param name="intensity_scaling" value="1"></param>
			</model>
			<convexhull nr="0">
				<hullpoint>
					<hposition dim="0">509.982</hposition>
					<hposition dim="1">542.229</hposition>
				</hullpoint>
				<hullpoint>
					<hposition dim="0">512.956</hposition>
					<hposition dim="1">542.203</hposition>
				</hullpoint>
				<hullpoint>
					<hposition dim="0">519.061</hposition>
					<hposition dim="1">542.188</hposition>
				</hullpoint>
				<hullpoint>
					<hposition dim="0">542.968</hposition>
					<hposition dim="1">542.206</hposition>
				</hullpoint>
				<hullpoint>
					<hposition dim="0">578.942</hposition>
					<hposition dim="1">542.236</hposition>
				</hullpoint>
				<hullpoint>
					<hposition dim="0">578.942</hposition>
					<hposition dim="1">543.747</hposition>
				</hullpoint>
				<hullpoint>
					<hposition dim="0">558.091</hposition>
					<hposition dim="1">544.243</hposition>
				</hullpoint>
				<hullpoint>
					<hposition dim="0">542.968</hposition>
					<hposition dim="1">544.25</hposition>
				</hullpoint>
				<hullpoint>
					<hposition dim="0">521.972</hposition>
					<hposition dim="1">544.25</hposition>
				</hullpoint>
				<hullpoint>
					<hposition dim="0">512.956</hposition>
					<hposition dim="1">544.245</hposition>
				</hullpoint>
				<hullpoint>
					<hposition dim="0">509.982</hposition>
					<hposition dim="1">544.236</hposition>
				</hullpoint>
			</convexhull>
		</feature>
		<feature id="17">
			<position dim="0">538.509</position>
			<position dim="1">1286.51</position>
			<intensity>6.09657e+09</intensity>
			<quality dim="0">0.999867</quality>
			<quality dim="1">1</quality>
			<meta>Feature #228, +1, 1827->1827, Corr: (0.999934,0.999867,1)</meta>
			<overallquality>0.999934</overallquality>
			<charge>1</charge>
			<model name="ProductModel2D">
				<param name="MZ" value="IsotopeModel"></param>
				<param name="MZ:averagines:C" value="0.0443"></param>
				<param name="MZ:averagines:H" value="0.007"></param>
				<param name="MZ:averagines:N" value="0.0037"></param>
				<param name="MZ:averagines:O" value="0.022"></param>
				<param name="MZ:averagines:S" value="0.00037"></param>
				<param name="MZ:charge" value="1"></param>
				<param name="MZ:cutoff" value="0"></param>
				<param name="MZ:intensity_scaling" value="1"></param>
				<param name="MZ:interpolation_step" value="0.1"></param>
				<param name="MZ:isotope:distance" value="1.00049"></param>
				<param name="MZ:isotope:maximum" value="100"></param>
				<param name="MZ:isotope:stdev" value="0.021233"></param>
				<param name="MZ:isotope:trim_right_cutoff" value="0.001"></param>
				<param name="MZ:statistics:mean" value="1286.47"></param>
				<param name="RT" value="EmgModel"></param>
				<param name="RT:bounding_box:max" value="651.51"></param>
				<param name="RT:bounding_box:min" value="381.52"></param>
				<param name="RT:cutoff" value="0"></param>
				<param name="RT:emg:height" value="1.83547e+08"></param>
				<param name="RT:emg:retention" value="545.956"></param>
				<param name="RT:emg:symmetry" value="5.632"></param>
				<param name="RT:emg:width" value="5.632"></param>
				<param name="RT:intensity_scaling" value="1"></param>
				<param name="RT:interpolation_step" value="0.1"></param>
				<param name="RT:statistics:mean" value="538.509"></param>
				<param name="RT:statistics:variance" value="1717.44"></param>
				<param name="cutoff" value="0"></param>
				<param name="intensity_scaling" value="1"></param>
			</model>
			<convexhull nr="0">
				<hullpoint>
					<hposition dim="0">431.973</hposition>
					<hposition dim="1">1286.44</hposition>
				</hullpoint>
				<hullpoint>
					<hposition dim="0">533.978</hposition>
					<hposition dim="1">1286.43</hposition>
				</hullpoint>
				<hullpoint>
					<hposition dim="0">558.091</hposition>
					<hposition dim="1">1286.43</hposition>
				</hullpoint>
				<hullpoint>
					<hposition dim="0">570.01</hposition>
					<hposition dim="1">1286.43</hposition>
				</hullpoint>
				<hullpoint>
					<hposition dim="0">599.987</hposition>
					<hposition dim="1">1286.44</hposition>
				</hullpoint>
				<hullpoint>
					<hposition dim="0">617.993</hposition>
					<hposition dim="1">1286.46</hposition>
				</hullpoint>
				<hullpoint>
					<hposition dim="0">617.993</hposition>
					<hposition dim="1">1289.53</hposition>
				</hullpoint>
				<hullpoint>
					<hposition dim="0">596.994</hposition>
					<hposition dim="1">1290.48</hposition>
				</hullpoint>
				<hullpoint>
					<hposition dim="0">578.942</hposition>
					<hposition dim="1">1290.49</hposition>
				</hullpoint>
				<hullpoint>
					<hposition dim="0">483.037</hposition>
					<hposition dim="1">1290.5</hposition>
				</hullpoint>
				<hullpoint>
					<hposition dim="0">453.018</hposition>
					<hposition dim="1">1290.5</hposition>
				</hullpoint>
				<hullpoint>
					<hposition dim="0">434.937</hposition>
					<hposition dim="1">1290.5</hposition>
				</hullpoint>
				<hullpoint>
					<hposition dim="0">431.973</hposition>
					<hposition dim="1">1290.49</hposition>
				</hullpoint>
			</convexhull>
		</feature>
		<feature id="18">
			<position dim="0">539.485</position>
			<position dim="1">1484.72</position>
			<intensity>4.29843e+09</intensity>
			<quality dim="0">0.999862</quality>
			<quality dim="1">1</quality>
			<meta>Feature #348, +1, 1763->1763, Corr: (0.999931,0.999862,1)</meta>
			<overallquality>0.999931</overallquality>
			<charge>1</charge>
			<model name="ProductModel2D">
				<param name="MZ" value="IsotopeModel"></param>
				<param name="MZ:averagines:C" value="0.0443"></param>
				<param name="MZ:averagines:H" value="0.007"></param>
				<param name="MZ:averagines:N" value="0.0037"></param>
				<param name="MZ:averagines:O" value="0.022"></param>
				<param name="MZ:averagines:S" value="0.00037"></param>
				<param name="MZ:charge" value="1"></param>
				<param name="MZ:cutoff" value="0"></param>
				<param name="MZ:intensity_scaling" value="1"></param>
				<param name="MZ:interpolation_step" value="0.1"></param>
				<param name="MZ:isotope:distance" value="1.00049"></param>
				<param name="MZ:isotope:maximum" value="100"></param>
				<param name="MZ:isotope:stdev" value="0.021233"></param>
				<param name="MZ:isotope:trim_right_cutoff" value="0.001"></param>
				<param name="MZ:statistics:mean" value="1484.83"></param>
				<param name="RT" value="EmgModel"></param>
				<param name="RT:bounding_box:max" value="659.778"></param>
				<param name="RT:bounding_box:min" value="390.417"></param>
				<param name="RT:cutoff" value="0"></param>
				<param name="RT:emg:height" value="6.90768e+07"></param>
				<param name="RT:emg:retention" value="545.956"></param>
				<param name="RT:emg:symmetry" value="5.71636"></param>
				<param name="RT:emg:width" value="5.71636"></param>
				<param name="RT:intensity_scaling" value="1"></param>
				<param name="RT:interpolation_step" value="0.1"></param>
				<param name="RT:statistics:mean" value="539.485"></param>
				<param name="RT:statistics:variance" value="1967.12"></param>
				<param name="cutoff" value="0"></param>
				<param name="intensity_scaling" value="1"></param>
			</model>
			<convexhull nr="0">
				<hullpoint>
					<hposition dim="0">441.034</hposition>
					<hposition dim="1">1484.66</hposition>
				</hullpoint>
				<hullpoint>
					<hposition dim="0">453.018</hposition>
					<hposition dim="1">1484.64</hposition>
				</hullpoint>
				<hullpoint>
					<hposition dim="0">533.978</hposition>
					<hposition dim="1">1484.63</hposition>
				</hullpoint>
				<hullpoint>
					<hposition dim="0">555.014</hposition>
					<hposition dim="1">1484.63</hposition>
				</hullpoint>
				<hullpoint>
					<hposition dim="0">594.07</hposition>
					<hposition dim="1">1484.65</hposition>
				</hullpoint>
				<hullpoint>
					<hposition dim="0">606.016</hposition>
					<hposition dim="1">1484.65</hposition>
				</hullpoint>
				<hullpoint>
					<hposition dim="0">611.971</hposition>
					<hposition dim="1">1484.66</hposition>
				</hullpoint>
				<hullpoint>
					<hposition dim="0">617.993</hposition>
					<hposition dim="1">1484.67</hposition>
				</hullpoint>
				<hullpoint>
					<hposition dim="0">621.118</hposition>
					<hposition dim="1">1484.68</hposition>
				</hullpoint>
				<hullpoint>
					<hposition dim="0">621.118</hposition>
					<hposition dim="1">1487.74</hposition>
				</hullpoint>
				<hullpoint>
					<hposition dim="0">611.971</hposition>
					<hposition dim="1">1488.7</hposition>
				</hullpoint>
				<hullpoint>
					<hposition dim="0">446.992</hposition>
					<hposition dim="1">1488.7</hposition>
				</hullpoint>
				<hullpoint>
					<hposition dim="0">441.034</hposition>
					<hposition dim="1">1488.68</hposition>
				</hullpoint>
			</convexhull>
		</feature>
		<feature id="19">
			<position dim="0">560.487</position>
			<position dim="1">985.579</position>
			<intensity>1.26321e+10</intensity>
			<quality dim="0">0.999917</quality>
			<quality dim="1">1</quality>
			<meta>Feature #121, +1, 2421->2421, Corr: (0.999959,0.999917,1)</meta>
			<overallquality>0.999959</overallquality>
			<charge>1</charge>
			<model name="ProductModel2D">
				<param name="MZ" value="IsotopeModel"></param>
				<param name="MZ:averagines:C" value="0.0443"></param>
				<param name="MZ:averagines:H" value="0.007"></param>
				<param name="MZ:averagines:N" value="0.0037"></param>
				<param name="MZ:averagines:O" value="0.022"></param>
				<param name="MZ:averagines:S" value="0.00037"></param>
				<param name="MZ:charge" value="1"></param>
				<param name="MZ:cutoff" value="0"></param>
				<param name="MZ:intensity_scaling" value="1"></param>
				<param name="MZ:interpolation_step" value="0.1"></param>
				<param name="MZ:isotope:distance" value="1.00049"></param>
				<param name="MZ:isotope:maximum" value="100"></param>
				<param name="MZ:isotope:stdev" value="0.0169864"></param>
				<param name="MZ:isotope:trim_right_cutoff" value="0.001"></param>
				<param name="MZ:statistics:mean" value="985.303"></param>
				<param name="RT" value="EmgModel"></param>
				<param name="RT:bounding_box:max" value="762.48"></param>
				<param name="RT:bounding_box:min" value="421.461"></param>
				<param name="RT:cutoff" value="0"></param>
				<param name="RT:emg:height" value="1.41048e+08"></param>
				<param name="RT:emg:retention" value="570.01"></param>
				<param name="RT:emg:symmetry" value="1.50018"></param>
				<param name="RT:emg:width" value="1.50018"></param>
				<param name="RT:intensity_scaling" value="1"></param>
				<param name="RT:interpolation_step" value="0.1"></param>
				<param name="RT:statistics:mean" value="560.487"></param>
				<param name="RT:statistics:variance" value="1827.22"></param>
				<param name="cutoff" value="0"></param>
				<param name="intensity_scaling" value="1"></param>
			</model>
			<convexhull nr="0">
				<hullpoint>
					<hposition dim="0">468.008</hposition>
					<hposition dim="1">984.531</hposition>
				</hullpoint>
				<hullpoint>
					<hposition dim="0">488.993</hposition>
					<hposition dim="1">984.503</hposition>
				</hullpoint>
				<hullpoint>
					<hposition dim="0">533.978</hposition>
					<hposition dim="1">984.497</hposition>
				</hullpoint>
				<hullpoint>
					<hposition dim="0">633.018</hposition>
					<hposition dim="1">984.508</hposition>
				</hullpoint>
				<hullpoint>
					<hposition dim="0">717.002</hposition>
					<hposition dim="1">984.523</hposition>
				</hullpoint>
				<hullpoint>
					<hposition dim="0">720.037</hposition>
					<hposition dim="1">984.527</hposition>
				</hullpoint>
				<hullpoint>
					<hposition dim="0">723.031</hposition>
					<hposition dim="1">984.536</hposition>
				</hullpoint>
				<hullpoint>
					<hposition dim="0">723.031</hposition>
					<hposition dim="1">986.599</hposition>
				</hullpoint>
				<hullpoint>
					<hposition dim="0">720.037</hposition>
					<hposition dim="1">987.587</hposition>
				</hullpoint>
				<hullpoint>
					<hposition dim="0">629.96</hposition>
					<hposition dim="1">988.557</hposition>
				</hullpoint>
				<hullpoint>
					<hposition dim="0">602.924</hposition>
					<hposition dim="1">988.563</hposition>
				</hullpoint>
				<hullpoint>
					<hposition dim="0">549.034</hposition>
					<hposition dim="1">988.56</hposition>
				</hullpoint>
				<hullpoint>
					<hposition dim="0">503.896</hposition>
					<hposition dim="1">988.55</hposition>
				</hullpoint>
				<hullpoint>
					<hposition dim="0">497.958</hposition>
					<hposition dim="1">988.547</hposition>
				</hullpoint>
				<hullpoint>
					<hposition dim="0">488.993</hposition>
					<hposition dim="1">988.541</hposition>
				</hullpoint>
				<hullpoint>
					<hposition dim="0">470.97</hposition>
					<hposition dim="1">987.587</hposition>
				</hullpoint>
				<hullpoint>
					<hposition dim="0">468.008</hposition>
					<hposition dim="1">986.596</hposition>
				</hullpoint>
			</convexhull>
		</feature>
		<feature id="20">
			<position dim="0">563.714</position>
			<position dim="1">700.761</position>
			<intensity>1.00808e+10</intensity>
			<quality dim="0">0.999867</quality>
			<quality dim="1">0.986754</quality>
			<meta>Feature #58, +4, 2570->2570, Corr: (0.993311,0.999867,0.986754)</meta>
			<overallquality>0.993311</overallquality>
			<charge>4</charge>
			<model name="ProductModel2D">
				<param name="MZ" value="IsotopeModel"></param>
				<param name="MZ:averagines:C" value="0.0443"></param>
				<param name="MZ:averagines:H" value="0.007"></param>
				<param name="MZ:averagines:N" value="0.0037"></param>
				<param name="MZ:averagines:O" value="0.022"></param>
				<param name="MZ:averagines:S" value="0.00037"></param>
				<param name="MZ:charge" value="4"></param>
				<param name="MZ:cutoff" value="0"></param>
				<param name="MZ:intensity_scaling" value="1"></param>
				<param name="MZ:interpolation_step" value="0.1"></param>
				<param name="MZ:isotope:distance" value="1.00049"></param>
				<param name="MZ:isotope:maximum" value="100"></param>
				<param name="MZ:isotope:stdev" value="0.0169864"></param>
				<param name="MZ:isotope:trim_right_cutoff" value="0.001"></param>
				<param name="MZ:statistics:mean" value="700.59"></param>
				<param name="RT" value="EmgModel"></param>
				<param name="RT:bounding_box:max" value="661.469"></param>
				<param name="RT:bounding_box:min" value="397.169"></param>
				<param name="RT:cutoff" value="0"></param>
				<param name="RT:emg:height" value="4.95029e+08"></param>
				<param name="RT:emg:retention" value="563.989"></param>
				<param name="RT:emg:symmetry" value="5.57076"></param>
				<param name="RT:emg:width" value="5.57076"></param>
				<param name="RT:intensity_scaling" value="1"></param>
				<param name="RT:interpolation_step" value="0.1"></param>
				<param name="RT:statistics:mean" value="563.714"></param>
				<param name="RT:statistics:variance" value="1056.5"></param>
				<param name="cutoff" value="0"></param>
				<param name="intensity_scaling" value="1"></param>
			</model>
			<convexhull nr="0">
				<hullpoint>
					<hposition dim="0">437.932</hposition>
					<hposition dim="1">700.722</hposition>
				</hullpoint>
				<hullpoint>
					<hposition dim="0">453.018</hposition>
					<hposition dim="1">700.717</hposition>
				</hullpoint>
				<hullpoint>
					<hposition dim="0">500.995</hposition>
					<hposition dim="1">700.705</hposition>
				</hullpoint>
				<hullpoint>
					<hposition dim="0">549.034</hposition>
					<hposition dim="1">700.696</hposition>
				</hullpoint>
				<hullpoint>
					<hposition dim="0">575.978</hposition>
					<hposition dim="1">700.694</hposition>
				</hullpoint>
				<hullpoint>
					<hposition dim="0">585.033</hposition>
					<hposition dim="1">700.695</hposition>
				</hullpoint>
				<hullpoint>
					<hposition dim="0">621.118</hposition>
					<hposition dim="1">700.702</hposition>
				</hullpoint>
				<hullpoint>
					<hposition dim="0">633.018</hposition>
					<hposition dim="1">700.724</hposition>
				</hullpoint>
				<hullpoint>
					<hposition dim="0">635.937</hposition>
					<hposition dim="1">700.737</hposition>
				</hullpoint>
				<hullpoint>
					<hposition dim="0">635.937</hposition>
					<hposition dim="1">702.278</hposition>
				</hullpoint>
				<hullpoint>
					<hposition dim="0">623.938</hposition>
					<hposition dim="1">703.297</hposition>
				</hullpoint>
				<hullpoint>
					<hposition dim="0">617.993</hposition>
					<hposition dim="1">703.788</hposition>
				</hullpoint>
				<hullpoint>
					<hposition dim="0">602.924</hposition>
					<hposition dim="1">703.805</hposition>
				</hullpoint>
				<hullpoint>
					<hposition dim="0">573.056</hposition>
					<hposition dim="1">703.806</hposition>
				</hullpoint>
				<hullpoint>
					<hposition dim="0">566.948</hposition>
					<hposition dim="1">703.806</hposition>
				</hullpoint>
				<hullpoint>
					<hposition dim="0">549.034</hposition>
					<hposition dim="1">703.799</hposition>
				</hullpoint>
				<hullpoint>
					<hposition dim="0">545.956</hposition>
					<hposition dim="1">703.797</hposition>
				</hullpoint>
				<hullpoint>
					<hposition dim="0">516.049</hposition>
					<hposition dim="1">703.779</hposition>
				</hullpoint>
				<hullpoint>
					<hposition dim="0">512.956</hposition>
					<hposition dim="1">703.772</hposition>
				</hullpoint>
				<hullpoint>
					<hposition dim="0">465.014</hposition>
					<hposition dim="1">703.279</hposition>
				</hullpoint>
				<hullpoint>
					<hposition dim="0">437.932</hposition>
					<hposition dim="1">702.787</hposition>
				</hullpoint>
			</convexhull>
		</feature>
		<feature id="21">
			<position dim="0">570.184</position>
			<position dim="1">970.417</position>
			<intensity>1.01441e+10</intensity>
			<quality dim="0">0.999949</quality>
			<quality dim="1">1</quality>
			<meta>Feature #118, +2, 4278->4278, Corr: (0.999974,0.999949,1)</meta>
			<overallquality>0.999974</overallquality>
			<charge>2</charge>
			<model name="ProductModel2D">
				<param name="MZ" value="IsotopeModel"></param>
				<param name="MZ:averagines:C" value="0.0443"></param>
				<param name="MZ:averagines:H" value="0.007"></param>
				<param name="MZ:averagines:N" value="0.0037"></param>
				<param name="MZ:averagines:O" value="0.022"></param>
				<param name="MZ:averagines:S" value="0.00037"></param>
				<param name="MZ:charge" value="2"></param>
				<param name="MZ:cutoff" value="0"></param>
				<param name="MZ:intensity_scaling" value="1"></param>
				<param name="MZ:interpolation_step" value="0.1"></param>
				<param name="MZ:isotope:distance" value="1.00049"></param>
				<param name="MZ:isotope:maximum" value="100"></param>
				<param name="MZ:isotope:stdev" value="0.0169864"></param>
				<param name="MZ:isotope:trim_right_cutoff" value="0.001"></param>
				<param name="MZ:statistics:mean" value="970.375"></param>
				<param name="RT" value="EmgModel"></param>
				<param name="RT:bounding_box:max" value="861.549"></param>
				<param name="RT:bounding_box:min" value="418.873"></param>
				<param name="RT:cutoff" value="0"></param>
				<param name="RT:emg:height" value="2.22195e+08"></param>
				<param name="RT:emg:retention" value="549.034"></param>
				<param name="RT:emg:symmetry" value="2.74879"></param>
				<param name="RT:emg:width" value="2.74879"></param>
				<param name="RT:intensity_scaling" value="1"></param>
				<param name="RT:interpolation_step" value="0.1"></param>
				<param name="RT:statistics:mean" value="570.184"></param>
				<param name="RT:statistics:variance" value="3879.34"></param>
				<param name="cutoff" value="0"></param>
				<param name="intensity_scaling" value="1"></param>
			</model>
			<convexhull nr="0">
				<hullpoint>
					<hposition dim="0">465.014</hposition>
					<hposition dim="1">970.374</hposition>
				</hullpoint>
				<hullpoint>
					<hposition dim="0">470.97</hposition>
					<hposition dim="1">970.353</hposition>
				</hullpoint>
				<hullpoint>
					<hposition dim="0">500.995</hposition>
					<hposition dim="1">970.335</hposition>
				</hullpoint>
				<hullpoint>
					<hposition dim="0">539.994</hposition>
					<hposition dim="1">970.332</hposition>
				</hullpoint>
				<hullpoint>
					<hposition dim="0">641.95</hposition>
					<hposition dim="1">970.328</hposition>
				</hullpoint>
				<hullpoint>
					<hposition dim="0">714.047</hposition>
					<hposition dim="1">970.338</hposition>
				</hullpoint>
				<hullpoint>
					<hposition dim="0">777.025</hposition>
					<hposition dim="1">970.358</hposition>
				</hullpoint>
				<hullpoint>
					<hposition dim="0">779.987</hposition>
					<hposition dim="1">970.362</hposition>
				</hullpoint>
				<hullpoint>
					<hposition dim="0">779.987</hposition>
					<hposition dim="1">972.917</hposition>
				</hullpoint>
				<hullpoint>
					<hposition dim="0">711.089</hposition>
					<hposition dim="1">973.417</hposition>
				</hullpoint>
				<hullpoint>
					<hposition dim="0">704.982</hposition>
					<hposition dim="1">973.424</hposition>
				</hullpoint>
				<hullpoint>
					<hposition dim="0">698.999</hposition>
					<hposition dim="1">973.428</hposition>
				</hullpoint>
				<hullpoint>
					<hposition dim="0">621.118</hposition>
					<hposition dim="1">973.451</hposition>
				</hullpoint>
				<hullpoint>
					<hposition dim="0">527.993</hposition>
					<hposition dim="1">973.458</hposition>
				</hullpoint>
				<hullpoint>
					<hposition dim="0">512.956</hposition>
					<hposition dim="1">973.454</hposition>
				</hullpoint>
				<hullpoint>
					<hposition dim="0">500.995</hposition>
					<hposition dim="1">973.446</hposition>
				</hullpoint>
				<hullpoint>
					<hposition dim="0">491.956</hposition>
					<hposition dim="1">973.427</hposition>
				</hullpoint>
				<hullpoint>
					<hposition dim="0">488.993</hposition>
					<hposition dim="1">973.408</hposition>
				</hullpoint>
				<hullpoint>
					<hposition dim="0">465.014</hposition>
					<hposition dim="1">972.417</hposition>
				</hullpoint>
			</convexhull>
		</feature>
		<feature id="22">
			<position dim="0">578.336</position>
			<position dim="1">988.564</position>
			<intensity>1.40624e+08</intensity>
			<quality dim="0">0.979877</quality>
			<quality dim="1">0.977008</quality>
			<meta>Feature #122, +1, 48->48, Corr: (0.978443,0.979877,0.977008)</meta>
			<overallquality>0.978443</overallquality>
			<charge>1</charge>
			<model name="ProductModel2D">
				<param name="MZ" value="IsotopeModel"></param>
				<param name="MZ:averagines:C" value="0.0443"></param>
				<param name="MZ:averagines:H" value="0.007"></param>
				<param name="MZ:averagines:N" value="0.0037"></param>
				<param name="MZ:averagines:O" value="0.022"></param>
				<param name="MZ:averagines:S" value="0.00037"></param>
				<param name="MZ:charge" value="1"></param>
				<param name="MZ:cutoff" value="0"></param>
				<param name="MZ:intensity_scaling" value="1"></param>
				<param name="MZ:interpolation_step" value="0.1"></param>
				<param name="MZ:isotope:distance" value="1.00049"></param>
				<param name="MZ:isotope:maximum" value="100"></param>
				<param name="MZ:isotope:stdev" value="0.021233"></param>
				<param name="MZ:isotope:trim_right_cutoff" value="0.001"></param>
				<param name="MZ:statistics:mean" value="986.86"></param>
				<param name="RT" value="EmgModel"></param>
				<param name="RT:bounding_box:max" value="591.73"></param>
				<param name="RT:bounding_box:min" value="546.843"></param>
				<param name="RT:cutoff" value="0"></param>
				<param name="RT:emg:height" value="3.29868e+07"></param>
				<param name="RT:emg:retention" value="575.978"></param>
				<param name="RT:emg:symmetry" value="5.50623"></param>
				<param name="RT:emg:width" value="5.50623"></param>
				<param name="RT:intensity_scaling" value="1"></param>
				<param name="RT:interpolation_step" value="0.1"></param>
				<param name="RT:statistics:mean" value="578.336"></param>
				<param name="RT:statistics:variance" value="80.9558"></param>
				<param name="cutoff" value="0"></param>
				<param name="intensity_scaling" value="1"></param>
			</model>
			<convexhull nr="0">
				<hullpoint>
					<hposition dim="0">558.091</hposition>
					<hposition dim="1">985.563</hposition>
				</hullpoint>
				<hullpoint>
					<hposition dim="0">570.01</hposition>
					<hposition dim="1">985.548</hposition>
				</hullpoint>
				<hullpoint>
					<hposition dim="0">585.033</hposition>
					<hposition dim="1">985.567</hposition>
				</hullpoint>
				<hullpoint>
					<hposition dim="0">585.033</hposition>
					<hposition dim="1">989.546</hposition>
				</hullpoint>
				<hullpoint>
					<hposition dim="0">575.978</hposition>
					<hposition dim="1">989.561</hposition>
				</hullpoint>
				<hullpoint>
					<hposition dim="0">561.008</hposition>
					<hposition dim="1">989.558</hposition>
				</hullpoint>
				<hullpoint>
					<hposition dim="0">558.091</hposition>
					<hposition dim="1">989.557</hposition>
				</hullpoint>
			</convexhull>
		</feature>
		<feature id="23">
			<position dim="0">589.88</position>
			<position dim="1">1856.77</position>
			<intensity>1.32043e+08</intensity>
			<quality dim="0">0.992198</quality>
			<quality dim="1">1</quality>
			<meta>Feature #550, +1, 75->75, Corr: (0.996099,0.992198,1)</meta>
			<overallquality>0.996099</overallquality>
			<charge>1</charge>
			<model name="ProductModel2D">
				<param name="MZ" value="IsotopeModel"></param>
				<param name="MZ:averagines:C" value="0.0443"></param>
				<param name="MZ:averagines:H" value="0.007"></param>
				<param name="MZ:averagines:N" value="0.0037"></param>
				<param name="MZ:averagines:O" value="0.022"></param>
				<param name="MZ:averagines:S" value="0.00037"></param>
				<param name="MZ:charge" value="1"></param>
				<param name="MZ:cutoff" value="0"></param>
				<param name="MZ:intensity_scaling" value="1"></param>
				<param name="MZ:interpolation_step" value="0.1"></param>
				<param name="MZ:isotope:distance" value="1.00049"></param>
				<param name="MZ:isotope:maximum" value="100"></param>
				<param name="MZ:isotope:stdev" value="0.021233"></param>
				<param name="MZ:isotope:trim_right_cutoff" value="0.001"></param>
				<param name="MZ:statistics:mean" value="1856.88"></param>
				<param name="RT" value="EmgModel"></param>
				<param name="RT:bounding_box:max" value="684.776"></param>
				<param name="RT:bounding_box:min" value="529.243"></param>
				<param name="RT:cutoff" value="0"></param>
				<param name="RT:emg:height" value="1.27521e+07"></param>
				<param name="RT:emg:retention" value="563.989"></param>
				<param name="RT:emg:symmetry" value="9.36319"></param>
				<param name="RT:emg:width" value="9.36319"></param>
				<param name="RT:intensity_scaling" value="1"></param>
				<param name="RT:interpolation_step" value="0.1"></param>
				<param name="RT:statistics:mean" value="589.88"></param>
				<param name="RT:statistics:variance" value="950.593"></param>
				<param name="cutoff" value="0"></param>
				<param name="intensity_scaling" value="1"></param>
			</model>
			<convexhull nr="0">
				<hullpoint>
					<hposition dim="0">555.014</hposition>
					<hposition dim="1">1856.77</hposition>
				</hullpoint>
				<hullpoint>
					<hposition dim="0">563.989</hposition>
					<hposition dim="1">1856.75</hposition>
				</hullpoint>
				<hullpoint>
					<hposition dim="0">629.96</hposition>
					<hposition dim="1">1856.78</hposition>
				</hullpoint>
				<hullpoint>
					<hposition dim="0">648.024</hposition>
					<hposition dim="1">1856.78</hposition>
				</hullpoint>
				<hullpoint>
					<hposition dim="0">648.024</hposition>
					<hposition dim="1">1860.78</hposition>
				</hullpoint>
				<hullpoint>
					<hposition dim="0">555.014</hposition>
					<hposition dim="1">1860.77</hposition>
				</hullpoint>
			</convexhull>
		</feature>
		<feature id="24">
			<position dim="0">592.21</position>
			<position dim="1">987.509</position>
			<intensity>1.03082e+09</intensity>
			<quality dim="0">0.99666</quality>
			<quality dim="1">0.977008</quality>
			<meta>Feature #123, +4, 199->199, Corr: (0.986834,0.99666,0.977008)</meta>
			<overallquality>0.986834</overallquality>
			<charge>4</charge>
			<model name="ProductModel2D">
				<param name="MZ" value="IsotopeModel"></param>
				<param name="MZ:averagines:C" value="0.0443"></param>
				<param name="MZ:averagines:H" value="0.007"></param>
				<param name="MZ:averagines:N" value="0.0037"></param>
				<param name="MZ:averagines:O" value="0.022"></param>
				<param name="MZ:averagines:S" value="0.00037"></param>
				<param name="MZ:charge" value="4"></param>
				<param name="MZ:cutoff" value="0"></param>
				<param name="MZ:intensity_scaling" value="1"></param>
				<param name="MZ:interpolation_step" value="0.1"></param>
				<param name="MZ:isotope:distance" value="1.00049"></param>
				<param name="MZ:isotope:maximum" value="100"></param>
				<param name="MZ:isotope:stdev" value="0.021233"></param>
				<param name="MZ:isotope:trim_right_cutoff" value="0.001"></param>
				<param name="MZ:statistics:mean" value="987.853"></param>
				<param name="RT" value="EmgModel"></param>
				<param name="RT:bounding_box:max" value="628.056"></param>
				<param name="RT:bounding_box:min" value="564.576"></param>
				<param name="RT:cutoff" value="0"></param>
				<param name="RT:emg:height" value="1.15087e+08"></param>
				<param name="RT:emg:retention" value="588.021"></param>
				<param name="RT:emg:symmetry" value="2.25572"></param>
				<param name="RT:emg:width" value="2.25572"></param>
				<param name="RT:intensity_scaling" value="1"></param>
				<param name="RT:interpolation_step" value="0.1"></param>
				<param name="RT:statistics:mean" value="592.21"></param>
				<param name="RT:statistics:variance" value="106.136"></param>
				<param name="cutoff" value="0"></param>
				<param name="intensity_scaling" value="1"></param>
			</model>
			<convexhull nr="0">
				<hullpoint>
					<hposition dim="0">573.056</hposition>
					<hposition dim="1">987.518</hposition>
				</hullpoint>
				<hullpoint>
					<hposition dim="0">575.978</hposition>
					<hposition dim="1">987.508</hposition>
				</hullpoint>
				<hullpoint>
					<hposition dim="0">588.021</hposition>
					<hposition dim="1">987.494</hposition>
				</hullpoint>
				<hullpoint>
					<hposition dim="0">596.994</hposition>
					<hposition dim="1">987.494</hposition>
				</hullpoint>
				<hullpoint>
					<hposition dim="0">615.013</hposition>
					<hposition dim="1">987.506</hposition>
				</hullpoint>
				<hullpoint>
					<hposition dim="0">615.013</hposition>
					<hposition dim="1">991.503</hposition>
				</hullpoint>
				<hullpoint>
					<hposition dim="0">606.016</hposition>
					<hposition dim="1">991.507</hposition>
				</hullpoint>
				<hullpoint>
					<hposition dim="0">578.942</hposition>
					<hposition dim="1">991.51</hposition>
				</hullpoint>
				<hullpoint>
					<hposition dim="0">573.056</hposition>
					<hposition dim="1">991.51</hposition>
				</hullpoint>
			</convexhull>
		</feature>
		<feature id="25">
			<position dim="0">607.175</position>
			<position dim="1">1855.78</position>
			<intensity>4.47235e+09</intensity>
			<quality dim="0">0.99992</quality>
			<quality dim="1">0.941469</quality>
			<meta>Feature #548, +1, 2281->2281, Corr: (0.970694,0.99992,0.941469)</meta>
			<overallquality>0.970694</overallquality>
			<charge>1</charge>
			<model name="ProductModel2D">
				<param name="MZ" value="IsotopeModel"></param>
				<param name="MZ:averagines:C" value="0.0443"></param>
				<param name="MZ:averagines:H" value="0.007"></param>
				<param name="MZ:averagines:N" value="0.0037"></param>
				<param name="MZ:averagines:O" value="0.022"></param>
				<param name="MZ:averagines:S" value="0.00037"></param>
				<param name="MZ:charge" value="1"></param>
				<param name="MZ:cutoff" value="0"></param>
				<param name="MZ:intensity_scaling" value="1"></param>
				<param name="MZ:interpolation_step" value="0.1"></param>
				<param name="MZ:isotope:distance" value="1.00049"></param>
				<param name="MZ:isotope:maximum" value="100"></param>
				<param name="MZ:isotope:stdev" value="0.021233"></param>
				<param name="MZ:isotope:trim_right_cutoff" value="0.001"></param>
				<param name="MZ:statistics:mean" value="1856.06"></param>
				<param name="RT" value="EmgModel"></param>
				<param name="RT:bounding_box:max" value="853.153"></param>
				<param name="RT:bounding_box:min" value="510.697"></param>
				<param name="RT:cutoff" value="0"></param>
				<param name="RT:emg:height" value="1.1711e+08"></param>
				<param name="RT:emg:retention" value="590.978"></param>
				<param name="RT:emg:symmetry" value="4.186"></param>
				<param name="RT:emg:width" value="4.186"></param>
				<param name="RT:intensity_scaling" value="1"></param>
				<param name="RT:interpolation_step" value="0.1"></param>
				<param name="RT:statistics:mean" value="607.175"></param>
				<param name="RT:statistics:variance" value="2077.95"></param>
				<param name="cutoff" value="0"></param>
				<param name="intensity_scaling" value="1"></param>
			</model>
			<convexhull nr="0">
				<hullpoint>
					<hposition dim="0">542.968</hposition>
					<hposition dim="1">1855.74</hposition>
				</hullpoint>
				<hullpoint>
					<hposition dim="0">549.034</hposition>
					<hposition dim="1">1855.73</hposition>
				</hullpoint>
				<hullpoint>
					<hposition dim="0">566.948</hposition>
					<hposition dim="1">1855.7</hposition>
				</hullpoint>
				<hullpoint>
					<hposition dim="0">617.993</hposition>
					<hposition dim="1">1855.7</hposition>
				</hullpoint>
				<hullpoint>
					<hposition dim="0">786.005</hposition>
					<hposition dim="1">1855.73</hposition>
				</hullpoint>
				<hullpoint>
					<hposition dim="0">788.986</hposition>
					<hposition dim="1">1855.75</hposition>
				</hullpoint>
				<hullpoint>
					<hposition dim="0">791.948</hposition>
					<hposition dim="1">1855.76</hposition>
				</hullpoint>
				<hullpoint>
					<hposition dim="0">791.948</hposition>
					<hposition dim="1">1858.78</hposition>
				</hullpoint>
				<hullpoint>
					<hposition dim="0">788.986</hposition>
					<hposition dim="1">1859.78</hposition>
				</hullpoint>
				<hullpoint>
					<hposition dim="0">746.917</hposition>
					<hposition dim="1">1859.78</hposition>
				</hullpoint>
				<hullpoint>
					<hposition dim="0">728.969</hposition>
					<hposition dim="1">1859.78</hposition>
				</hullpoint>
				<hullpoint>
					<hposition dim="0">545.956</hposition>
					<hposition dim="1">1859.77</hposition>
				</hullpoint>
				<hullpoint>
					<hposition dim="0">542.968</hposition>
					<hposition dim="1">1858.83</hposition>
				</hullpoint>
			</convexhull>
		</feature>
		<feature id="26">
			<position dim="0">638.667</position>
			<position dim="1">869.936</position>
			<intensity>4.43919e+09</intensity>
			<quality dim="0">0.999839</quality>
			<quality dim="1">1</quality>
			<meta>Feature #99, +2, 2336->2336, Corr: (0.999919,0.999839,1)</meta>
			<overallquality>0.999919</overallquality>
			<charge>2</charge>
			<model name="ProductModel2D">
				<param name="MZ" value="IsotopeModel"></param>
				<param name="MZ:averagines:C" value="0.0443"></param>
				<param name="MZ:averagines:H" value="0.007"></param>
				<param name="MZ:averagines:N" value="0.0037"></param>
				<param name="MZ:averagines:O" value="0.022"></param>
				<param name="MZ:averagines:S" value="0.00037"></param>
				<param name="MZ:charge" value="2"></param>
				<param name="MZ:cutoff" value="0"></param>
				<param name="MZ:intensity_scaling" value="1"></param>
				<param name="MZ:interpolation_step" value="0.1"></param>
				<param name="MZ:isotope:distance" value="1.00049"></param>
				<param name="MZ:isotope:maximum" value="100"></param>
				<param name="MZ:isotope:stdev" value="0.021233"></param>
				<param name="MZ:isotope:trim_right_cutoff" value="0.001"></param>
				<param name="MZ:statistics:mean" value="869.844"></param>
				<param name="RT" value="EmgModel"></param>
				<param name="RT:bounding_box:max" value="729.668"></param>
				<param name="RT:bounding_box:min" value="475.087"></param>
				<param name="RT:cutoff" value="0"></param>
				<param name="RT:emg:height" value="1.42635e+08"></param>
				<param name="RT:emg:retention" value="648.024"></param>
				<param name="RT:emg:symmetry" value="5.41454"></param>
				<param name="RT:emg:width" value="5.41454"></param>
				<param name="RT:intensity_scaling" value="1"></param>
				<param name="RT:interpolation_step" value="0.1"></param>
				<param name="RT:statistics:mean" value="638.667"></param>
				<param name="RT:statistics:variance" value="1573"></param>
				<param name="cutoff" value="0"></param>
				<param name="intensity_scaling" value="1"></param>
			</model>
			<convexhull nr="0">
				<hullpoint>
					<hposition dim="0">525.055</hposition>
					<hposition dim="1">869.886</hposition>
				</hullpoint>
				<hullpoint>
					<hposition dim="0">533.978</hposition>
					<hposition dim="1">869.875</hposition>
				</hullpoint>
				<hullpoint>
					<hposition dim="0">561.008</hposition>
					<hposition dim="1">869.867</hposition>
				</hullpoint>
				<hullpoint>
					<hposition dim="0">626.931</hposition>
					<hposition dim="1">869.857</hposition>
				</hullpoint>
				<hullpoint>
					<hposition dim="0">665.957</hposition>
					<hposition dim="1">869.854</hposition>
				</hullpoint>
				<hullpoint>
					<hposition dim="0">668.972</hposition>
					<hposition dim="1">869.855</hposition>
				</hullpoint>
				<hullpoint>
					<hposition dim="0">693.024</hposition>
					<hposition dim="1">869.869</hposition>
				</hullpoint>
				<hullpoint>
					<hposition dim="0">695.98</hposition>
					<hposition dim="1">869.878</hposition>
				</hullpoint>
				<hullpoint>
					<hposition dim="0">698.999</hposition>
					<hposition dim="1">869.896</hposition>
				</hullpoint>
				<hullpoint>
					<hposition dim="0">698.999</hposition>
					<hposition dim="1">871.937</hposition>
				</hullpoint>
				<hullpoint>
					<hposition dim="0">695.98</hposition>
					<hposition dim="1">872.441</hposition>
				</hullpoint>
				<hullpoint>
					<hposition dim="0">689.976</hposition>
					<hposition dim="1">872.93</hposition>
				</hullpoint>
				<hullpoint>
					<hposition dim="0">683.952</hposition>
					<hposition dim="1">872.958</hposition>
				</hullpoint>
				<hullpoint>
					<hposition dim="0">660.027</hposition>
					<hposition dim="1">872.969</hposition>
				</hullpoint>
				<hullpoint>
					<hposition dim="0">626.931</hposition>
					<hposition dim="1">872.972</hposition>
				</hullpoint>
				<hullpoint>
					<hposition dim="0">621.118</hposition>
					<hposition dim="1">872.968</hposition>
				</hullpoint>
				<hullpoint>
					<hposition dim="0">578.942</hposition>
					<hposition dim="1">872.93</hposition>
				</hullpoint>
				<hullpoint>
					<hposition dim="0">525.055</hposition>
					<hposition dim="1">872.438</hposition>
				</hullpoint>
			</convexhull>
		</feature>
		<feature id="27">
			<position dim="0">654.385</position>
			<position dim="1">2052.75</position>
			<intensity>4.07567e+08</intensity>
			<quality dim="0">0.995015</quality>
			<quality dim="1">0.941469</quality>
			<meta>Feature #632, +1, 93->93, Corr: (0.968242,0.995015,0.941469)</meta>
			<overallquality>0.968242</overallquality>
			<charge>1</charge>
			<model name="ProductModel2D">
				<param name="MZ" value="IsotopeModel"></param>
				<param name="MZ:averagines:C" value="0.0443"></param>
				<param name="MZ:averagines:H" value="0.007"></param>
				<param name="MZ:averagines:N" value="0.0037"></param>
				<param name="MZ:averagines:O" value="0.022"></param>
				<param name="MZ:averagines:S" value="0.00037"></param>
				<param name="MZ:charge" value="1"></param>
				<param name="MZ:cutoff" value="0"></param>
				<param name="MZ:intensity_scaling" value="1"></param>
				<param name="MZ:interpolation_step" value="0.1"></param>
				<param name="MZ:isotope:distance" value="1.00049"></param>
				<param name="MZ:isotope:maximum" value="100"></param>
				<param name="MZ:isotope:stdev" value="0.0169864"></param>
				<param name="MZ:isotope:trim_right_cutoff" value="0.001"></param>
				<param name="MZ:statistics:mean" value="2052.75"></param>
				<param name="RT" value="EmgModel"></param>
				<param name="RT:bounding_box:max" value="770.215"></param>
				<param name="RT:bounding_box:min" value="622.422"></param>
				<param name="RT:cutoff" value="0"></param>
				<param name="RT:emg:height" value="7.20358e+07"></param>
				<param name="RT:emg:retention" value="648.024"></param>
				<param name="RT:emg:symmetry" value="6.40111"></param>
				<param name="RT:emg:width" value="6.40111"></param>
				<param name="RT:intensity_scaling" value="1"></param>
				<param name="RT:interpolation_step" value="0.1"></param>
				<param name="RT:statistics:mean" value="654.385"></param>
				<param name="RT:statistics:variance" value="323.033"></param>
				<param name="cutoff" value="0"></param>
				<param name="intensity_scaling" value="1"></param>
			</model>
			<convexhull nr="0">
				<hullpoint>
					<hposition dim="0">633.018</hposition>
					<hposition dim="1">2052.75</hposition>
				</hullpoint>
				<hullpoint>
					<hposition dim="0">641.95</hposition>
					<hposition dim="1">2052.74</hposition>
				</hullpoint>
				<hullpoint>
					<hposition dim="0">657.04</hposition>
					<hposition dim="1">2052.73</hposition>
				</hullpoint>
				<hullpoint>
					<hposition dim="0">744.079</hposition>
					<hposition dim="1">2052.75</hposition>
				</hullpoint>
				<hullpoint>
					<hposition dim="0">744.079</hposition>
					<hposition dim="1">2056.74</hposition>
				</hullpoint>
				<hullpoint>
					<hposition dim="0">665.957</hposition>
					<hposition dim="1">2056.75</hposition>
				</hullpoint>
				<hullpoint>
					<hposition dim="0">633.018</hposition>
					<hposition dim="1">2056.75</hposition>
				</hullpoint>
			</convexhull>
		</feature>
		<feature id="28">
			<position dim="0">657.195</position>
			<position dim="1">1385.53</position>
			<intensity>4.36972e+09</intensity>
			<quality dim="0">0.999947</quality>
			<quality dim="1">1</quality>
			<meta>Feature #283, +1, 2668->2668, Corr: (0.999973,0.999947,1)</meta>
			<overallquality>0.999973</overallquality>
			<charge>1</charge>
			<model name="ProductModel2D">
				<param name="MZ" value="IsotopeModel"></param>
				<param name="MZ:averagines:C" value="0.0443"></param>
				<param name="MZ:averagines:H" value="0.007"></param>
				<param name="MZ:averagines:N" value="0.0037"></param>
				<param name="MZ:averagines:O" value="0.022"></param>
				<param name="MZ:averagines:S" value="0.00037"></param>
				<param name="MZ:charge" value="1"></param>
				<param name="MZ:cutoff" value="0"></param>
				<param name="MZ:intensity_scaling" value="1"></param>
				<param name="MZ:interpolation_step" value="0.1"></param>
				<param name="MZ:isotope:distance" value="1.00049"></param>
				<param name="MZ:isotope:maximum" value="100"></param>
				<param name="MZ:isotope:stdev" value="0.021233"></param>
				<param name="MZ:isotope:trim_right_cutoff" value="0.001"></param>
				<param name="MZ:statistics:mean" value="1385.64"></param>
				<param name="RT" value="EmgModel"></param>
				<param name="RT:bounding_box:max" value="937.271"></param>
				<param name="RT:bounding_box:min" value="499.68"></param>
				<param name="RT:cutoff" value="0"></param>
				<param name="RT:emg:height" value="5.2955e+07"></param>
				<param name="RT:emg:retention" value="635.937"></param>
				<param name="RT:emg:symmetry" value="2.63269"></param>
				<param name="RT:emg:width" value="2.63269"></param>
				<param name="RT:intensity_scaling" value="1"></param>
				<param name="RT:interpolation_step" value="0.1"></param>
				<param name="RT:statistics:mean" value="657.195"></param>
				<param name="RT:statistics:variance" value="4983.89"></param>
				<param name="cutoff" value="0"></param>
				<param name="intensity_scaling" value="1"></param>
			</model>
			<convexhull nr="0">
				<hullpoint>
					<hposition dim="0">555.014</hposition>
					<hposition dim="1">1385.49</hposition>
				</hullpoint>
				<hullpoint>
					<hposition dim="0">566.948</hposition>
					<hposition dim="1">1385.47</hposition>
				</hullpoint>
				<hullpoint>
					<hposition dim="0">573.056</hposition>
					<hposition dim="1">1385.47</hposition>
				</hullpoint>
				<hullpoint>
					<hposition dim="0">611.971</hposition>
					<hposition dim="1">1385.46</hposition>
				</hullpoint>
				<hullpoint>
					<hposition dim="0">623.938</hposition>
					<hposition dim="1">1385.46</hposition>
				</hullpoint>
				<hullpoint>
					<hposition dim="0">777.025</hposition>
					<hposition dim="1">1385.47</hposition>
				</hullpoint>
				<hullpoint>
					<hposition dim="0">836.99</hposition>
					<hposition dim="1">1385.48</hposition>
				</hullpoint>
				<hullpoint>
					<hposition dim="0">848.982</hposition>
					<hposition dim="1">1385.49</hposition>
				</hullpoint>
				<hullpoint>
					<hposition dim="0">848.982</hposition>
					<hposition dim="1">1388.56</hposition>
				</hullpoint>
				<hullpoint>
					<hposition dim="0">845.951</hposition>
					<hposition dim="1">1389.53</hposition>
				</hullpoint>
				<hullpoint>
					<hposition dim="0">834.037</hposition>
					<hposition dim="1">1389.54</hposition>
				</hullpoint>
				<hullpoint>
					<hposition dim="0">558.091</hposition>
					<hposition dim="1">1389.54</hposition>
				</hullpoint>
				<hullpoint>
					<hposition dim="0">555.014</hposition>
					<hposition dim="1">1388.55</hposition>
				</hullpoint>
			</convexhull>
		</feature>
		<feature id="29">
			<position dim="0">678.034</position>
			<position dim="1">2051.76</position>
			<intensity>6.62393e+09</intensity>
			<quality dim="0">0.999935</quality>
			<quality dim="1">0.941469</quality>
			<meta>Feature #631, +1, 2581->2581, Corr: (0.970702,0.999935,0.941469)</meta>
			<overallquality>0.970702</overallquality>
			<charge>1</charge>
			<model name="ProductModel2D">
				<param name="MZ" value="IsotopeModel"></param>
				<param name="MZ:averagines:C" value="0.0443"></param>
				<param name="MZ:averagines:H" value="0.007"></param>
				<param name="MZ:averagines:N" value="0.0037"></param>
				<param name="MZ:averagines:O" value="0.022"></param>
				<param name="MZ:averagines:S" value="0.00037"></param>
				<param name="MZ:charge" value="1"></param>
				<param name="MZ:cutoff" value="0"></param>
				<param name="MZ:intensity_scaling" value="1"></param>
				<param name="MZ:interpolation_step" value="0.1"></param>
				<param name="MZ:isotope:distance" value="1.00049"></param>
				<param name="MZ:isotope:maximum" value="100"></param>
				<param name="MZ:isotope:stdev" value="0.0169864"></param>
				<param name="MZ:isotope:trim_right_cutoff" value="0.001"></param>
				<param name="MZ:statistics:mean" value="2052.11"></param>
				<param name="RT" value="EmgModel"></param>
				<param name="RT:bounding_box:max" value="955.067"></param>
				<param name="RT:bounding_box:min" value="577.743"></param>
				<param name="RT:cutoff" value="0"></param>
				<param name="RT:emg:height" value="2.97232e+08"></param>
				<param name="RT:emg:retention" value="657.04"></param>
				<param name="RT:emg:symmetry" value="5.30296"></param>
				<param name="RT:emg:width" value="5.30296"></param>
				<param name="RT:intensity_scaling" value="1"></param>
				<param name="RT:interpolation_step" value="0.1"></param>
				<param name="RT:statistics:mean" value="678.034"></param>
				<param name="RT:statistics:variance" value="2259.02"></param>
				<param name="cutoff" value="0"></param>
				<param name="intensity_scaling" value="1"></param>
			</model>
			<convexhull nr="0">
				<hullpoint>
					<hposition dim="0">609.043</hposition>
					<hposition dim="1">2051.72</hposition>
				</hullpoint>
				<hullpoint>
					<hposition dim="0">611.971</hposition>
					<hposition dim="1">2051.7</hposition>
				</hullpoint>
				<hullpoint>
					<hposition dim="0">626.931</hposition>
					<hposition dim="1">2051.67</hposition>
				</hullpoint>
				<hullpoint>
					<hposition dim="0">777.025</hposition>
					<hposition dim="1">2051.68</hposition>
				</hullpoint>
				<hullpoint>
					<hposition dim="0">857.997</hposition>
					<hposition dim="1">2051.7</hposition>
				</hullpoint>
				<hullpoint>
					<hposition dim="0">887.921</hposition>
					<hposition dim="1">2051.72</hposition>
				</hullpoint>
				<hullpoint>
					<hposition dim="0">887.921</hposition>
					<hposition dim="1">2054.77</hposition>
				</hullpoint>
				<hullpoint>
					<hposition dim="0">870.024</hposition>
					<hposition dim="1">2055.76</hposition>
				</hullpoint>
				<hullpoint>
					<hposition dim="0">807.019</hposition>
					<hposition dim="1">2055.76</hposition>
				</hullpoint>
				<hullpoint>
					<hposition dim="0">609.043</hposition>
					<hposition dim="1">2055.76</hposition>
				</hullpoint>
			</convexhull>
		</feature>
		<feature id="30">
			<position dim="0">705.205</position>
			<position dim="1">1315.6</position>
			<intensity>6.07075e+09</intensity>
			<quality dim="0">0.999943</quality>
			<quality dim="1">1</quality>
			<meta>Feature #243, +2, 4325->4325, Corr: (0.999972,0.999943,1)</meta>
			<overallquality>0.999972</overallquality>
			<charge>2</charge>
			<model name="ProductModel2D">
				<param name="MZ" value="IsotopeModel"></param>
				<param name="MZ:averagines:C" value="0.0443"></param>
				<param name="MZ:averagines:H" value="0.007"></param>
				<param name="MZ:averagines:N" value="0.0037"></param>
				<param name="MZ:averagines:O" value="0.022"></param>
				<param name="MZ:averagines:S" value="0.00037"></param>
				<param name="MZ:charge" value="2"></param>
				<param name="MZ:cutoff" value="0"></param>
				<param name="MZ:intensity_scaling" value="1"></param>
				<param name="MZ:interpolation_step" value="0.1"></param>
				<param name="MZ:isotope:distance" value="1.00049"></param>
				<param name="MZ:isotope:maximum" value="100"></param>
				<param name="MZ:isotope:stdev" value="0.021233"></param>
				<param name="MZ:isotope:trim_right_cutoff" value="0.001"></param>
				<param name="MZ:statistics:mean" value="1315.78"></param>
				<param name="RT" value="EmgModel"></param>
				<param name="RT:bounding_box:max" value="987.733"></param>
				<param name="RT:bounding_box:min" value="555.319"></param>
				<param name="RT:cutoff" value="0"></param>
				<param name="RT:emg:height" value="1.2468e+08"></param>
				<param name="RT:emg:retention" value="686.995"></param>
				<param name="RT:emg:symmetry" value="2.66709"></param>
				<param name="RT:emg:width" value="2.66709"></param>
				<param name="RT:intensity_scaling" value="1"></param>
				<param name="RT:interpolation_step" value="0.1"></param>
				<param name="RT:statistics:mean" value="705.205"></param>
				<param name="RT:statistics:variance" value="4388.91"></param>
				<param name="cutoff" value="0"></param>
				<param name="intensity_scaling" value="1"></param>
			</model>
			<convexhull nr="0">
				<hullpoint>
					<hposition dim="0">606.016</hposition>
					<hposition dim="1">1315.59</hposition>
				</hullpoint>
				<hullpoint>
					<hposition dim="0">609.043</hposition>
					<hposition dim="1">1315.56</hposition>
				</hullpoint>
				<hullpoint>
					<hposition dim="0">623.938</hposition>
					<hposition dim="1">1315.55</hposition>
				</hullpoint>
				<hullpoint>
					<hposition dim="0">648.024</hposition>
					<hposition dim="1">1315.55</hposition>
				</hullpoint>
				<hullpoint>
					<hposition dim="0">704.982</hposition>
					<hposition dim="1">1315.55</hposition>
				</hullpoint>
				<hullpoint>
					<hposition dim="0">834.037</hposition>
					<hposition dim="1">1315.56</hposition>
				</hullpoint>
				<hullpoint>
					<hposition dim="0">878.991</hposition>
					<hposition dim="1">1315.56</hposition>
				</hullpoint>
				<hullpoint>
					<hposition dim="0">902.973</hposition>
					<hposition dim="1">1315.56</hposition>
				</hullpoint>
				<hullpoint>
					<hposition dim="0">902.973</hposition>
					<hposition dim="1">1318.61</hposition>
				</hullpoint>
				<hullpoint>
					<hposition dim="0">797.998</hposition>
					<hposition dim="1">1319.12</hposition>
				</hullpoint>
				<hullpoint>
					<hposition dim="0">777.025</hposition>
					<hposition dim="1">1319.14</hposition>
				</hullpoint>
				<hullpoint>
					<hposition dim="0">767.978</hposition>
					<hposition dim="1">1319.15</hposition>
				</hullpoint>
				<hullpoint>
					<hposition dim="0">660.027</hposition>
					<hposition dim="1">1319.16</hposition>
				</hullpoint>
				<hullpoint>
					<hposition dim="0">629.96</hposition>
					<hposition dim="1">1319.16</hposition>
				</hullpoint>
				<hullpoint>
					<hposition dim="0">623.938</hposition>
					<hposition dim="1">1319.16</hposition>
				</hullpoint>
				<hullpoint>
					<hposition dim="0">617.993</hposition>
					<hposition dim="1">1319.15</hposition>
				</hullpoint>
				<hullpoint>
					<hposition dim="0">615.013</hposition>
					<hposition dim="1">1319.14</hposition>
				</hullpoint>
				<hullpoint>
					<hposition dim="0">606.016</hposition>
					<hposition dim="1">1318.12</hposition>
				</hullpoint>
			</convexhull>
		</feature>
		<feature id="31">
			<position dim="0">705.28</position>
			<position dim="1">652.817</position>
			<intensity>9.64973e+09</intensity>
			<quality dim="0">0.999874</quality>
			<quality dim="1">0.983192</quality>
			<meta>Feature #47, +4, 2506->2506, Corr: (0.991533,0.999874,0.983192)</meta>
			<overallquality>0.991533</overallquality>
			<charge>4</charge>
			<model name="ProductModel2D">
				<param name="MZ" value="IsotopeModel"></param>
				<param name="MZ:averagines:C" value="0.0443"></param>
				<param name="MZ:averagines:H" value="0.007"></param>
				<param name="MZ:averagines:N" value="0.0037"></param>
				<param name="MZ:averagines:O" value="0.022"></param>
				<param name="MZ:averagines:S" value="0.00037"></param>
				<param name="MZ:charge" value="4"></param>
				<param name="MZ:cutoff" value="0"></param>
				<param name="MZ:intensity_scaling" value="1"></param>
				<param name="MZ:interpolation_step" value="0.1"></param>
				<param name="MZ:isotope:distance" value="1.00049"></param>
				<param name="MZ:isotope:maximum" value="100"></param>
				<param name="MZ:isotope:stdev" value="0.0169864"></param>
				<param name="MZ:isotope:trim_right_cutoff" value="0.001"></param>
				<param name="MZ:statistics:mean" value="652.574"></param>
				<param name="RT" value="EmgModel"></param>
				<param name="RT:bounding_box:max" value="819.632"></param>
				<param name="RT:bounding_box:min" value="541.06"></param>
				<param name="RT:cutoff" value="0"></param>
				<param name="RT:emg:height" value="2.75692e+08"></param>
				<param name="RT:emg:retention" value="711.089"></param>
				<param name="RT:emg:symmetry" value="5.62372"></param>
				<param name="RT:emg:width" value="5.62372"></param>
				<param name="RT:intensity_scaling" value="1"></param>
				<param name="RT:interpolation_step" value="0.1"></param>
				<param name="RT:statistics:mean" value="705.28"></param>
				<param name="RT:statistics:variance" value="1714.75"></param>
				<param name="cutoff" value="0"></param>
				<param name="intensity_scaling" value="1"></param>
			</model>
			<convexhull nr="0">
				<hullpoint>
					<hposition dim="0">590.978</hposition>
					<hposition dim="1">652.779</hposition>
				</hullpoint>
				<hullpoint>
					<hposition dim="0">594.07</hposition>
					<hposition dim="1">652.77</hposition>
				</hullpoint>
				<hullpoint>
					<hposition dim="0">602.924</hposition>
					<hposition dim="1">652.754</hposition>
				</hullpoint>
				<hullpoint>
					<hposition dim="0">621.118</hposition>
					<hposition dim="1">652.746</hposition>
				</hullpoint>
				<hullpoint>
					<hposition dim="0">714.047</hposition>
					<hposition dim="1">652.742</hposition>
				</hullpoint>
				<hullpoint>
					<hposition dim="0">720.037</hposition>
					<hposition dim="1">652.743</hposition>
				</hullpoint>
				<hullpoint>
					<hposition dim="0">746.917</hposition>
					<hposition dim="1">652.747</hposition>
				</hullpoint>
				<hullpoint>
					<hposition dim="0">764.983</hposition>
					<hposition dim="1">652.758</hposition>
				</hullpoint>
				<hullpoint>
					<hposition dim="0">777.025</hposition>
					<hposition dim="1">652.776</hposition>
				</hullpoint>
				<hullpoint>
					<hposition dim="0">786.005</hposition>
					<hposition dim="1">652.789</hposition>
				</hullpoint>
				<hullpoint>
					<hposition dim="0">786.005</hposition>
					<hposition dim="1">653.845</hposition>
				</hullpoint>
				<hullpoint>
					<hposition dim="0">782.948</hposition>
					<hposition dim="1">654.328</hposition>
				</hullpoint>
				<hullpoint>
					<hposition dim="0">777.025</hposition>
					<hposition dim="1">654.851</hposition>
				</hullpoint>
				<hullpoint>
					<hposition dim="0">764.983</hposition>
					<hposition dim="1">655.338</hposition>
				</hullpoint>
				<hullpoint>
					<hposition dim="0">761.994</hposition>
					<hposition dim="1">655.355</hposition>
				</hullpoint>
				<hullpoint>
					<hposition dim="0">759.046</hposition>
					<hposition dim="1">655.362</hposition>
				</hullpoint>
				<hullpoint>
					<hposition dim="0">728.969</hposition>
					<hposition dim="1">655.368</hposition>
				</hullpoint>
				<hullpoint>
					<hposition dim="0">708.061</hposition>
					<hposition dim="1">655.369</hposition>
				</hullpoint>
				<hullpoint>
					<hposition dim="0">693.024</hposition>
					<hposition dim="1">655.367</hposition>
				</hullpoint>
				<hullpoint>
					<hposition dim="0">621.118</hposition>
					<hposition dim="1">655.358</hposition>
				</hullpoint>
				<hullpoint>
					<hposition dim="0">617.993</hposition>
					<hposition dim="1">655.355</hposition>
				</hullpoint>
				<hullpoint>
					<hposition dim="0">611.971</hposition>
					<hposition dim="1">655.341</hposition>
				</hullpoint>
				<hullpoint>
					<hposition dim="0">609.043</hposition>
					<hposition dim="1">655.326</hposition>
				</hullpoint>
				<hullpoint>
					<hposition dim="0">590.978</hposition>
					<hposition dim="1">654.832</hposition>
				</hullpoint>
			</convexhull>
		</feature>
		<feature id="32">
			<position dim="0">718.48</position>
			<position dim="1">1117.44</position>
			<intensity>4.58484e+09</intensity>
			<quality dim="0">0.999906</quality>
			<quality dim="1">0.941469</quality>
			<meta>Feature #155, +1, 1950->1950, Corr: (0.970687,0.999906,0.941469)</meta>
			<overallquality>0.970687</overallquality>
			<charge>1</charge>
			<model name="ProductModel2D">
				<param name="MZ" value="IsotopeModel"></param>
				<param name="MZ:averagines:C" value="0.0443"></param>
				<param name="MZ:averagines:H" value="0.007"></param>
				<param name="MZ:averagines:N" value="0.0037"></param>
				<param name="MZ:averagines:O" value="0.022"></param>
				<param name="MZ:averagines:S" value="0.00037"></param>
				<param name="MZ:charge" value="1"></param>
				<param name="MZ:cutoff" value="0"></param>
				<param name="MZ:intensity_scaling" value="1"></param>
				<param name="MZ:interpolation_step" value="0.1"></param>
				<param name="MZ:isotope:distance" value="1.00049"></param>
				<param name="MZ:isotope:maximum" value="100"></param>
				<param name="MZ:isotope:stdev" value="0.0169864"></param>
				<param name="MZ:isotope:trim_right_cutoff" value="0.001"></param>
				<param name="MZ:statistics:mean" value="1117.4"></param>
				<param name="RT" value="EmgModel"></param>
				<param name="RT:bounding_box:max" value="937.429"></param>
				<param name="RT:bounding_box:min" value="622.709"></param>
				<param name="RT:cutoff" value="0"></param>
				<param name="RT:emg:height" value="1.20784e+08"></param>
				<param name="RT:emg:retention" value="704.982"></param>
				<param name="RT:emg:symmetry" value="3.47021"></param>
				<param name="RT:emg:width" value="3.47021"></param>
				<param name="RT:intensity_scaling" value="1"></param>
				<param name="RT:interpolation_step" value="0.1"></param>
				<param name="RT:statistics:mean" value="718.48"></param>
				<param name="RT:statistics:variance" value="1814.51"></param>
				<param name="cutoff" value="0"></param>
				<param name="intensity_scaling" value="1"></param>
			</model>
			<convexhull nr="0">
				<hullpoint>
					<hposition dim="0">653.966</hposition>
					<hposition dim="1">1117.41</hposition>
				</hullpoint>
				<hullpoint>
					<hposition dim="0">672.011</hposition>
					<hposition dim="1">1117.4</hposition>
				</hullpoint>
				<hullpoint>
					<hposition dim="0">735.071</hposition>
					<hposition dim="1">1117.39</hposition>
				</hullpoint>
				<hullpoint>
					<hposition dim="0">876.075</hposition>
					<hposition dim="1">1117.41</hposition>
				</hullpoint>
				<hullpoint>
					<hposition dim="0">882.018</hposition>
					<hposition dim="1">1117.42</hposition>
				</hullpoint>
				<hullpoint>
					<hposition dim="0">882.018</hposition>
					<hposition dim="1">1119.49</hposition>
				</hullpoint>
				<hullpoint>
					<hposition dim="0">878.991</hposition>
					<hposition dim="1">1120.45</hposition>
				</hullpoint>
				<hullpoint>
					<hposition dim="0">738.043</hposition>
					<hposition dim="1">1121.44</hposition>
				</hullpoint>
				<hullpoint>
					<hposition dim="0">735.071</hposition>
					<hposition dim="1">1121.44</hposition>
				</hullpoint>
				<hullpoint>
					<hposition dim="0">732.052</hposition>
					<hposition dim="1">1121.45</hposition>
				</hullpoint>
				<hullpoint>
					<hposition dim="0">672.011</hposition>
					<hposition dim="1">1121.44</hposition>
				</hullpoint>
				<hullpoint>
					<hposition dim="0">653.966</hposition>
					<hposition dim="1">1120.46</hposition>
				</hullpoint>
			</convexhull>
		</feature>
		<feature id="33">
			<position dim="0">726.878</position>
			<position dim="1">1223.08</position>
			<intensity>3.99276e+09</intensity>
			<quality dim="0">0.999846</quality>
			<quality dim="1">1</quality>
			<meta>Feature #206, +2, 2558->2558, Corr: (0.999923,0.999846,1)</meta>
			<overallquality>0.999923</overallquality>
			<charge>2</charge>
			<model name="ProductModel2D">
				<param name="MZ" value="IsotopeModel"></param>
				<param name="MZ:averagines:C" value="0.0443"></param>
				<param name="MZ:averagines:H" value="0.007"></param>
				<param name="MZ:averagines:N" value="0.0037"></param>
				<param name="MZ:averagines:O" value="0.022"></param>
				<param name="MZ:averagines:S" value="0.00037"></param>
				<param name="MZ:charge" value="2"></param>
				<param name="MZ:cutoff" value="0"></param>
				<param name="MZ:intensity_scaling" value="1"></param>
				<param name="MZ:interpolation_step" value="0.1"></param>
				<param name="MZ:isotope:distance" value="1.00049"></param>
				<param name="MZ:isotope:maximum" value="100"></param>
				<param name="MZ:isotope:stdev" value="0.021233"></param>
				<param name="MZ:isotope:trim_right_cutoff" value="0.001"></param>
				<param name="MZ:statistics:mean" value="1223.16"></param>
				<param name="RT" value="EmgModel"></param>
				<param name="RT:bounding_box:max" value="811.774"></param>
				<param name="RT:bounding_box:min" value="560.161"></param>
				<param name="RT:cutoff" value="0"></param>
				<param name="RT:emg:height" value="7.68927e+07"></param>
				<param name="RT:emg:retention" value="735.071"></param>
				<param name="RT:emg:symmetry" value="5.37989"></param>
				<param name="RT:emg:width" value="5.37989"></param>
				<param name="RT:intensity_scaling" value="1"></param>
				<param name="RT:interpolation_step" value="0.1"></param>
				<param name="RT:statistics:mean" value="726.878"></param>
				<param name="RT:statistics:variance" value="1465.81"></param>
				<param name="cutoff" value="0"></param>
				<param name="intensity_scaling" value="1"></param>
			</model>
			<convexhull nr="0">
				<hullpoint>
					<hposition dim="0">609.043</hposition>
					<hposition dim="1">1223.02</hposition>
				</hullpoint>
				<hullpoint>
					<hposition dim="0">611.971</hposition>
					<hposition dim="1">1223.01</hposition>
				</hullpoint>
				<hullpoint>
					<hposition dim="0">621.118</hposition>
					<hposition dim="1">1223</hposition>
				</hullpoint>
				<hullpoint>
					<hposition dim="0">711.089</hposition>
					<hposition dim="1">1222.99</hposition>
				</hullpoint>
				<hullpoint>
					<hposition dim="0">759.046</hposition>
					<hposition dim="1">1223</hposition>
				</hullpoint>
				<hullpoint>
					<hposition dim="0">771.11</hposition>
					<hposition dim="1">1223.01</hposition>
				</hullpoint>
				<hullpoint>
					<hposition dim="0">777.025</hposition>
					<hposition dim="1">1223.01</hposition>
				</hullpoint>
				<hullpoint>
					<hposition dim="0">779.987</hposition>
					<hposition dim="1">1223.02</hposition>
				</hullpoint>
				<hullpoint>
					<hposition dim="0">782.948</hposition>
					<hposition dim="1">1223.04</hposition>
				</hullpoint>
				<hullpoint>
					<hposition dim="0">782.948</hposition>
					<hposition dim="1">1225.56</hposition>
				</hullpoint>
				<hullpoint>
					<hposition dim="0">779.987</hposition>
					<hposition dim="1">1226.06</hposition>
				</hullpoint>
				<hullpoint>
					<hposition dim="0">774.016</hposition>
					<hposition dim="1">1226.57</hposition>
				</hullpoint>
				<hullpoint>
					<hposition dim="0">771.11</hposition>
					<hposition dim="1">1226.59</hposition>
				</hullpoint>
				<hullpoint>
					<hposition dim="0">767.978</hposition>
					<hposition dim="1">1226.6</hposition>
				</hullpoint>
				<hullpoint>
					<hposition dim="0">711.089</hposition>
					<hposition dim="1">1226.6</hposition>
				</hullpoint>
				<hullpoint>
					<hposition dim="0">662.961</hposition>
					<hposition dim="1">1226.57</hposition>
				</hullpoint>
				<hullpoint>
					<hposition dim="0">611.971</hposition>
					<hposition dim="1">1226.08</hposition>
				</hullpoint>
				<hullpoint>
					<hposition dim="0">609.043</hposition>
					<hposition dim="1">1225.58</hposition>
				</hullpoint>
			</convexhull>
		</feature>
		<feature id="34">
			<position dim="0">727.533</position>
			<position dim="1">1542.72</position>
			<intensity>1.14868e+08</intensity>
			<quality dim="0">0.97996</quality>
			<quality dim="1">0.963624</quality>
			<meta>Feature #380, +1, 47->47, Corr: (0.971792,0.97996,0.963624)</meta>
			<overallquality>0.971792</overallquality>
			<charge>1</charge>
			<model name="ProductModel2D">
				<param name="MZ" value="IsotopeModel"></param>
				<param name="MZ:averagines:C" value="0.0443"></param>
				<param name="MZ:averagines:H" value="0.007"></param>
				<param name="MZ:averagines:N" value="0.0037"></param>
				<param name="MZ:averagines:O" value="0.022"></param>
				<param name="MZ:averagines:S" value="0.00037"></param>
				<param name="MZ:charge" value="1"></param>
				<param name="MZ:cutoff" value="0"></param>
				<param name="MZ:intensity_scaling" value="1"></param>
				<param name="MZ:interpolation_step" value="0.1"></param>
				<param name="MZ:isotope:distance" value="1.00049"></param>
				<param name="MZ:isotope:maximum" value="100"></param>
				<param name="MZ:isotope:stdev" value="0.0169864"></param>
				<param name="MZ:isotope:trim_right_cutoff" value="0.001"></param>
				<param name="MZ:statistics:mean" value="1542.79"></param>
				<param name="RT" value="EmgModel"></param>
				<param name="RT:bounding_box:max" value="794.232"></param>
				<param name="RT:bounding_box:min" value="674.918"></param>
				<param name="RT:cutoff" value="0"></param>
				<param name="RT:emg:height" value="2.1612e+07"></param>
				<param name="RT:emg:retention" value="1719.02"></param>
				<param name="RT:emg:symmetry" value="78.7953"></param>
				<param name="RT:emg:width" value="78.7953"></param>
				<param name="RT:intensity_scaling" value="1"></param>
				<param name="RT:interpolation_step" value="0.1"></param>
				<param name="RT:statistics:mean" value="727.533"></param>
				<param name="RT:statistics:variance" value="552.389"></param>
				<param name="cutoff" value="0"></param>
				<param name="intensity_scaling" value="1"></param>
			</model>
			<convexhull nr="0">
				<hullpoint>
					<hposition dim="0">698.999</hposition>
					<hposition dim="1">1542.72</hposition>
				</hullpoint>
				<hullpoint>
					<hposition dim="0">711.089</hposition>
					<hposition dim="1">1542.71</hposition>
				</hullpoint>
				<hullpoint>
					<hposition dim="0">771.11</hposition>
					<hposition dim="1">1542.72</hposition>
				</hullpoint>
				<hullpoint>
					<hposition dim="0">771.11</hposition>
					<hposition dim="1">1546.71</hposition>
				</hullpoint>
				<hullpoint>
					<hposition dim="0">732.052</hposition>
					<hposition dim="1">1546.72</hposition>
				</hullpoint>
				<hullpoint>
					<hposition dim="0">698.999</hposition>
					<hposition dim="1">1546.72</hposition>
				</hullpoint>
			</convexhull>
		</feature>
		<feature id="35">
			<position dim="0">732.464</position>
			<position dim="1">1541.72</position>
			<intensity>8.7209e+09</intensity>
			<quality dim="0">0.999874</quality>
			<quality dim="1">1</quality>
			<meta>Feature #379, +1, 1925->1925, Corr: (0.999937,0.999874,1)</meta>
			<overallquality>0.999937</overallquality>
			<charge>1</charge>
			<model name="ProductModel2D">
				<param name="MZ" value="IsotopeModel"></param>
				<param name="MZ:averagines:C" value="0.0443"></param>
				<param name="MZ:averagines:H" value="0.007"></param>
				<param name="MZ:averagines:N" value="0.0037"></param>
				<param name="MZ:averagines:O" value="0.022"></param>
				<param name="MZ:averagines:S" value="0.00037"></param>
				<param name="MZ:charge" value="1"></param>
				<param name="MZ:cutoff" value="0"></param>
				<param name="MZ:intensity_scaling" value="1"></param>
				<param name="MZ:interpolation_step" value="0.1"></param>
				<param name="MZ:isotope:distance" value="1.00049"></param>
				<param name="MZ:isotope:maximum" value="100"></param>
				<param name="MZ:isotope:stdev" value="0.021233"></param>
				<param name="MZ:isotope:trim_right_cutoff" value="0.001"></param>
				<param name="MZ:statistics:mean" value="1541.87"></param>
				<param name="RT" value="EmgModel"></param>
				<param name="RT:bounding_box:max" value="822.075"></param>
				<param name="RT:bounding_box:min" value="570.101"></param>
				<param name="RT:cutoff" value="0"></param>
				<param name="RT:emg:height" value="4.81454e+08"></param>
				<param name="RT:emg:retention" value="732.052"></param>
				<param name="RT:emg:symmetry" value="5.5107"></param>
				<param name="RT:emg:width" value="5.5107"></param>
				<param name="RT:intensity_scaling" value="1"></param>
				<param name="RT:interpolation_step" value="0.1"></param>
				<param name="RT:statistics:mean" value="732.464"></param>
				<param name="RT:statistics:variance" value="818.466"></param>
				<param name="cutoff" value="0"></param>
				<param name="intensity_scaling" value="1"></param>
			</model>
			<convexhull nr="0">
				<hullpoint>
					<hposition dim="0">602.924</hposition>
					<hposition dim="1">1541.7</hposition>
				</hullpoint>
				<hullpoint>
					<hposition dim="0">606.016</hposition>
					<hposition dim="1">1541.68</hposition>
				</hullpoint>
				<hullpoint>
					<hposition dim="0">623.938</hposition>
					<hposition dim="1">1541.67</hposition>
				</hullpoint>
				<hullpoint>
					<hposition dim="0">746.917</hposition>
					<hposition dim="1">1541.66</hposition>
				</hullpoint>
				<hullpoint>
					<hposition dim="0">761.994</hposition>
					<hposition dim="1">1541.66</hposition>
				</hullpoint>
				<hullpoint>
					<hposition dim="0">771.11</hposition>
					<hposition dim="1">1541.67</hposition>
				</hullpoint>
				<hullpoint>
					<hposition dim="0">777.025</hposition>
					<hposition dim="1">1541.67</hposition>
				</hullpoint>
				<hullpoint>
					<hposition dim="0">788.986</hposition>
					<hposition dim="1">1541.69</hposition>
				</hullpoint>
				<hullpoint>
					<hposition dim="0">791.948</hposition>
					<hposition dim="1">1541.69</hposition>
				</hullpoint>
				<hullpoint>
					<hposition dim="0">795.053</hposition>
					<hposition dim="1">1541.7</hposition>
				</hullpoint>
				<hullpoint>
					<hposition dim="0">797.998</hposition>
					<hposition dim="1">1541.71</hposition>
				</hullpoint>
				<hullpoint>
					<hposition dim="0">797.998</hposition>
					<hposition dim="1">1544.75</hposition>
				</hullpoint>
				<hullpoint>
					<hposition dim="0">786.005</hposition>
					<hposition dim="1">1545.71</hposition>
				</hullpoint>
				<hullpoint>
					<hposition dim="0">668.972</hposition>
					<hposition dim="1">1545.73</hposition>
				</hullpoint>
				<hullpoint>
					<hposition dim="0">615.013</hposition>
					<hposition dim="1">1545.72</hposition>
				</hullpoint>
				<hullpoint>
					<hposition dim="0">602.924</hposition>
					<hposition dim="1">1544.75</hposition>
				</hullpoint>
			</convexhull>
		</feature>
		<feature id="36">
			<position dim="0">750.856</position>
			<position dim="1">995.417</position>
			<intensity>4.17061e+09</intensity>
			<quality dim="0">0.999847</quality>
			<quality dim="1">0.941469</quality>
			<meta>Feature #125, +1, 1614->1614, Corr: (0.970658,0.999847,0.941469)</meta>
			<overallquality>0.970658</overallquality>
			<charge>1</charge>
			<model name="ProductModel2D">
				<param name="MZ" value="IsotopeModel"></param>
				<param name="MZ:averagines:C" value="0.0443"></param>
				<param name="MZ:averagines:H" value="0.007"></param>
				<param name="MZ:averagines:N" value="0.0037"></param>
				<param name="MZ:averagines:O" value="0.022"></param>
				<param name="MZ:averagines:S" value="0.00037"></param>
				<param name="MZ:charge" value="1"></param>
				<param name="MZ:cutoff" value="0"></param>
				<param name="MZ:intensity_scaling" value="1"></param>
				<param name="MZ:interpolation_step" value="0.1"></param>
				<param name="MZ:isotope:distance" value="1.00049"></param>
				<param name="MZ:isotope:maximum" value="100"></param>
				<param name="MZ:isotope:stdev" value="0.0169864"></param>
				<param name="MZ:isotope:trim_right_cutoff" value="0.001"></param>
				<param name="MZ:statistics:mean" value="995.306"></param>
				<param name="RT" value="EmgModel"></param>
				<param name="RT:bounding_box:max" value="860.388"></param>
				<param name="RT:bounding_box:min" value="602.844"></param>
				<param name="RT:cutoff" value="0"></param>
				<param name="RT:emg:height" value="6.23053e+07"></param>
				<param name="RT:emg:retention" value="753.007"></param>
				<param name="RT:emg:symmetry" value="5.6762"></param>
				<param name="RT:emg:width" value="5.6762"></param>
				<param name="RT:intensity_scaling" value="1"></param>
				<param name="RT:interpolation_step" value="0.1"></param>
				<param name="RT:statistics:mean" value="750.856"></param>
				<param name="RT:statistics:variance" value="1864.21"></param>
				<param name="cutoff" value="0"></param>
				<param name="intensity_scaling" value="1"></param>
			</model>
			<convexhull nr="0">
				<hullpoint>
					<hposition dim="0">650.956</hposition>
					<hposition dim="1">995.378</hposition>
				</hullpoint>
				<hullpoint>
					<hposition dim="0">657.04</hposition>
					<hposition dim="1">995.357</hposition>
				</hullpoint>
				<hullpoint>
					<hposition dim="0">662.961</hposition>
					<hposition dim="1">995.357</hposition>
				</hullpoint>
				<hullpoint>
					<hposition dim="0">714.047</hposition>
					<hposition dim="1">995.355</hposition>
				</hullpoint>
				<hullpoint>
					<hposition dim="0">803.998</hposition>
					<hposition dim="1">995.355</hposition>
				</hullpoint>
				<hullpoint>
					<hposition dim="0">812.98</hposition>
					<hposition dim="1">995.366</hposition>
				</hullpoint>
				<hullpoint>
					<hposition dim="0">818.988</hposition>
					<hposition dim="1">995.377</hposition>
				</hullpoint>
				<hullpoint>
					<hposition dim="0">822.014</hposition>
					<hposition dim="1">995.391</hposition>
				</hullpoint>
				<hullpoint>
					<hposition dim="0">822.014</hposition>
					<hposition dim="1">998.421</hposition>
				</hullpoint>
				<hullpoint>
					<hposition dim="0">788.986</hposition>
					<hposition dim="1">999.394</hposition>
				</hullpoint>
				<hullpoint>
					<hposition dim="0">782.948</hposition>
					<hposition dim="1">999.405</hposition>
				</hullpoint>
				<hullpoint>
					<hposition dim="0">662.961</hposition>
					<hposition dim="1">999.405</hposition>
				</hullpoint>
				<hullpoint>
					<hposition dim="0">650.956</hposition>
					<hposition dim="1">998.468</hposition>
				</hullpoint>
			</convexhull>
		</feature>
		<feature id="37">
			<position dim="0">758.422</position>
			<position dim="1">1415.51</position>
			<intensity>4.54169e+09</intensity>
			<quality dim="0">0.99976</quality>
			<quality dim="1">1</quality>
			<meta>Feature #300, +1, 1321->1321, Corr: (0.99988,0.99976,1)</meta>
			<overallquality>0.99988</overallquality>
			<charge>1</charge>
			<model name="ProductModel2D">
				<param name="MZ" value="IsotopeModel"></param>
				<param name="MZ:averagines:C" value="0.0443"></param>
				<param name="MZ:averagines:H" value="0.007"></param>
				<param name="MZ:averagines:N" value="0.0037"></param>
				<param name="MZ:averagines:O" value="0.022"></param>
				<param name="MZ:averagines:S" value="0.00037"></param>
				<param name="MZ:charge" value="1"></param>
				<param name="MZ:cutoff" value="0"></param>
				<param name="MZ:intensity_scaling" value="1"></param>
				<param name="MZ:interpolation_step" value="0.1"></param>
				<param name="MZ:isotope:distance" value="1.00049"></param>
				<param name="MZ:isotope:maximum" value="100"></param>
				<param name="MZ:isotope:stdev" value="0.021233"></param>
				<param name="MZ:isotope:trim_right_cutoff" value="0.001"></param>
				<param name="MZ:statistics:mean" value="1415.6"></param>
				<param name="RT" value="EmgModel"></param>
				<param name="RT:bounding_box:max" value="856.069"></param>
				<param name="RT:bounding_box:min" value="618.578"></param>
				<param name="RT:cutoff" value="0"></param>
				<param name="RT:emg:height" value="1.91934e+08"></param>
				<param name="RT:emg:retention" value="764.983"></param>
				<param name="RT:emg:symmetry" value="5.64792"></param>
				<param name="RT:emg:width" value="5.64792"></param>
				<param name="RT:intensity_scaling" value="1"></param>
				<param name="RT:interpolation_step" value="0.1"></param>
				<param name="RT:statistics:mean" value="758.422"></param>
				<param name="RT:statistics:variance" value="1131.75"></param>
				<param name="cutoff" value="0"></param>
				<param name="intensity_scaling" value="1"></param>
			</model>
			<convexhull nr="0">
				<hullpoint>
					<hposition dim="0">662.961</hposition>
					<hposition dim="1">1415.44</hposition>
				</hullpoint>
				<hullpoint>
					<hposition dim="0">764.983</hposition>
					<hposition dim="1">1415.42</hposition>
				</hullpoint>
				<hullpoint>
					<hposition dim="0">786.005</hposition>
					<hposition dim="1">1415.42</hposition>
				</hullpoint>
				<hullpoint>
					<hposition dim="0">831.085</hposition>
					<hposition dim="1">1415.47</hposition>
				</hullpoint>
				<hullpoint>
					<hposition dim="0">831.085</hposition>
					<hposition dim="1">1419.45</hposition>
				</hullpoint>
				<hullpoint>
					<hposition dim="0">753.007</hposition>
					<hposition dim="1">1419.48</hposition>
				</hullpoint>
				<hullpoint>
					<hposition dim="0">701.954</hposition>
					<hposition dim="1">1419.49</hposition>
				</hullpoint>
				<hullpoint>
					<hposition dim="0">662.961</hposition>
					<hposition dim="1">1419.48</hposition>
				</hullpoint>
			</convexhull>
		</feature>
		<feature id="38">
			<position dim="0">763.832</position>
			<position dim="1">446.445</position>
			<intensity>3.56364e+09</intensity>
			<quality dim="0">0.999762</quality>
			<quality dim="1">1</quality>
			<meta>Feature #1, +4, 1933->1933, Corr: (0.999881,0.999762,1)</meta>
			<overallquality>0.999881</overallquality>
			<charge>4</charge>
			<model name="ProductModel2D">
				<param name="MZ" value="IsotopeModel"></param>
				<param name="MZ:averagines:C" value="0.0443"></param>
				<param name="MZ:averagines:H" value="0.007"></param>
				<param name="MZ:averagines:N" value="0.0037"></param>
				<param name="MZ:averagines:O" value="0.022"></param>
				<param name="MZ:averagines:S" value="0.00037"></param>
				<param name="MZ:charge" value="4"></param>
				<param name="MZ:cutoff" value="0"></param>
				<param name="MZ:intensity_scaling" value="1"></param>
				<param name="MZ:interpolation_step" value="0.1"></param>
				<param name="MZ:isotope:distance" value="1.00049"></param>
				<param name="MZ:isotope:maximum" value="100"></param>
				<param name="MZ:isotope:stdev" value="0.0169864"></param>
				<param name="MZ:isotope:trim_right_cutoff" value="0.001"></param>
				<param name="MZ:statistics:mean" value="446.157"></param>
				<param name="RT" value="EmgModel"></param>
				<param name="RT:bounding_box:max" value="840.173"></param>
				<param name="RT:bounding_box:min" value="627.511"></param>
				<param name="RT:cutoff" value="0"></param>
				<param name="RT:emg:height" value="1.17141e+08"></param>
				<param name="RT:emg:retention" value="767.978"></param>
				<param name="RT:emg:symmetry" value="5.43737"></param>
				<param name="RT:emg:width" value="5.43737"></param>
				<param name="RT:intensity_scaling" value="1"></param>
				<param name="RT:interpolation_step" value="0.1"></param>
				<param name="RT:statistics:mean" value="763.832"></param>
				<param name="RT:statistics:variance" value="1367.99"></param>
				<param name="cutoff" value="0"></param>
				<param name="intensity_scaling" value="1"></param>
			</model>
			<convexhull nr="0">
				<hullpoint>
					<hposition dim="0">672.011</hposition>
					<hposition dim="1">446.41</hposition>
				</hullpoint>
				<hullpoint>
					<hposition dim="0">675.016</hposition>
					<hposition dim="1">446.403</hposition>
				</hullpoint>
				<hullpoint>
					<hposition dim="0">683.952</hposition>
					<hposition dim="1">446.392</hposition>
				</hullpoint>
				<hullpoint>
					<hposition dim="0">701.954</hposition>
					<hposition dim="1">446.391</hposition>
				</hullpoint>
				<hullpoint>
					<hposition dim="0">800.961</hposition>
					<hposition dim="1">446.389</hposition>
				</hullpoint>
				<hullpoint>
					<hposition dim="0">809.951</hposition>
					<hposition dim="1">446.393</hposition>
				</hullpoint>
				<hullpoint>
					<hposition dim="0">809.951</hposition>
					<hposition dim="1">447.98</hposition>
				</hullpoint>
				<hullpoint>
					<hposition dim="0">807.019</hposition>
					<hposition dim="1">447.993</hposition>
				</hullpoint>
				<hullpoint>
					<hposition dim="0">782.948</hposition>
					<hposition dim="1">447.993</hposition>
				</hullpoint>
				<hullpoint>
					<hposition dim="0">701.954</hposition>
					<hposition dim="1">447.975</hposition>
				</hullpoint>
				<hullpoint>
					<hposition dim="0">693.024</hposition>
					<hposition dim="1">447.967</hposition>
				</hullpoint>
				<hullpoint>
					<hposition dim="0">672.011</hposition>
					<hposition dim="1">447.716</hposition>
				</hullpoint>
			</convexhull>
		</feature>
		<feature id="39">
			<position dim="0">767.36</position>
			<position dim="1">1107.49</position>
			<intensity>8.31638e+09</intensity>
			<quality dim="0">0.999873</quality>
			<quality dim="1">0.941469</quality>
			<meta>Feature #154, +1, 1850->1850, Corr: (0.970671,0.999873,0.941469)</meta>
			<overallquality>0.970671</overallquality>
			<charge>1</charge>
			<model name="ProductModel2D">
				<param name="MZ" value="IsotopeModel"></param>
				<param name="MZ:averagines:C" value="0.0443"></param>
				<param name="MZ:averagines:H" value="0.007"></param>
				<param name="MZ:averagines:N" value="0.0037"></param>
				<param name="MZ:averagines:O" value="0.022"></param>
				<param name="MZ:averagines:S" value="0.00037"></param>
				<param name="MZ:charge" value="1"></param>
				<param name="MZ:cutoff" value="0"></param>
				<param name="MZ:intensity_scaling" value="1"></param>
				<param name="MZ:interpolation_step" value="0.1"></param>
				<param name="MZ:isotope:distance" value="1.00049"></param>
				<param name="MZ:isotope:maximum" value="100"></param>
				<param name="MZ:isotope:stdev" value="0.0169864"></param>
				<param name="MZ:isotope:trim_right_cutoff" value="0.001"></param>
				<param name="MZ:statistics:mean" value="1107.41"></param>
				<param name="RT" value="EmgModel"></param>
				<param name="RT:bounding_box:max" value="883.957"></param>
				<param name="RT:bounding_box:min" value="606.261"></param>
				<param name="RT:cutoff" value="0"></param>
				<param name="RT:emg:height" value="1.7061e+08"></param>
				<param name="RT:emg:retention" value="777.025"></param>
				<param name="RT:emg:symmetry" value="5.61503"></param>
				<param name="RT:emg:width" value="5.61503"></param>
				<param name="RT:intensity_scaling" value="1"></param>
				<param name="RT:interpolation_step" value="0.1"></param>
				<param name="RT:statistics:mean" value="767.36"></param>
				<param name="RT:statistics:variance" value="1901.79"></param>
				<param name="cutoff" value="0"></param>
				<param name="intensity_scaling" value="1"></param>
			</model>
			<convexhull nr="0">
				<hullpoint>
					<hposition dim="0">660.027</hposition>
					<hposition dim="1">1107.43</hposition>
				</hullpoint>
				<hullpoint>
					<hposition dim="0">662.961</hposition>
					<hposition dim="1">1107.43</hposition>
				</hullpoint>
				<hullpoint>
					<hposition dim="0">681.001</hposition>
					<hposition dim="1">1107.42</hposition>
				</hullpoint>
				<hullpoint>
					<hposition dim="0">720.037</hposition>
					<hposition dim="1">1107.41</hposition>
				</hullpoint>
				<hullpoint>
					<hposition dim="0">818.988</hposition>
					<hposition dim="1">1107.41</hposition>
				</hullpoint>
				<hullpoint>
					<hposition dim="0">840.117</hposition>
					<hposition dim="1">1107.43</hposition>
				</hullpoint>
				<hullpoint>
					<hposition dim="0">848.982</hposition>
					<hposition dim="1">1107.44</hposition>
				</hullpoint>
				<hullpoint>
					<hposition dim="0">848.982</hposition>
					<hposition dim="1">1109.52</hposition>
				</hullpoint>
				<hullpoint>
					<hposition dim="0">845.951</hposition>
					<hposition dim="1">1110.5</hposition>
				</hullpoint>
				<hullpoint>
					<hposition dim="0">803.998</hposition>
					<hposition dim="1">1111.44</hposition>
				</hullpoint>
				<hullpoint>
					<hposition dim="0">764.983</hposition>
					<hposition dim="1">1111.46</hposition>
				</hullpoint>
				<hullpoint>
					<hposition dim="0">738.043</hposition>
					<hposition dim="1">1111.47</hposition>
				</hullpoint>
				<hullpoint>
					<hposition dim="0">695.98</hposition>
					<hposition dim="1">1111.47</hposition>
				</hullpoint>
				<hullpoint>
					<hposition dim="0">689.976</hposition>
					<hposition dim="1">1111.46</hposition>
				</hullpoint>
				<hullpoint>
					<hposition dim="0">660.027</hposition>
					<hposition dim="1">1110.53</hposition>
				</hullpoint>
			</convexhull>
		</feature>
		<feature id="40">
			<position dim="0">777.835</position>
			<position dim="1">1160.61</position>
			<intensity>5.78817e+09</intensity>
			<quality dim="0">0.999909</quality>
			<quality dim="1">0.941469</quality>
			<meta>Feature #163, +1, 2058->2058, Corr: (0.970689,0.999909,0.941469)</meta>
			<overallquality>0.970689</overallquality>
			<charge>1</charge>
			<model name="ProductModel2D">
				<param name="MZ" value="IsotopeModel"></param>
				<param name="MZ:averagines:C" value="0.0443"></param>
				<param name="MZ:averagines:H" value="0.007"></param>
				<param name="MZ:averagines:N" value="0.0037"></param>
				<param name="MZ:averagines:O" value="0.022"></param>
				<param name="MZ:averagines:S" value="0.00037"></param>
				<param name="MZ:charge" value="1"></param>
				<param name="MZ:cutoff" value="0"></param>
				<param name="MZ:intensity_scaling" value="1"></param>
				<param name="MZ:interpolation_step" value="0.1"></param>
				<param name="MZ:isotope:distance" value="1.00049"></param>
				<param name="MZ:isotope:maximum" value="100"></param>
				<param name="MZ:isotope:stdev" value="0.021233"></param>
				<param name="MZ:isotope:trim_right_cutoff" value="0.001"></param>
				<param name="MZ:statistics:mean" value="1160.54"></param>
				<param name="RT" value="EmgModel"></param>
				<param name="RT:bounding_box:max" value="992.63"></param>
				<param name="RT:bounding_box:min" value="670.477"></param>
				<param name="RT:cutoff" value="0"></param>
				<param name="RT:emg:height" value="1.67435e+08"></param>
				<param name="RT:emg:retention" value="761.994"></param>
				<param name="RT:emg:symmetry" value="2.99746"></param>
				<param name="RT:emg:width" value="2.99746"></param>
				<param name="RT:intensity_scaling" value="1"></param>
				<param name="RT:interpolation_step" value="0.1"></param>
				<param name="RT:statistics:mean" value="777.835"></param>
				<param name="RT:statistics:variance" value="2141.18"></param>
				<param name="cutoff" value="0"></param>
				<param name="intensity_scaling" value="1"></param>
			</model>
			<convexhull nr="0">
				<hullpoint>
					<hposition dim="0">704.982</hposition>
					<hposition dim="1">1160.57</hposition>
				</hullpoint>
				<hullpoint>
					<hposition dim="0">708.061</hposition>
					<hposition dim="1">1160.56</hposition>
				</hullpoint>
				<hullpoint>
					<hposition dim="0">711.089</hposition>
					<hposition dim="1">1160.55</hposition>
				</hullpoint>
				<hullpoint>
					<hposition dim="0">723.031</hposition>
					<hposition dim="1">1160.54</hposition>
				</hullpoint>
				<hullpoint>
					<hposition dim="0">728.969</hposition>
					<hposition dim="1">1160.53</hposition>
				</hullpoint>
				<hullpoint>
					<hposition dim="0">764.983</hposition>
					<hposition dim="1">1160.53</hposition>
				</hullpoint>
				<hullpoint>
					<hposition dim="0">900.076</hposition>
					<hposition dim="1">1160.54</hposition>
				</hullpoint>
				<hullpoint>
					<hposition dim="0">918.056</hposition>
					<hposition dim="1">1160.55</hposition>
				</hullpoint>
				<hullpoint>
					<hposition dim="0">932.885</hposition>
					<hposition dim="1">1160.57</hposition>
				</hullpoint>
				<hullpoint>
					<hposition dim="0">932.885</hposition>
					<hposition dim="1">1163.62</hposition>
				</hullpoint>
				<hullpoint>
					<hposition dim="0">857.997</hposition>
					<hposition dim="1">1164.59</hposition>
				</hullpoint>
				<hullpoint>
					<hposition dim="0">761.994</hposition>
					<hposition dim="1">1164.6</hposition>
				</hullpoint>
				<hullpoint>
					<hposition dim="0">717.002</hposition>
					<hposition dim="1">1164.57</hposition>
				</hullpoint>
				<hullpoint>
					<hposition dim="0">704.982</hposition>
					<hposition dim="1">1163.63</hposition>
				</hullpoint>
			</convexhull>
		</feature>
		<feature id="41">
			<position dim="0">812.661</position>
			<position dim="1">1416.55</position>
			<intensity>2.59859e+08</intensity>
			<quality dim="0">0.995415</quality>
			<quality dim="1">1</quality>
			<meta>Feature #299, +1, 150->150, Corr: (0.997707,0.995415,1)</meta>
			<overallquality>0.997707</overallquality>
			<charge>1</charge>
			<model name="ProductModel2D">
				<param name="MZ" value="IsotopeModel"></param>
				<param name="MZ:averagines:C" value="0.0443"></param>
				<param name="MZ:averagines:H" value="0.007"></param>
				<param name="MZ:averagines:N" value="0.0037"></param>
				<param name="MZ:averagines:O" value="0.022"></param>
				<param name="MZ:averagines:S" value="0.00037"></param>
				<param name="MZ:charge" value="1"></param>
				<param name="MZ:cutoff" value="0"></param>
				<param name="MZ:intensity_scaling" value="1"></param>
				<param name="MZ:interpolation_step" value="0.1"></param>
				<param name="MZ:isotope:distance" value="1.00049"></param>
				<param name="MZ:isotope:maximum" value="100"></param>
				<param name="MZ:isotope:stdev" value="0.021233"></param>
				<param name="MZ:isotope:trim_right_cutoff" value="0.001"></param>
				<param name="MZ:statistics:mean" value="1416.71"></param>
				<param name="RT" value="EmgModel"></param>
				<param name="RT:bounding_box:max" value="881.005"></param>
				<param name="RT:bounding_box:min" value="787.106"></param>
				<param name="RT:cutoff" value="0"></param>
				<param name="RT:emg:height" value="3.45172e+07"></param>
				<param name="RT:emg:retention" value="800.961"></param>
				<param name="RT:emg:symmetry" value="18.2257"></param>
				<param name="RT:emg:width" value="18.2257"></param>
				<param name="RT:intensity_scaling" value="1"></param>
				<param name="RT:interpolation_step" value="0.1"></param>
				<param name="RT:statistics:mean" value="812.661"></param>
				<param name="RT:statistics:variance" value="285.159"></param>
				<param name="cutoff" value="0"></param>
				<param name="intensity_scaling" value="1"></param>
			</model>
			<convexhull nr="0">
				<hullpoint>
					<hposition dim="0">797.998</hposition>
					<hposition dim="1">1414.54</hposition>
				</hullpoint>
				<hullpoint>
					<hposition dim="0">800.961</hposition>
					<hposition dim="1">1414.53</hposition>
				</hullpoint>
				<hullpoint>
					<hposition dim="0">845.951</hposition>
					<hposition dim="1">1414.56</hposition>
				</hullpoint>
				<hullpoint>
					<hposition dim="0">854.964</hposition>
					<hposition dim="1">1415.45</hposition>
				</hullpoint>
				<hullpoint>
					<hposition dim="0">854.964</hposition>
					<hposition dim="1">1418.52</hposition>
				</hullpoint>
				<hullpoint>
					<hposition dim="0">852.05</hposition>
					<hposition dim="1">1419.49</hposition>
				</hullpoint>
				<hullpoint>
					<hposition dim="0">797.998</hposition>
					<hposition dim="1">1418.54</hposition>
				</hullpoint>
			</convexhull>
		</feature>
		<feature id="42">
			<position dim="0">820.414</position>
			<position dim="1">1411.56</position>
			<intensity>6.24457e+09</intensity>
			<quality dim="0">0.99868</quality>
			<quality dim="1">1</quality>
			<meta>Feature #297, +1, 654->654, Corr: (0.99934,0.99868,1)</meta>
			<overallquality>0.99934</overallquality>
			<charge>1</charge>
			<model name="ProductModel2D">
				<param name="MZ" value="IsotopeModel"></param>
				<param name="MZ:averagines:C" value="0.0443"></param>
				<param name="MZ:averagines:H" value="0.007"></param>
				<param name="MZ:averagines:N" value="0.0037"></param>
				<param name="MZ:averagines:O" value="0.022"></param>
				<param name="MZ:averagines:S" value="0.00037"></param>
				<param name="MZ:charge" value="1"></param>
				<param name="MZ:cutoff" value="0"></param>
				<param name="MZ:intensity_scaling" value="1"></param>
				<param name="MZ:interpolation_step" value="0.1"></param>
				<param name="MZ:isotope:distance" value="1.00049"></param>
				<param name="MZ:isotope:maximum" value="100"></param>
				<param name="MZ:isotope:stdev" value="0.021233"></param>
				<param name="MZ:isotope:trim_right_cutoff" value="0.001"></param>
				<param name="MZ:statistics:mean" value="1411.62"></param>
				<param name="RT" value="EmgModel"></param>
				<param name="RT:bounding_box:max" value="861.898"></param>
				<param name="RT:bounding_box:min" value="783.41"></param>
				<param name="RT:cutoff" value="0"></param>
				<param name="RT:emg:height" value="6.67097e+08"></param>
				<param name="RT:emg:retention" value="818.988"></param>
				<param name="RT:emg:symmetry" value="1.38133"></param>
				<param name="RT:emg:width" value="1.38133"></param>
				<param name="RT:intensity_scaling" value="1"></param>
				<param name="RT:interpolation_step" value="0.1"></param>
				<param name="RT:statistics:mean" value="820.414"></param>
				<param name="RT:statistics:variance" value="114.925"></param>
				<param name="cutoff" value="0"></param>
				<param name="intensity_scaling" value="1"></param>
			</model>
			<convexhull nr="0">
				<hullpoint>
					<hposition dim="0">795.053</hposition>
					<hposition dim="1">1411.51</hposition>
				</hullpoint>
				<hullpoint>
					<hposition dim="0">797.998</hposition>
					<hposition dim="1">1411.5</hposition>
				</hullpoint>
				<hullpoint>
					<hposition dim="0">803.998</hposition>
					<hposition dim="1">1411.48</hposition>
				</hullpoint>
				<hullpoint>
					<hposition dim="0">827.923</hposition>
					<hposition dim="1">1411.47</hposition>
				</hullpoint>
				<hullpoint>
					<hposition dim="0">845.951</hposition>
					<hposition dim="1">1411.49</hposition>
				</hullpoint>
				<hullpoint>
					<hposition dim="0">848.982</hposition>
					<hposition dim="1">1411.5</hposition>
				</hullpoint>
				<hullpoint>
					<hposition dim="0">852.05</hposition>
					<hposition dim="1">1411.52</hposition>
				</hullpoint>
				<hullpoint>
					<hposition dim="0">852.05</hposition>
					<hposition dim="1">1415.54</hposition>
				</hullpoint>
				<hullpoint>
					<hposition dim="0">795.053</hposition>
					<hposition dim="1">1415.54</hposition>
				</hullpoint>
			</convexhull>
		</feature>
		<feature id="43">
			<position dim="0">849.71</position>
			<position dim="1">1087.62</position>
			<intensity>6.97454e+09</intensity>
			<quality dim="0">0.999865</quality>
			<quality dim="1">0.941469</quality>
			<meta>Feature #150, +1, 1764->1764, Corr: (0.970667,0.999865,0.941469)</meta>
			<overallquality>0.970667</overallquality>
			<charge>1</charge>
			<model name="ProductModel2D">
				<param name="MZ" value="IsotopeModel"></param>
				<param name="MZ:averagines:C" value="0.0443"></param>
				<param name="MZ:averagines:H" value="0.007"></param>
				<param name="MZ:averagines:N" value="0.0037"></param>
				<param name="MZ:averagines:O" value="0.022"></param>
				<param name="MZ:averagines:S" value="0.00037"></param>
				<param name="MZ:charge" value="1"></param>
				<param name="MZ:cutoff" value="0"></param>
				<param name="MZ:intensity_scaling" value="1"></param>
				<param name="MZ:interpolation_step" value="0.1"></param>
				<param name="MZ:isotope:distance" value="1.00049"></param>
				<param name="MZ:isotope:maximum" value="100"></param>
				<param name="MZ:isotope:stdev" value="0.021233"></param>
				<param name="MZ:isotope:trim_right_cutoff" value="0.001"></param>
				<param name="MZ:statistics:mean" value="1087.54"></param>
				<param name="RT" value="EmgModel"></param>
				<param name="RT:bounding_box:max" value="972.553"></param>
				<param name="RT:bounding_box:min" value="701.282"></param>
				<param name="RT:cutoff" value="0"></param>
				<param name="RT:emg:height" value="2.57911e+08"></param>
				<param name="RT:emg:retention" value="852.05"></param>
				<param name="RT:emg:symmetry" value="5.79192"></param>
				<param name="RT:emg:width" value="5.79192"></param>
				<param name="RT:intensity_scaling" value="1"></param>
				<param name="RT:interpolation_step" value="0.1"></param>
				<param name="RT:statistics:mean" value="849.71"></param>
				<param name="RT:statistics:variance" value="1942.65"></param>
				<param name="cutoff" value="0"></param>
				<param name="intensity_scaling" value="1"></param>
			</model>
			<convexhull nr="0">
				<hullpoint>
					<hposition dim="0">749.975</hposition>
					<hposition dim="1">1087.58</hposition>
				</hullpoint>
				<hullpoint>
					<hposition dim="0">756.004</hposition>
					<hposition dim="1">1087.57</hposition>
				</hullpoint>
				<hullpoint>
					<hposition dim="0">840.117</hposition>
					<hposition dim="1">1087.55</hposition>
				</hullpoint>
				<hullpoint>
					<hposition dim="0">893.984</hposition>
					<hposition dim="1">1087.55</hposition>
				</hullpoint>
				<hullpoint>
					<hposition dim="0">921.041</hposition>
					<hposition dim="1">1087.56</hposition>
				</hullpoint>
				<hullpoint>
					<hposition dim="0">930.003</hposition>
					<hposition dim="1">1087.58</hposition>
				</hullpoint>
				<hullpoint>
					<hposition dim="0">932.885</hposition>
					<hposition dim="1">1087.59</hposition>
				</hullpoint>
				<hullpoint>
					<hposition dim="0">932.885</hposition>
					<hposition dim="1">1089.67</hposition>
				</hullpoint>
				<hullpoint>
					<hposition dim="0">930.003</hposition>
					<hposition dim="1">1090.65</hposition>
				</hullpoint>
				<hullpoint>
					<hposition dim="0">909.019</hposition>
					<hposition dim="1">1091.6</hposition>
				</hullpoint>
				<hullpoint>
					<hposition dim="0">845.951</hposition>
					<hposition dim="1">1091.61</hposition>
				</hullpoint>
				<hullpoint>
					<hposition dim="0">759.046</hposition>
					<hposition dim="1">1091.62</hposition>
				</hullpoint>
				<hullpoint>
					<hposition dim="0">749.975</hposition>
					<hposition dim="1">1090.67</hposition>
				</hullpoint>
			</convexhull>
		</feature>
		<feature id="44">
			<position dim="0">851.097</position>
			<position dim="1">2151.92</position>
			<intensity>1.48137e+08</intensity>
			<quality dim="0">0.985592</quality>
			<quality dim="1">0.963624</quality>
			<meta>Feature #673, +1, 57->57, Corr: (0.974608,0.985592,0.963624)</meta>
			<overallquality>0.974608</overallquality>
			<charge>1</charge>
			<model name="ProductModel2D">
				<param name="MZ" value="IsotopeModel"></param>
				<param name="MZ:averagines:C" value="0.0443"></param>
				<param name="MZ:averagines:H" value="0.007"></param>
				<param name="MZ:averagines:N" value="0.0037"></param>
				<param name="MZ:averagines:O" value="0.022"></param>
				<param name="MZ:averagines:S" value="0.00037"></param>
				<param name="MZ:charge" value="1"></param>
				<param name="MZ:cutoff" value="0"></param>
				<param name="MZ:intensity_scaling" value="1"></param>
				<param name="MZ:interpolation_step" value="0.1"></param>
				<param name="MZ:isotope:distance" value="1.00049"></param>
				<param name="MZ:isotope:maximum" value="100"></param>
				<param name="MZ:isotope:stdev" value="0.0169864"></param>
				<param name="MZ:isotope:trim_right_cutoff" value="0.001"></param>
				<param name="MZ:statistics:mean" value="2152.12"></param>
				<param name="RT" value="EmgModel"></param>
				<param name="RT:bounding_box:max" value="939.265"></param>
				<param name="RT:bounding_box:min" value="811.59"></param>
				<param name="RT:cutoff" value="0"></param>
				<param name="RT:emg:height" value="3.36565e+07"></param>
				<param name="RT:emg:retention" value="827.923"></param>
				<param name="RT:emg:symmetry" value="10"></param>
				<param name="RT:emg:width" value="10"></param>
				<param name="RT:intensity_scaling" value="1"></param>
				<param name="RT:interpolation_step" value="0.1"></param>
				<param name="RT:statistics:mean" value="851.097"></param>
				<param name="RT:statistics:variance" value="563.497"></param>
				<param name="cutoff" value="0"></param>
				<param name="intensity_scaling" value="1"></param>
			</model>
			<convexhull nr="0">
				<hullpoint>
					<hposition dim="0">827.923</hposition>
					<hposition dim="1">2151.88</hposition>
				</hullpoint>
				<hullpoint>
					<hposition dim="0">857.997</hposition>
					<hposition dim="1">2151.88</hposition>
				</hullpoint>
				<hullpoint>
					<hposition dim="0">897.024</hposition>
					<hposition dim="1">2151.89</hposition>
				</hullpoint>
				<hullpoint>
					<hposition dim="0">905.982</hposition>
					<hposition dim="1">2151.9</hposition>
				</hullpoint>
				<hullpoint>
					<hposition dim="0">905.982</hposition>
					<hposition dim="1">2155.9</hposition>
				</hullpoint>
				<hullpoint>
					<hposition dim="0">840.117</hposition>
					<hposition dim="1">2155.9</hposition>
				</hullpoint>
				<hullpoint>
					<hposition dim="0">827.923</hposition>
					<hposition dim="1">2155.87</hposition>
				</hullpoint>
			</convexhull>
		</feature>
		<feature id="45">
			<position dim="0">855.431</position>
			<position dim="1">2150.89</position>
			<intensity>4.03775e+09</intensity>
			<quality dim="0">0.999789</quality>
			<quality dim="1">0.941469</quality>
			<meta>Feature #672, +1, 1420->1420, Corr: (0.970629,0.999789,0.941469)</meta>
			<overallquality>0.970629</overallquality>
			<charge>1</charge>
			<model name="ProductModel2D">
				<param name="MZ" value="IsotopeModel"></param>
				<param name="MZ:averagines:C" value="0.0443"></param>
				<param name="MZ:averagines:H" value="0.007"></param>
				<param name="MZ:averagines:N" value="0.0037"></param>
				<param name="MZ:averagines:O" value="0.022"></param>
				<param name="MZ:averagines:S" value="0.00037"></param>
				<param name="MZ:charge" value="1"></param>
				<param name="MZ:cutoff" value="0"></param>
				<param name="MZ:intensity_scaling" value="1"></param>
				<param name="MZ:interpolation_step" value="0.1"></param>
				<param name="MZ:isotope:distance" value="1.00049"></param>
				<param name="MZ:isotope:maximum" value="100"></param>
				<param name="MZ:isotope:stdev" value="0.0169864"></param>
				<param name="MZ:isotope:trim_right_cutoff" value="0.001"></param>
				<param name="MZ:statistics:mean" value="2151.29"></param>
				<param name="RT" value="EmgModel"></param>
				<param name="RT:bounding_box:max" value="997.631"></param>
				<param name="RT:bounding_box:min" value="789.575"></param>
				<param name="RT:cutoff" value="0"></param>
				<param name="RT:emg:height" value="2.37123e+08"></param>
				<param name="RT:emg:retention" value="843.094"></param>
				<param name="RT:emg:symmetry" value="5.06277"></param>
				<param name="RT:emg:width" value="5.06277"></param>
				<param name="RT:intensity_scaling" value="1"></param>
				<param name="RT:interpolation_step" value="0.1"></param>
				<param name="RT:statistics:mean" value="855.431"></param>
				<param name="RT:statistics:variance" value="799.643"></param>
				<param name="cutoff" value="0"></param>
				<param name="intensity_scaling" value="1"></param>
			</model>
			<convexhull nr="0">
				<hullpoint>
					<hposition dim="0">809.951</hposition>
					<hposition dim="1">2150.86</hposition>
				</hullpoint>
				<hullpoint>
					<hposition dim="0">815.894</hposition>
					<hposition dim="1">2150.84</hposition>
				</hullpoint>
				<hullpoint>
					<hposition dim="0">836.99</hposition>
					<hposition dim="1">2150.83</hposition>
				</hullpoint>
				<hullpoint>
					<hposition dim="0">900.076</hposition>
					<hposition dim="1">2150.84</hposition>
				</hullpoint>
				<hullpoint>
					<hposition dim="0">923.981</hposition>
					<hposition dim="1">2150.84</hposition>
				</hullpoint>
				<hullpoint>
					<hposition dim="0">960.019</hposition>
					<hposition dim="1">2150.87</hposition>
				</hullpoint>
				<hullpoint>
					<hposition dim="0">960.019</hposition>
					<hposition dim="1">2153.93</hposition>
				</hullpoint>
				<hullpoint>
					<hposition dim="0">950.946</hposition>
					<hposition dim="1">2154.91</hposition>
				</hullpoint>
				<hullpoint>
					<hposition dim="0">809.951</hposition>
					<hposition dim="1">2154.91</hposition>
				</hullpoint>
			</convexhull>
		</feature>
		<feature id="46">
			<position dim="0">859.311</position>
			<position dim="1">1684.62</position>
			<intensity>2.97156e+08</intensity>
			<quality dim="0">0.992131</quality>
			<quality dim="1">0.963624</quality>
			<meta>Feature #470, +1, 77->77, Corr: (0.977878,0.992131,0.963624)</meta>
			<overallquality>0.977878</overallquality>
			<charge>1</charge>
			<model name="ProductModel2D">
				<param name="MZ" value="IsotopeModel"></param>
				<param name="MZ:averagines:C" value="0.0443"></param>
				<param name="MZ:averagines:H" value="0.007"></param>
				<param name="MZ:averagines:N" value="0.0037"></param>
				<param name="MZ:averagines:O" value="0.022"></param>
				<param name="MZ:averagines:S" value="0.00037"></param>
				<param name="MZ:charge" value="1"></param>
				<param name="MZ:cutoff" value="0"></param>
				<param name="MZ:intensity_scaling" value="1"></param>
				<param name="MZ:interpolation_step" value="0.1"></param>
				<param name="MZ:isotope:distance" value="1.00049"></param>
				<param name="MZ:isotope:maximum" value="100"></param>
				<param name="MZ:isotope:stdev" value="0.0169864"></param>
				<param name="MZ:isotope:trim_right_cutoff" value="0.001"></param>
				<param name="MZ:statistics:mean" value="1684.61"></param>
				<param name="RT" value="EmgModel"></param>
				<param name="RT:bounding_box:max" value="904.702"></param>
				<param name="RT:bounding_box:min" value="816.56"></param>
				<param name="RT:cutoff" value="0"></param>
				<param name="RT:emg:height" value="5.09316e+07"></param>
				<param name="RT:emg:retention" value="852.05"></param>
				<param name="RT:emg:symmetry" value="1.9914"></param>
				<param name="RT:emg:width" value="1.9914"></param>
				<param name="RT:intensity_scaling" value="1"></param>
				<param name="RT:interpolation_step" value="0.1"></param>
				<param name="RT:statistics:mean" value="859.311"></param>
				<param name="RT:statistics:variance" value="292.781"></param>
				<param name="cutoff" value="0"></param>
				<param name="intensity_scaling" value="1"></param>
			</model>
			<convexhull nr="0">
				<hullpoint>
					<hposition dim="0">834.037</hposition>
					<hposition dim="1">1684.62</hposition>
				</hullpoint>
				<hullpoint>
					<hposition dim="0">836.99</hposition>
					<hposition dim="1">1684.61</hposition>
				</hullpoint>
				<hullpoint>
					<hposition dim="0">845.951</hposition>
					<hposition dim="1">1684.61</hposition>
				</hullpoint>
				<hullpoint>
					<hposition dim="0">861.072</hposition>
					<hposition dim="1">1684.6</hposition>
				</hullpoint>
				<hullpoint>
					<hposition dim="0">876.075</hposition>
					<hposition dim="1">1684.62</hposition>
				</hullpoint>
				<hullpoint>
					<hposition dim="0">887.921</hposition>
					<hposition dim="1">1684.64</hposition>
				</hullpoint>
				<hullpoint>
					<hposition dim="0">887.921</hposition>
					<hposition dim="1">1688.63</hposition>
				</hullpoint>
				<hullpoint>
					<hposition dim="0">834.037</hposition>
					<hposition dim="1">1688.62</hposition>
				</hullpoint>
			</convexhull>
		</feature>
		<feature id="47">
			<position dim="0">879.972</position>
			<position dim="1">2294.52</position>
			<intensity>7.6445e+09</intensity>
			<quality dim="0">0.999887</quality>
			<quality dim="1">1</quality>
			<meta>Feature #723, +2, 3646->3646, Corr: (0.999944,0.999887,1)</meta>
			<overallquality>0.999944</overallquality>
			<charge>2</charge>
			<model name="ProductModel2D">
				<param name="MZ" value="IsotopeModel"></param>
				<param name="MZ:averagines:C" value="0.0443"></param>
				<param name="MZ:averagines:H" value="0.007"></param>
				<param name="MZ:averagines:N" value="0.0037"></param>
				<param name="MZ:averagines:O" value="0.022"></param>
				<param name="MZ:averagines:S" value="0.00037"></param>
				<param name="MZ:charge" value="2"></param>
				<param name="MZ:cutoff" value="0"></param>
				<param name="MZ:intensity_scaling" value="1"></param>
				<param name="MZ:interpolation_step" value="0.1"></param>
				<param name="MZ:isotope:distance" value="1.00049"></param>
				<param name="MZ:isotope:maximum" value="100"></param>
				<param name="MZ:isotope:stdev" value="0.021233"></param>
				<param name="MZ:isotope:trim_right_cutoff" value="0.001"></param>
				<param name="MZ:statistics:mean" value="2295.26"></param>
				<param name="RT" value="EmgModel"></param>
				<param name="RT:bounding_box:max" value="1081.28"></param>
				<param name="RT:bounding_box:min" value="780.182"></param>
				<param name="RT:cutoff" value="0"></param>
				<param name="RT:emg:height" value="3.67502e+08"></param>
				<param name="RT:emg:retention" value="866.953"></param>
				<param name="RT:emg:symmetry" value="2.8423"></param>
				<param name="RT:emg:width" value="2.8423"></param>
				<param name="RT:intensity_scaling" value="1"></param>
				<param name="RT:interpolation_step" value="0.1"></param>
				<param name="RT:statistics:mean" value="879.972"></param>
				<param name="RT:statistics:variance" value="1613.07"></param>
				<param name="cutoff" value="0"></param>
				<param name="intensity_scaling" value="1"></param>
			</model>
			<convexhull nr="0">
				<hullpoint>
					<hposition dim="0">809.951</hposition>
					<hposition dim="1">2294.47</hposition>
				</hullpoint>
				<hullpoint>
					<hposition dim="0">818.988</hposition>
					<hposition dim="1">2294.45</hposition>
				</hullpoint>
				<hullpoint>
					<hposition dim="0">836.99</hposition>
					<hposition dim="1">2294.44</hposition>
				</hullpoint>
				<hullpoint>
					<hposition dim="0">863.991</hposition>
					<hposition dim="1">2294.44</hposition>
				</hullpoint>
				<hullpoint>
					<hposition dim="0">987.003</hposition>
					<hposition dim="1">2294.46</hposition>
				</hullpoint>
				<hullpoint>
					<hposition dim="0">1011.02</hposition>
					<hposition dim="1">2294.47</hposition>
				</hullpoint>
				<hullpoint>
					<hposition dim="0">1020.04</hposition>
					<hposition dim="1">2294.47</hposition>
				</hullpoint>
				<hullpoint>
					<hposition dim="0">1028.97</hposition>
					<hposition dim="1">2294.48</hposition>
				</hullpoint>
				<hullpoint>
					<hposition dim="0">1028.97</hposition>
					<hposition dim="1">2297.53</hposition>
				</hullpoint>
				<hullpoint>
					<hposition dim="0">1023.03</hposition>
					<hposition dim="1">2298.01</hposition>
				</hullpoint>
				<hullpoint>
					<hposition dim="0">999.004</hposition>
					<hposition dim="1">2298.5</hposition>
				</hullpoint>
				<hullpoint>
					<hposition dim="0">990.015</hposition>
					<hposition dim="1">2298.53</hposition>
				</hullpoint>
				<hullpoint>
					<hposition dim="0">824.989</hposition>
					<hposition dim="1">2298.5</hposition>
				</hullpoint>
				<hullpoint>
					<hposition dim="0">809.951</hposition>
					<hposition dim="1">2298.03</hposition>
				</hullpoint>
			</convexhull>
		</feature>
		<feature id="48">
			<position dim="0">880.238</position>
			<position dim="1">1683.63</position>
			<intensity>7.00523e+09</intensity>
			<quality dim="0">0.99992</quality>
			<quality dim="1">0.941469</quality>
			<meta>Feature #469, +1, 2271->2271, Corr: (0.970694,0.99992,0.941469)</meta>
			<overallquality>0.970694</overallquality>
			<charge>1</charge>
			<model name="ProductModel2D">
				<param name="MZ" value="IsotopeModel"></param>
				<param name="MZ:averagines:C" value="0.0443"></param>
				<param name="MZ:averagines:H" value="0.007"></param>
				<param name="MZ:averagines:N" value="0.0037"></param>
				<param name="MZ:averagines:O" value="0.022"></param>
				<param name="MZ:averagines:S" value="0.00037"></param>
				<param name="MZ:charge" value="1"></param>
				<param name="MZ:cutoff" value="0"></param>
				<param name="MZ:intensity_scaling" value="1"></param>
				<param name="MZ:interpolation_step" value="0.1"></param>
				<param name="MZ:isotope:distance" value="1.00049"></param>
				<param name="MZ:isotope:maximum" value="100"></param>
				<param name="MZ:isotope:stdev" value="0.0169864"></param>
				<param name="MZ:isotope:trim_right_cutoff" value="0.001"></param>
				<param name="MZ:statistics:mean" value="1683.83"></param>
				<param name="RT" value="EmgModel"></param>
				<param name="RT:bounding_box:max" value="1112.51"></param>
				<param name="RT:bounding_box:min" value="776.086"></param>
				<param name="RT:cutoff" value="0"></param>
				<param name="RT:emg:height" value="2.96367e+08"></param>
				<param name="RT:emg:retention" value="863.991"></param>
				<param name="RT:emg:symmetry" value="5.17453"></param>
				<param name="RT:emg:width" value="5.17453"></param>
				<param name="RT:intensity_scaling" value="1"></param>
				<param name="RT:interpolation_step" value="0.1"></param>
				<param name="RT:statistics:mean" value="880.238"></param>
				<param name="RT:statistics:variance" value="1929.52"></param>
				<param name="cutoff" value="0"></param>
				<param name="intensity_scaling" value="1"></param>
			</model>
			<convexhull nr="0">
				<hullpoint>
					<hposition dim="0">807.019</hposition>
					<hposition dim="1">1683.59</hposition>
				</hullpoint>
				<hullpoint>
					<hposition dim="0">812.98</hposition>
					<hposition dim="1">1683.57</hposition>
				</hullpoint>
				<hullpoint>
					<hposition dim="0">815.894</hposition>
					<hposition dim="1">1683.57</hposition>
				</hullpoint>
				<hullpoint>
					<hposition dim="0">834.037</hposition>
					<hposition dim="1">1683.56</hposition>
				</hullpoint>
				<hullpoint>
					<hposition dim="0">866.953</hposition>
					<hposition dim="1">1683.55</hposition>
				</hullpoint>
				<hullpoint>
					<hposition dim="0">987.003</hposition>
					<hposition dim="1">1683.55</hposition>
				</hullpoint>
				<hullpoint>
					<hposition dim="0">1025.93</hposition>
					<hposition dim="1">1683.57</hposition>
				</hullpoint>
				<hullpoint>
					<hposition dim="0">1053.02</hposition>
					<hposition dim="1">1683.59</hposition>
				</hullpoint>
				<hullpoint>
					<hposition dim="0">1053.02</hposition>
					<hposition dim="1">1686.62</hposition>
				</hullpoint>
				<hullpoint>
					<hposition dim="0">1028.97</hposition>
					<hposition dim="1">1687.62</hposition>
				</hullpoint>
				<hullpoint>
					<hposition dim="0">1020.04</hposition>
					<hposition dim="1">1687.63</hposition>
				</hullpoint>
				<hullpoint>
					<hposition dim="0">950.946</hposition>
					<hposition dim="1">1687.63</hposition>
				</hullpoint>
				<hullpoint>
					<hposition dim="0">885.028</hposition>
					<hposition dim="1">1687.63</hposition>
				</hullpoint>
				<hullpoint>
					<hposition dim="0">812.98</hposition>
					<hposition dim="1">1687.61</hposition>
				</hullpoint>
				<hullpoint>
					<hposition dim="0">807.019</hposition>
					<hposition dim="1">1686.65</hposition>
				</hullpoint>
			</convexhull>
		</feature>
		<feature id="49">
			<position dim="0">880.341</position>
			<position dim="1">1186.71</position>
			<intensity>6.89205e+09</intensity>
			<quality dim="0">0.999947</quality>
			<quality dim="1">0.941469</quality>
			<meta>Feature #178, +1, 2614->2614, Corr: (0.970708,0.999947,0.941469)</meta>
			<overallquality>0.970708</overallquality>
			<charge>1</charge>
			<model name="ProductModel2D">
				<param name="MZ" value="IsotopeModel"></param>
				<param name="MZ:averagines:C" value="0.0443"></param>
				<param name="MZ:averagines:H" value="0.007"></param>
				<param name="MZ:averagines:N" value="0.0037"></param>
				<param name="MZ:averagines:O" value="0.022"></param>
				<param name="MZ:averagines:S" value="0.00037"></param>
				<param name="MZ:charge" value="1"></param>
				<param name="MZ:cutoff" value="0"></param>
				<param name="MZ:intensity_scaling" value="1"></param>
				<param name="MZ:interpolation_step" value="0.1"></param>
				<param name="MZ:isotope:distance" value="1.00049"></param>
				<param name="MZ:isotope:maximum" value="100"></param>
				<param name="MZ:isotope:stdev" value="0.021233"></param>
				<param name="MZ:isotope:trim_right_cutoff" value="0.001"></param>
				<param name="MZ:statistics:mean" value="1186.69"></param>
				<param name="RT" value="EmgModel"></param>
				<param name="RT:bounding_box:max" value="1165.23"></param>
				<param name="RT:bounding_box:min" value="733.044"></param>
				<param name="RT:cutoff" value="0"></param>
				<param name="RT:emg:height" value="1.74278e+08"></param>
				<param name="RT:emg:retention" value="857.997"></param>
				<param name="RT:emg:symmetry" value="2.8466"></param>
				<param name="RT:emg:width" value="2.8466"></param>
				<param name="RT:intensity_scaling" value="1"></param>
				<param name="RT:interpolation_step" value="0.1"></param>
				<param name="RT:statistics:mean" value="880.341"></param>
				<param name="RT:statistics:variance" value="4150.95"></param>
				<param name="cutoff" value="0"></param>
				<param name="intensity_scaling" value="1"></param>
			</model>
			<convexhull nr="0">
				<hullpoint>
					<hposition dim="0">779.987</hposition>
					<hposition dim="1">1186.67</hposition>
				</hullpoint>
				<hullpoint>
					<hposition dim="0">791.948</hposition>
					<hposition dim="1">1186.65</hposition>
				</hullpoint>
				<hullpoint>
					<hposition dim="0">815.894</hposition>
					<hposition dim="1">1186.63</hposition>
				</hullpoint>
				<hullpoint>
					<hposition dim="0">887.921</hposition>
					<hposition dim="1">1186.63</hposition>
				</hullpoint>
				<hullpoint>
					<hposition dim="0">1077.05</hposition>
					<hposition dim="1">1186.65</hposition>
				</hullpoint>
				<hullpoint>
					<hposition dim="0">1080.06</hposition>
					<hposition dim="1">1186.68</hposition>
				</hullpoint>
				<hullpoint>
					<hposition dim="0">1080.06</hposition>
					<hposition dim="1">1189.74</hposition>
				</hullpoint>
				<hullpoint>
					<hposition dim="0">939.007</hposition>
					<hposition dim="1">1190.7</hposition>
				</hullpoint>
				<hullpoint>
					<hposition dim="0">827.923</hposition>
					<hposition dim="1">1190.69</hposition>
				</hullpoint>
				<hullpoint>
					<hposition dim="0">803.998</hposition>
					<hposition dim="1">1190.68</hposition>
				</hullpoint>
				<hullpoint>
					<hposition dim="0">779.987</hposition>
					<hposition dim="1">1189.71</hposition>
				</hullpoint>
			</convexhull>
		</feature>
		<feature id="50">
			<position dim="0">880.74</position>
			<position dim="1">1290.58</position>
			<intensity>6.89293e+09</intensity>
			<quality dim="0">0.999949</quality>
			<quality dim="1">0.941469</quality>
			<meta>Feature #231, +1, 2611->2611, Corr: (0.970709,0.999949,0.941469)</meta>
			<overallquality>0.970709</overallquality>
			<charge>1</charge>
			<model name="ProductModel2D">
				<param name="MZ" value="IsotopeModel"></param>
				<param name="MZ:averagines:C" value="0.0443"></param>
				<param name="MZ:averagines:H" value="0.007"></param>
				<param name="MZ:averagines:N" value="0.0037"></param>
				<param name="MZ:averagines:O" value="0.022"></param>
				<param name="MZ:averagines:S" value="0.00037"></param>
				<param name="MZ:charge" value="1"></param>
				<param name="MZ:cutoff" value="0"></param>
				<param name="MZ:intensity_scaling" value="1"></param>
				<param name="MZ:interpolation_step" value="0.1"></param>
				<param name="MZ:isotope:distance" value="1.00049"></param>
				<param name="MZ:isotope:maximum" value="100"></param>
				<param name="MZ:isotope:stdev" value="0.021233"></param>
				<param name="MZ:isotope:trim_right_cutoff" value="0.001"></param>
				<param name="MZ:statistics:mean" value="1290.56"></param>
				<param name="RT" value="EmgModel"></param>
				<param name="RT:bounding_box:max" value="1172.84"></param>
				<param name="RT:bounding_box:min" value="734.232"></param>
				<param name="RT:cutoff" value="0"></param>
				<param name="RT:emg:height" value="1.82776e+08"></param>
				<param name="RT:emg:retention" value="857.997"></param>
				<param name="RT:emg:symmetry" value="3.03845"></param>
				<param name="RT:emg:width" value="3.03845"></param>
				<param name="RT:intensity_scaling" value="1"></param>
				<param name="RT:interpolation_step" value="0.1"></param>
				<param name="RT:statistics:mean" value="880.74"></param>
				<param name="RT:statistics:variance" value="4381.21"></param>
				<param name="cutoff" value="0"></param>
				<param name="intensity_scaling" value="1"></param>
			</model>
			<convexhull nr="0">
				<hullpoint>
					<hposition dim="0">782.948</hposition>
					<hposition dim="1">1290.55</hposition>
				</hullpoint>
				<hullpoint>
					<hposition dim="0">788.986</hposition>
					<hposition dim="1">1290.53</hposition>
				</hullpoint>
				<hullpoint>
					<hposition dim="0">795.053</hposition>
					<hposition dim="1">1290.52</hposition>
				</hullpoint>
				<hullpoint>
					<hposition dim="0">815.894</hposition>
					<hposition dim="1">1290.51</hposition>
				</hullpoint>
				<hullpoint>
					<hposition dim="0">845.951</hposition>
					<hposition dim="1">1290.51</hposition>
				</hullpoint>
				<hullpoint>
					<hposition dim="0">1062.06</hposition>
					<hposition dim="1">1290.51</hposition>
				</hullpoint>
				<hullpoint>
					<hposition dim="0">1086.03</hposition>
					<hposition dim="1">1290.53</hposition>
				</hullpoint>
				<hullpoint>
					<hposition dim="0">1086.03</hposition>
					<hposition dim="1">1293.6</hposition>
				</hullpoint>
				<hullpoint>
					<hposition dim="0">1001.97</hposition>
					<hposition dim="1">1294.56</hposition>
				</hullpoint>
				<hullpoint>
					<hposition dim="0">996.004</hposition>
					<hposition dim="1">1294.56</hposition>
				</hullpoint>
				<hullpoint>
					<hposition dim="0">962.951</hposition>
					<hposition dim="1">1294.57</hposition>
				</hullpoint>
				<hullpoint>
					<hposition dim="0">818.988</hposition>
					<hposition dim="1">1294.56</hposition>
				</hullpoint>
				<hullpoint>
					<hposition dim="0">807.019</hposition>
					<hposition dim="1">1294.55</hposition>
				</hullpoint>
				<hullpoint>
					<hposition dim="0">800.961</hposition>
					<hposition dim="1">1294.55</hposition>
				</hullpoint>
				<hullpoint>
					<hposition dim="0">797.998</hposition>
					<hposition dim="1">1294.55</hposition>
				</hullpoint>
				<hullpoint>
					<hposition dim="0">782.948</hposition>
					<hposition dim="1">1293.59</hposition>
				</hullpoint>
			</convexhull>
		</feature>
		<feature id="51">
			<position dim="0">883.713</position>
			<position dim="1">575.803</position>
			<intensity>4.2571e+08</intensity>
			<quality dim="0">0.996974</quality>
			<quality dim="1">0.957427</quality>
			<meta>Feature #21, +1, 363->363, Corr: (0.977201,0.996974,0.957427)</meta>
			<overallquality>0.977201</overallquality>
			<charge>1</charge>
			<model name="ProductModel2D">
				<param name="MZ" value="IsotopeModel"></param>
				<param name="MZ:averagines:C" value="0.0443"></param>
				<param name="MZ:averagines:H" value="0.007"></param>
				<param name="MZ:averagines:N" value="0.0037"></param>
				<param name="MZ:averagines:O" value="0.022"></param>
				<param name="MZ:averagines:S" value="0.00037"></param>
				<param name="MZ:charge" value="1"></param>
				<param name="MZ:cutoff" value="0"></param>
				<param name="MZ:intensity_scaling" value="1"></param>
				<param name="MZ:interpolation_step" value="0.1"></param>
				<param name="MZ:isotope:distance" value="1.00049"></param>
				<param name="MZ:isotope:maximum" value="100"></param>
				<param name="MZ:isotope:stdev" value="0.0169864"></param>
				<param name="MZ:isotope:trim_right_cutoff" value="0.001"></param>
				<param name="MZ:statistics:mean" value="575.537"></param>
				<param name="RT" value="EmgModel"></param>
				<param name="RT:bounding_box:max" value="910.996"></param>
				<param name="RT:bounding_box:min" value="851.456"></param>
				<param name="RT:cutoff" value="0"></param>
				<param name="RT:emg:height" value="2.75832e+07"></param>
				<param name="RT:emg:retention" value="882.018"></param>
				<param name="RT:emg:symmetry" value="1.00172"></param>
				<param name="RT:emg:width" value="1.00172"></param>
				<param name="RT:intensity_scaling" value="1"></param>
				<param name="RT:interpolation_step" value="0.1"></param>
				<param name="RT:statistics:mean" value="883.713"></param>
				<param name="RT:statistics:variance" value="137.004"></param>
				<param name="cutoff" value="0"></param>
				<param name="intensity_scaling" value="1"></param>
			</model>
			<convexhull nr="0">
				<hullpoint>
					<hposition dim="0">863.991</hposition>
					<hposition dim="1">575.778</hposition>
				</hullpoint>
				<hullpoint>
					<hposition dim="0">870.024</hposition>
					<hposition dim="1">575.749</hposition>
				</hullpoint>
				<hullpoint>
					<hposition dim="0">897.024</hposition>
					<hposition dim="1">575.746</hposition>
				</hullpoint>
				<hullpoint>
					<hposition dim="0">900.076</hposition>
					<hposition dim="1">575.775</hposition>
				</hullpoint>
				<hullpoint>
					<hposition dim="0">900.076</hposition>
					<hposition dim="1">577.81</hposition>
				</hullpoint>
				<hullpoint>
					<hposition dim="0">893.984</hposition>
					<hposition dim="1">577.824</hposition>
				</hullpoint>
				<hullpoint>
					<hposition dim="0">873.039</hposition>
					<hposition dim="1">577.814</hposition>
				</hullpoint>
				<hullpoint>
					<hposition dim="0">870.024</hposition>
					<hposition dim="1">577.809</hposition>
				</hullpoint>
				<hullpoint>
					<hposition dim="0">866.953</hposition>
					<hposition dim="1">577.798</hposition>
				</hullpoint>
				<hullpoint>
					<hposition dim="0">863.991</hposition>
					<hposition dim="1">577.33</hposition>
				</hullpoint>
			</convexhull>
		</feature>
		<feature id="52">
			<position dim="0">886.505</position>
			<position dim="1">1904.71</position>
			<intensity>6.12618e+08</intensity>
			<quality dim="0">0.999626</quality>
			<quality dim="1">0.941469</quality>
			<meta>Feature #576, +3, 455->455, Corr: (0.970548,0.999626,0.941469)</meta>
			<overallquality>0.970548</overallquality>
			<charge>3</charge>
			<model name="ProductModel2D">
				<param name="MZ" value="IsotopeModel"></param>
				<param name="MZ:averagines:C" value="0.0443"></param>
				<param name="MZ:averagines:H" value="0.007"></param>
				<param name="MZ:averagines:N" value="0.0037"></param>
				<param name="MZ:averagines:O" value="0.022"></param>
				<param name="MZ:averagines:S" value="0.00037"></param>
				<param name="MZ:charge" value="3"></param>
				<param name="MZ:cutoff" value="0"></param>
				<param name="MZ:intensity_scaling" value="1"></param>
				<param name="MZ:interpolation_step" value="0.1"></param>
				<param name="MZ:isotope:distance" value="1.00049"></param>
				<param name="MZ:isotope:maximum" value="100"></param>
				<param name="MZ:isotope:stdev" value="0.0169864"></param>
				<param name="MZ:isotope:trim_right_cutoff" value="0.001"></param>
				<param name="MZ:statistics:mean" value="1905.71"></param>
				<param name="RT" value="EmgModel"></param>
				<param name="RT:bounding_box:max" value="948.753"></param>
				<param name="RT:bounding_box:min" value="774.626"></param>
				<param name="RT:cutoff" value="0"></param>
				<param name="RT:emg:height" value="2.03305e+07"></param>
				<param name="RT:emg:retention" value="891.016"></param>
				<param name="RT:emg:symmetry" value="5.4293"></param>
				<param name="RT:emg:width" value="5.4293"></param>
				<param name="RT:intensity_scaling" value="1"></param>
				<param name="RT:interpolation_step" value="0.1"></param>
				<param name="RT:statistics:mean" value="886.505"></param>
				<param name="RT:statistics:variance" value="717.579"></param>
				<param name="cutoff" value="0"></param>
				<param name="intensity_scaling" value="1"></param>
			</model>
			<convexhull nr="0">
				<hullpoint>
					<hposition dim="0">807.019</hposition>
					<hposition dim="1">1904.69</hposition>
				</hullpoint>
				<hullpoint>
					<hposition dim="0">812.98</hposition>
					<hposition dim="1">1904.69</hposition>
				</hullpoint>
				<hullpoint>
					<hposition dim="0">836.99</hposition>
					<hposition dim="1">1904.68</hposition>
				</hullpoint>
				<hullpoint>
					<hposition dim="0">923.981</hposition>
					<hposition dim="1">1904.68</hposition>
				</hullpoint>
				<hullpoint>
					<hposition dim="0">927.076</hposition>
					<hposition dim="1">1904.69</hposition>
				</hullpoint>
				<hullpoint>
					<hposition dim="0">927.076</hposition>
					<hposition dim="1">1908.68</hposition>
				</hullpoint>
				<hullpoint>
					<hposition dim="0">893.984</hposition>
					<hposition dim="1">1908.71</hposition>
				</hullpoint>
				<hullpoint>
					<hposition dim="0">882.018</hposition>
					<hposition dim="1">1908.71</hposition>
				</hullpoint>
				<hullpoint>
					<hposition dim="0">848.982</hposition>
					<hposition dim="1">1908.69</hposition>
				</hullpoint>
				<hullpoint>
					<hposition dim="0">843.094</hposition>
					<hposition dim="1">1908.69</hposition>
				</hullpoint>
				<hullpoint>
					<hposition dim="0">840.117</hposition>
					<hposition dim="1">1908.68</hposition>
				</hullpoint>
				<hullpoint>
					<hposition dim="0">807.019</hposition>
					<hposition dim="1">1907.9</hposition>
				</hullpoint>
			</convexhull>
		</feature>
		<feature id="53">
			<position dim="0">886.571</position>
			<position dim="1">1905.72</position>
			<intensity>2.24442e+08</intensity>
			<quality dim="0">0.998955</quality>
			<quality dim="1">0.858395</quality>
			<meta>Feature #577, +3, 224->224, Corr: (0.928675,0.998955,0.858395)</meta>
			<overallquality>0.928675</overallquality>
			<charge>3</charge>
			<model name="ProductModel2D">
				<param name="MZ" value="IsotopeModel"></param>
				<param name="MZ:averagines:C" value="0.0443"></param>
				<param name="MZ:averagines:H" value="0.007"></param>
				<param name="MZ:averagines:N" value="0.0037"></param>
				<param name="MZ:averagines:O" value="0.022"></param>
				<param name="MZ:averagines:S" value="0.00037"></param>
				<param name="MZ:charge" value="3"></param>
				<param name="MZ:cutoff" value="0"></param>
				<param name="MZ:intensity_scaling" value="1"></param>
				<param name="MZ:interpolation_step" value="0.1"></param>
				<param name="MZ:isotope:distance" value="1.00049"></param>
				<param name="MZ:isotope:maximum" value="100"></param>
				<param name="MZ:isotope:stdev" value="0.0169864"></param>
				<param name="MZ:isotope:trim_right_cutoff" value="0.001"></param>
				<param name="MZ:statistics:mean" value="1905.1"></param>
				<param name="RT" value="EmgModel"></param>
				<param name="RT:bounding_box:max" value="932.352"></param>
				<param name="RT:bounding_box:min" value="821.216"></param>
				<param name="RT:cutoff" value="0"></param>
				<param name="RT:emg:height" value="1.09528e+07"></param>
				<param name="RT:emg:retention" value="885.028"></param>
				<param name="RT:emg:symmetry" value="5.71491"></param>
				<param name="RT:emg:width" value="5.71491"></param>
				<param name="RT:intensity_scaling" value="1"></param>
				<param name="RT:interpolation_step" value="0.1"></param>
				<param name="RT:statistics:mean" value="886.571"></param>
				<param name="RT:statistics:variance" value="383.185"></param>
				<param name="cutoff" value="0"></param>
				<param name="intensity_scaling" value="1"></param>
			</model>
			<convexhull nr="0">
				<hullpoint>
					<hposition dim="0">843.094</hposition>
					<hposition dim="1">1905.7</hposition>
				</hullpoint>
				<hullpoint>
					<hposition dim="0">854.964</hposition>
					<hposition dim="1">1905.68</hposition>
				</hullpoint>
				<hullpoint>
					<hposition dim="0">905.982</hposition>
					<hposition dim="1">1905.68</hposition>
				</hullpoint>
				<hullpoint>
					<hposition dim="0">915.007</hposition>
					<hposition dim="1">1905.68</hposition>
				</hullpoint>
				<hullpoint>
					<hposition dim="0">915.007</hposition>
					<hposition dim="1">1908.87</hposition>
				</hullpoint>
				<hullpoint>
					<hposition dim="0">909.019</hposition>
					<hposition dim="1">1908.89</hposition>
				</hullpoint>
				<hullpoint>
					<hposition dim="0">902.973</hposition>
					<hposition dim="1">1908.9</hposition>
				</hullpoint>
				<hullpoint>
					<hposition dim="0">900.076</hposition>
					<hposition dim="1">1908.91</hposition>
				</hullpoint>
				<hullpoint>
					<hposition dim="0">891.016</hposition>
					<hposition dim="1">1908.91</hposition>
				</hullpoint>
				<hullpoint>
					<hposition dim="0">887.921</hposition>
					<hposition dim="1">1908.91</hposition>
				</hullpoint>
				<hullpoint>
					<hposition dim="0">863.991</hposition>
					<hposition dim="1">1908.9</hposition>
				</hullpoint>
				<hullpoint>
					<hposition dim="0">843.094</hposition>
					<hposition dim="1">1908.89</hposition>
				</hullpoint>
			</convexhull>
		</feature>
		<feature id="54">
			<position dim="0">889.25</position>
			<position dim="1">1758.85</position>
			<intensity>5.16811e+09</intensity>
			<quality dim="0">0.999943</quality>
			<quality dim="1">1</quality>
			<meta>Feature #504, +1, 2577->2577, Corr: (0.999972,0.999943,1)</meta>
			<overallquality>0.999972</overallquality>
			<charge>1</charge>
			<model name="ProductModel2D">
				<param name="MZ" value="IsotopeModel"></param>
				<param name="MZ:averagines:C" value="0.0443"></param>
				<param name="MZ:averagines:H" value="0.007"></param>
				<param name="MZ:averagines:N" value="0.0037"></param>
				<param name="MZ:averagines:O" value="0.022"></param>
				<param name="MZ:averagines:S" value="0.00037"></param>
				<param name="MZ:charge" value="1"></param>
				<param name="MZ:cutoff" value="0"></param>
				<param name="MZ:intensity_scaling" value="1"></param>
				<param name="MZ:interpolation_step" value="0.1"></param>
				<param name="MZ:isotope:distance" value="1.00049"></param>
				<param name="MZ:isotope:maximum" value="100"></param>
				<param name="MZ:isotope:stdev" value="0.021233"></param>
				<param name="MZ:isotope:trim_right_cutoff" value="0.001"></param>
				<param name="MZ:statistics:mean" value="1759.13"></param>
				<param name="RT" value="EmgModel"></param>
				<param name="RT:bounding_box:max" value="1182.24"></param>
				<param name="RT:bounding_box:min" value="761.284"></param>
				<param name="RT:cutoff" value="0"></param>
				<param name="RT:emg:height" value="1.01841e+08"></param>
				<param name="RT:emg:retention" value="870.024"></param>
				<param name="RT:emg:symmetry" value="3.49796"></param>
				<param name="RT:emg:width" value="3.49796"></param>
				<param name="RT:intensity_scaling" value="1"></param>
				<param name="RT:interpolation_step" value="0.1"></param>
				<param name="RT:statistics:mean" value="889.25"></param>
				<param name="RT:statistics:variance" value="3623"></param>
				<param name="cutoff" value="0"></param>
				<param name="intensity_scaling" value="1"></param>
			</model>
			<convexhull nr="0">
				<hullpoint>
					<hposition dim="0">803.998</hposition>
					<hposition dim="1">1758.79</hposition>
				</hullpoint>
				<hullpoint>
					<hposition dim="0">836.99</hposition>
					<hposition dim="1">1758.77</hposition>
				</hullpoint>
				<hullpoint>
					<hposition dim="0">897.024</hposition>
					<hposition dim="1">1758.77</hposition>
				</hullpoint>
				<hullpoint>
					<hposition dim="0">1013.98</hposition>
					<hposition dim="1">1758.79</hposition>
				</hullpoint>
				<hullpoint>
					<hposition dim="0">1092.04</hposition>
					<hposition dim="1">1758.8</hposition>
				</hullpoint>
				<hullpoint>
					<hposition dim="0">1100.98</hposition>
					<hposition dim="1">1758.82</hposition>
				</hullpoint>
				<hullpoint>
					<hposition dim="0">1100.98</hposition>
					<hposition dim="1">1761.88</hposition>
				</hullpoint>
				<hullpoint>
					<hposition dim="0">1098.01</hposition>
					<hposition dim="1">1762.85</hposition>
				</hullpoint>
				<hullpoint>
					<hposition dim="0">1062.06</hposition>
					<hposition dim="1">1762.85</hposition>
				</hullpoint>
				<hullpoint>
					<hposition dim="0">1053.02</hposition>
					<hposition dim="1">1762.86</hposition>
				</hullpoint>
				<hullpoint>
					<hposition dim="0">870.024</hposition>
					<hposition dim="1">1762.85</hposition>
				</hullpoint>
				<hullpoint>
					<hposition dim="0">803.998</hposition>
					<hposition dim="1">1762.84</hposition>
				</hullpoint>
			</convexhull>
		</feature>
		<feature id="55">
			<position dim="0">894.82</position>
			<position dim="1">2295.5</position>
			<intensity>3.9632e+08</intensity>
			<quality dim="0">0.996649</quality>
			<quality dim="1">1</quality>
			<meta>Feature #724, +2, 386->386, Corr: (0.998325,0.996649,1)</meta>
			<overallquality>0.998325</overallquality>
			<charge>2</charge>
			<model name="ProductModel2D">
				<param name="MZ" value="IsotopeModel"></param>
				<param name="MZ:averagines:C" value="0.0443"></param>
				<param name="MZ:averagines:H" value="0.007"></param>
				<param name="MZ:averagines:N" value="0.0037"></param>
				<param name="MZ:averagines:O" value="0.022"></param>
				<param name="MZ:averagines:S" value="0.00037"></param>
				<param name="MZ:charge" value="2"></param>
				<param name="MZ:cutoff" value="0"></param>
				<param name="MZ:intensity_scaling" value="1"></param>
				<param name="MZ:interpolation_step" value="0.1"></param>
				<param name="MZ:isotope:distance" value="1.00049"></param>
				<param name="MZ:isotope:maximum" value="100"></param>
				<param name="MZ:isotope:stdev" value="0.0169864"></param>
				<param name="MZ:isotope:trim_right_cutoff" value="0.001"></param>
				<param name="MZ:statistics:mean" value="2295.12"></param>
				<param name="RT" value="EmgModel"></param>
				<param name="RT:bounding_box:max" value="1137.15"></param>
				<param name="RT:bounding_box:min" value="773.467"></param>
				<param name="RT:cutoff" value="0"></param>
				<param name="RT:emg:height" value="3.61735e+07"></param>
				<param name="RT:emg:retention" value="866.953"></param>
				<param name="RT:emg:symmetry" value="2.80537"></param>
				<param name="RT:emg:width" value="2.80537"></param>
				<param name="RT:intensity_scaling" value="1"></param>
				<param name="RT:interpolation_step" value="0.1"></param>
				<param name="RT:statistics:mean" value="894.82"></param>
				<param name="RT:statistics:variance" value="3270.5"></param>
				<param name="cutoff" value="0"></param>
				<param name="intensity_scaling" value="1"></param>
			</model>
			<convexhull nr="0">
				<hullpoint>
					<hposition dim="0">807.019</hposition>
					<hposition dim="1">2294.48</hposition>
				</hullpoint>
				<hullpoint>
					<hposition dim="0">1001.97</hposition>
					<hposition dim="1">2294.47</hposition>
				</hullpoint>
				<hullpoint>
					<hposition dim="0">1016.92</hposition>
					<hposition dim="1">2294.47</hposition>
				</hullpoint>
				<hullpoint>
					<hposition dim="0">1025.93</hposition>
					<hposition dim="1">2294.47</hposition>
				</hullpoint>
				<hullpoint>
					<hposition dim="0">1035.09</hposition>
					<hposition dim="1">2294.52</hposition>
				</hullpoint>
				<hullpoint>
					<hposition dim="0">1035.09</hposition>
					<hposition dim="1">2297.5</hposition>
				</hullpoint>
				<hullpoint>
					<hposition dim="0">1001.97</hposition>
					<hposition dim="1">2298.51</hposition>
				</hullpoint>
				<hullpoint>
					<hposition dim="0">902.973</hposition>
					<hposition dim="1">2299.03</hposition>
				</hullpoint>
				<hullpoint>
					<hposition dim="0">893.984</hposition>
					<hposition dim="1">2299.05</hposition>
				</hullpoint>
				<hullpoint>
					<hposition dim="0">873.039</hposition>
					<hposition dim="1">2299.05</hposition>
				</hullpoint>
				<hullpoint>
					<hposition dim="0">848.982</hposition>
					<hposition dim="1">2299.04</hposition>
				</hullpoint>
				<hullpoint>
					<hposition dim="0">840.117</hposition>
					<hposition dim="1">2299.04</hposition>
				</hullpoint>
				<hullpoint>
					<hposition dim="0">807.019</hposition>
					<hposition dim="1">2297.52</hposition>
				</hullpoint>
			</convexhull>
		</feature>
		<feature id="56">
			<position dim="0">898.167</position>
			<position dim="1">1903.74</position>
			<intensity>1.60314e+10</intensity>
			<quality dim="0">0.999884</quality>
			<quality dim="1">0.941469</quality>
			<meta>Feature #575, +1, 3580->3580, Corr: (0.970676,0.999884,0.941469)</meta>
			<overallquality>0.970676</overallquality>
			<charge>1</charge>
			<model name="ProductModel2D">
				<param name="MZ" value="IsotopeModel"></param>
				<param name="MZ:averagines:C" value="0.0443"></param>
				<param name="MZ:averagines:H" value="0.007"></param>
				<param name="MZ:averagines:N" value="0.0037"></param>
				<param name="MZ:averagines:O" value="0.022"></param>
				<param name="MZ:averagines:S" value="0.00037"></param>
				<param name="MZ:charge" value="1"></param>
				<param name="MZ:cutoff" value="0"></param>
				<param name="MZ:intensity_scaling" value="1"></param>
				<param name="MZ:interpolation_step" value="0.1"></param>
				<param name="MZ:isotope:distance" value="1.00049"></param>
				<param name="MZ:isotope:maximum" value="100"></param>
				<param name="MZ:isotope:stdev" value="0.021233"></param>
				<param name="MZ:isotope:trim_right_cutoff" value="0.001"></param>
				<param name="MZ:statistics:mean" value="1904.17"></param>
				<param name="RT" value="EmgModel"></param>
				<param name="RT:bounding_box:max" value="1039.4"></param>
				<param name="RT:bounding_box:min" value="724.25"></param>
				<param name="RT:cutoff" value="0"></param>
				<param name="RT:emg:height" value="6.38465e+08"></param>
				<param name="RT:emg:retention" value="891.016"></param>
				<param name="RT:emg:symmetry" value="5.81372"></param>
				<param name="RT:emg:width" value="5.81372"></param>
				<param name="RT:intensity_scaling" value="1"></param>
				<param name="RT:interpolation_step" value="0.1"></param>
				<param name="RT:statistics:mean" value="898.167"></param>
				<param name="RT:statistics:variance" value="1629.14"></param>
				<param name="cutoff" value="0"></param>
				<param name="intensity_scaling" value="1"></param>
			</model>
			<convexhull nr="0">
				<hullpoint>
					<hposition dim="0">761.994</hposition>
					<hposition dim="1">1903.81</hposition>
				</hullpoint>
				<hullpoint>
					<hposition dim="0">807.019</hposition>
					<hposition dim="1">1903.66</hposition>
				</hullpoint>
				<hullpoint>
					<hposition dim="0">809.951</hposition>
					<hposition dim="1">1903.65</hposition>
				</hullpoint>
				<hullpoint>
					<hposition dim="0">815.894</hposition>
					<hposition dim="1">1903.65</hposition>
				</hullpoint>
				<hullpoint>
					<hposition dim="0">845.951</hposition>
					<hposition dim="1">1903.64</hposition>
				</hullpoint>
				<hullpoint>
					<hposition dim="0">939.007</hposition>
					<hposition dim="1">1903.62</hposition>
				</hullpoint>
				<hullpoint>
					<hposition dim="0">957.101</hposition>
					<hposition dim="1">1903.63</hposition>
				</hullpoint>
				<hullpoint>
					<hposition dim="0">983.996</hposition>
					<hposition dim="1">1903.65</hposition>
				</hullpoint>
				<hullpoint>
					<hposition dim="0">996.004</hposition>
					<hposition dim="1">1903.68</hposition>
				</hullpoint>
				<hullpoint>
					<hposition dim="0">996.004</hposition>
					<hposition dim="1">1906.73</hposition>
				</hullpoint>
				<hullpoint>
					<hposition dim="0">992.925</hposition>
					<hposition dim="1">1907.69</hposition>
				</hullpoint>
				<hullpoint>
					<hposition dim="0">786.005</hposition>
					<hposition dim="1">1907.84</hposition>
				</hullpoint>
				<hullpoint>
					<hposition dim="0">767.978</hposition>
					<hposition dim="1">1907.85</hposition>
				</hullpoint>
				<hullpoint>
					<hposition dim="0">761.994</hposition>
					<hposition dim="1">1907.85</hposition>
				</hullpoint>
			</convexhull>
		</feature>
		<feature id="57">
			<position dim="0">904.468</position>
			<position dim="1">1147.6</position>
			<intensity>4.20569e+09</intensity>
			<quality dim="0">0.999845</quality>
			<quality dim="1">0.941469</quality>
			<meta>Feature #161, +1, 1559->1559, Corr: (0.970657,0.999845,0.941469)</meta>
			<overallquality>0.970657</overallquality>
			<charge>1</charge>
			<model name="ProductModel2D">
				<param name="MZ" value="IsotopeModel"></param>
				<param name="MZ:averagines:C" value="0.0443"></param>
				<param name="MZ:averagines:H" value="0.007"></param>
				<param name="MZ:averagines:N" value="0.0037"></param>
				<param name="MZ:averagines:O" value="0.022"></param>
				<param name="MZ:averagines:S" value="0.00037"></param>
				<param name="MZ:charge" value="1"></param>
				<param name="MZ:cutoff" value="0"></param>
				<param name="MZ:intensity_scaling" value="1"></param>
				<param name="MZ:interpolation_step" value="0.1"></param>
				<param name="MZ:isotope:distance" value="1.00049"></param>
				<param name="MZ:isotope:maximum" value="100"></param>
				<param name="MZ:isotope:stdev" value="0.0169864"></param>
				<param name="MZ:isotope:trim_right_cutoff" value="0.001"></param>
				<param name="MZ:statistics:mean" value="1147.53"></param>
				<param name="RT" value="EmgModel"></param>
				<param name="RT:bounding_box:max" value="1002.48"></param>
				<param name="RT:bounding_box:min" value="749.621"></param>
				<param name="RT:cutoff" value="0"></param>
				<param name="RT:emg:height" value="1.09426e+08"></param>
				<param name="RT:emg:retention" value="911.918"></param>
				<param name="RT:emg:symmetry" value="5.5019"></param>
				<param name="RT:emg:width" value="5.5019"></param>
				<param name="RT:intensity_scaling" value="1"></param>
				<param name="RT:interpolation_step" value="0.1"></param>
				<param name="RT:statistics:mean" value="904.468"></param>
				<param name="RT:statistics:variance" value="1640.89"></param>
				<param name="cutoff" value="0"></param>
				<param name="intensity_scaling" value="1"></param>
			</model>
			<convexhull nr="0">
				<hullpoint>
					<hposition dim="0">797.998</hposition>
					<hposition dim="1">1147.54</hposition>
				</hullpoint>
				<hullpoint>
					<hposition dim="0">800.961</hposition>
					<hposition dim="1">1147.53</hposition>
				</hullpoint>
				<hullpoint>
					<hposition dim="0">854.964</hposition>
					<hposition dim="1">1147.52</hposition>
				</hullpoint>
				<hullpoint>
					<hposition dim="0">873.039</hposition>
					<hposition dim="1">1147.52</hposition>
				</hullpoint>
				<hullpoint>
					<hposition dim="0">930.003</hposition>
					<hposition dim="1">1147.53</hposition>
				</hullpoint>
				<hullpoint>
					<hposition dim="0">957.101</hposition>
					<hposition dim="1">1147.53</hposition>
				</hullpoint>
				<hullpoint>
					<hposition dim="0">966.079</hposition>
					<hposition dim="1">1147.54</hposition>
				</hullpoint>
				<hullpoint>
					<hposition dim="0">969.094</hposition>
					<hposition dim="1">1147.55</hposition>
				</hullpoint>
				<hullpoint>
					<hposition dim="0">969.094</hposition>
					<hposition dim="1">1150.62</hposition>
				</hullpoint>
				<hullpoint>
					<hposition dim="0">911.918</hposition>
					<hposition dim="1">1151.57</hposition>
				</hullpoint>
				<hullpoint>
					<hposition dim="0">815.894</hposition>
					<hposition dim="1">1151.59</hposition>
				</hullpoint>
				<hullpoint>
					<hposition dim="0">797.998</hposition>
					<hposition dim="1">1151.57</hposition>
				</hullpoint>
			</convexhull>
		</feature>
		<feature id="58">
			<position dim="0">930.768</position>
			<position dim="1">2233.39</position>
			<intensity>6.51312e+09</intensity>
			<quality dim="0">0.999867</quality>
			<quality dim="1">1</quality>
			<meta>Feature #704, +2, 3408->3408, Corr: (0.999934,0.999867,1)</meta>
			<overallquality>0.999934</overallquality>
			<charge>2</charge>
			<model name="ProductModel2D">
				<param name="MZ" value="IsotopeModel"></param>
				<param name="MZ:averagines:C" value="0.0443"></param>
				<param name="MZ:averagines:H" value="0.007"></param>
				<param name="MZ:averagines:N" value="0.0037"></param>
				<param name="MZ:averagines:O" value="0.022"></param>
				<param name="MZ:averagines:S" value="0.00037"></param>
				<param name="MZ:charge" value="2"></param>
				<param name="MZ:cutoff" value="0"></param>
				<param name="MZ:intensity_scaling" value="1"></param>
				<param name="MZ:interpolation_step" value="0.1"></param>
				<param name="MZ:isotope:distance" value="1.00049"></param>
				<param name="MZ:isotope:maximum" value="100"></param>
				<param name="MZ:isotope:stdev" value="0.0169864"></param>
				<param name="MZ:isotope:trim_right_cutoff" value="0.001"></param>
				<param name="MZ:statistics:mean" value="2234.12"></param>
				<param name="RT" value="EmgModel"></param>
				<param name="RT:bounding_box:max" value="1047.34"></param>
				<param name="RT:bounding_box:min" value="776.724"></param>
				<param name="RT:cutoff" value="0"></param>
				<param name="RT:emg:height" value="1.69052e+08"></param>
				<param name="RT:emg:retention" value="936.082"></param>
				<param name="RT:emg:symmetry" value="5.69285"></param>
				<param name="RT:emg:width" value="5.69285"></param>
				<param name="RT:intensity_scaling" value="1"></param>
				<param name="RT:interpolation_step" value="0.1"></param>
				<param name="RT:statistics:mean" value="930.768"></param>
				<param name="RT:statistics:variance" value="1873.75"></param>
				<param name="cutoff" value="0"></param>
				<param name="intensity_scaling" value="1"></param>
			</model>
			<convexhull nr="0">
				<hullpoint>
					<hposition dim="0">827.923</hposition>
					<hposition dim="1">2233.33</hposition>
				</hullpoint>
				<hullpoint>
					<hposition dim="0">836.99</hposition>
					<hposition dim="1">2233.32</hposition>
				</hullpoint>
				<hullpoint>
					<hposition dim="0">966.079</hposition>
					<hposition dim="1">2233.32</hposition>
				</hullpoint>
				<hullpoint>
					<hposition dim="0">978.073</hposition>
					<hposition dim="1">2233.32</hposition>
				</hullpoint>
				<hullpoint>
					<hposition dim="0">1008.06</hposition>
					<hposition dim="1">2233.34</hposition>
				</hullpoint>
				<hullpoint>
					<hposition dim="0">1011.02</hposition>
					<hposition dim="1">2233.34</hposition>
				</hullpoint>
				<hullpoint>
					<hposition dim="0">1011.02</hposition>
					<hposition dim="1">2236.9</hposition>
				</hullpoint>
				<hullpoint>
					<hposition dim="0">1004.86</hposition>
					<hposition dim="1">2237.38</hposition>
				</hullpoint>
				<hullpoint>
					<hposition dim="0">854.964</hposition>
					<hposition dim="1">2237.39</hposition>
				</hullpoint>
				<hullpoint>
					<hposition dim="0">831.085</hposition>
					<hposition dim="1">2237.37</hposition>
				</hullpoint>
				<hullpoint>
					<hposition dim="0">827.923</hposition>
					<hposition dim="1">2237.36</hposition>
				</hullpoint>
			</convexhull>
		</feature>
		<feature id="59">
			<position dim="0">940.029</position>
			<position dim="1">617.734</position>
			<intensity>1.18776e+10</intensity>
			<quality dim="0">0.999757</quality>
			<quality dim="1">0.983192</quality>
			<meta>Feature #34, +4, 1720->1720, Corr: (0.991475,0.999757,0.983192)</meta>
			<overallquality>0.991475</overallquality>
			<charge>4</charge>
			<model name="ProductModel2D">
				<param name="MZ" value="IsotopeModel"></param>
				<param name="MZ:averagines:C" value="0.0443"></param>
				<param name="MZ:averagines:H" value="0.007"></param>
				<param name="MZ:averagines:N" value="0.0037"></param>
				<param name="MZ:averagines:O" value="0.022"></param>
				<param name="MZ:averagines:S" value="0.00037"></param>
				<param name="MZ:charge" value="4"></param>
				<param name="MZ:cutoff" value="0"></param>
				<param name="MZ:intensity_scaling" value="1"></param>
				<param name="MZ:interpolation_step" value="0.1"></param>
				<param name="MZ:isotope:distance" value="1.00049"></param>
				<param name="MZ:isotope:maximum" value="100"></param>
				<param name="MZ:isotope:stdev" value="0.0169864"></param>
				<param name="MZ:isotope:trim_right_cutoff" value="0.001"></param>
				<param name="MZ:statistics:mean" value="617.465"></param>
				<param name="RT" value="EmgModel"></param>
				<param name="RT:bounding_box:max" value="1056.83"></param>
				<param name="RT:bounding_box:min" value="864.794"></param>
				<param name="RT:cutoff" value="0"></param>
				<param name="RT:emg:height" value="1.01649e+09"></param>
				<param name="RT:emg:retention" value="932.885"></param>
				<param name="RT:emg:symmetry" value="1.9491"></param>
				<param name="RT:emg:width" value="1.9491"></param>
				<param name="RT:intensity_scaling" value="1"></param>
				<param name="RT:interpolation_step" value="0.1"></param>
				<param name="RT:statistics:mean" value="940.029"></param>
				<param name="RT:statistics:variance" value="431.879"></param>
				<param name="cutoff" value="0"></param>
				<param name="intensity_scaling" value="1"></param>
			</model>
			<convexhull nr="0">
				<hullpoint>
					<hposition dim="0">882.018</hposition>
					<hposition dim="1">617.703</hposition>
				</hullpoint>
				<hullpoint>
					<hposition dim="0">885.028</hposition>
					<hposition dim="1">617.693</hposition>
				</hullpoint>
				<hullpoint>
					<hposition dim="0">902.973</hposition>
					<hposition dim="1">617.663</hposition>
				</hullpoint>
				<hullpoint>
					<hposition dim="0">909.019</hposition>
					<hposition dim="1">617.656</hposition>
				</hullpoint>
				<hullpoint>
					<hposition dim="0">927.076</hposition>
					<hposition dim="1">617.657</hposition>
				</hullpoint>
				<hullpoint>
					<hposition dim="0">962.951</hposition>
					<hposition dim="1">617.661</hposition>
				</hullpoint>
				<hullpoint>
					<hposition dim="0">996.004</hposition>
					<hposition dim="1">617.671</hposition>
				</hullpoint>
				<hullpoint>
					<hposition dim="0">1013.98</hposition>
					<hposition dim="1">617.678</hposition>
				</hullpoint>
				<hullpoint>
					<hposition dim="0">1032.03</hposition>
					<hposition dim="1">617.692</hposition>
				</hullpoint>
				<hullpoint>
					<hposition dim="0">1032.03</hposition>
					<hposition dim="1">618.76</hposition>
				</hullpoint>
				<hullpoint>
					<hposition dim="0">1028.97</hposition>
					<hposition dim="1">619.238</hposition>
				</hullpoint>
				<hullpoint>
					<hposition dim="0">1011.02</hposition>
					<hposition dim="1">619.742</hposition>
				</hullpoint>
				<hullpoint>
					<hposition dim="0">981.075</hposition>
					<hposition dim="1">620.24</hposition>
				</hullpoint>
				<hullpoint>
					<hposition dim="0">962.951</hposition>
					<hposition dim="1">620.264</hposition>
				</hullpoint>
				<hullpoint>
					<hposition dim="0">945.078</hposition>
					<hposition dim="1">620.274</hposition>
				</hullpoint>
				<hullpoint>
					<hposition dim="0">930.003</hposition>
					<hposition dim="1">620.281</hposition>
				</hullpoint>
				<hullpoint>
					<hposition dim="0">909.019</hposition>
					<hposition dim="1">620.277</hposition>
				</hullpoint>
				<hullpoint>
					<hposition dim="0">902.973</hposition>
					<hposition dim="1">620.252</hposition>
				</hullpoint>
				<hullpoint>
					<hposition dim="0">891.016</hposition>
					<hposition dim="1">619.732</hposition>
				</hullpoint>
				<hullpoint>
					<hposition dim="0">885.028</hposition>
					<hposition dim="1">619.244</hposition>
				</hullpoint>
				<hullpoint>
					<hposition dim="0">882.018</hposition>
					<hposition dim="1">618.745</hposition>
				</hullpoint>
			</convexhull>
		</feature>
		<feature id="60">
			<position dim="0">940.522</position>
			<position dim="1">1399.6</position>
			<intensity>8.84432e+09</intensity>
			<quality dim="0">0.999877</quality>
			<quality dim="1">1</quality>
			<meta>Feature #289, +1, 1842->1842, Corr: (0.999939,0.999877,1)</meta>
			<overallquality>0.999939</overallquality>
			<charge>1</charge>
			<model name="ProductModel2D">
				<param name="MZ" value="IsotopeModel"></param>
				<param name="MZ:averagines:C" value="0.0443"></param>
				<param name="MZ:averagines:H" value="0.007"></param>
				<param name="MZ:averagines:N" value="0.0037"></param>
				<param name="MZ:averagines:O" value="0.022"></param>
				<param name="MZ:averagines:S" value="0.00037"></param>
				<param name="MZ:charge" value="1"></param>
				<param name="MZ:cutoff" value="0"></param>
				<param name="MZ:intensity_scaling" value="1"></param>
				<param name="MZ:interpolation_step" value="0.1"></param>
				<param name="MZ:isotope:distance" value="1.00049"></param>
				<param name="MZ:isotope:maximum" value="100"></param>
				<param name="MZ:isotope:stdev" value="0.021233"></param>
				<param name="MZ:isotope:trim_right_cutoff" value="0.001"></param>
				<param name="MZ:statistics:mean" value="1399.66"></param>
				<param name="RT" value="EmgModel"></param>
				<param name="RT:bounding_box:max" value="1042.07"></param>
				<param name="RT:bounding_box:min" value="774.805"></param>
				<param name="RT:cutoff" value="0"></param>
				<param name="RT:emg:height" value="2.62991e+08"></param>
				<param name="RT:emg:retention" value="947.957"></param>
				<param name="RT:emg:symmetry" value="5.52423"></param>
				<param name="RT:emg:width" value="5.52423"></param>
				<param name="RT:intensity_scaling" value="1"></param>
				<param name="RT:interpolation_step" value="0.1"></param>
				<param name="RT:statistics:mean" value="940.522"></param>
				<param name="RT:statistics:variance" value="1378.14"></param>
				<param name="cutoff" value="0"></param>
				<param name="intensity_scaling" value="1"></param>
			</model>
			<convexhull nr="0">
				<hullpoint>
					<hposition dim="0">822.014</hposition>
					<hposition dim="1">1399.54</hposition>
				</hullpoint>
				<hullpoint>
					<hposition dim="0">876.075</hposition>
					<hposition dim="1">1399.53</hposition>
				</hullpoint>
				<hullpoint>
					<hposition dim="0">966.079</hposition>
					<hposition dim="1">1399.52</hposition>
				</hullpoint>
				<hullpoint>
					<hposition dim="0">1008.06</hposition>
					<hposition dim="1">1399.54</hposition>
				</hullpoint>
				<hullpoint>
					<hposition dim="0">1013.98</hposition>
					<hposition dim="1">1399.55</hposition>
				</hullpoint>
				<hullpoint>
					<hposition dim="0">1013.98</hposition>
					<hposition dim="1">1402.6</hposition>
				</hullpoint>
				<hullpoint>
					<hposition dim="0">1004.86</hposition>
					<hposition dim="1">1403.59</hposition>
				</hullpoint>
				<hullpoint>
					<hposition dim="0">999.004</hposition>
					<hposition dim="1">1403.59</hposition>
				</hullpoint>
				<hullpoint>
					<hposition dim="0">831.085</hposition>
					<hposition dim="1">1403.58</hposition>
				</hullpoint>
				<hullpoint>
					<hposition dim="0">824.989</hposition>
					<hposition dim="1">1403.57</hposition>
				</hullpoint>
				<hullpoint>
					<hposition dim="0">822.014</hposition>
					<hposition dim="1">1402.64</hposition>
				</hullpoint>
			</convexhull>
		</feature>
		<feature id="61">
			<position dim="0">943.314</position>
			<position dim="1">585.265</position>
			<intensity>1.12189e+10</intensity>
			<quality dim="0">0.999754</quality>
			<quality dim="1">0.983192</quality>
			<meta>Feature #26, +4, 1714->1714, Corr: (0.991473,0.999754,0.983192)</meta>
			<overallquality>0.991473</overallquality>
			<charge>4</charge>
			<model name="ProductModel2D">
				<param name="MZ" value="IsotopeModel"></param>
				<param name="MZ:averagines:C" value="0.0443"></param>
				<param name="MZ:averagines:H" value="0.007"></param>
				<param name="MZ:averagines:N" value="0.0037"></param>
				<param name="MZ:averagines:O" value="0.022"></param>
				<param name="MZ:averagines:S" value="0.00037"></param>
				<param name="MZ:charge" value="4"></param>
				<param name="MZ:cutoff" value="0"></param>
				<param name="MZ:intensity_scaling" value="1"></param>
				<param name="MZ:interpolation_step" value="0.1"></param>
				<param name="MZ:isotope:distance" value="1.00049"></param>
				<param name="MZ:isotope:maximum" value="100"></param>
				<param name="MZ:isotope:stdev" value="0.021233"></param>
				<param name="MZ:isotope:trim_right_cutoff" value="0.001"></param>
				<param name="MZ:statistics:mean" value="584.982"></param>
				<param name="RT" value="EmgModel"></param>
				<param name="RT:bounding_box:max" value="1028.5"></param>
				<param name="RT:bounding_box:min" value="838.524"></param>
				<param name="RT:cutoff" value="0"></param>
				<param name="RT:emg:height" value="6.29131e+08"></param>
				<param name="RT:emg:retention" value="941.978"></param>
				<param name="RT:emg:symmetry" value="5.84735"></param>
				<param name="RT:emg:width" value="5.84735"></param>
				<param name="RT:intensity_scaling" value="1"></param>
				<param name="RT:interpolation_step" value="0.1"></param>
				<param name="RT:statistics:mean" value="943.314"></param>
				<param name="RT:statistics:variance" value="523.682"></param>
				<param name="cutoff" value="0"></param>
				<param name="intensity_scaling" value="1"></param>
			</model>
			<convexhull nr="0">
				<hullpoint>
					<hposition dim="0">863.991</hposition>
					<hposition dim="1">585.215</hposition>
				</hullpoint>
				<hullpoint>
					<hposition dim="0">870.024</hposition>
					<hposition dim="1">585.191</hposition>
				</hullpoint>
				<hullpoint>
					<hposition dim="0">953.925</hposition>
					<hposition dim="1">585.172</hposition>
				</hullpoint>
				<hullpoint>
					<hposition dim="0">1004.86</hposition>
					<hposition dim="1">585.216</hposition>
				</hullpoint>
				<hullpoint>
					<hposition dim="0">1008.06</hposition>
					<hposition dim="1">585.227</hposition>
				</hullpoint>
				<hullpoint>
					<hposition dim="0">1008.06</hposition>
					<hposition dim="1">586.276</hposition>
				</hullpoint>
				<hullpoint>
					<hposition dim="0">996.004</hposition>
					<hposition dim="1">587.276</hposition>
				</hullpoint>
				<hullpoint>
					<hposition dim="0">981.075</hposition>
					<hposition dim="1">587.776</hposition>
				</hullpoint>
				<hullpoint>
					<hposition dim="0">978.073</hposition>
					<hposition dim="1">587.783</hposition>
				</hullpoint>
				<hullpoint>
					<hposition dim="0">945.078</hposition>
					<hposition dim="1">587.797</hposition>
				</hullpoint>
				<hullpoint>
					<hposition dim="0">921.041</hposition>
					<hposition dim="1">587.797</hposition>
				</hullpoint>
				<hullpoint>
					<hposition dim="0">911.918</hposition>
					<hposition dim="1">587.791</hposition>
				</hullpoint>
				<hullpoint>
					<hposition dim="0">905.982</hposition>
					<hposition dim="1">587.786</hposition>
				</hullpoint>
				<hullpoint>
					<hposition dim="0">897.024</hposition>
					<hposition dim="1">587.763</hposition>
				</hullpoint>
				<hullpoint>
					<hposition dim="0">866.953</hposition>
					<hposition dim="1">587.266</hposition>
				</hullpoint>
				<hullpoint>
					<hposition dim="0">863.991</hposition>
					<hposition dim="1">586.784</hposition>
				</hullpoint>
			</convexhull>
		</feature>
		<feature id="62">
			<position dim="0">945.848</position>
			<position dim="1">1400.57</position>
			<intensity>1.19957e+08</intensity>
			<quality dim="0">0.986197</quality>
			<quality dim="1">0.963624</quality>
			<meta>Feature #290, +1, 54->54, Corr: (0.97491,0.986197,0.963624)</meta>
			<overallquality>0.97491</overallquality>
			<charge>1</charge>
			<model name="ProductModel2D">
				<param name="MZ" value="IsotopeModel"></param>
				<param name="MZ:averagines:C" value="0.0443"></param>
				<param name="MZ:averagines:H" value="0.007"></param>
				<param name="MZ:averagines:N" value="0.0037"></param>
				<param name="MZ:averagines:O" value="0.022"></param>
				<param name="MZ:averagines:S" value="0.00037"></param>
				<param name="MZ:charge" value="1"></param>
				<param name="MZ:cutoff" value="0"></param>
				<param name="MZ:intensity_scaling" value="1"></param>
				<param name="MZ:interpolation_step" value="0.1"></param>
				<param name="MZ:isotope:distance" value="1.00049"></param>
				<param name="MZ:isotope:maximum" value="100"></param>
				<param name="MZ:isotope:stdev" value="0.0169864"></param>
				<param name="MZ:isotope:trim_right_cutoff" value="0.001"></param>
				<param name="MZ:statistics:mean" value="1400.93"></param>
				<param name="RT" value="EmgModel"></param>
				<param name="RT:bounding_box:max" value="996.485"></param>
				<param name="RT:bounding_box:min" value="888.459"></param>
				<param name="RT:cutoff" value="0"></param>
				<param name="RT:emg:height" value="2.60684e+07"></param>
				<param name="RT:emg:retention" value="932.885"></param>
				<param name="RT:emg:symmetry" value="2.00754"></param>
				<param name="RT:emg:width" value="2.00754"></param>
				<param name="RT:intensity_scaling" value="1"></param>
				<param name="RT:interpolation_step" value="0.1"></param>
				<param name="RT:statistics:mean" value="945.848"></param>
				<param name="RT:statistics:variance" value="504.644"></param>
				<param name="cutoff" value="0"></param>
				<param name="intensity_scaling" value="1"></param>
			</model>
			<convexhull nr="0">
				<hullpoint>
					<hposition dim="0">911.918</hposition>
					<hposition dim="1">1400.58</hposition>
				</hullpoint>
				<hullpoint>
					<hposition dim="0">927.076</hposition>
					<hposition dim="1">1400.56</hposition>
				</hullpoint>
				<hullpoint>
					<hposition dim="0">953.925</hposition>
					<hposition dim="1">1400.56</hposition>
				</hullpoint>
				<hullpoint>
					<hposition dim="0">969.094</hposition>
					<hposition dim="1">1400.57</hposition>
				</hullpoint>
				<hullpoint>
					<hposition dim="0">974.977</hposition>
					<hposition dim="1">1400.58</hposition>
				</hullpoint>
				<hullpoint>
					<hposition dim="0">974.977</hposition>
					<hposition dim="1">1404.58</hposition>
				</hullpoint>
				<hullpoint>
					<hposition dim="0">911.918</hposition>
					<hposition dim="1">1404.56</hposition>
				</hullpoint>
			</convexhull>
		</feature>
		<feature id="63">
			<position dim="0">948.979</position>
			<position dim="1">665.816</position>
			<intensity>6.9012e+09</intensity>
			<quality dim="0">0.999931</quality>
			<quality dim="1">1</quality>
			<meta>Feature #51, +2, 2711->2711, Corr: (0.999966,0.999931,1)</meta>
			<overallquality>0.999966</overallquality>
			<charge>2</charge>
			<model name="ProductModel2D">
				<param name="MZ" value="IsotopeModel"></param>
				<param name="MZ:averagines:C" value="0.0443"></param>
				<param name="MZ:averagines:H" value="0.007"></param>
				<param name="MZ:averagines:N" value="0.0037"></param>
				<param name="MZ:averagines:O" value="0.022"></param>
				<param name="MZ:averagines:S" value="0.00037"></param>
				<param name="MZ:charge" value="2"></param>
				<param name="MZ:cutoff" value="0"></param>
				<param name="MZ:intensity_scaling" value="1"></param>
				<param name="MZ:interpolation_step" value="0.1"></param>
				<param name="MZ:isotope:distance" value="1.00049"></param>
				<param name="MZ:isotope:maximum" value="100"></param>
				<param name="MZ:isotope:stdev" value="0.021233"></param>
				<param name="MZ:isotope:trim_right_cutoff" value="0.001"></param>
				<param name="MZ:statistics:mean" value="665.568"></param>
				<param name="RT" value="EmgModel"></param>
				<param name="RT:bounding_box:max" value="1230.46"></param>
				<param name="RT:bounding_box:min" value="841.106"></param>
				<param name="RT:cutoff" value="0"></param>
				<param name="RT:emg:height" value="2.17867e+08"></param>
				<param name="RT:emg:retention" value="930.003"></param>
				<param name="RT:emg:symmetry" value="4.33869"></param>
				<param name="RT:emg:width" value="4.33869"></param>
				<param name="RT:intensity_scaling" value="1"></param>
				<param name="RT:interpolation_step" value="0.1"></param>
				<param name="RT:statistics:mean" value="948.979"></param>
				<param name="RT:statistics:variance" value="2443.71"></param>
				<param name="cutoff" value="0"></param>
				<param name="intensity_scaling" value="1"></param>
			</model>
			<convexhull nr="0">
				<hullpoint>
					<hposition dim="0">876.075</hposition>
					<hposition dim="1">665.768</hposition>
				</hullpoint>
				<hullpoint>
					<hposition dim="0">878.991</hposition>
					<hposition dim="1">665.76</hposition>
				</hullpoint>
				<hullpoint>
					<hposition dim="0">893.984</hposition>
					<hposition dim="1">665.742</hposition>
				</hullpoint>
				<hullpoint>
					<hposition dim="0">897.024</hposition>
					<hposition dim="1">665.739</hposition>
				</hullpoint>
				<hullpoint>
					<hposition dim="0">915.007</hposition>
					<hposition dim="1">665.739</hposition>
				</hullpoint>
				<hullpoint>
					<hposition dim="0">1098.01</hposition>
					<hposition dim="1">665.759</hposition>
				</hullpoint>
				<hullpoint>
					<hposition dim="0">1130.96</hposition>
					<hposition dim="1">665.764</hposition>
				</hullpoint>
				<hullpoint>
					<hposition dim="0">1154.93</hposition>
					<hposition dim="1">665.77</hposition>
				</hullpoint>
				<hullpoint>
					<hposition dim="0">1157.92</hposition>
					<hposition dim="1">665.772</hposition>
				</hullpoint>
				<hullpoint>
					<hposition dim="0">1163.98</hposition>
					<hposition dim="1">665.777</hposition>
				</hullpoint>
				<hullpoint>
					<hposition dim="0">1163.98</hposition>
					<hposition dim="1">666.841</hposition>
				</hullpoint>
				<hullpoint>
					<hposition dim="0">1157.92</hposition>
					<hposition dim="1">667.313</hposition>
				</hullpoint>
				<hullpoint>
					<hposition dim="0">996.004</hposition>
					<hposition dim="1">668.321</hposition>
				</hullpoint>
				<hullpoint>
					<hposition dim="0">992.925</hposition>
					<hposition dim="1">668.325</hposition>
				</hullpoint>
				<hullpoint>
					<hposition dim="0">981.075</hposition>
					<hposition dim="1">668.336</hposition>
				</hullpoint>
				<hullpoint>
					<hposition dim="0">918.056</hposition>
					<hposition dim="1">668.356</hposition>
				</hullpoint>
				<hullpoint>
					<hposition dim="0">893.984</hposition>
					<hposition dim="1">668.344</hposition>
				</hullpoint>
				<hullpoint>
					<hposition dim="0">887.921</hposition>
					<hposition dim="1">668.314</hposition>
				</hullpoint>
				<hullpoint>
					<hposition dim="0">882.018</hposition>
					<hposition dim="1">667.843</hposition>
				</hullpoint>
				<hullpoint>
					<hposition dim="0">876.075</hposition>
					<hposition dim="1">667.341</hposition>
				</hullpoint>
			</convexhull>
		</feature>
		<feature id="64">
			<position dim="0">950.325</position>
			<position dim="1">1062.46</position>
			<intensity>1.19134e+10</intensity>
			<quality dim="0">0.999751</quality>
			<quality dim="1">0.941469</quality>
			<meta>Feature #141, +1, 1249->1249, Corr: (0.97061,0.999751,0.941469)</meta>
			<overallquality>0.97061</overallquality>
			<charge>1</charge>
			<model name="ProductModel2D">
				<param name="MZ" value="IsotopeModel"></param>
				<param name="MZ:averagines:C" value="0.0443"></param>
				<param name="MZ:averagines:H" value="0.007"></param>
				<param name="MZ:averagines:N" value="0.0037"></param>
				<param name="MZ:averagines:O" value="0.022"></param>
				<param name="MZ:averagines:S" value="0.00037"></param>
				<param name="MZ:charge" value="1"></param>
				<param name="MZ:cutoff" value="0"></param>
				<param name="MZ:intensity_scaling" value="1"></param>
				<param name="MZ:interpolation_step" value="0.1"></param>
				<param name="MZ:isotope:distance" value="1.00049"></param>
				<param name="MZ:isotope:maximum" value="100"></param>
				<param name="MZ:isotope:stdev" value="0.0169864"></param>
				<param name="MZ:isotope:trim_right_cutoff" value="0.001"></param>
				<param name="MZ:statistics:mean" value="1062.35"></param>
				<param name="RT" value="EmgModel"></param>
				<param name="RT:bounding_box:max" value="1021.51"></param>
				<param name="RT:bounding_box:min" value="846.504"></param>
				<param name="RT:cutoff" value="0"></param>
				<param name="RT:emg:height" value="7.12879e+08"></param>
				<param name="RT:emg:retention" value="947.957"></param>
				<param name="RT:emg:symmetry" value="5.03299"></param>
				<param name="RT:emg:width" value="5.03299"></param>
				<param name="RT:intensity_scaling" value="1"></param>
				<param name="RT:interpolation_step" value="0.1"></param>
				<param name="RT:statistics:mean" value="950.325"></param>
				<param name="RT:statistics:variance" value="341.514"></param>
				<param name="cutoff" value="0"></param>
				<param name="intensity_scaling" value="1"></param>
			</model>
			<convexhull nr="0">
				<hullpoint>
					<hposition dim="0">866.953</hposition>
					<hposition dim="1">1062.43</hposition>
				</hullpoint>
				<hullpoint>
					<hposition dim="0">876.075</hposition>
					<hposition dim="1">1062.42</hposition>
				</hullpoint>
				<hullpoint>
					<hposition dim="0">918.056</hposition>
					<hposition dim="1">1062.39</hposition>
				</hullpoint>
				<hullpoint>
					<hposition dim="0">978.073</hposition>
					<hposition dim="1">1062.4</hposition>
				</hullpoint>
				<hullpoint>
					<hposition dim="0">1001.97</hposition>
					<hposition dim="1">1062.43</hposition>
				</hullpoint>
				<hullpoint>
					<hposition dim="0">1004.86</hposition>
					<hposition dim="1">1062.44</hposition>
				</hullpoint>
				<hullpoint>
					<hposition dim="0">1004.86</hposition>
					<hposition dim="1">1064.51</hposition>
				</hullpoint>
				<hullpoint>
					<hposition dim="0">1001.97</hposition>
					<hposition dim="1">1065.48</hposition>
				</hullpoint>
				<hullpoint>
					<hposition dim="0">981.075</hposition>
					<hposition dim="1">1066.44</hposition>
				</hullpoint>
				<hullpoint>
					<hposition dim="0">947.957</hposition>
					<hposition dim="1">1066.45</hposition>
				</hullpoint>
				<hullpoint>
					<hposition dim="0">915.007</hposition>
					<hposition dim="1">1066.44</hposition>
				</hullpoint>
				<hullpoint>
					<hposition dim="0">873.039</hposition>
					<hposition dim="1">1065.47</hposition>
				</hullpoint>
				<hullpoint>
					<hposition dim="0">866.953</hposition>
					<hposition dim="1">1064.5</hposition>
				</hullpoint>
			</convexhull>
		</feature>
		<feature id="65">
			<position dim="0">952.086</position>
			<position dim="1">2303.85</position>
			<intensity>6.67523e+07</intensity>
			<quality dim="0">0.968693</quality>
			<quality dim="1">0.963624</quality>
			<meta>Feature #729, +1, 36->36, Corr: (0.966159,0.968693,0.963624)</meta>
			<overallquality>0.966159</overallquality>
			<charge>1</charge>
			<model name="ProductModel2D">
				<param name="MZ" value="IsotopeModel"></param>
				<param name="MZ:averagines:C" value="0.0443"></param>
				<param name="MZ:averagines:H" value="0.007"></param>
				<param name="MZ:averagines:N" value="0.0037"></param>
				<param name="MZ:averagines:O" value="0.022"></param>
				<param name="MZ:averagines:S" value="0.00037"></param>
				<param name="MZ:charge" value="1"></param>
				<param name="MZ:cutoff" value="0"></param>
				<param name="MZ:intensity_scaling" value="1"></param>
				<param name="MZ:interpolation_step" value="0.1"></param>
				<param name="MZ:isotope:distance" value="1.00049"></param>
				<param name="MZ:isotope:maximum" value="100"></param>
				<param name="MZ:isotope:stdev" value="0.021233"></param>
				<param name="MZ:isotope:trim_right_cutoff" value="0.001"></param>
				<param name="MZ:statistics:mean" value="2304.08"></param>
				<param name="RT" value="EmgModel"></param>
				<param name="RT:bounding_box:max" value="1010.95"></param>
				<param name="RT:bounding_box:min" value="863.194"></param>
				<param name="RT:cutoff" value="0"></param>
				<param name="RT:emg:height" value="3.91923e+07"></param>
				<param name="RT:emg:retention" value="2859.01"></param>
				<param name="RT:emg:symmetry" value="10"></param>
				<param name="RT:emg:width" value="10"></param>
				<param name="RT:intensity_scaling" value="1"></param>
				<param name="RT:interpolation_step" value="0.1"></param>
				<param name="RT:statistics:mean" value="952.086"></param>
				<param name="RT:statistics:variance" value="820.029"></param>
				<param name="cutoff" value="0"></param>
				<param name="intensity_scaling" value="1"></param>
			</model>
			<convexhull nr="0">
				<hullpoint>
					<hposition dim="0">897.024</hposition>
					<hposition dim="1">2303.84</hposition>
				</hullpoint>
				<hullpoint>
					<hposition dim="0">987.003</hposition>
					<hposition dim="1">2303.82</hposition>
				</hullpoint>
				<hullpoint>
					<hposition dim="0">987.003</hposition>
					<hposition dim="1">2307.81</hposition>
				</hullpoint>
				<hullpoint>
					<hposition dim="0">957.101</hposition>
					<hposition dim="1">2307.85</hposition>
				</hullpoint>
				<hullpoint>
					<hposition dim="0">897.024</hposition>
					<hposition dim="1">2307.83</hposition>
				</hullpoint>
			</convexhull>
		</feature>
		<feature id="66">
			<position dim="0">971.539</position>
			<position dim="1">1258.19</position>
			<intensity>8.18475e+09</intensity>
			<quality dim="0">0.999132</quality>
			<quality dim="1">1</quality>
			<meta>Feature #216, +2, 1229->1229, Corr: (0.999566,0.999132,1)</meta>
			<overallquality>0.999566</overallquality>
			<charge>2</charge>
			<model name="ProductModel2D">
				<param name="MZ" value="IsotopeModel"></param>
				<param name="MZ:averagines:C" value="0.0443"></param>
				<param name="MZ:averagines:H" value="0.007"></param>
				<param name="MZ:averagines:N" value="0.0037"></param>
				<param name="MZ:averagines:O" value="0.022"></param>
				<param name="MZ:averagines:S" value="0.00037"></param>
				<param name="MZ:charge" value="2"></param>
				<param name="MZ:cutoff" value="0"></param>
				<param name="MZ:intensity_scaling" value="1"></param>
				<param name="MZ:interpolation_step" value="0.1"></param>
				<param name="MZ:isotope:distance" value="1.00049"></param>
				<param name="MZ:isotope:maximum" value="100"></param>
				<param name="MZ:isotope:stdev" value="0.021233"></param>
				<param name="MZ:isotope:trim_right_cutoff" value="0.001"></param>
				<param name="MZ:statistics:mean" value="1258.31"></param>
				<param name="RT" value="EmgModel"></param>
				<param name="RT:bounding_box:max" value="1025.23"></param>
				<param name="RT:bounding_box:min" value="924.589"></param>
				<param name="RT:cutoff" value="0"></param>
				<param name="RT:emg:height" value="8.26611e+08"></param>
				<param name="RT:emg:retention" value="969.094"></param>
				<param name="RT:emg:symmetry" value="1.35969"></param>
				<param name="RT:emg:width" value="1.35969"></param>
				<param name="RT:intensity_scaling" value="1"></param>
				<param name="RT:interpolation_step" value="0.1"></param>
				<param name="RT:statistics:mean" value="971.539"></param>
				<param name="RT:statistics:variance" value="129.093"></param>
				<param name="cutoff" value="0"></param>
				<param name="intensity_scaling" value="1"></param>
			</model>
			<convexhull nr="0">
				<hullpoint>
					<hposition dim="0">936.082</hposition>
					<hposition dim="1">1258.14</hposition>
				</hullpoint>
				<hullpoint>
					<hposition dim="0">939.007</hposition>
					<hposition dim="1">1258.12</hposition>
				</hullpoint>
				<hullpoint>
					<hposition dim="0">960.019</hposition>
					<hposition dim="1">1258.09</hposition>
				</hullpoint>
				<hullpoint>
					<hposition dim="0">983.996</hposition>
					<hposition dim="1">1258.08</hposition>
				</hullpoint>
				<hullpoint>
					<hposition dim="0">1011.02</hposition>
					<hposition dim="1">1258.12</hposition>
				</hullpoint>
				<hullpoint>
					<hposition dim="0">1013.98</hposition>
					<hposition dim="1">1258.14</hposition>
				</hullpoint>
				<hullpoint>
					<hposition dim="0">1013.98</hposition>
					<hposition dim="1">1260.19</hposition>
				</hullpoint>
				<hullpoint>
					<hposition dim="0">1011.02</hposition>
					<hposition dim="1">1260.65</hposition>
				</hullpoint>
				<hullpoint>
					<hposition dim="0">999.004</hposition>
					<hposition dim="1">1261.66</hposition>
				</hullpoint>
				<hullpoint>
					<hposition dim="0">992.925</hposition>
					<hposition dim="1">1261.7</hposition>
				</hullpoint>
				<hullpoint>
					<hposition dim="0">981.075</hposition>
					<hposition dim="1">1261.71</hposition>
				</hullpoint>
				<hullpoint>
					<hposition dim="0">966.079</hposition>
					<hposition dim="1">1261.71</hposition>
				</hullpoint>
				<hullpoint>
					<hposition dim="0">950.946</hposition>
					<hposition dim="1">1261.68</hposition>
				</hullpoint>
				<hullpoint>
					<hposition dim="0">941.978</hposition>
					<hposition dim="1">1261.17</hposition>
				</hullpoint>
				<hullpoint>
					<hposition dim="0">939.007</hposition>
					<hposition dim="1">1260.69</hposition>
				</hullpoint>
				<hullpoint>
					<hposition dim="0">936.082</hposition>
					<hposition dim="1">1260.18</hposition>
				</hullpoint>
			</convexhull>
		</feature>
		<feature id="67">
			<position dim="0">978.33</position>
			<position dim="1">575.807</position>
			<intensity>3.84689e+09</intensity>
			<quality dim="0">0.999741</quality>
			<quality dim="1">0.983192</quality>
			<meta>Feature #20, +4, 1428->1428, Corr: (0.991466,0.999741,0.983192)</meta>
			<overallquality>0.991466</overallquality>
			<charge>4</charge>
			<model name="ProductModel2D">
				<param name="MZ" value="IsotopeModel"></param>
				<param name="MZ:averagines:C" value="0.0443"></param>
				<param name="MZ:averagines:H" value="0.007"></param>
				<param name="MZ:averagines:N" value="0.0037"></param>
				<param name="MZ:averagines:O" value="0.022"></param>
				<param name="MZ:averagines:S" value="0.00037"></param>
				<param name="MZ:charge" value="4"></param>
				<param name="MZ:cutoff" value="0"></param>
				<param name="MZ:intensity_scaling" value="1"></param>
				<param name="MZ:interpolation_step" value="0.1"></param>
				<param name="MZ:isotope:distance" value="1.00049"></param>
				<param name="MZ:isotope:maximum" value="100"></param>
				<param name="MZ:isotope:stdev" value="0.0169864"></param>
				<param name="MZ:isotope:trim_right_cutoff" value="0.001"></param>
				<param name="MZ:statistics:mean" value="575.507"></param>
				<param name="RT" value="EmgModel"></param>
				<param name="RT:bounding_box:max" value="1068.36"></param>
				<param name="RT:bounding_box:min" value="865.881"></param>
				<param name="RT:cutoff" value="0"></param>
				<param name="RT:emg:height" value="1.02103e+08"></param>
				<param name="RT:emg:retention" value="981.075"></param>
				<param name="RT:emg:symmetry" value="5.72924"></param>
				<param name="RT:emg:width" value="5.72924"></param>
				<param name="RT:intensity_scaling" value="1"></param>
				<param name="RT:interpolation_step" value="0.1"></param>
				<param name="RT:statistics:mean" value="978.33"></param>
				<param name="RT:statistics:variance" value="1135.21"></param>
				<param name="cutoff" value="0"></param>
				<param name="intensity_scaling" value="1"></param>
			</model>
			<convexhull nr="0">
				<hullpoint>
					<hposition dim="0">902.973</hposition>
					<hposition dim="1">575.736</hposition>
				</hullpoint>
				<hullpoint>
					<hposition dim="0">918.056</hposition>
					<hposition dim="1">575.728</hposition>
				</hullpoint>
				<hullpoint>
					<hposition dim="0">974.977</hposition>
					<hposition dim="1">575.711</hposition>
				</hullpoint>
				<hullpoint>
					<hposition dim="0">1016.92</hposition>
					<hposition dim="1">575.712</hposition>
				</hullpoint>
				<hullpoint>
					<hposition dim="0">1023.03</hposition>
					<hposition dim="1">575.717</hposition>
				</hullpoint>
				<hullpoint>
					<hposition dim="0">1032.03</hposition>
					<hposition dim="1">575.738</hposition>
				</hullpoint>
				<hullpoint>
					<hposition dim="0">1038.03</hposition>
					<hposition dim="1">575.759</hposition>
				</hullpoint>
				<hullpoint>
					<hposition dim="0">1038.03</hposition>
					<hposition dim="1">576.797</hposition>
				</hullpoint>
				<hullpoint>
					<hposition dim="0">1035.09</hposition>
					<hposition dim="1">577.315</hposition>
				</hullpoint>
				<hullpoint>
					<hposition dim="0">1028.97</hposition>
					<hposition dim="1">577.79</hposition>
				</hullpoint>
				<hullpoint>
					<hposition dim="0">1020.04</hposition>
					<hposition dim="1">578.303</hposition>
				</hullpoint>
				<hullpoint>
					<hposition dim="0">1016.92</hposition>
					<hposition dim="1">578.31</hposition>
				</hullpoint>
				<hullpoint>
					<hposition dim="0">987.003</hposition>
					<hposition dim="1">578.313</hposition>
				</hullpoint>
				<hullpoint>
					<hposition dim="0">981.075</hposition>
					<hposition dim="1">578.291</hposition>
				</hullpoint>
				<hullpoint>
					<hposition dim="0">902.973</hposition>
					<hposition dim="1">577.817</hposition>
				</hullpoint>
			</convexhull>
		</feature>
		<feature id="68">
			<position dim="0">980.39</position>
			<position dim="1">546.907</position>
			<intensity>4.30909e+09</intensity>
			<quality dim="0">0.999878</quality>
			<quality dim="1">0.957427</quality>
			<meta>Feature #13, +1, 2240->2240, Corr: (0.978653,0.999878,0.957427)</meta>
			<overallquality>0.978653</overallquality>
			<charge>1</charge>
			<model name="ProductModel2D">
				<param name="MZ" value="IsotopeModel"></param>
				<param name="MZ:averagines:C" value="0.0443"></param>
				<param name="MZ:averagines:H" value="0.007"></param>
				<param name="MZ:averagines:N" value="0.0037"></param>
				<param name="MZ:averagines:O" value="0.022"></param>
				<param name="MZ:averagines:S" value="0.00037"></param>
				<param name="MZ:charge" value="1"></param>
				<param name="MZ:cutoff" value="0"></param>
				<param name="MZ:intensity_scaling" value="1"></param>
				<param name="MZ:interpolation_step" value="0.1"></param>
				<param name="MZ:isotope:distance" value="1.00049"></param>
				<param name="MZ:isotope:maximum" value="100"></param>
				<param name="MZ:isotope:stdev" value="0.0169864"></param>
				<param name="MZ:isotope:trim_right_cutoff" value="0.001"></param>
				<param name="MZ:statistics:mean" value="546.705"></param>
				<param name="RT" value="EmgModel"></param>
				<param name="RT:bounding_box:max" value="1202.38"></param>
				<param name="RT:bounding_box:min" value="875.425"></param>
				<param name="RT:cutoff" value="0"></param>
				<param name="RT:emg:height" value="9.24381e+07"></param>
				<param name="RT:emg:retention" value="966.079"></param>
				<param name="RT:emg:symmetry" value="3.26787"></param>
				<param name="RT:emg:width" value="3.26787"></param>
				<param name="RT:intensity_scaling" value="1"></param>
				<param name="RT:interpolation_step" value="0.1"></param>
				<param name="RT:statistics:mean" value="980.39"></param>
				<param name="RT:statistics:variance" value="2250.72"></param>
				<param name="cutoff" value="0"></param>
				<param name="intensity_scaling" value="1"></param>
			</model>
			<convexhull nr="0">
				<hullpoint>
					<hposition dim="0">911.918</hposition>
					<hposition dim="1">546.933</hposition>
				</hullpoint>
				<hullpoint>
					<hposition dim="0">923.981</hposition>
					<hposition dim="1">546.889</hposition>
				</hullpoint>
				<hullpoint>
					<hposition dim="0">987.003</hposition>
					<hposition dim="1">546.859</hposition>
				</hullpoint>
				<hullpoint>
					<hposition dim="0">1133.88</hposition>
					<hposition dim="1">546.89</hposition>
				</hullpoint>
				<hullpoint>
					<hposition dim="0">1143.07</hposition>
					<hposition dim="1">546.919</hposition>
				</hullpoint>
				<hullpoint>
					<hposition dim="0">1143.07</hposition>
					<hposition dim="1">548.255</hposition>
				</hullpoint>
				<hullpoint>
					<hposition dim="0">1136.99</hposition>
					<hposition dim="1">548.557</hposition>
				</hullpoint>
				<hullpoint>
					<hposition dim="0">1011.02</hposition>
					<hposition dim="1">548.897</hposition>
				</hullpoint>
				<hullpoint>
					<hposition dim="0">983.996</hposition>
					<hposition dim="1">548.923</hposition>
				</hullpoint>
				<hullpoint>
					<hposition dim="0">923.981</hposition>
					<hposition dim="1">548.912</hposition>
				</hullpoint>
				<hullpoint>
					<hposition dim="0">921.041</hposition>
					<hposition dim="1">548.899</hposition>
				</hullpoint>
				<hullpoint>
					<hposition dim="0">911.918</hposition>
					<hposition dim="1">548.557</hposition>
				</hullpoint>
			</convexhull>
		</feature>
		<feature id="69">
			<position dim="0">995.48</position>
			<position dim="1">1537.6</position>
			<intensity>8.93695e+09</intensity>
			<quality dim="0">0.999853</quality>
			<quality dim="1">0.941469</quality>
			<meta>Feature #374, +1, 1675->1675, Corr: (0.970661,0.999853,0.941469)</meta>
			<overallquality>0.970661</overallquality>
			<charge>1</charge>
			<model name="ProductModel2D">
				<param name="MZ" value="IsotopeModel"></param>
				<param name="MZ:averagines:C" value="0.0443"></param>
				<param name="MZ:averagines:H" value="0.007"></param>
				<param name="MZ:averagines:N" value="0.0037"></param>
				<param name="MZ:averagines:O" value="0.022"></param>
				<param name="MZ:averagines:S" value="0.00037"></param>
				<param name="MZ:charge" value="1"></param>
				<param name="MZ:cutoff" value="0"></param>
				<param name="MZ:intensity_scaling" value="1"></param>
				<param name="MZ:interpolation_step" value="0.1"></param>
				<param name="MZ:isotope:distance" value="1.00049"></param>
				<param name="MZ:isotope:maximum" value="100"></param>
				<param name="MZ:isotope:stdev" value="0.0169864"></param>
				<param name="MZ:isotope:trim_right_cutoff" value="0.001"></param>
				<param name="MZ:statistics:mean" value="1537.7"></param>
				<param name="RT" value="EmgModel"></param>
				<param name="RT:bounding_box:max" value="1070.78"></param>
				<param name="RT:bounding_box:min" value="834.956"></param>
				<param name="RT:cutoff" value="0"></param>
				<param name="RT:emg:height" value="5.89881e+08"></param>
				<param name="RT:emg:retention" value="996.004"></param>
				<param name="RT:emg:symmetry" value="5.41833"></param>
				<param name="RT:emg:width" value="5.41833"></param>
				<param name="RT:intensity_scaling" value="1"></param>
				<param name="RT:interpolation_step" value="0.1"></param>
				<param name="RT:statistics:mean" value="995.48"></param>
				<param name="RT:statistics:variance" value="680.978"></param>
				<param name="cutoff" value="0"></param>
				<param name="intensity_scaling" value="1"></param>
			</model>
			<convexhull nr="0">
				<hullpoint>
					<hposition dim="0">866.953</hposition>
					<hposition dim="1">1537.55</hposition>
				</hullpoint>
				<hullpoint>
					<hposition dim="0">950.946</hposition>
					<hposition dim="1">1537.51</hposition>
				</hullpoint>
				<hullpoint>
					<hposition dim="0">1004.86</hposition>
					<hposition dim="1">1537.51</hposition>
				</hullpoint>
				<hullpoint>
					<hposition dim="0">1028.97</hposition>
					<hposition dim="1">1537.52</hposition>
				</hullpoint>
				<hullpoint>
					<hposition dim="0">1049.99</hposition>
					<hposition dim="1">1537.53</hposition>
				</hullpoint>
				<hullpoint>
					<hposition dim="0">1049.99</hposition>
					<hposition dim="1">1541.57</hposition>
				</hullpoint>
				<hullpoint>
					<hposition dim="0">1043.98</hposition>
					<hposition dim="1">1541.58</hposition>
				</hullpoint>
				<hullpoint>
					<hposition dim="0">891.016</hposition>
					<hposition dim="1">1541.59</hposition>
				</hullpoint>
				<hullpoint>
					<hposition dim="0">887.921</hposition>
					<hposition dim="1">1541.59</hposition>
				</hullpoint>
				<hullpoint>
					<hposition dim="0">866.953</hposition>
					<hposition dim="1">1540.61</hposition>
				</hullpoint>
			</convexhull>
		</feature>
		<feature id="70">
			<position dim="0">995.706</position>
			<position dim="1">2302.82</position>
			<intensity>5.31973e+09</intensity>
			<quality dim="0">0.999866</quality>
			<quality dim="1">0.941469</quality>
			<meta>Feature #727, +1, 1846->1846, Corr: (0.970667,0.999866,0.941469)</meta>
			<overallquality>0.970667</overallquality>
			<charge>1</charge>
			<model name="ProductModel2D">
				<param name="MZ" value="IsotopeModel"></param>
				<param name="MZ:averagines:C" value="0.0443"></param>
				<param name="MZ:averagines:H" value="0.007"></param>
				<param name="MZ:averagines:N" value="0.0037"></param>
				<param name="MZ:averagines:O" value="0.022"></param>
				<param name="MZ:averagines:S" value="0.00037"></param>
				<param name="MZ:charge" value="1"></param>
				<param name="MZ:cutoff" value="0"></param>
				<param name="MZ:intensity_scaling" value="1"></param>
				<param name="MZ:interpolation_step" value="0.1"></param>
				<param name="MZ:isotope:distance" value="1.00049"></param>
				<param name="MZ:isotope:maximum" value="100"></param>
				<param name="MZ:isotope:stdev" value="0.0169864"></param>
				<param name="MZ:isotope:trim_right_cutoff" value="0.001"></param>
				<param name="MZ:statistics:mean" value="2303.32"></param>
				<param name="RT" value="EmgModel"></param>
				<param name="RT:bounding_box:max" value="1120.71"></param>
				<param name="RT:bounding_box:min" value="847.519"></param>
				<param name="RT:cutoff" value="0"></param>
				<param name="RT:emg:height" value="9.37451e+07"></param>
				<param name="RT:emg:retention" value="999.004"></param>
				<param name="RT:emg:symmetry" value="5.79482"></param>
				<param name="RT:emg:width" value="5.79482"></param>
				<param name="RT:intensity_scaling" value="1"></param>
				<param name="RT:interpolation_step" value="0.1"></param>
				<param name="RT:statistics:mean" value="995.706"></param>
				<param name="RT:statistics:variance" value="2023.36"></param>
				<param name="cutoff" value="0"></param>
				<param name="intensity_scaling" value="1"></param>
			</model>
			<convexhull nr="0">
				<hullpoint>
					<hposition dim="0">897.024</hposition>
					<hposition dim="1">2302.78</hposition>
				</hullpoint>
				<hullpoint>
					<hposition dim="0">911.918</hposition>
					<hposition dim="1">2302.78</hposition>
				</hullpoint>
				<hullpoint>
					<hposition dim="0">992.925</hposition>
					<hposition dim="1">2302.77</hposition>
				</hullpoint>
				<hullpoint>
					<hposition dim="0">1038.03</hposition>
					<hposition dim="1">2302.77</hposition>
				</hullpoint>
				<hullpoint>
					<hposition dim="0">1064.96</hposition>
					<hposition dim="1">2302.79</hposition>
				</hullpoint>
				<hullpoint>
					<hposition dim="0">1077.05</hposition>
					<hposition dim="1">2302.8</hposition>
				</hullpoint>
				<hullpoint>
					<hposition dim="0">1080.06</hposition>
					<hposition dim="1">2302.81</hposition>
				</hullpoint>
				<hullpoint>
					<hposition dim="0">1080.06</hposition>
					<hposition dim="1">2305.88</hposition>
				</hullpoint>
				<hullpoint>
					<hposition dim="0">1077.05</hposition>
					<hposition dim="1">2306.83</hposition>
				</hullpoint>
				<hullpoint>
					<hposition dim="0">1073.93</hposition>
					<hposition dim="1">2306.83</hposition>
				</hullpoint>
				<hullpoint>
					<hposition dim="0">902.973</hposition>
					<hposition dim="1">2306.84</hposition>
				</hullpoint>
				<hullpoint>
					<hposition dim="0">897.024</hposition>
					<hposition dim="1">2306.82</hposition>
				</hullpoint>
			</convexhull>
		</feature>
		<feature id="71">
			<position dim="0">1001.6</position>
			<position dim="1">1538.58</position>
			<intensity>1.95366e+08</intensity>
			<quality dim="0">0.979938</quality>
			<quality dim="1">1</quality>
			<meta>Feature #376, +1, 46->46, Corr: (0.989969,0.979938,1)</meta>
			<overallquality>0.989969</overallquality>
			<charge>1</charge>
			<model name="ProductModel2D">
				<param name="MZ" value="IsotopeModel"></param>
				<param name="MZ:averagines:C" value="0.0443"></param>
				<param name="MZ:averagines:H" value="0.007"></param>
				<param name="MZ:averagines:N" value="0.0037"></param>
				<param name="MZ:averagines:O" value="0.022"></param>
				<param name="MZ:averagines:S" value="0.00037"></param>
				<param name="MZ:charge" value="1"></param>
				<param name="MZ:cutoff" value="0"></param>
				<param name="MZ:intensity_scaling" value="1"></param>
				<param name="MZ:interpolation_step" value="0.1"></param>
				<param name="MZ:isotope:distance" value="1.00049"></param>
				<param name="MZ:isotope:maximum" value="100"></param>
				<param name="MZ:isotope:stdev" value="0.0169864"></param>
				<param name="MZ:isotope:trim_right_cutoff" value="0.001"></param>
				<param name="MZ:statistics:mean" value="1538.86"></param>
				<param name="RT" value="EmgModel"></param>
				<param name="RT:bounding_box:max" value="1036.22"></param>
				<param name="RT:bounding_box:min" value="983.676"></param>
				<param name="RT:cutoff" value="0"></param>
				<param name="RT:emg:height" value="2.69131e+07"></param>
				<param name="RT:emg:retention" value="990.015"></param>
				<param name="RT:emg:symmetry" value="10"></param>
				<param name="RT:emg:width" value="10"></param>
				<param name="RT:intensity_scaling" value="1"></param>
				<param name="RT:interpolation_step" value="0.1"></param>
				<param name="RT:statistics:mean" value="1001.6"></param>
				<param name="RT:statistics:variance" value="71.4677"></param>
				<param name="cutoff" value="0"></param>
				<param name="intensity_scaling" value="1"></param>
			</model>
			<convexhull nr="0">
				<hullpoint>
					<hposition dim="0">990.015</hposition>
					<hposition dim="1">1538.55</hposition>
				</hullpoint>
				<hullpoint>
					<hposition dim="0">1004.86</hposition>
					<hposition dim="1">1538.56</hposition>
				</hullpoint>
				<hullpoint>
					<hposition dim="0">1025.93</hposition>
					<hposition dim="1">1538.56</hposition>
				</hullpoint>
				<hullpoint>
					<hposition dim="0">1025.93</hposition>
					<hposition dim="1">1542.56</hposition>
				</hullpoint>
				<hullpoint>
					<hposition dim="0">999.004</hposition>
					<hposition dim="1">1542.56</hposition>
				</hullpoint>
				<hullpoint>
					<hposition dim="0">990.015</hposition>
					<hposition dim="1">1542.55</hposition>
				</hullpoint>
			</convexhull>
		</feature>
		<feature id="72">
			<position dim="0">1004.27</position>
			<position dim="1">1625.74</position>
			<intensity>3.65209e+09</intensity>
			<quality dim="0">0.999851</quality>
			<quality dim="1">1</quality>
			<meta>Feature #430, +1, 1603->1603, Corr: (0.999925,0.999851,1)</meta>
			<overallquality>0.999925</overallquality>
			<charge>1</charge>
			<model name="ProductModel2D">
				<param name="MZ" value="IsotopeModel"></param>
				<param name="MZ:averagines:C" value="0.0443"></param>
				<param name="MZ:averagines:H" value="0.007"></param>
				<param name="MZ:averagines:N" value="0.0037"></param>
				<param name="MZ:averagines:O" value="0.022"></param>
				<param name="MZ:averagines:S" value="0.00037"></param>
				<param name="MZ:charge" value="1"></param>
				<param name="MZ:cutoff" value="0"></param>
				<param name="MZ:intensity_scaling" value="1"></param>
				<param name="MZ:interpolation_step" value="0.1"></param>
				<param name="MZ:isotope:distance" value="1.00049"></param>
				<param name="MZ:isotope:maximum" value="100"></param>
				<param name="MZ:isotope:stdev" value="0.0169864"></param>
				<param name="MZ:isotope:trim_right_cutoff" value="0.001"></param>
				<param name="MZ:statistics:mean" value="1625.93"></param>
				<param name="RT" value="EmgModel"></param>
				<param name="RT:bounding_box:max" value="1105.87"></param>
				<param name="RT:bounding_box:min" value="846"></param>
				<param name="RT:cutoff" value="0"></param>
				<param name="RT:emg:height" value="9.36424e+07"></param>
				<param name="RT:emg:retention" value="1011.02"></param>
				<param name="RT:emg:symmetry" value="5.52554"></param>
				<param name="RT:emg:width" value="5.52554"></param>
				<param name="RT:intensity_scaling" value="1"></param>
				<param name="RT:interpolation_step" value="0.1"></param>
				<param name="RT:statistics:mean" value="1004.27"></param>
				<param name="RT:statistics:variance" value="1804.54"></param>
				<param name="cutoff" value="0"></param>
				<param name="intensity_scaling" value="1"></param>
			</model>
			<convexhull nr="0">
				<hullpoint>
					<hposition dim="0">897.024</hposition>
					<hposition dim="1">1625.69</hposition>
				</hullpoint>
				<hullpoint>
					<hposition dim="0">900.076</hposition>
					<hposition dim="1">1625.68</hposition>
				</hullpoint>
				<hullpoint>
					<hposition dim="0">978.073</hposition>
					<hposition dim="1">1625.67</hposition>
				</hullpoint>
				<hullpoint>
					<hposition dim="0">1056.08</hposition>
					<hposition dim="1">1625.67</hposition>
				</hullpoint>
				<hullpoint>
					<hposition dim="0">1064.96</hposition>
					<hposition dim="1">1625.68</hposition>
				</hullpoint>
				<hullpoint>
					<hposition dim="0">1067.99</hposition>
					<hposition dim="1">1625.69</hposition>
				</hullpoint>
				<hullpoint>
					<hposition dim="0">1070.93</hposition>
					<hposition dim="1">1625.71</hposition>
				</hullpoint>
				<hullpoint>
					<hposition dim="0">1070.93</hposition>
					<hposition dim="1">1628.75</hposition>
				</hullpoint>
				<hullpoint>
					<hposition dim="0">1067.99</hposition>
					<hposition dim="1">1629.72</hposition>
				</hullpoint>
				<hullpoint>
					<hposition dim="0">953.925</hposition>
					<hposition dim="1">1629.72</hposition>
				</hullpoint>
				<hullpoint>
					<hposition dim="0">905.982</hposition>
					<hposition dim="1">1629.71</hposition>
				</hullpoint>
				<hullpoint>
					<hposition dim="0">902.973</hposition>
					<hposition dim="1">1629.71</hposition>
				</hullpoint>
				<hullpoint>
					<hposition dim="0">897.024</hposition>
					<hposition dim="1">1628.77</hposition>
				</hullpoint>
			</convexhull>
		</feature>
		<feature id="73">
			<position dim="0">1018.05</position>
			<position dim="1">1641.68</position>
			<intensity>7.96755e+07</intensity>
			<quality dim="0">0.968693</quality>
			<quality dim="1">0.963624</quality>
			<meta>Feature #447, +1, 36->36, Corr: (0.966159,0.968693,0.963624)</meta>
			<overallquality>0.966159</overallquality>
			<charge>1</charge>
			<model name="ProductModel2D">
				<param name="MZ" value="IsotopeModel"></param>
				<param name="MZ:averagines:C" value="0.0443"></param>
				<param name="MZ:averagines:H" value="0.007"></param>
				<param name="MZ:averagines:N" value="0.0037"></param>
				<param name="MZ:averagines:O" value="0.022"></param>
				<param name="MZ:averagines:S" value="0.00037"></param>
				<param name="MZ:charge" value="1"></param>
				<param name="MZ:cutoff" value="0"></param>
				<param name="MZ:intensity_scaling" value="1"></param>
				<param name="MZ:interpolation_step" value="0.1"></param>
				<param name="MZ:isotope:distance" value="1.00049"></param>
				<param name="MZ:isotope:maximum" value="100"></param>
				<param name="MZ:isotope:stdev" value="0.0169864"></param>
				<param name="MZ:isotope:trim_right_cutoff" value="0.001"></param>
				<param name="MZ:statistics:mean" value="1641.82"></param>
				<param name="RT" value="EmgModel"></param>
				<param name="RT:bounding_box:max" value="1026.51"></param>
				<param name="RT:bounding_box:min" value="999.536"></param>
				<param name="RT:cutoff" value="0"></param>
				<param name="RT:emg:height" value="1.17475e+07"></param>
				<param name="RT:emg:retention" value="1011.02"></param>
				<param name="RT:emg:symmetry" value="4.05741"></param>
				<param name="RT:emg:width" value="4.05741"></param>
				<param name="RT:intensity_scaling" value="1"></param>
				<param name="RT:interpolation_step" value="0.1"></param>
				<param name="RT:statistics:mean" value="1018.05"></param>
				<param name="RT:statistics:variance" value="28.6684"></param>
				<param name="cutoff" value="0"></param>
				<param name="intensity_scaling" value="1"></param>
			</model>
			<convexhull nr="0">
				<hullpoint>
					<hposition dim="0">1008.06</hposition>
					<hposition dim="1">1641.66</hposition>
				</hullpoint>
				<hullpoint>
					<hposition dim="0">1023.03</hposition>
					<hposition dim="1">1641.67</hposition>
				</hullpoint>
				<hullpoint>
					<hposition dim="0">1023.03</hposition>
					<hposition dim="1">1645.67</hposition>
				</hullpoint>
				<hullpoint>
					<hposition dim="0">1008.06</hposition>
					<hposition dim="1">1645.66</hposition>
				</hullpoint>
			</convexhull>
		</feature>
		<feature id="74">
			<position dim="0">1021.16</position>
			<position dim="1">1554.64</position>
			<intensity>7.63675e+09</intensity>
			<quality dim="0">0.999871</quality>
			<quality dim="1">1</quality>
			<meta>Feature #384, +1, 1812->1812, Corr: (0.999936,0.999871,1)</meta>
			<overallquality>0.999936</overallquality>
			<charge>1</charge>
			<model name="ProductModel2D">
				<param name="MZ" value="IsotopeModel"></param>
				<param name="MZ:averagines:C" value="0.0443"></param>
				<param name="MZ:averagines:H" value="0.007"></param>
				<param name="MZ:averagines:N" value="0.0037"></param>
				<param name="MZ:averagines:O" value="0.022"></param>
				<param name="MZ:averagines:S" value="0.00037"></param>
				<param name="MZ:charge" value="1"></param>
				<param name="MZ:cutoff" value="0"></param>
				<param name="MZ:intensity_scaling" value="1"></param>
				<param name="MZ:interpolation_step" value="0.1"></param>
				<param name="MZ:isotope:distance" value="1.00049"></param>
				<param name="MZ:isotope:maximum" value="100"></param>
				<param name="MZ:isotope:stdev" value="0.021233"></param>
				<param name="MZ:isotope:trim_right_cutoff" value="0.001"></param>
				<param name="MZ:statistics:mean" value="1554.78"></param>
				<param name="RT" value="EmgModel"></param>
				<param name="RT:bounding_box:max" value="1116.25"></param>
				<param name="RT:bounding_box:min" value="853.945"></param>
				<param name="RT:cutoff" value="0"></param>
				<param name="RT:emg:height" value="3.32001e+08"></param>
				<param name="RT:emg:retention" value="1025.93"></param>
				<param name="RT:emg:symmetry" value="5.50082"></param>
				<param name="RT:emg:width" value="5.50082"></param>
				<param name="RT:intensity_scaling" value="1"></param>
				<param name="RT:interpolation_step" value="0.1"></param>
				<param name="RT:statistics:mean" value="1021.16"></param>
				<param name="RT:statistics:variance" value="1295.38"></param>
				<param name="cutoff" value="0"></param>
				<param name="intensity_scaling" value="1"></param>
			</model>
			<convexhull nr="0">
				<hullpoint>
					<hposition dim="0">900.076</hposition>
					<hposition dim="1">1554.58</hposition>
				</hullpoint>
				<hullpoint>
					<hposition dim="0">983.996</hposition>
					<hposition dim="1">1554.55</hposition>
				</hullpoint>
				<hullpoint>
					<hposition dim="0">1020.04</hposition>
					<hposition dim="1">1554.55</hposition>
				</hullpoint>
				<hullpoint>
					<hposition dim="0">1058.95</hposition>
					<hposition dim="1">1554.56</hposition>
				</hullpoint>
				<hullpoint>
					<hposition dim="0">1080.06</hposition>
					<hposition dim="1">1554.57</hposition>
				</hullpoint>
				<hullpoint>
					<hposition dim="0">1086.03</hposition>
					<hposition dim="1">1554.58</hposition>
				</hullpoint>
				<hullpoint>
					<hposition dim="0">1088.96</hposition>
					<hposition dim="1">1554.59</hposition>
				</hullpoint>
				<hullpoint>
					<hposition dim="0">1088.96</hposition>
					<hposition dim="1">1557.63</hposition>
				</hullpoint>
				<hullpoint>
					<hposition dim="0">1080.06</hposition>
					<hposition dim="1">1558.6</hposition>
				</hullpoint>
				<hullpoint>
					<hposition dim="0">1073.93</hposition>
					<hposition dim="1">1558.61</hposition>
				</hullpoint>
				<hullpoint>
					<hposition dim="0">1056.08</hposition>
					<hposition dim="1">1558.62</hposition>
				</hullpoint>
				<hullpoint>
					<hposition dim="0">957.101</hposition>
					<hposition dim="1">1558.62</hposition>
				</hullpoint>
				<hullpoint>
					<hposition dim="0">923.981</hposition>
					<hposition dim="1">1558.62</hposition>
				</hullpoint>
				<hullpoint>
					<hposition dim="0">911.918</hposition>
					<hposition dim="1">1558.62</hposition>
				</hullpoint>
				<hullpoint>
					<hposition dim="0">909.019</hposition>
					<hposition dim="1">1558.61</hposition>
				</hullpoint>
				<hullpoint>
					<hposition dim="0">900.076</hposition>
					<hposition dim="1">1557.67</hposition>
				</hullpoint>
			</convexhull>
		</feature>
		<feature id="75">
			<position dim="0">1022.27</position>
			<position dim="1">1415.65</position>
			<intensity>6.62263e+09</intensity>
			<quality dim="0">0.999861</quality>
			<quality dim="1">1</quality>
			<meta>Feature #301, +2, 2856->2856, Corr: (0.99993,0.999861,1)</meta>
			<overallquality>0.99993</overallquality>
			<charge>2</charge>
			<model name="ProductModel2D">
				<param name="MZ" value="IsotopeModel"></param>
				<param name="MZ:averagines:C" value="0.0443"></param>
				<param name="MZ:averagines:H" value="0.007"></param>
				<param name="MZ:averagines:N" value="0.0037"></param>
				<param name="MZ:averagines:O" value="0.022"></param>
				<param name="MZ:averagines:S" value="0.00037"></param>
				<param name="MZ:charge" value="2"></param>
				<param name="MZ:cutoff" value="0"></param>
				<param name="MZ:intensity_scaling" value="1"></param>
				<param name="MZ:interpolation_step" value="0.1"></param>
				<param name="MZ:isotope:distance" value="1.00049"></param>
				<param name="MZ:isotope:maximum" value="100"></param>
				<param name="MZ:isotope:stdev" value="0.021233"></param>
				<param name="MZ:isotope:trim_right_cutoff" value="0.001"></param>
				<param name="MZ:statistics:mean" value="1415.87"></param>
				<param name="RT" value="EmgModel"></param>
				<param name="RT:bounding_box:max" value="1128.31"></param>
				<param name="RT:bounding_box:min" value="858.001"></param>
				<param name="RT:cutoff" value="0"></param>
				<param name="RT:emg:height" value="2.38425e+08"></param>
				<param name="RT:emg:retention" value="1028.97"></param>
				<param name="RT:emg:symmetry" value="5.56402"></param>
				<param name="RT:emg:width" value="5.56402"></param>
				<param name="RT:intensity_scaling" value="1"></param>
				<param name="RT:interpolation_step" value="0.1"></param>
				<param name="RT:statistics:mean" value="1022.27"></param>
				<param name="RT:statistics:variance" value="1816.19"></param>
				<param name="cutoff" value="0"></param>
				<param name="intensity_scaling" value="1"></param>
			</model>
			<convexhull nr="0">
				<hullpoint>
					<hposition dim="0">911.918</hposition>
					<hposition dim="1">1415.6</hposition>
				</hullpoint>
				<hullpoint>
					<hposition dim="0">923.981</hposition>
					<hposition dim="1">1415.6</hposition>
				</hullpoint>
				<hullpoint>
					<hposition dim="0">978.073</hposition>
					<hposition dim="1">1415.59</hposition>
				</hullpoint>
				<hullpoint>
					<hposition dim="0">983.996</hposition>
					<hposition dim="1">1415.59</hposition>
				</hullpoint>
				<hullpoint>
					<hposition dim="0">1028.97</hposition>
					<hposition dim="1">1415.59</hposition>
				</hullpoint>
				<hullpoint>
					<hposition dim="0">1062.06</hposition>
					<hposition dim="1">1415.59</hposition>
				</hullpoint>
				<hullpoint>
					<hposition dim="0">1070.93</hposition>
					<hposition dim="1">1415.59</hposition>
				</hullpoint>
				<hullpoint>
					<hposition dim="0">1073.93</hposition>
					<hposition dim="1">1415.59</hposition>
				</hullpoint>
				<hullpoint>
					<hposition dim="0">1082.99</hposition>
					<hposition dim="1">1415.6</hposition>
				</hullpoint>
				<hullpoint>
					<hposition dim="0">1092.04</hposition>
					<hposition dim="1">1415.61</hposition>
				</hullpoint>
				<hullpoint>
					<hposition dim="0">1094.99</hposition>
					<hposition dim="1">1415.62</hposition>
				</hullpoint>
				<hullpoint>
					<hposition dim="0">1094.99</hposition>
					<hposition dim="1">1418.16</hposition>
				</hullpoint>
				<hullpoint>
					<hposition dim="0">1092.04</hposition>
					<hposition dim="1">1418.65</hposition>
				</hullpoint>
				<hullpoint>
					<hposition dim="0">1082.99</hposition>
					<hposition dim="1">1419.15</hposition>
				</hullpoint>
				<hullpoint>
					<hposition dim="0">1080.06</hposition>
					<hposition dim="1">1419.16</hposition>
				</hullpoint>
				<hullpoint>
					<hposition dim="0">1077.05</hposition>
					<hposition dim="1">1419.17</hposition>
				</hullpoint>
				<hullpoint>
					<hposition dim="0">1070.93</hposition>
					<hposition dim="1">1419.19</hposition>
				</hullpoint>
				<hullpoint>
					<hposition dim="0">1049.99</hposition>
					<hposition dim="1">1419.19</hposition>
				</hullpoint>
				<hullpoint>
					<hposition dim="0">999.004</hposition>
					<hposition dim="1">1419.19</hposition>
				</hullpoint>
				<hullpoint>
					<hposition dim="0">911.918</hposition>
					<hposition dim="1">1419.17</hposition>
				</hullpoint>
			</convexhull>
		</feature>
		<feature id="76">
			<position dim="0">1022.9</position>
			<position dim="1">1390.66</position>
			<intensity>6.19125e+09</intensity>
			<quality dim="0">0.999563</quality>
			<quality dim="1">1</quality>
			<meta>Feature #287, +1, 1015->1015, Corr: (0.999782,0.999563,1)</meta>
			<overallquality>0.999782</overallquality>
			<charge>1</charge>
			<model name="ProductModel2D">
				<param name="MZ" value="IsotopeModel"></param>
				<param name="MZ:averagines:C" value="0.0443"></param>
				<param name="MZ:averagines:H" value="0.007"></param>
				<param name="MZ:averagines:N" value="0.0037"></param>
				<param name="MZ:averagines:O" value="0.022"></param>
				<param name="MZ:averagines:S" value="0.00037"></param>
				<param name="MZ:charge" value="1"></param>
				<param name="MZ:cutoff" value="0"></param>
				<param name="MZ:intensity_scaling" value="1"></param>
				<param name="MZ:interpolation_step" value="0.1"></param>
				<param name="MZ:isotope:distance" value="1.00049"></param>
				<param name="MZ:isotope:maximum" value="100"></param>
				<param name="MZ:isotope:stdev" value="0.021233"></param>
				<param name="MZ:isotope:trim_right_cutoff" value="0.001"></param>
				<param name="MZ:statistics:mean" value="1390.73"></param>
				<param name="RT" value="EmgModel"></param>
				<param name="RT:bounding_box:max" value="1069.29"></param>
				<param name="RT:bounding_box:min" value="929.331"></param>
				<param name="RT:cutoff" value="0"></param>
				<param name="RT:emg:height" value="3.71736e+08"></param>
				<param name="RT:emg:retention" value="1023.03"></param>
				<param name="RT:emg:symmetry" value="5.45849"></param>
				<param name="RT:emg:width" value="5.45849"></param>
				<param name="RT:intensity_scaling" value="1"></param>
				<param name="RT:interpolation_step" value="0.1"></param>
				<param name="RT:statistics:mean" value="1022.9"></param>
				<param name="RT:statistics:variance" value="289.99"></param>
				<param name="cutoff" value="0"></param>
				<param name="intensity_scaling" value="1"></param>
			</model>
			<convexhull nr="0">
				<hullpoint>
					<hposition dim="0">950.946</hposition>
					<hposition dim="1">1390.63</hposition>
				</hullpoint>
				<hullpoint>
					<hposition dim="0">999.004</hposition>
					<hposition dim="1">1390.59</hposition>
				</hullpoint>
				<hullpoint>
					<hposition dim="0">1041.04</hposition>
					<hposition dim="1">1390.6</hposition>
				</hullpoint>
				<hullpoint>
					<hposition dim="0">1049.99</hposition>
					<hposition dim="1">1390.61</hposition>
				</hullpoint>
				<hullpoint>
					<hposition dim="0">1056.08</hposition>
					<hposition dim="1">1390.62</hposition>
				</hullpoint>
				<hullpoint>
					<hposition dim="0">1056.08</hposition>
					<hposition dim="1">1393.71</hposition>
				</hullpoint>
				<hullpoint>
					<hposition dim="0">1053.02</hposition>
					<hposition dim="1">1394.66</hposition>
				</hullpoint>
				<hullpoint>
					<hposition dim="0">971.971</hposition>
					<hposition dim="1">1394.66</hposition>
				</hullpoint>
				<hullpoint>
					<hposition dim="0">950.946</hposition>
					<hposition dim="1">1393.69</hposition>
				</hullpoint>
			</convexhull>
		</feature>
		<feature id="77">
			<position dim="0">1027.1</position>
			<position dim="1">1555.62</position>
			<intensity>1.49287e+08</intensity>
			<quality dim="0">0.980157</quality>
			<quality dim="1">0.963624</quality>
			<meta>Feature #388, +1, 45->45, Corr: (0.97189,0.980157,0.963624)</meta>
			<overallquality>0.97189</overallquality>
			<charge>1</charge>
			<model name="ProductModel2D">
				<param name="MZ" value="IsotopeModel"></param>
				<param name="MZ:averagines:C" value="0.0443"></param>
				<param name="MZ:averagines:H" value="0.007"></param>
				<param name="MZ:averagines:N" value="0.0037"></param>
				<param name="MZ:averagines:O" value="0.022"></param>
				<param name="MZ:averagines:S" value="0.00037"></param>
				<param name="MZ:charge" value="1"></param>
				<param name="MZ:cutoff" value="0"></param>
				<param name="MZ:intensity_scaling" value="1"></param>
				<param name="MZ:interpolation_step" value="0.1"></param>
				<param name="MZ:isotope:distance" value="1.00049"></param>
				<param name="MZ:isotope:maximum" value="100"></param>
				<param name="MZ:isotope:stdev" value="0.0169864"></param>
				<param name="MZ:isotope:trim_right_cutoff" value="0.001"></param>
				<param name="MZ:statistics:mean" value="1555.62"></param>
				<param name="RT" value="EmgModel"></param>
				<param name="RT:bounding_box:max" value="1084.83"></param>
				<param name="RT:bounding_box:min" value="966.535"></param>
				<param name="RT:cutoff" value="0"></param>
				<param name="RT:emg:height" value="2.21746e+07"></param>
				<param name="RT:emg:retention" value="999.004"></param>
				<param name="RT:emg:symmetry" value="6.6688"></param>
				<param name="RT:emg:width" value="6.6688"></param>
				<param name="RT:intensity_scaling" value="1"></param>
				<param name="RT:interpolation_step" value="0.1"></param>
				<param name="RT:statistics:mean" value="1027.1"></param>
				<param name="RT:statistics:variance" value="604.475"></param>
				<param name="cutoff" value="0"></param>
				<param name="intensity_scaling" value="1"></param>
			</model>
			<convexhull nr="0">
				<hullpoint>
					<hposition dim="0">990.015</hposition>
					<hposition dim="1">1555.62</hposition>
				</hullpoint>
				<hullpoint>
					<hposition dim="0">999.004</hposition>
					<hposition dim="1">1555.61</hposition>
				</hullpoint>
				<hullpoint>
					<hposition dim="0">1047.03</hposition>
					<hposition dim="1">1555.62</hposition>
				</hullpoint>
				<hullpoint>
					<hposition dim="0">1058.95</hposition>
					<hposition dim="1">1555.62</hposition>
				</hullpoint>
				<hullpoint>
					<hposition dim="0">1058.95</hposition>
					<hposition dim="1">1559.62</hposition>
				</hullpoint>
				<hullpoint>
					<hposition dim="0">990.015</hposition>
					<hposition dim="1">1559.62</hposition>
				</hullpoint>
			</convexhull>
		</feature>
		<feature id="78">
			<position dim="0">1044.11</position>
			<position dim="1">1268.54</position>
			<intensity>5.26223e+09</intensity>
			<quality dim="0">0.999865</quality>
			<quality dim="1">0.941469</quality>
			<meta>Feature #224, +1, 1650->1650, Corr: (0.970667,0.999865,0.941469)</meta>
			<overallquality>0.970667</overallquality>
			<charge>1</charge>
			<model name="ProductModel2D">
				<param name="MZ" value="IsotopeModel"></param>
				<param name="MZ:averagines:C" value="0.0443"></param>
				<param name="MZ:averagines:H" value="0.007"></param>
				<param name="MZ:averagines:N" value="0.0037"></param>
				<param name="MZ:averagines:O" value="0.022"></param>
				<param name="MZ:averagines:S" value="0.00037"></param>
				<param name="MZ:charge" value="1"></param>
				<param name="MZ:cutoff" value="0"></param>
				<param name="MZ:intensity_scaling" value="1"></param>
				<param name="MZ:interpolation_step" value="0.1"></param>
				<param name="MZ:isotope:distance" value="1.00049"></param>
				<param name="MZ:isotope:maximum" value="100"></param>
				<param name="MZ:isotope:stdev" value="0.021233"></param>
				<param name="MZ:isotope:trim_right_cutoff" value="0.001"></param>
				<param name="MZ:statistics:mean" value="1268.53"></param>
				<param name="RT" value="EmgModel"></param>
				<param name="RT:bounding_box:max" value="1155.29"></param>
				<param name="RT:bounding_box:min" value="882.647"></param>
				<param name="RT:cutoff" value="0"></param>
				<param name="RT:emg:height" value="1.22919e+08"></param>
				<param name="RT:emg:retention" value="1053.02"></param>
				<param name="RT:emg:symmetry" value="5.5638"></param>
				<param name="RT:emg:width" value="5.5638"></param>
				<param name="RT:intensity_scaling" value="1"></param>
				<param name="RT:interpolation_step" value="0.1"></param>
				<param name="RT:statistics:mean" value="1044.11"></param>
				<param name="RT:statistics:variance" value="1979.95"></param>
				<param name="cutoff" value="0"></param>
				<param name="intensity_scaling" value="1"></param>
			</model>
			<convexhull nr="0">
				<hullpoint>
					<hposition dim="0">936.082</hposition>
					<hposition dim="1">1268.5</hposition>
				</hullpoint>
				<hullpoint>
					<hposition dim="0">960.019</hposition>
					<hposition dim="1">1268.47</hposition>
				</hullpoint>
				<hullpoint>
					<hposition dim="0">1100.98</hposition>
					<hposition dim="1">1268.48</hposition>
				</hullpoint>
				<hullpoint>
					<hposition dim="0">1113</hposition>
					<hposition dim="1">1268.5</hposition>
				</hullpoint>
				<hullpoint>
					<hposition dim="0">1115.95</hposition>
					<hposition dim="1">1268.51</hposition>
				</hullpoint>
				<hullpoint>
					<hposition dim="0">1118.95</hposition>
					<hposition dim="1">1268.52</hposition>
				</hullpoint>
				<hullpoint>
					<hposition dim="0">1118.95</hposition>
					<hposition dim="1">1270.57</hposition>
				</hullpoint>
				<hullpoint>
					<hposition dim="0">1115.95</hposition>
					<hposition dim="1">1271.57</hposition>
				</hullpoint>
				<hullpoint>
					<hposition dim="0">1106.96</hposition>
					<hposition dim="1">1272.52</hposition>
				</hullpoint>
				<hullpoint>
					<hposition dim="0">1094.99</hposition>
					<hposition dim="1">1272.53</hposition>
				</hullpoint>
				<hullpoint>
					<hposition dim="0">969.094</hposition>
					<hposition dim="1">1272.54</hposition>
				</hullpoint>
				<hullpoint>
					<hposition dim="0">957.101</hposition>
					<hposition dim="1">1272.53</hposition>
				</hullpoint>
				<hullpoint>
					<hposition dim="0">936.082</hposition>
					<hposition dim="1">1271.58</hposition>
				</hullpoint>
			</convexhull>
		</feature>
		<feature id="79">
			<position dim="0">1049.22</position>
			<position dim="1">1459.65</position>
			<intensity>2.42362e+08</intensity>
			<quality dim="0">0.96838</quality>
			<quality dim="1">0.963624</quality>
			<meta>Feature #326, +1, 38->38, Corr: (0.966002,0.96838,0.963624)</meta>
			<overallquality>0.966002</overallquality>
			<charge>1</charge>
			<model name="ProductModel2D">
				<param name="MZ" value="IsotopeModel"></param>
				<param name="MZ:averagines:C" value="0.0443"></param>
				<param name="MZ:averagines:H" value="0.007"></param>
				<param name="MZ:averagines:N" value="0.0037"></param>
				<param name="MZ:averagines:O" value="0.022"></param>
				<param name="MZ:averagines:S" value="0.00037"></param>
				<param name="MZ:charge" value="1"></param>
				<param name="MZ:cutoff" value="0"></param>
				<param name="MZ:intensity_scaling" value="1"></param>
				<param name="MZ:interpolation_step" value="0.1"></param>
				<param name="MZ:isotope:distance" value="1.00049"></param>
				<param name="MZ:isotope:maximum" value="100"></param>
				<param name="MZ:isotope:stdev" value="0.0169864"></param>
				<param name="MZ:isotope:trim_right_cutoff" value="0.001"></param>
				<param name="MZ:statistics:mean" value="1459.57"></param>
				<param name="RT" value="EmgModel"></param>
				<param name="RT:bounding_box:max" value="1084"></param>
				<param name="RT:bounding_box:min" value="1033.75"></param>
				<param name="RT:cutoff" value="0"></param>
				<param name="RT:emg:height" value="9.5912e+07"></param>
				<param name="RT:emg:retention" value="1041.04"></param>
				<param name="RT:emg:symmetry" value="10"></param>
				<param name="RT:emg:width" value="10"></param>
				<param name="RT:intensity_scaling" value="1"></param>
				<param name="RT:interpolation_step" value="0.1"></param>
				<param name="RT:statistics:mean" value="1049.22"></param>
				<param name="RT:statistics:variance" value="99.0311"></param>
				<param name="cutoff" value="0"></param>
				<param name="intensity_scaling" value="1"></param>
			</model>
			<convexhull nr="0">
				<hullpoint>
					<hposition dim="0">1041.04</hposition>
					<hposition dim="1">1459.64</hposition>
				</hullpoint>
				<hullpoint>
					<hposition dim="0">1043.98</hposition>
					<hposition dim="1">1459.62</hposition>
				</hullpoint>
				<hullpoint>
					<hposition dim="0">1070.93</hposition>
					<hposition dim="1">1459.62</hposition>
				</hullpoint>
				<hullpoint>
					<hposition dim="0">1070.93</hposition>
					<hposition dim="1">1463.62</hposition>
				</hullpoint>
				<hullpoint>
					<hposition dim="0">1056.08</hposition>
					<hposition dim="1">1463.65</hposition>
				</hullpoint>
				<hullpoint>
					<hposition dim="0">1041.04</hposition>
					<hposition dim="1">1463.64</hposition>
				</hullpoint>
			</convexhull>
		</feature>
		<feature id="80">
			<position dim="0">1052.24</position>
			<position dim="1">2173.98</position>
			<intensity>5.53371e+09</intensity>
			<quality dim="0">0.999918</quality>
			<quality dim="1">0.941469</quality>
			<meta>Feature #684, +1, 2306->2306, Corr: (0.970693,0.999918,0.941469)</meta>
			<overallquality>0.970693</overallquality>
			<charge>1</charge>
			<model name="ProductModel2D">
				<param name="MZ" value="IsotopeModel"></param>
				<param name="MZ:averagines:C" value="0.0443"></param>
				<param name="MZ:averagines:H" value="0.007"></param>
				<param name="MZ:averagines:N" value="0.0037"></param>
				<param name="MZ:averagines:O" value="0.022"></param>
				<param name="MZ:averagines:S" value="0.00037"></param>
				<param name="MZ:charge" value="1"></param>
				<param name="MZ:cutoff" value="0"></param>
				<param name="MZ:intensity_scaling" value="1"></param>
				<param name="MZ:interpolation_step" value="0.1"></param>
				<param name="MZ:isotope:distance" value="1.00049"></param>
				<param name="MZ:isotope:maximum" value="100"></param>
				<param name="MZ:isotope:stdev" value="0.0169864"></param>
				<param name="MZ:isotope:trim_right_cutoff" value="0.001"></param>
				<param name="MZ:statistics:mean" value="2174.36"></param>
				<param name="RT" value="EmgModel"></param>
				<param name="RT:bounding_box:max" value="1278.2"></param>
				<param name="RT:bounding_box:min" value="936.848"></param>
				<param name="RT:cutoff" value="0"></param>
				<param name="RT:emg:height" value="1.38499e+08"></param>
				<param name="RT:emg:retention" value="1035.09"></param>
				<param name="RT:emg:symmetry" value="2.94296"></param>
				<param name="RT:emg:width" value="2.94296"></param>
				<param name="RT:intensity_scaling" value="1"></param>
				<param name="RT:interpolation_step" value="0.1"></param>
				<param name="RT:statistics:mean" value="1052.24"></param>
				<param name="RT:statistics:variance" value="2612.83"></param>
				<param name="cutoff" value="0"></param>
				<param name="intensity_scaling" value="1"></param>
			</model>
			<convexhull nr="0">
				<hullpoint>
					<hposition dim="0">974.977</hposition>
					<hposition dim="1">2173.94</hposition>
				</hullpoint>
				<hullpoint>
					<hposition dim="0">978.073</hposition>
					<hposition dim="1">2173.92</hposition>
				</hullpoint>
				<hullpoint>
					<hposition dim="0">987.003</hposition>
					<hposition dim="1">2173.9</hposition>
				</hullpoint>
				<hullpoint>
					<hposition dim="0">999.004</hposition>
					<hposition dim="1">2173.9</hposition>
				</hullpoint>
				<hullpoint>
					<hposition dim="0">1028.97</hposition>
					<hposition dim="1">2173.89</hposition>
				</hullpoint>
				<hullpoint>
					<hposition dim="0">1110.06</hposition>
					<hposition dim="1">2173.89</hposition>
				</hullpoint>
				<hullpoint>
					<hposition dim="0">1193.91</hposition>
					<hposition dim="1">2173.92</hposition>
				</hullpoint>
				<hullpoint>
					<hposition dim="0">1212</hposition>
					<hposition dim="1">2173.94</hposition>
				</hullpoint>
				<hullpoint>
					<hposition dim="0">1212</hposition>
					<hposition dim="1">2177</hposition>
				</hullpoint>
				<hullpoint>
					<hposition dim="0">1205.97</hposition>
					<hposition dim="1">2177.96</hposition>
				</hullpoint>
				<hullpoint>
					<hposition dim="0">1202.92</hposition>
					<hposition dim="1">2177.97</hposition>
				</hullpoint>
				<hullpoint>
					<hposition dim="0">978.073</hposition>
					<hposition dim="1">2177.95</hposition>
				</hullpoint>
				<hullpoint>
					<hposition dim="0">974.977</hposition>
					<hposition dim="1">2177</hposition>
				</hullpoint>
			</convexhull>
		</feature>
		<feature id="81">
			<position dim="0">1053.32</position>
			<position dim="1">1458.64</position>
			<intensity>6.43911e+09</intensity>
			<quality dim="0">0.999755</quality>
			<quality dim="1">1</quality>
			<meta>Feature #325, +1, 1288->1288, Corr: (0.999878,0.999755,1)</meta>
			<overallquality>0.999878</overallquality>
			<charge>1</charge>
			<model name="ProductModel2D">
				<param name="MZ" value="IsotopeModel"></param>
				<param name="MZ:averagines:C" value="0.0443"></param>
				<param name="MZ:averagines:H" value="0.007"></param>
				<param name="MZ:averagines:N" value="0.0037"></param>
				<param name="MZ:averagines:O" value="0.022"></param>
				<param name="MZ:averagines:S" value="0.00037"></param>
				<param name="MZ:charge" value="1"></param>
				<param name="MZ:cutoff" value="0"></param>
				<param name="MZ:intensity_scaling" value="1"></param>
				<param name="MZ:interpolation_step" value="0.1"></param>
				<param name="MZ:isotope:distance" value="1.00049"></param>
				<param name="MZ:isotope:maximum" value="100"></param>
				<param name="MZ:isotope:stdev" value="0.0169864"></param>
				<param name="MZ:isotope:trim_right_cutoff" value="0.001"></param>
				<param name="MZ:statistics:mean" value="1458.75"></param>
				<param name="RT" value="EmgModel"></param>
				<param name="RT:bounding_box:max" value="1176.76"></param>
				<param name="RT:bounding_box:min" value="998.929"></param>
				<param name="RT:cutoff" value="0"></param>
				<param name="RT:emg:height" value="4.0929e+08"></param>
				<param name="RT:emg:retention" value="1047.03"></param>
				<param name="RT:emg:symmetry" value="3.17337"></param>
				<param name="RT:emg:width" value="3.17337"></param>
				<param name="RT:intensity_scaling" value="1"></param>
				<param name="RT:interpolation_step" value="0.1"></param>
				<param name="RT:statistics:mean" value="1053.32"></param>
				<param name="RT:statistics:variance" value="380.856"></param>
				<param name="cutoff" value="0"></param>
				<param name="intensity_scaling" value="1"></param>
			</model>
			<convexhull nr="0">
				<hullpoint>
					<hposition dim="0">1013.98</hposition>
					<hposition dim="1">1458.59</hposition>
				</hullpoint>
				<hullpoint>
					<hposition dim="0">1028.97</hposition>
					<hposition dim="1">1458.58</hposition>
				</hullpoint>
				<hullpoint>
					<hposition dim="0">1041.04</hposition>
					<hposition dim="1">1458.57</hposition>
				</hullpoint>
				<hullpoint>
					<hposition dim="0">1073.93</hposition>
					<hposition dim="1">1458.57</hposition>
				</hullpoint>
				<hullpoint>
					<hposition dim="0">1098.01</hposition>
					<hposition dim="1">1458.58</hposition>
				</hullpoint>
				<hullpoint>
					<hposition dim="0">1145.96</hposition>
					<hposition dim="1">1458.6</hposition>
				</hullpoint>
				<hullpoint>
					<hposition dim="0">1151.91</hposition>
					<hposition dim="1">1458.61</hposition>
				</hullpoint>
				<hullpoint>
					<hposition dim="0">1151.91</hposition>
					<hposition dim="1">1461.65</hposition>
				</hullpoint>
				<hullpoint>
					<hposition dim="0">1128</hposition>
					<hposition dim="1">1462.62</hposition>
				</hullpoint>
				<hullpoint>
					<hposition dim="0">1118.95</hposition>
					<hposition dim="1">1462.65</hposition>
				</hullpoint>
				<hullpoint>
					<hposition dim="0">1013.98</hposition>
					<hposition dim="1">1462.64</hposition>
				</hullpoint>
			</convexhull>
		</feature>
		<feature id="82">
			<position dim="0">1056.25</position>
			<position dim="1">1477.55</position>
			<intensity>7.49139e+09</intensity>
			<quality dim="0">0.998911</quality>
			<quality dim="1">1</quality>
			<meta>Feature #341, +1, 681->681, Corr: (0.999456,0.998911,1)</meta>
			<overallquality>0.999456</overallquality>
			<charge>1</charge>
			<model name="ProductModel2D">
				<param name="MZ" value="IsotopeModel"></param>
				<param name="MZ:averagines:C" value="0.0443"></param>
				<param name="MZ:averagines:H" value="0.007"></param>
				<param name="MZ:averagines:N" value="0.0037"></param>
				<param name="MZ:averagines:O" value="0.022"></param>
				<param name="MZ:averagines:S" value="0.00037"></param>
				<param name="MZ:charge" value="1"></param>
				<param name="MZ:cutoff" value="0"></param>
				<param name="MZ:intensity_scaling" value="1"></param>
				<param name="MZ:interpolation_step" value="0.1"></param>
				<param name="MZ:isotope:distance" value="1.00049"></param>
				<param name="MZ:isotope:maximum" value="100"></param>
				<param name="MZ:isotope:stdev" value="0.021233"></param>
				<param name="MZ:isotope:trim_right_cutoff" value="0.001"></param>
				<param name="MZ:statistics:mean" value="1477.66"></param>
				<param name="RT" value="EmgModel"></param>
				<param name="RT:bounding_box:max" value="1092.61"></param>
				<param name="RT:bounding_box:min" value="1004.88"></param>
				<param name="RT:cutoff" value="0"></param>
				<param name="RT:emg:height" value="6.94457e+08"></param>
				<param name="RT:emg:retention" value="1053.02"></param>
				<param name="RT:emg:symmetry" value="5.74903"></param>
				<param name="RT:emg:width" value="5.74903"></param>
				<param name="RT:intensity_scaling" value="1"></param>
				<param name="RT:interpolation_step" value="0.1"></param>
				<param name="RT:statistics:mean" value="1056.25"></param>
				<param name="RT:statistics:variance" value="150.659"></param>
				<param name="cutoff" value="0"></param>
				<param name="intensity_scaling" value="1"></param>
			</model>
			<convexhull nr="0">
				<hullpoint>
					<hposition dim="0">1016.92</hposition>
					<hposition dim="1">1477.51</hposition>
				</hullpoint>
				<hullpoint>
					<hposition dim="0">1028.97</hposition>
					<hposition dim="1">1477.49</hposition>
				</hullpoint>
				<hullpoint>
					<hposition dim="0">1038.03</hposition>
					<hposition dim="1">1477.48</hposition>
				</hullpoint>
				<hullpoint>
					<hposition dim="0">1043.98</hposition>
					<hposition dim="1">1477.48</hposition>
				</hullpoint>
				<hullpoint>
					<hposition dim="0">1053.02</hposition>
					<hposition dim="1">1477.48</hposition>
				</hullpoint>
				<hullpoint>
					<hposition dim="0">1073.93</hposition>
					<hposition dim="1">1477.48</hposition>
				</hullpoint>
				<hullpoint>
					<hposition dim="0">1077.05</hposition>
					<hposition dim="1">1477.49</hposition>
				</hullpoint>
				<hullpoint>
					<hposition dim="0">1080.06</hposition>
					<hposition dim="1">1477.5</hposition>
				</hullpoint>
				<hullpoint>
					<hposition dim="0">1080.06</hposition>
					<hposition dim="1">1481.53</hposition>
				</hullpoint>
				<hullpoint>
					<hposition dim="0">1020.04</hposition>
					<hposition dim="1">1481.56</hposition>
				</hullpoint>
				<hullpoint>
					<hposition dim="0">1016.92</hposition>
					<hposition dim="1">1480.59</hposition>
				</hullpoint>
			</convexhull>
		</feature>
		<feature id="83">
			<position dim="0">1056.98</position>
			<position dim="1">1207.62</position>
			<intensity>1.03582e+10</intensity>
			<quality dim="0">0.999657</quality>
			<quality dim="1">0.941469</quality>
			<meta>Feature #195, +1, 1081->1081, Corr: (0.970563,0.999657,0.941469)</meta>
			<overallquality>0.970563</overallquality>
			<charge>1</charge>
			<model name="ProductModel2D">
				<param name="MZ" value="IsotopeModel"></param>
				<param name="MZ:averagines:C" value="0.0443"></param>
				<param name="MZ:averagines:H" value="0.007"></param>
				<param name="MZ:averagines:N" value="0.0037"></param>
				<param name="MZ:averagines:O" value="0.022"></param>
				<param name="MZ:averagines:S" value="0.00037"></param>
				<param name="MZ:charge" value="1"></param>
				<param name="MZ:cutoff" value="0"></param>
				<param name="MZ:intensity_scaling" value="1"></param>
				<param name="MZ:interpolation_step" value="0.1"></param>
				<param name="MZ:isotope:distance" value="1.00049"></param>
				<param name="MZ:isotope:maximum" value="100"></param>
				<param name="MZ:isotope:stdev" value="0.021233"></param>
				<param name="MZ:isotope:trim_right_cutoff" value="0.001"></param>
				<param name="MZ:statistics:mean" value="1207.55"></param>
				<param name="RT" value="EmgModel"></param>
				<param name="RT:bounding_box:max" value="1138.84"></param>
				<param name="RT:bounding_box:min" value="988.858"></param>
				<param name="RT:cutoff" value="0"></param>
				<param name="RT:emg:height" value="8.77998e+08"></param>
				<param name="RT:emg:retention" value="1053.02"></param>
				<param name="RT:emg:symmetry" value="1.43148"></param>
				<param name="RT:emg:width" value="1.43148"></param>
				<param name="RT:intensity_scaling" value="1"></param>
				<param name="RT:interpolation_step" value="0.1"></param>
				<param name="RT:statistics:mean" value="1056.98"></param>
				<param name="RT:statistics:variance" value="269.997"></param>
				<param name="cutoff" value="0"></param>
				<param name="intensity_scaling" value="1"></param>
			</model>
			<convexhull nr="0">
				<hullpoint>
					<hposition dim="0">1004.86</hposition>
					<hposition dim="1">1207.59</hposition>
				</hullpoint>
				<hullpoint>
					<hposition dim="0">1011.02</hposition>
					<hposition dim="1">1207.57</hposition>
				</hullpoint>
				<hullpoint>
					<hposition dim="0">1013.98</hposition>
					<hposition dim="1">1207.56</hposition>
				</hullpoint>
				<hullpoint>
					<hposition dim="0">1041.04</hposition>
					<hposition dim="1">1207.53</hposition>
				</hullpoint>
				<hullpoint>
					<hposition dim="0">1070.93</hposition>
					<hposition dim="1">1207.54</hposition>
				</hullpoint>
				<hullpoint>
					<hposition dim="0">1110.06</hposition>
					<hposition dim="1">1207.56</hposition>
				</hullpoint>
				<hullpoint>
					<hposition dim="0">1121.96</hposition>
					<hposition dim="1">1207.57</hposition>
				</hullpoint>
				<hullpoint>
					<hposition dim="0">1121.96</hposition>
					<hposition dim="1">1209.66</hposition>
				</hullpoint>
				<hullpoint>
					<hposition dim="0">1118.95</hposition>
					<hposition dim="1">1210.6</hposition>
				</hullpoint>
				<hullpoint>
					<hposition dim="0">1088.96</hposition>
					<hposition dim="1">1211.6</hposition>
				</hullpoint>
				<hullpoint>
					<hposition dim="0">1016.92</hposition>
					<hposition dim="1">1211.59</hposition>
				</hullpoint>
				<hullpoint>
					<hposition dim="0">1004.86</hposition>
					<hposition dim="1">1210.61</hposition>
				</hullpoint>
			</convexhull>
		</feature>
		<feature id="84">
			<position dim="0">1062.08</position>
			<position dim="1">2174.97</position>
			<intensity>1.64344e+08</intensity>
			<quality dim="0">0.986301</quality>
			<quality dim="1">0.939336</quality>
			<meta>Feature #685, +1, 117->117, Corr: (0.962819,0.986301,0.939336)</meta>
			<overallquality>0.962819</overallquality>
			<charge>1</charge>
			<model name="ProductModel2D">
				<param name="MZ" value="IsotopeModel"></param>
				<param name="MZ:averagines:C" value="0.0443"></param>
				<param name="MZ:averagines:H" value="0.007"></param>
				<param name="MZ:averagines:N" value="0.0037"></param>
				<param name="MZ:averagines:O" value="0.022"></param>
				<param name="MZ:averagines:S" value="0.00037"></param>
				<param name="MZ:charge" value="1"></param>
				<param name="MZ:cutoff" value="0"></param>
				<param name="MZ:intensity_scaling" value="1"></param>
				<param name="MZ:interpolation_step" value="0.1"></param>
				<param name="MZ:isotope:distance" value="1.00049"></param>
				<param name="MZ:isotope:maximum" value="100"></param>
				<param name="MZ:isotope:stdev" value="0.021233"></param>
				<param name="MZ:isotope:trim_right_cutoff" value="0.001"></param>
				<param name="MZ:statistics:mean" value="2174.98"></param>
				<param name="RT" value="EmgModel"></param>
				<param name="RT:bounding_box:max" value="1352.73"></param>
				<param name="RT:bounding_box:min" value="940.592"></param>
				<param name="RT:cutoff" value="0"></param>
				<param name="RT:emg:height" value="2.60942e+07"></param>
				<param name="RT:emg:retention" value="1004.86"></param>
				<param name="RT:emg:symmetry" value="14.9626"></param>
				<param name="RT:emg:width" value="14.9626"></param>
				<param name="RT:intensity_scaling" value="1"></param>
				<param name="RT:interpolation_step" value="0.1"></param>
				<param name="RT:statistics:mean" value="1062.08"></param>
				<param name="RT:statistics:variance" value="6541.86"></param>
				<param name="cutoff" value="0"></param>
				<param name="intensity_scaling" value="1"></param>
			</model>
			<convexhull nr="0">
				<hullpoint>
					<hposition dim="0">990.015</hposition>
					<hposition dim="1">2174.97</hposition>
				</hullpoint>
				<hullpoint>
					<hposition dim="0">1214.9</hposition>
					<hposition dim="1">2173.95</hposition>
				</hullpoint>
				<hullpoint>
					<hposition dim="0">1226.98</hposition>
					<hposition dim="1">2173.96</hposition>
				</hullpoint>
				<hullpoint>
					<hposition dim="0">1226.98</hposition>
					<hposition dim="1">2178</hposition>
				</hullpoint>
				<hullpoint>
					<hposition dim="0">1070.93</hposition>
					<hposition dim="1">2178.96</hposition>
				</hullpoint>
				<hullpoint>
					<hposition dim="0">990.015</hposition>
					<hposition dim="1">2178.97</hposition>
				</hullpoint>
			</convexhull>
		</feature>
		<feature id="85">
			<position dim="0">1062.33</position>
			<position dim="1">1640.69</position>
			<intensity>4.70608e+09</intensity>
			<quality dim="0">0.999946</quality>
			<quality dim="1">0.941469</quality>
			<meta>Feature #445, +1, 2567->2567, Corr: (0.970707,0.999946,0.941469)</meta>
			<overallquality>0.970707</overallquality>
			<charge>1</charge>
			<model name="ProductModel2D">
				<param name="MZ" value="IsotopeModel"></param>
				<param name="MZ:averagines:C" value="0.0443"></param>
				<param name="MZ:averagines:H" value="0.007"></param>
				<param name="MZ:averagines:N" value="0.0037"></param>
				<param name="MZ:averagines:O" value="0.022"></param>
				<param name="MZ:averagines:S" value="0.00037"></param>
				<param name="MZ:charge" value="1"></param>
				<param name="MZ:cutoff" value="0"></param>
				<param name="MZ:intensity_scaling" value="1"></param>
				<param name="MZ:interpolation_step" value="0.1"></param>
				<param name="MZ:isotope:distance" value="1.00049"></param>
				<param name="MZ:isotope:maximum" value="100"></param>
				<param name="MZ:isotope:stdev" value="0.021233"></param>
				<param name="MZ:isotope:trim_right_cutoff" value="0.001"></param>
				<param name="MZ:statistics:mean" value="1640.85"></param>
				<param name="RT" value="EmgModel"></param>
				<param name="RT:bounding_box:max" value="1355.11"></param>
				<param name="RT:bounding_box:min" value="933.748"></param>
				<param name="RT:cutoff" value="0"></param>
				<param name="RT:emg:height" value="1.41178e+08"></param>
				<param name="RT:emg:retention" value="1041.04"></param>
				<param name="RT:emg:symmetry" value="3.66747"></param>
				<param name="RT:emg:width" value="3.66747"></param>
				<param name="RT:intensity_scaling" value="1"></param>
				<param name="RT:interpolation_step" value="0.1"></param>
				<param name="RT:statistics:mean" value="1062.33"></param>
				<param name="RT:statistics:variance" value="3817.69"></param>
				<param name="cutoff" value="0"></param>
				<param name="intensity_scaling" value="1"></param>
			</model>
			<convexhull nr="0">
				<hullpoint>
					<hposition dim="0">978.073</hposition>
					<hposition dim="1">1640.63</hposition>
				</hullpoint>
				<hullpoint>
					<hposition dim="0">1011.02</hposition>
					<hposition dim="1">1640.6</hposition>
				</hullpoint>
				<hullpoint>
					<hposition dim="0">1184.99</hposition>
					<hposition dim="1">1640.62</hposition>
				</hullpoint>
				<hullpoint>
					<hposition dim="0">1232.96</hposition>
					<hposition dim="1">1640.63</hposition>
				</hullpoint>
				<hullpoint>
					<hposition dim="0">1253.99</hposition>
					<hposition dim="1">1640.63</hposition>
				</hullpoint>
				<hullpoint>
					<hposition dim="0">1268.95</hposition>
					<hposition dim="1">1640.64</hposition>
				</hullpoint>
				<hullpoint>
					<hposition dim="0">1271.97</hposition>
					<hposition dim="1">1640.65</hposition>
				</hullpoint>
				<hullpoint>
					<hposition dim="0">1271.97</hposition>
					<hposition dim="1">1643.7</hposition>
				</hullpoint>
				<hullpoint>
					<hposition dim="0">1268.95</hposition>
					<hposition dim="1">1644.68</hposition>
				</hullpoint>
				<hullpoint>
					<hposition dim="0">1199.97</hposition>
					<hposition dim="1">1644.68</hposition>
				</hullpoint>
				<hullpoint>
					<hposition dim="0">1115.95</hposition>
					<hposition dim="1">1644.68</hposition>
				</hullpoint>
				<hullpoint>
					<hposition dim="0">999.004</hposition>
					<hposition dim="1">1644.66</hposition>
				</hullpoint>
				<hullpoint>
					<hposition dim="0">987.003</hposition>
					<hposition dim="1">1644.66</hposition>
				</hullpoint>
				<hullpoint>
					<hposition dim="0">983.996</hposition>
					<hposition dim="1">1644.65</hposition>
				</hullpoint>
				<hullpoint>
					<hposition dim="0">978.073</hposition>
					<hposition dim="1">1643.7</hposition>
				</hullpoint>
			</convexhull>
		</feature>
		<feature id="86">
			<position dim="0">1065.77</position>
			<position dim="1">2107.94</position>
			<intensity>2.13866e+08</intensity>
			<quality dim="0">0.994403</quality>
			<quality dim="1">1</quality>
			<meta>Feature #651, +2, 316->316, Corr: (0.997202,0.994403,1)</meta>
			<overallquality>0.997202</overallquality>
			<charge>2</charge>
			<model name="ProductModel2D">
				<param name="MZ" value="IsotopeModel"></param>
				<param name="MZ:averagines:C" value="0.0443"></param>
				<param name="MZ:averagines:H" value="0.007"></param>
				<param name="MZ:averagines:N" value="0.0037"></param>
				<param name="MZ:averagines:O" value="0.022"></param>
				<param name="MZ:averagines:S" value="0.00037"></param>
				<param name="MZ:charge" value="2"></param>
				<param name="MZ:cutoff" value="0"></param>
				<param name="MZ:intensity_scaling" value="1"></param>
				<param name="MZ:interpolation_step" value="0.1"></param>
				<param name="MZ:isotope:distance" value="1.00049"></param>
				<param name="MZ:isotope:maximum" value="100"></param>
				<param name="MZ:isotope:stdev" value="0.0169864"></param>
				<param name="MZ:isotope:trim_right_cutoff" value="0.001"></param>
				<param name="MZ:statistics:mean" value="2107.55"></param>
				<param name="RT" value="EmgModel"></param>
				<param name="RT:bounding_box:max" value="1155.37"></param>
				<param name="RT:bounding_box:min" value="898.109"></param>
				<param name="RT:cutoff" value="0"></param>
				<param name="RT:emg:height" value="3.28455e+07"></param>
				<param name="RT:emg:retention" value="1070.93"></param>
				<param name="RT:emg:symmetry" value="5.64648"></param>
				<param name="RT:emg:width" value="5.64648"></param>
				<param name="RT:intensity_scaling" value="1"></param>
				<param name="RT:interpolation_step" value="0.1"></param>
				<param name="RT:statistics:mean" value="1065.77"></param>
				<param name="RT:statistics:variance" value="1637.09"></param>
				<param name="cutoff" value="0"></param>
				<param name="intensity_scaling" value="1"></param>
			</model>
			<convexhull nr="0">
				<hullpoint>
					<hposition dim="0">978.073</hposition>
					<hposition dim="1">2106.93</hposition>
				</hullpoint>
				<hullpoint>
					<hposition dim="0">990.015</hposition>
					<hposition dim="1">2106.93</hposition>
				</hullpoint>
				<hullpoint>
					<hposition dim="0">1125</hposition>
					<hposition dim="1">2106.91</hposition>
				</hullpoint>
				<hullpoint>
					<hposition dim="0">1130.96</hposition>
					<hposition dim="1">2106.94</hposition>
				</hullpoint>
				<hullpoint>
					<hposition dim="0">1130.96</hposition>
					<hposition dim="1">2109.98</hposition>
				</hullpoint>
				<hullpoint>
					<hposition dim="0">1125</hposition>
					<hposition dim="1">2110.97</hposition>
				</hullpoint>
				<hullpoint>
					<hposition dim="0">1098.01</hposition>
					<hposition dim="1">2111.5</hposition>
				</hullpoint>
				<hullpoint>
					<hposition dim="0">1067.99</hposition>
					<hposition dim="1">2111.5</hposition>
				</hullpoint>
				<hullpoint>
					<hposition dim="0">992.925</hposition>
					<hposition dim="1">2110.46</hposition>
				</hullpoint>
				<hullpoint>
					<hposition dim="0">978.073</hposition>
					<hposition dim="1">2109.97</hposition>
				</hullpoint>
			</convexhull>
		</feature>
		<feature id="87">
			<position dim="0">1069.56</position>
			<position dim="1">1209.61</position>
			<intensity>3.38596e+09</intensity>
			<quality dim="0">0.9987</quality>
			<quality dim="1">0.92582</quality>
			<meta>Feature #198, +1, 211->211, Corr: (0.96226,0.9987,0.92582)</meta>
			<overallquality>0.96226</overallquality>
			<charge>1</charge>
			<model name="ProductModel2D">
				<param name="MZ" value="IsotopeModel"></param>
				<param name="MZ:averagines:C" value="0.0443"></param>
				<param name="MZ:averagines:H" value="0.007"></param>
				<param name="MZ:averagines:N" value="0.0037"></param>
				<param name="MZ:averagines:O" value="0.022"></param>
				<param name="MZ:averagines:S" value="0.00037"></param>
				<param name="MZ:charge" value="1"></param>
				<param name="MZ:cutoff" value="0"></param>
				<param name="MZ:intensity_scaling" value="1"></param>
				<param name="MZ:interpolation_step" value="0.1"></param>
				<param name="MZ:isotope:distance" value="1.00049"></param>
				<param name="MZ:isotope:maximum" value="100"></param>
				<param name="MZ:isotope:stdev" value="0.0169864"></param>
				<param name="MZ:isotope:trim_right_cutoff" value="0.001"></param>
				<param name="MZ:statistics:mean" value="1209.06"></param>
				<param name="RT" value="EmgModel"></param>
				<param name="RT:bounding_box:max" value="1108.9"></param>
				<param name="RT:bounding_box:min" value="1019.91"></param>
				<param name="RT:cutoff" value="0"></param>
				<param name="RT:emg:height" value="2.48509e+08"></param>
				<param name="RT:emg:retention" value="1067.99"></param>
				<param name="RT:emg:symmetry" value="5.82067"></param>
				<param name="RT:emg:width" value="5.82067"></param>
				<param name="RT:intensity_scaling" value="1"></param>
				<param name="RT:interpolation_step" value="0.1"></param>
				<param name="RT:statistics:mean" value="1069.56"></param>
				<param name="RT:statistics:variance" value="211.758"></param>
				<param name="cutoff" value="0"></param>
				<param name="intensity_scaling" value="1"></param>
			</model>
			<convexhull nr="0">
				<hullpoint>
					<hposition dim="0">1035.09</hposition>
					<hposition dim="1">1209.6</hposition>
				</hullpoint>
				<hullpoint>
					<hposition dim="0">1043.98</hposition>
					<hposition dim="1">1209.59</hposition>
				</hullpoint>
				<hullpoint>
					<hposition dim="0">1056.08</hposition>
					<hposition dim="1">1209.59</hposition>
				</hullpoint>
				<hullpoint>
					<hposition dim="0">1073.93</hposition>
					<hposition dim="1">1209.59</hposition>
				</hullpoint>
				<hullpoint>
					<hposition dim="0">1080.06</hposition>
					<hposition dim="1">1209.59</hposition>
				</hullpoint>
				<hullpoint>
					<hposition dim="0">1086.03</hposition>
					<hposition dim="1">1209.6</hposition>
				</hullpoint>
				<hullpoint>
					<hposition dim="0">1094.99</hposition>
					<hposition dim="1">1209.62</hposition>
				</hullpoint>
				<hullpoint>
					<hposition dim="0">1094.99</hposition>
					<hposition dim="1">1213.57</hposition>
				</hullpoint>
				<hullpoint>
					<hposition dim="0">1082.99</hposition>
					<hposition dim="1">1213.58</hposition>
				</hullpoint>
				<hullpoint>
					<hposition dim="0">1064.96</hposition>
					<hposition dim="1">1213.58</hposition>
				</hullpoint>
				<hullpoint>
					<hposition dim="0">1056.08</hposition>
					<hposition dim="1">1213.58</hposition>
				</hullpoint>
				<hullpoint>
					<hposition dim="0">1043.98</hposition>
					<hposition dim="1">1213.57</hposition>
				</hullpoint>
				<hullpoint>
					<hposition dim="0">1038.03</hposition>
					<hposition dim="1">1213.56</hposition>
				</hullpoint>
				<hullpoint>
					<hposition dim="0">1035.09</hposition>
					<hposition dim="1">1213.55</hposition>
				</hullpoint>
			</convexhull>
		</feature>
		<feature id="88">
			<position dim="0">1076.73</position>
			<position dim="1">2106.99</position>
			<intensity>7.97159e+09</intensity>
			<quality dim="0">0.999721</quality>
			<quality dim="1">1</quality>
			<meta>Feature #650, +2, 2347->2347, Corr: (0.999861,0.999721,1)</meta>
			<overallquality>0.999861</overallquality>
			<charge>2</charge>
			<model name="ProductModel2D">
				<param name="MZ" value="IsotopeModel"></param>
				<param name="MZ:averagines:C" value="0.0443"></param>
				<param name="MZ:averagines:H" value="0.007"></param>
				<param name="MZ:averagines:N" value="0.0037"></param>
				<param name="MZ:averagines:O" value="0.022"></param>
				<param name="MZ:averagines:S" value="0.00037"></param>
				<param name="MZ:charge" value="2"></param>
				<param name="MZ:cutoff" value="0"></param>
				<param name="MZ:intensity_scaling" value="1"></param>
				<param name="MZ:interpolation_step" value="0.1"></param>
				<param name="MZ:isotope:distance" value="1.00049"></param>
				<param name="MZ:isotope:maximum" value="100"></param>
				<param name="MZ:isotope:stdev" value="0.021233"></param>
				<param name="MZ:isotope:trim_right_cutoff" value="0.001"></param>
				<param name="MZ:statistics:mean" value="2107.62"></param>
				<param name="RT" value="EmgModel"></param>
				<param name="RT:bounding_box:max" value="1145.9"></param>
				<param name="RT:bounding_box:min" value="968.794"></param>
				<param name="RT:cutoff" value="0"></param>
				<param name="RT:emg:height" value="4.57542e+08"></param>
				<param name="RT:emg:retention" value="1077.05"></param>
				<param name="RT:emg:symmetry" value="5.62865"></param>
				<param name="RT:emg:width" value="5.62865"></param>
				<param name="RT:intensity_scaling" value="1"></param>
				<param name="RT:interpolation_step" value="0.1"></param>
				<param name="RT:statistics:mean" value="1076.73"></param>
				<param name="RT:statistics:variance" value="493.752"></param>
				<param name="cutoff" value="0"></param>
				<param name="intensity_scaling" value="1"></param>
			</model>
			<convexhull nr="0">
				<hullpoint>
					<hposition dim="0">996.004</hposition>
					<hposition dim="1">2106.93</hposition>
				</hullpoint>
				<hullpoint>
					<hposition dim="0">999.004</hposition>
					<hposition dim="1">2106.92</hposition>
				</hullpoint>
				<hullpoint>
					<hposition dim="0">1070.93</hposition>
					<hposition dim="1">2106.88</hposition>
				</hullpoint>
				<hullpoint>
					<hposition dim="0">1086.03</hposition>
					<hposition dim="1">2106.88</hposition>
				</hullpoint>
				<hullpoint>
					<hposition dim="0">1121.96</hposition>
					<hposition dim="1">2106.9</hposition>
				</hullpoint>
				<hullpoint>
					<hposition dim="0">1128</hposition>
					<hposition dim="1">2106.91</hposition>
				</hullpoint>
				<hullpoint>
					<hposition dim="0">1128</hposition>
					<hposition dim="1">2110.48</hposition>
				</hullpoint>
				<hullpoint>
					<hposition dim="0">1121.96</hposition>
					<hposition dim="1">2110.96</hposition>
				</hullpoint>
				<hullpoint>
					<hposition dim="0">1011.02</hposition>
					<hposition dim="1">2110.96</hposition>
				</hullpoint>
				<hullpoint>
					<hposition dim="0">1008.06</hposition>
					<hposition dim="1">2110.94</hposition>
				</hullpoint>
				<hullpoint>
					<hposition dim="0">996.004</hposition>
					<hposition dim="1">2110.47</hposition>
				</hullpoint>
			</convexhull>
		</feature>
		<feature id="89">
			<position dim="0">1085.41</position>
			<position dim="1">1521.47</position>
			<intensity>7.13681e+09</intensity>
			<quality dim="0">0.999163</quality>
			<quality dim="1">1</quality>
			<meta>Feature #372, +1, 755->755, Corr: (0.999582,0.999163,1)</meta>
			<overallquality>0.999582</overallquality>
			<charge>1</charge>
			<model name="ProductModel2D">
				<param name="MZ" value="IsotopeModel"></param>
				<param name="MZ:averagines:C" value="0.0443"></param>
				<param name="MZ:averagines:H" value="0.007"></param>
				<param name="MZ:averagines:N" value="0.0037"></param>
				<param name="MZ:averagines:O" value="0.022"></param>
				<param name="MZ:averagines:S" value="0.00037"></param>
				<param name="MZ:charge" value="1"></param>
				<param name="MZ:cutoff" value="0"></param>
				<param name="MZ:intensity_scaling" value="1"></param>
				<param name="MZ:interpolation_step" value="0.1"></param>
				<param name="MZ:isotope:distance" value="1.00049"></param>
				<param name="MZ:isotope:maximum" value="100"></param>
				<param name="MZ:isotope:stdev" value="0.021233"></param>
				<param name="MZ:isotope:trim_right_cutoff" value="0.001"></param>
				<param name="MZ:statistics:mean" value="1521.59"></param>
				<param name="RT" value="EmgModel"></param>
				<param name="RT:bounding_box:max" value="1123.06"></param>
				<param name="RT:bounding_box:min" value="1021.27"></param>
				<param name="RT:cutoff" value="0"></param>
				<param name="RT:emg:height" value="5.24269e+08"></param>
				<param name="RT:emg:retention" value="1082.99"></param>
				<param name="RT:emg:symmetry" value="5.60209"></param>
				<param name="RT:emg:width" value="5.60209"></param>
				<param name="RT:intensity_scaling" value="1"></param>
				<param name="RT:interpolation_step" value="0.1"></param>
				<param name="RT:statistics:mean" value="1085.41"></param>
				<param name="RT:statistics:variance" value="219.023"></param>
				<param name="cutoff" value="0"></param>
				<param name="intensity_scaling" value="1"></param>
			</model>
			<convexhull nr="0">
				<hullpoint>
					<hposition dim="0">1038.03</hposition>
					<hposition dim="1">1521.44</hposition>
				</hullpoint>
				<hullpoint>
					<hposition dim="0">1049.99</hposition>
					<hposition dim="1">1521.41</hposition>
				</hullpoint>
				<hullpoint>
					<hposition dim="0">1070.93</hposition>
					<hposition dim="1">1521.4</hposition>
				</hullpoint>
				<hullpoint>
					<hposition dim="0">1106.96</hposition>
					<hposition dim="1">1521.4</hposition>
				</hullpoint>
				<hullpoint>
					<hposition dim="0">1110.06</hposition>
					<hposition dim="1">1521.41</hposition>
				</hullpoint>
				<hullpoint>
					<hposition dim="0">1110.06</hposition>
					<hposition dim="1">1525.44</hposition>
				</hullpoint>
				<hullpoint>
					<hposition dim="0">1104.01</hposition>
					<hposition dim="1">1525.45</hposition>
				</hullpoint>
				<hullpoint>
					<hposition dim="0">1043.98</hposition>
					<hposition dim="1">1525.47</hposition>
				</hullpoint>
				<hullpoint>
					<hposition dim="0">1038.03</hposition>
					<hposition dim="1">1525.47</hposition>
				</hullpoint>
			</convexhull>
		</feature>
		<feature id="90">
			<position dim="0">1088.09</position>
			<position dim="1">640.247</position>
			<intensity>8.26088e+09</intensity>
			<quality dim="0">0.999949</quality>
			<quality dim="1">1</quality>
			<meta>Feature #43, +3, 4101->4101, Corr: (0.999975,0.999949,1)</meta>
			<overallquality>0.999975</overallquality>
			<charge>3</charge>
			<model name="ProductModel2D">
				<param name="MZ" value="IsotopeModel"></param>
				<param name="MZ:averagines:C" value="0.0443"></param>
				<param name="MZ:averagines:H" value="0.007"></param>
				<param name="MZ:averagines:N" value="0.0037"></param>
				<param name="MZ:averagines:O" value="0.022"></param>
				<param name="MZ:averagines:S" value="0.00037"></param>
				<param name="MZ:charge" value="3"></param>
				<param name="MZ:cutoff" value="0"></param>
				<param name="MZ:intensity_scaling" value="1"></param>
				<param name="MZ:interpolation_step" value="0.1"></param>
				<param name="MZ:isotope:distance" value="1.00049"></param>
				<param name="MZ:isotope:maximum" value="100"></param>
				<param name="MZ:isotope:stdev" value="0.0169864"></param>
				<param name="MZ:isotope:trim_right_cutoff" value="0.001"></param>
				<param name="MZ:statistics:mean" value="640.033"></param>
				<param name="RT" value="EmgModel"></param>
				<param name="RT:bounding_box:max" value="1367.93"></param>
				<param name="RT:bounding_box:min" value="919.686"></param>
				<param name="RT:cutoff" value="0"></param>
				<param name="RT:emg:height" value="1.26872e+08"></param>
				<param name="RT:emg:retention" value="1070.93"></param>
				<param name="RT:emg:symmetry" value="5.08478"></param>
				<param name="RT:emg:width" value="5.08478"></param>
				<param name="RT:intensity_scaling" value="1"></param>
				<param name="RT:interpolation_step" value="0.1"></param>
				<param name="RT:statistics:mean" value="1088.09"></param>
				<param name="RT:statistics:variance" value="4924.47"></param>
				<param name="cutoff" value="0"></param>
				<param name="intensity_scaling" value="1"></param>
			</model>
			<convexhull nr="0">
				<hullpoint>
					<hposition dim="0">974.977</hposition>
					<hposition dim="1">640.208</hposition>
				</hullpoint>
				<hullpoint>
					<hposition dim="0">981.075</hposition>
					<hposition dim="1">640.191</hposition>
				</hullpoint>
				<hullpoint>
					<hposition dim="0">990.015</hposition>
					<hposition dim="1">640.17</hposition>
				</hullpoint>
				<hullpoint>
					<hposition dim="0">992.925</hposition>
					<hposition dim="1">640.167</hposition>
				</hullpoint>
				<hullpoint>
					<hposition dim="0">1016.92</hposition>
					<hposition dim="1">640.159</hposition>
				</hullpoint>
				<hullpoint>
					<hposition dim="0">1035.09</hposition>
					<hposition dim="1">640.157</hposition>
				</hullpoint>
				<hullpoint>
					<hposition dim="0">1106.96</hposition>
					<hposition dim="1">640.152</hposition>
				</hullpoint>
				<hullpoint>
					<hposition dim="0">1143.07</hposition>
					<hposition dim="1">640.152</hposition>
				</hullpoint>
				<hullpoint>
					<hposition dim="0">1257.04</hposition>
					<hposition dim="1">640.168</hposition>
				</hullpoint>
				<hullpoint>
					<hposition dim="0">1277.93</hposition>
					<hposition dim="1">640.187</hposition>
				</hullpoint>
				<hullpoint>
					<hposition dim="0">1281.03</hposition>
					<hposition dim="1">640.19</hposition>
				</hullpoint>
				<hullpoint>
					<hposition dim="0">1281.03</hposition>
					<hposition dim="1">641.901</hposition>
				</hullpoint>
				<hullpoint>
					<hposition dim="0">1260.05</hposition>
					<hposition dim="1">642.231</hposition>
				</hullpoint>
				<hullpoint>
					<hposition dim="0">1140.04</hposition>
					<hposition dim="1">642.27</hposition>
				</hullpoint>
				<hullpoint>
					<hposition dim="0">1023.03</hposition>
					<hposition dim="1">642.269</hposition>
				</hullpoint>
				<hullpoint>
					<hposition dim="0">1008.06</hposition>
					<hposition dim="1">642.261</hposition>
				</hullpoint>
				<hullpoint>
					<hposition dim="0">1001.97</hposition>
					<hposition dim="1">642.253</hposition>
				</hullpoint>
				<hullpoint>
					<hposition dim="0">999.004</hposition>
					<hposition dim="1">642.245</hposition>
				</hullpoint>
				<hullpoint>
					<hposition dim="0">992.925</hposition>
					<hposition dim="1">642.227</hposition>
				</hullpoint>
				<hullpoint>
					<hposition dim="0">983.996</hposition>
					<hposition dim="1">641.889</hposition>
				</hullpoint>
				<hullpoint>
					<hposition dim="0">978.073</hposition>
					<hposition dim="1">641.582</hposition>
				</hullpoint>
				<hullpoint>
					<hposition dim="0">974.977</hposition>
					<hposition dim="1">641.24</hposition>
				</hullpoint>
			</convexhull>
		</feature>
		<feature id="91">
			<position dim="0">1090.9</position>
			<position dim="1">943.897</position>
			<intensity>3.95645e+09</intensity>
			<quality dim="0">0.999933</quality>
			<quality dim="1">1</quality>
			<meta>Feature #113, +2, 3062->3062, Corr: (0.999966,0.999933,1)</meta>
			<overallquality>0.999966</overallquality>
			<charge>2</charge>
			<model name="ProductModel2D">
				<param name="MZ" value="IsotopeModel"></param>
				<param name="MZ:averagines:C" value="0.0443"></param>
				<param name="MZ:averagines:H" value="0.007"></param>
				<param name="MZ:averagines:N" value="0.0037"></param>
				<param name="MZ:averagines:O" value="0.022"></param>
				<param name="MZ:averagines:S" value="0.00037"></param>
				<param name="MZ:charge" value="2"></param>
				<param name="MZ:cutoff" value="0"></param>
				<param name="MZ:intensity_scaling" value="1"></param>
				<param name="MZ:interpolation_step" value="0.1"></param>
				<param name="MZ:isotope:distance" value="1.00049"></param>
				<param name="MZ:isotope:maximum" value="100"></param>
				<param name="MZ:isotope:stdev" value="0.021233"></param>
				<param name="MZ:isotope:trim_right_cutoff" value="0.001"></param>
				<param name="MZ:statistics:mean" value="943.86"></param>
				<param name="RT" value="EmgModel"></param>
				<param name="RT:bounding_box:max" value="1370.67"></param>
				<param name="RT:bounding_box:min" value="966.445"></param>
				<param name="RT:cutoff" value="0"></param>
				<param name="RT:emg:height" value="9.79035e+07"></param>
				<param name="RT:emg:retention" value="1067.99"></param>
				<param name="RT:emg:symmetry" value="3.94962"></param>
				<param name="RT:emg:width" value="3.94962"></param>
				<param name="RT:intensity_scaling" value="1"></param>
				<param name="RT:interpolation_step" value="0.1"></param>
				<param name="RT:statistics:mean" value="1090.9"></param>
				<param name="RT:statistics:variance" value="3577.4"></param>
				<param name="cutoff" value="0"></param>
				<param name="intensity_scaling" value="1"></param>
			</model>
			<convexhull nr="0">
				<hullpoint>
					<hposition dim="0">1011.02</hposition>
					<hposition dim="1">943.875</hposition>
				</hullpoint>
				<hullpoint>
					<hposition dim="0">1020.04</hposition>
					<hposition dim="1">943.851</hposition>
				</hullpoint>
				<hullpoint>
					<hposition dim="0">1032.03</hposition>
					<hposition dim="1">943.838</hposition>
				</hullpoint>
				<hullpoint>
					<hposition dim="0">1115.95</hposition>
					<hposition dim="1">943.841</hposition>
				</hullpoint>
				<hullpoint>
					<hposition dim="0">1181.96</hposition>
					<hposition dim="1">943.844</hposition>
				</hullpoint>
				<hullpoint>
					<hposition dim="0">1266.08</hposition>
					<hposition dim="1">943.857</hposition>
				</hullpoint>
				<hullpoint>
					<hposition dim="0">1293</hposition>
					<hposition dim="1">943.869</hposition>
				</hullpoint>
				<hullpoint>
					<hposition dim="0">1293</hposition>
					<hposition dim="1">945.414</hposition>
				</hullpoint>
				<hullpoint>
					<hposition dim="0">1283.98</hposition>
					<hposition dim="1">945.911</hposition>
				</hullpoint>
				<hullpoint>
					<hposition dim="0">1247.95</hposition>
					<hposition dim="1">946.407</hposition>
				</hullpoint>
				<hullpoint>
					<hposition dim="0">1154.93</hposition>
					<hposition dim="1">946.926</hposition>
				</hullpoint>
				<hullpoint>
					<hposition dim="0">1145.96</hposition>
					<hposition dim="1">946.93</hposition>
				</hullpoint>
				<hullpoint>
					<hposition dim="0">1133.88</hposition>
					<hposition dim="1">946.933</hposition>
				</hullpoint>
				<hullpoint>
					<hposition dim="0">1121.96</hposition>
					<hposition dim="1">946.935</hposition>
				</hullpoint>
				<hullpoint>
					<hposition dim="0">1047.03</hposition>
					<hposition dim="1">946.936</hposition>
				</hullpoint>
				<hullpoint>
					<hposition dim="0">1028.97</hposition>
					<hposition dim="1">946.932</hposition>
				</hullpoint>
				<hullpoint>
					<hposition dim="0">1023.03</hposition>
					<hposition dim="1">946.923</hposition>
				</hullpoint>
				<hullpoint>
					<hposition dim="0">1016.92</hposition>
					<hposition dim="1">946.427</hposition>
				</hullpoint>
				<hullpoint>
					<hposition dim="0">1011.02</hposition>
					<hposition dim="1">945.911</hposition>
				</hullpoint>
			</convexhull>
		</feature>
		<feature id="92">
			<position dim="0">1102.78</position>
			<position dim="1">2124.42</position>
			<intensity>3.54779e+09</intensity>
			<quality dim="0">0.999762</quality>
			<quality dim="1">1</quality>
			<meta>Feature #665, +2, 2445->2445, Corr: (0.999881,0.999762,1)</meta>
			<overallquality>0.999881</overallquality>
			<charge>2</charge>
			<model name="ProductModel2D">
				<param name="MZ" value="IsotopeModel"></param>
				<param name="MZ:averagines:C" value="0.0443"></param>
				<param name="MZ:averagines:H" value="0.007"></param>
				<param name="MZ:averagines:N" value="0.0037"></param>
				<param name="MZ:averagines:O" value="0.022"></param>
				<param name="MZ:averagines:S" value="0.00037"></param>
				<param name="MZ:charge" value="2"></param>
				<param name="MZ:cutoff" value="0"></param>
				<param name="MZ:intensity_scaling" value="1"></param>
				<param name="MZ:interpolation_step" value="0.1"></param>
				<param name="MZ:isotope:distance" value="1.00049"></param>
				<param name="MZ:isotope:maximum" value="100"></param>
				<param name="MZ:isotope:stdev" value="0.021233"></param>
				<param name="MZ:isotope:trim_right_cutoff" value="0.001"></param>
				<param name="MZ:statistics:mean" value="2125.1"></param>
				<param name="RT" value="EmgModel"></param>
				<param name="RT:bounding_box:max" value="1165.92"></param>
				<param name="RT:bounding_box:min" value="957.182"></param>
				<param name="RT:cutoff" value="0"></param>
				<param name="RT:emg:height" value="1.73542e+08"></param>
				<param name="RT:emg:retention" value="1106.96"></param>
				<param name="RT:emg:symmetry" value="5.01774"></param>
				<param name="RT:emg:width" value="5.01774"></param>
				<param name="RT:intensity_scaling" value="1"></param>
				<param name="RT:interpolation_step" value="0.1"></param>
				<param name="RT:statistics:mean" value="1102.78"></param>
				<param name="RT:statistics:variance" value="808.205"></param>
				<param name="cutoff" value="0"></param>
				<param name="intensity_scaling" value="1"></param>
			</model>
			<convexhull nr="0">
				<hullpoint>
					<hposition dim="0">996.004</hposition>
					<hposition dim="1">2124.43</hposition>
				</hullpoint>
				<hullpoint>
					<hposition dim="0">1004.86</hposition>
					<hposition dim="1">2124.41</hposition>
				</hullpoint>
				<hullpoint>
					<hposition dim="0">1056.08</hposition>
					<hposition dim="1">2124.39</hposition>
				</hullpoint>
				<hullpoint>
					<hposition dim="0">1110.06</hposition>
					<hposition dim="1">2124.37</hposition>
				</hullpoint>
				<hullpoint>
					<hposition dim="0">1121.96</hposition>
					<hposition dim="1">2124.37</hposition>
				</hullpoint>
				<hullpoint>
					<hposition dim="0">1130.96</hposition>
					<hposition dim="1">2124.38</hposition>
				</hullpoint>
				<hullpoint>
					<hposition dim="0">1140.04</hposition>
					<hposition dim="1">2124.38</hposition>
				</hullpoint>
				<hullpoint>
					<hposition dim="0">1143.07</hposition>
					<hposition dim="1">2124.39</hposition>
				</hullpoint>
				<hullpoint>
					<hposition dim="0">1145.96</hposition>
					<hposition dim="1">2124.4</hposition>
				</hullpoint>
				<hullpoint>
					<hposition dim="0">1145.96</hposition>
					<hposition dim="1">2127.94</hposition>
				</hullpoint>
				<hullpoint>
					<hposition dim="0">1143.07</hposition>
					<hposition dim="1">2128.42</hposition>
				</hullpoint>
				<hullpoint>
					<hposition dim="0">1121.96</hposition>
					<hposition dim="1">2128.95</hposition>
				</hullpoint>
				<hullpoint>
					<hposition dim="0">1115.95</hposition>
					<hposition dim="1">2128.94</hposition>
				</hullpoint>
				<hullpoint>
					<hposition dim="0">999.004</hposition>
					<hposition dim="1">2127.95</hposition>
				</hullpoint>
				<hullpoint>
					<hposition dim="0">996.004</hposition>
					<hposition dim="1">2127.45</hposition>
				</hullpoint>
			</convexhull>
		</feature>
		<feature id="93">
			<position dim="0">1106.04</position>
			<position dim="1">1213.45</position>
			<intensity>4.31459e+09</intensity>
			<quality dim="0">0.99982</quality>
			<quality dim="1">0.941469</quality>
			<meta>Feature #200, +1, 1390->1390, Corr: (0.970644,0.99982,0.941469)</meta>
			<overallquality>0.970644</overallquality>
			<charge>1</charge>
			<model name="ProductModel2D">
				<param name="MZ" value="IsotopeModel"></param>
				<param name="MZ:averagines:C" value="0.0443"></param>
				<param name="MZ:averagines:H" value="0.007"></param>
				<param name="MZ:averagines:N" value="0.0037"></param>
				<param name="MZ:averagines:O" value="0.022"></param>
				<param name="MZ:averagines:S" value="0.00037"></param>
				<param name="MZ:charge" value="1"></param>
				<param name="MZ:cutoff" value="0"></param>
				<param name="MZ:intensity_scaling" value="1"></param>
				<param name="MZ:interpolation_step" value="0.1"></param>
				<param name="MZ:isotope:distance" value="1.00049"></param>
				<param name="MZ:isotope:maximum" value="100"></param>
				<param name="MZ:isotope:stdev" value="0.021233"></param>
				<param name="MZ:isotope:trim_right_cutoff" value="0.001"></param>
				<param name="MZ:statistics:mean" value="1213.75"></param>
				<param name="RT" value="EmgModel"></param>
				<param name="RT:bounding_box:max" value="1241.97"></param>
				<param name="RT:bounding_box:min" value="998.637"></param>
				<param name="RT:cutoff" value="0"></param>
				<param name="RT:emg:height" value="1.8753e+08"></param>
				<param name="RT:emg:retention" value="1100.98"></param>
				<param name="RT:emg:symmetry" value="1.45799"></param>
				<param name="RT:emg:width" value="1.45799"></param>
				<param name="RT:intensity_scaling" value="1"></param>
				<param name="RT:interpolation_step" value="0.1"></param>
				<param name="RT:statistics:mean" value="1106.04"></param>
				<param name="RT:statistics:variance" value="1095.51"></param>
				<param name="cutoff" value="0"></param>
				<param name="intensity_scaling" value="1"></param>
			</model>
			<convexhull nr="0">
				<hullpoint>
					<hposition dim="0">1028.97</hposition>
					<hposition dim="1">1213.48</hposition>
				</hullpoint>
				<hullpoint>
					<hposition dim="0">1032.03</hposition>
					<hposition dim="1">1213.48</hposition>
				</hullpoint>
				<hullpoint>
					<hposition dim="0">1043.98</hposition>
					<hposition dim="1">1213.47</hposition>
				</hullpoint>
				<hullpoint>
					<hposition dim="0">1100.98</hposition>
					<hposition dim="1">1213.43</hposition>
				</hullpoint>
				<hullpoint>
					<hposition dim="0">1128</hposition>
					<hposition dim="1">1213.42</hposition>
				</hullpoint>
				<hullpoint>
					<hposition dim="0">1169.97</hposition>
					<hposition dim="1">1213.43</hposition>
				</hullpoint>
				<hullpoint>
					<hposition dim="0">1197.07</hposition>
					<hposition dim="1">1213.45</hposition>
				</hullpoint>
				<hullpoint>
					<hposition dim="0">1199.97</hposition>
					<hposition dim="1">1213.45</hposition>
				</hullpoint>
				<hullpoint>
					<hposition dim="0">1205.97</hposition>
					<hposition dim="1">1213.47</hposition>
				</hullpoint>
				<hullpoint>
					<hposition dim="0">1205.97</hposition>
					<hposition dim="1">1216.5</hposition>
				</hullpoint>
				<hullpoint>
					<hposition dim="0">1175.94</hposition>
					<hposition dim="1">1217.49</hposition>
				</hullpoint>
				<hullpoint>
					<hposition dim="0">1056.08</hposition>
					<hposition dim="1">1217.48</hposition>
				</hullpoint>
				<hullpoint>
					<hposition dim="0">1053.02</hposition>
					<hposition dim="1">1217.47</hposition>
				</hullpoint>
				<hullpoint>
					<hposition dim="0">1028.97</hposition>
					<hposition dim="1">1216.53</hposition>
				</hullpoint>
			</convexhull>
		</feature>
		<feature id="94">
			<position dim="0">1110.5</position>
			<position dim="1">2125.4</position>
			<intensity>3.94925e+07</intensity>
			<quality dim="0">0.979938</quality>
			<quality dim="1">1</quality>
			<meta>Feature #666, +1, 46->46, Corr: (0.989969,0.979938,1)</meta>
			<overallquality>0.989969</overallquality>
			<charge>1</charge>
			<model name="ProductModel2D">
				<param name="MZ" value="IsotopeModel"></param>
				<param name="MZ:averagines:C" value="0.0443"></param>
				<param name="MZ:averagines:H" value="0.007"></param>
				<param name="MZ:averagines:N" value="0.0037"></param>
				<param name="MZ:averagines:O" value="0.022"></param>
				<param name="MZ:averagines:S" value="0.00037"></param>
				<param name="MZ:charge" value="1"></param>
				<param name="MZ:cutoff" value="0"></param>
				<param name="MZ:intensity_scaling" value="1"></param>
				<param name="MZ:interpolation_step" value="0.1"></param>
				<param name="MZ:isotope:distance" value="1.00049"></param>
				<param name="MZ:isotope:maximum" value="100"></param>
				<param name="MZ:isotope:stdev" value="0.021233"></param>
				<param name="MZ:isotope:trim_right_cutoff" value="0.001"></param>
				<param name="MZ:statistics:mean" value="2125.22"></param>
				<param name="RT" value="EmgModel"></param>
				<param name="RT:bounding_box:max" value="1143.12"></param>
				<param name="RT:bounding_box:min" value="1093.77"></param>
				<param name="RT:cutoff" value="0"></param>
				<param name="RT:emg:height" value="4.18139e+06"></param>
				<param name="RT:emg:retention" value="1104.01"></param>
				<param name="RT:emg:symmetry" value="7.91741"></param>
				<param name="RT:emg:width" value="7.91741"></param>
				<param name="RT:intensity_scaling" value="1"></param>
				<param name="RT:interpolation_step" value="0.1"></param>
				<param name="RT:statistics:mean" value="1110.5"></param>
				<param name="RT:statistics:variance" value="101.675"></param>
				<param name="cutoff" value="0"></param>
				<param name="intensity_scaling" value="1"></param>
			</model>
			<convexhull nr="0">
				<hullpoint>
					<hposition dim="0">1100.98</hposition>
					<hposition dim="1">2125.43</hposition>
				</hullpoint>
				<hullpoint>
					<hposition dim="0">1104.01</hposition>
					<hposition dim="1">2125.41</hposition>
				</hullpoint>
				<hullpoint>
					<hposition dim="0">1110.06</hposition>
					<hposition dim="1">2125.4</hposition>
				</hullpoint>
				<hullpoint>
					<hposition dim="0">1128</hposition>
					<hposition dim="1">2125.39</hposition>
				</hullpoint>
				<hullpoint>
					<hposition dim="0">1128</hposition>
					<hposition dim="1">2128.98</hposition>
				</hullpoint>
				<hullpoint>
					<hposition dim="0">1125</hposition>
					<hposition dim="1">2128.98</hposition>
				</hullpoint>
				<hullpoint>
					<hposition dim="0">1104.01</hposition>
					<hposition dim="1">2128.98</hposition>
				</hullpoint>
				<hullpoint>
					<hposition dim="0">1100.98</hposition>
					<hposition dim="1">2128.96</hposition>
				</hullpoint>
			</convexhull>
		</feature>
		<feature id="95">
			<position dim="0">1112.07</position>
			<position dim="1">791.296</position>
			<intensity>3.98821e+09</intensity>
			<quality dim="0">0.999827</quality>
			<quality dim="1">1</quality>
			<meta>Feature #75, +2, 2096->2096, Corr: (0.999913,0.999827,1)</meta>
			<overallquality>0.999913</overallquality>
			<charge>2</charge>
			<model name="ProductModel2D">
				<param name="MZ" value="IsotopeModel"></param>
				<param name="MZ:averagines:C" value="0.0443"></param>
				<param name="MZ:averagines:H" value="0.007"></param>
				<param name="MZ:averagines:N" value="0.0037"></param>
				<param name="MZ:averagines:O" value="0.022"></param>
				<param name="MZ:averagines:S" value="0.00037"></param>
				<param name="MZ:charge" value="2"></param>
				<param name="MZ:cutoff" value="0"></param>
				<param name="MZ:intensity_scaling" value="1"></param>
				<param name="MZ:interpolation_step" value="0.1"></param>
				<param name="MZ:isotope:distance" value="1.00049"></param>
				<param name="MZ:isotope:maximum" value="100"></param>
				<param name="MZ:isotope:stdev" value="0.0169864"></param>
				<param name="MZ:isotope:trim_right_cutoff" value="0.001"></param>
				<param name="MZ:statistics:mean" value="791.167"></param>
				<param name="RT" value="EmgModel"></param>
				<param name="RT:bounding_box:max" value="1203.57"></param>
				<param name="RT:bounding_box:min" value="950.956"></param>
				<param name="RT:cutoff" value="0"></param>
				<param name="RT:emg:height" value="9.56963e+07"></param>
				<param name="RT:emg:retention" value="1118.95"></param>
				<param name="RT:emg:symmetry" value="5.46196"></param>
				<param name="RT:emg:width" value="5.46196"></param>
				<param name="RT:intensity_scaling" value="1"></param>
				<param name="RT:interpolation_step" value="0.1"></param>
				<param name="RT:statistics:mean" value="1112.07"></param>
				<param name="RT:statistics:variance" value="1587.73"></param>
				<param name="cutoff" value="0"></param>
				<param name="intensity_scaling" value="1"></param>
			</model>
			<convexhull nr="0">
				<hullpoint>
					<hposition dim="0">1001.97</hposition>
					<hposition dim="1">791.257</hposition>
				</hullpoint>
				<hullpoint>
					<hposition dim="0">1004.86</hposition>
					<hposition dim="1">791.253</hposition>
				</hullpoint>
				<hullpoint>
					<hposition dim="0">1032.03</hposition>
					<hposition dim="1">791.24</hposition>
				</hullpoint>
				<hullpoint>
					<hposition dim="0">1143.07</hposition>
					<hposition dim="1">791.224</hposition>
				</hullpoint>
				<hullpoint>
					<hposition dim="0">1154.93</hposition>
					<hposition dim="1">791.227</hposition>
				</hullpoint>
				<hullpoint>
					<hposition dim="0">1169.97</hposition>
					<hposition dim="1">791.251</hposition>
				</hullpoint>
				<hullpoint>
					<hposition dim="0">1172.99</hposition>
					<hposition dim="1">791.267</hposition>
				</hullpoint>
				<hullpoint>
					<hposition dim="0">1172.99</hposition>
					<hposition dim="1">793.298</hposition>
				</hullpoint>
				<hullpoint>
					<hposition dim="0">1163.98</hposition>
					<hposition dim="1">794.309</hposition>
				</hullpoint>
				<hullpoint>
					<hposition dim="0">1151.91</hposition>
					<hposition dim="1">794.343</hposition>
				</hullpoint>
				<hullpoint>
					<hposition dim="0">1133.88</hposition>
					<hposition dim="1">794.338</hposition>
				</hullpoint>
				<hullpoint>
					<hposition dim="0">1113</hposition>
					<hposition dim="1">794.318</hposition>
				</hullpoint>
				<hullpoint>
					<hposition dim="0">1110.06</hposition>
					<hposition dim="1">794.311</hposition>
				</hullpoint>
				<hullpoint>
					<hposition dim="0">1106.96</hposition>
					<hposition dim="1">794.3</hposition>
				</hullpoint>
				<hullpoint>
					<hposition dim="0">1013.98</hposition>
					<hposition dim="1">793.811</hposition>
				</hullpoint>
				<hullpoint>
					<hposition dim="0">1001.97</hposition>
					<hposition dim="1">793.321</hposition>
				</hullpoint>
			</convexhull>
		</feature>
		<feature id="96">
			<position dim="0">1132.59</position>
			<position dim="1">650.276</position>
			<intensity>9.01635e+09</intensity>
			<quality dim="0">0.999945</quality>
			<quality dim="1">1</quality>
			<meta>Feature #46, +2, 3342->3342, Corr: (0.999973,0.999945,1)</meta>
			<overallquality>0.999973</overallquality>
			<charge>2</charge>
			<model name="ProductModel2D">
				<param name="MZ" value="IsotopeModel"></param>
				<param name="MZ:averagines:C" value="0.0443"></param>
				<param name="MZ:averagines:H" value="0.007"></param>
				<param name="MZ:averagines:N" value="0.0037"></param>
				<param name="MZ:averagines:O" value="0.022"></param>
				<param name="MZ:averagines:S" value="0.00037"></param>
				<param name="MZ:charge" value="2"></param>
				<param name="MZ:cutoff" value="0"></param>
				<param name="MZ:intensity_scaling" value="1"></param>
				<param name="MZ:interpolation_step" value="0.1"></param>
				<param name="MZ:isotope:distance" value="1.00049"></param>
				<param name="MZ:isotope:maximum" value="100"></param>
				<param name="MZ:isotope:stdev" value="0.0169864"></param>
				<param name="MZ:isotope:trim_right_cutoff" value="0.001"></param>
				<param name="MZ:statistics:mean" value="650.026"></param>
				<param name="RT" value="EmgModel"></param>
				<param name="RT:bounding_box:max" value="1414.55"></param>
				<param name="RT:bounding_box:min" value="975.523"></param>
				<param name="RT:cutoff" value="0"></param>
				<param name="RT:emg:height" value="1.61893e+08"></param>
				<param name="RT:emg:retention" value="1110.06"></param>
				<param name="RT:emg:symmetry" value="2.63818"></param>
				<param name="RT:emg:width" value="2.63818"></param>
				<param name="RT:intensity_scaling" value="1"></param>
				<param name="RT:interpolation_step" value="0.1"></param>
				<param name="RT:statistics:mean" value="1132.59"></param>
				<param name="RT:statistics:variance" value="4283.52"></param>
				<param name="cutoff" value="0"></param>
				<param name="intensity_scaling" value="1"></param>
			</model>
			<convexhull nr="0">
				<hullpoint>
					<hposition dim="0">1025.93</hposition>
					<hposition dim="1">650.235</hposition>
				</hullpoint>
				<hullpoint>
					<hposition dim="0">1038.03</hposition>
					<hposition dim="1">650.223</hposition>
				</hullpoint>
				<hullpoint>
					<hposition dim="0">1056.08</hposition>
					<hposition dim="1">650.209</hposition>
				</hullpoint>
				<hullpoint>
					<hposition dim="0">1062.06</hposition>
					<hposition dim="1">650.206</hposition>
				</hullpoint>
				<hullpoint>
					<hposition dim="0">1160.98</hposition>
					<hposition dim="1">650.195</hposition>
				</hullpoint>
				<hullpoint>
					<hposition dim="0">1277.93</hposition>
					<hposition dim="1">650.206</hposition>
				</hullpoint>
				<hullpoint>
					<hposition dim="0">1298.98</hposition>
					<hposition dim="1">650.212</hposition>
				</hullpoint>
				<hullpoint>
					<hposition dim="0">1326.03</hposition>
					<hposition dim="1">650.22</hposition>
				</hullpoint>
				<hullpoint>
					<hposition dim="0">1332.01</hposition>
					<hposition dim="1">650.231</hposition>
				</hullpoint>
				<hullpoint>
					<hposition dim="0">1332.01</hposition>
					<hposition dim="1">651.78</hposition>
				</hullpoint>
				<hullpoint>
					<hposition dim="0">1298.98</hposition>
					<hposition dim="1">652.253</hposition>
				</hullpoint>
				<hullpoint>
					<hposition dim="0">1296.04</hposition>
					<hposition dim="1">652.286</hposition>
				</hullpoint>
				<hullpoint>
					<hposition dim="0">1247.95</hposition>
					<hposition dim="1">652.772</hposition>
				</hullpoint>
				<hullpoint>
					<hposition dim="0">1245.01</hposition>
					<hposition dim="1">652.788</hposition>
				</hullpoint>
				<hullpoint>
					<hposition dim="0">1140.04</hposition>
					<hposition dim="1">652.811</hposition>
				</hullpoint>
				<hullpoint>
					<hposition dim="0">1094.99</hposition>
					<hposition dim="1">652.805</hposition>
				</hullpoint>
				<hullpoint>
					<hposition dim="0">1058.95</hposition>
					<hposition dim="1">652.798</hposition>
				</hullpoint>
				<hullpoint>
					<hposition dim="0">1053.02</hposition>
					<hposition dim="1">652.788</hposition>
				</hullpoint>
				<hullpoint>
					<hposition dim="0">1038.03</hposition>
					<hposition dim="1">652.276</hposition>
				</hullpoint>
				<hullpoint>
					<hposition dim="0">1025.93</hposition>
					<hposition dim="1">651.784</hposition>
				</hullpoint>
			</convexhull>
		</feature>
		<feature id="97">
			<position dim="0">1154.17</position>
			<position dim="1">1027.97</position>
			<intensity>4.93946e+09</intensity>
			<quality dim="0">0.999505</quality>
			<quality dim="1">1</quality>
			<meta>Feature #132, +2, 1535->1535, Corr: (0.999753,0.999505,1)</meta>
			<overallquality>0.999753</overallquality>
			<charge>2</charge>
			<model name="ProductModel2D">
				<param name="MZ" value="IsotopeModel"></param>
				<param name="MZ:averagines:C" value="0.0443"></param>
				<param name="MZ:averagines:H" value="0.007"></param>
				<param name="MZ:averagines:N" value="0.0037"></param>
				<param name="MZ:averagines:O" value="0.022"></param>
				<param name="MZ:averagines:S" value="0.00037"></param>
				<param name="MZ:charge" value="2"></param>
				<param name="MZ:cutoff" value="0"></param>
				<param name="MZ:intensity_scaling" value="1"></param>
				<param name="MZ:interpolation_step" value="0.1"></param>
				<param name="MZ:isotope:distance" value="1.00049"></param>
				<param name="MZ:isotope:maximum" value="100"></param>
				<param name="MZ:isotope:stdev" value="0.021233"></param>
				<param name="MZ:isotope:trim_right_cutoff" value="0.001"></param>
				<param name="MZ:statistics:mean" value="1028"></param>
				<param name="RT" value="EmgModel"></param>
				<param name="RT:bounding_box:max" value="1200.84"></param>
				<param name="RT:bounding_box:min" value="1062.48"></param>
				<param name="RT:cutoff" value="0"></param>
				<param name="RT:emg:height" value="3.80828e+08"></param>
				<param name="RT:emg:retention" value="1154.93"></param>
				<param name="RT:emg:symmetry" value="5.45941"></param>
				<param name="RT:emg:width" value="5.45941"></param>
				<param name="RT:intensity_scaling" value="1"></param>
				<param name="RT:interpolation_step" value="0.1"></param>
				<param name="RT:statistics:mean" value="1154.17"></param>
				<param name="RT:statistics:variance" value="270.769"></param>
				<param name="cutoff" value="0"></param>
				<param name="intensity_scaling" value="1"></param>
			</model>
			<convexhull nr="0">
				<hullpoint>
					<hposition dim="0">1082.99</hposition>
					<hposition dim="1">1027.94</hposition>
				</hullpoint>
				<hullpoint>
					<hposition dim="0">1088.96</hposition>
					<hposition dim="1">1027.93</hposition>
				</hullpoint>
				<hullpoint>
					<hposition dim="0">1092.04</hposition>
					<hposition dim="1">1027.93</hposition>
				</hullpoint>
				<hullpoint>
					<hposition dim="0">1098.01</hposition>
					<hposition dim="1">1027.92</hposition>
				</hullpoint>
				<hullpoint>
					<hposition dim="0">1130.96</hposition>
					<hposition dim="1">1027.9</hposition>
				</hullpoint>
				<hullpoint>
					<hposition dim="0">1133.88</hposition>
					<hposition dim="1">1027.9</hposition>
				</hullpoint>
				<hullpoint>
					<hposition dim="0">1149.04</hposition>
					<hposition dim="1">1027.89</hposition>
				</hullpoint>
				<hullpoint>
					<hposition dim="0">1175.94</hposition>
					<hposition dim="1">1027.9</hposition>
				</hullpoint>
				<hullpoint>
					<hposition dim="0">1179.05</hposition>
					<hposition dim="1">1027.9</hposition>
				</hullpoint>
				<hullpoint>
					<hposition dim="0">1184.99</hposition>
					<hposition dim="1">1027.92</hposition>
				</hullpoint>
				<hullpoint>
					<hposition dim="0">1187.98</hposition>
					<hposition dim="1">1027.93</hposition>
				</hullpoint>
				<hullpoint>
					<hposition dim="0">1187.98</hposition>
					<hposition dim="1">1029.98</hposition>
				</hullpoint>
				<hullpoint>
					<hposition dim="0">1184.99</hposition>
					<hposition dim="1">1030.49</hposition>
				</hullpoint>
				<hullpoint>
					<hposition dim="0">1181.96</hposition>
					<hposition dim="1">1030.99</hposition>
				</hullpoint>
				<hullpoint>
					<hposition dim="0">1175.94</hposition>
					<hposition dim="1">1031.47</hposition>
				</hullpoint>
				<hullpoint>
					<hposition dim="0">1172.99</hposition>
					<hposition dim="1">1031.49</hposition>
				</hullpoint>
				<hullpoint>
					<hposition dim="0">1163.98</hposition>
					<hposition dim="1">1031.51</hposition>
				</hullpoint>
				<hullpoint>
					<hposition dim="0">1145.96</hposition>
					<hposition dim="1">1031.5</hposition>
				</hullpoint>
				<hullpoint>
					<hposition dim="0">1130.96</hposition>
					<hposition dim="1">1031.48</hposition>
				</hullpoint>
				<hullpoint>
					<hposition dim="0">1128</hposition>
					<hposition dim="1">1031.47</hposition>
				</hullpoint>
				<hullpoint>
					<hposition dim="0">1094.99</hposition>
					<hposition dim="1">1030.48</hposition>
				</hullpoint>
				<hullpoint>
					<hposition dim="0">1086.03</hposition>
					<hposition dim="1">1029.98</hposition>
				</hullpoint>
				<hullpoint>
					<hposition dim="0">1082.99</hposition>
					<hposition dim="1">1029.48</hposition>
				</hullpoint>
			</convexhull>
		</feature>
		<feature id="98">
			<position dim="0">1171.96</position>
			<position dim="1">876.034</position>
			<intensity>2.15451e+09</intensity>
			<quality dim="0">0.999729</quality>
			<quality dim="1">1</quality>
			<meta>Feature #100, +3, 1882->1882, Corr: (0.999865,0.999729,1)</meta>
			<overallquality>0.999865</overallquality>
			<charge>3</charge>
			<model name="ProductModel2D">
				<param name="MZ" value="IsotopeModel"></param>
				<param name="MZ:averagines:C" value="0.0443"></param>
				<param name="MZ:averagines:H" value="0.007"></param>
				<param name="MZ:averagines:N" value="0.0037"></param>
				<param name="MZ:averagines:O" value="0.022"></param>
				<param name="MZ:averagines:S" value="0.00037"></param>
				<param name="MZ:charge" value="3"></param>
				<param name="MZ:cutoff" value="0"></param>
				<param name="MZ:intensity_scaling" value="1"></param>
				<param name="MZ:interpolation_step" value="0.1"></param>
				<param name="MZ:isotope:distance" value="1.00049"></param>
				<param name="MZ:isotope:maximum" value="100"></param>
				<param name="MZ:isotope:stdev" value="0.0169864"></param>
				<param name="MZ:isotope:trim_right_cutoff" value="0.001"></param>
				<param name="MZ:statistics:mean" value="875.935"></param>
				<param name="RT" value="EmgModel"></param>
				<param name="RT:bounding_box:max" value="1247.62"></param>
				<param name="RT:bounding_box:min" value="1046.33"></param>
				<param name="RT:cutoff" value="0"></param>
				<param name="RT:emg:height" value="6.83628e+07"></param>
				<param name="RT:emg:retention" value="1175.94"></param>
				<param name="RT:emg:symmetry" value="5.48264"></param>
				<param name="RT:emg:width" value="5.48264"></param>
				<param name="RT:intensity_scaling" value="1"></param>
				<param name="RT:interpolation_step" value="0.1"></param>
				<param name="RT:statistics:mean" value="1171.96"></param>
				<param name="RT:statistics:variance" value="1277.74"></param>
				<param name="cutoff" value="0"></param>
				<param name="intensity_scaling" value="1"></param>
			</model>
			<convexhull nr="0">
				<hullpoint>
					<hposition dim="0">1088.96</hposition>
					<hposition dim="1">875.993</hposition>
				</hullpoint>
				<hullpoint>
					<hposition dim="0">1098.01</hposition>
					<hposition dim="1">875.982</hposition>
				</hullpoint>
				<hullpoint>
					<hposition dim="0">1104.01</hposition>
					<hposition dim="1">875.98</hposition>
				</hullpoint>
				<hullpoint>
					<hposition dim="0">1143.07</hposition>
					<hposition dim="1">875.977</hposition>
				</hullpoint>
				<hullpoint>
					<hposition dim="0">1217.92</hposition>
					<hposition dim="1">875.971</hposition>
				</hullpoint>
				<hullpoint>
					<hposition dim="0">1217.92</hposition>
					<hposition dim="1">878.377</hposition>
				</hullpoint>
				<hullpoint>
					<hposition dim="0">1191.06</hposition>
					<hposition dim="1">878.391</hposition>
				</hullpoint>
				<hullpoint>
					<hposition dim="0">1187.98</hposition>
					<hposition dim="1">878.392</hposition>
				</hullpoint>
				<hullpoint>
					<hposition dim="0">1179.05</hposition>
					<hposition dim="1">878.392</hposition>
				</hullpoint>
				<hullpoint>
					<hposition dim="0">1130.96</hposition>
					<hposition dim="1">878.39</hposition>
				</hullpoint>
				<hullpoint>
					<hposition dim="0">1128</hposition>
					<hposition dim="1">878.369</hposition>
				</hullpoint>
				<hullpoint>
					<hposition dim="0">1092.04</hposition>
					<hposition dim="1">878.027</hposition>
				</hullpoint>
				<hullpoint>
					<hposition dim="0">1088.96</hposition>
					<hposition dim="1">877.732</hposition>
				</hullpoint>
			</convexhull>
		</feature>
		<feature id="99">
			<position dim="0">1173.55</position>
			<position dim="1">1520.68</position>
			<intensity>2.59415e+08</intensity>
			<quality dim="0">0.999477</quality>
			<quality dim="1">1</quality>
			<meta>Feature #371, +4, 299->299, Corr: (0.999738,0.999477,1)</meta>
			<overallquality>0.999738</overallquality>
			<charge>4</charge>
			<model name="ProductModel2D">
				<param name="MZ" value="IsotopeModel"></param>
				<param name="MZ:averagines:C" value="0.0443"></param>
				<param name="MZ:averagines:H" value="0.007"></param>
				<param name="MZ:averagines:N" value="0.0037"></param>
				<param name="MZ:averagines:O" value="0.022"></param>
				<param name="MZ:averagines:S" value="0.00037"></param>
				<param name="MZ:charge" value="4"></param>
				<param name="MZ:cutoff" value="0"></param>
				<param name="MZ:intensity_scaling" value="1"></param>
				<param name="MZ:interpolation_step" value="0.1"></param>
				<param name="MZ:isotope:distance" value="1.00049"></param>
				<param name="MZ:isotope:maximum" value="100"></param>
				<param name="MZ:isotope:stdev" value="0.021233"></param>
				<param name="MZ:isotope:trim_right_cutoff" value="0.001"></param>
				<param name="MZ:statistics:mean" value="1520.31"></param>
				<param name="RT" value="EmgModel"></param>
				<param name="RT:bounding_box:max" value="1313.24"></param>
				<param name="RT:bounding_box:min" value="1075.63"></param>
				<param name="RT:cutoff" value="0"></param>
				<param name="RT:emg:height" value="6.29643e+06"></param>
				<param name="RT:emg:retention" value="1163.98"></param>
				<param name="RT:emg:symmetry" value="2.00021"></param>
				<param name="RT:emg:width" value="2.00021"></param>
				<param name="RT:intensity_scaling" value="1"></param>
				<param name="RT:interpolation_step" value="0.1"></param>
				<param name="RT:statistics:mean" value="1173.55"></param>
				<param name="RT:statistics:variance" value="2166.36"></param>
				<param name="cutoff" value="0"></param>
				<param name="intensity_scaling" value="1"></param>
			</model>
			<convexhull nr="0">
				<hullpoint>
					<hposition dim="0">1115.95</hposition>
					<hposition dim="1">1520.69</hposition>
				</hullpoint>
				<hullpoint>
					<hposition dim="0">1121.96</hposition>
					<hposition dim="1">1520.67</hposition>
				</hullpoint>
				<hullpoint>
					<hposition dim="0">1260.05</hposition>
					<hposition dim="1">1520.67</hposition>
				</hullpoint>
				<hullpoint>
					<hposition dim="0">1260.05</hposition>
					<hposition dim="1">1524.51</hposition>
				</hullpoint>
				<hullpoint>
					<hposition dim="0">1239.02</hposition>
					<hposition dim="1">1524.52</hposition>
				</hullpoint>
				<hullpoint>
					<hposition dim="0">1154.93</hposition>
					<hposition dim="1">1524.55</hposition>
				</hullpoint>
				<hullpoint>
					<hposition dim="0">1125</hposition>
					<hposition dim="1">1524.54</hposition>
				</hullpoint>
				<hullpoint>
					<hposition dim="0">1121.96</hposition>
					<hposition dim="1">1524.54</hposition>
				</hullpoint>
				<hullpoint>
					<hposition dim="0">1115.95</hposition>
					<hposition dim="1">1524.54</hposition>
				</hullpoint>
			</convexhull>
		</feature>
		<feature id="100">
			<position dim="0">1175.23</position>
			<position dim="1">1519.7</position>
			<intensity>8.33884e+08</intensity>
			<quality dim="0">0.999792</quality>
			<quality dim="1">1</quality>
			<meta>Feature #370, +1, 598->598, Corr: (0.999896,0.999792,1)</meta>
			<overallquality>0.999896</overallquality>
			<charge>1</charge>
			<model name="ProductModel2D">
				<param name="MZ" value="IsotopeModel"></param>
				<param name="MZ:averagines:C" value="0.0443"></param>
				<param name="MZ:averagines:H" value="0.007"></param>
				<param name="MZ:averagines:N" value="0.0037"></param>
				<param name="MZ:averagines:O" value="0.022"></param>
				<param name="MZ:averagines:S" value="0.00037"></param>
				<param name="MZ:charge" value="1"></param>
				<param name="MZ:cutoff" value="0"></param>
				<param name="MZ:intensity_scaling" value="1"></param>
				<param name="MZ:interpolation_step" value="0.1"></param>
				<param name="MZ:isotope:distance" value="1.00049"></param>
				<param name="MZ:isotope:maximum" value="100"></param>
				<param name="MZ:isotope:stdev" value="0.0169864"></param>
				<param name="MZ:isotope:trim_right_cutoff" value="0.001"></param>
				<param name="MZ:statistics:mean" value="1520.32"></param>
				<param name="RT" value="EmgModel"></param>
				<param name="RT:bounding_box:max" value="1322.08"></param>
				<param name="RT:bounding_box:min" value="1068.65"></param>
				<param name="RT:cutoff" value="0"></param>
				<param name="RT:emg:height" value="1.1763e+07"></param>
				<param name="RT:emg:retention" value="1163.98"></param>
				<param name="RT:emg:symmetry" value="2.05904"></param>
				<param name="RT:emg:width" value="2.05904"></param>
				<param name="RT:intensity_scaling" value="1"></param>
				<param name="RT:interpolation_step" value="0.1"></param>
				<param name="RT:statistics:mean" value="1175.23"></param>
				<param name="RT:statistics:variance" value="2366.89"></param>
				<param name="cutoff" value="0"></param>
				<param name="intensity_scaling" value="1"></param>
			</model>
			<convexhull nr="0">
				<hullpoint>
					<hposition dim="0">1113</hposition>
					<hposition dim="1">1519.69</hposition>
				</hullpoint>
				<hullpoint>
					<hposition dim="0">1118.95</hposition>
					<hposition dim="1">1519.68</hposition>
				</hullpoint>
				<hullpoint>
					<hposition dim="0">1128</hposition>
					<hposition dim="1">1519.67</hposition>
				</hullpoint>
				<hullpoint>
					<hposition dim="0">1157.92</hposition>
					<hposition dim="1">1519.65</hposition>
				</hullpoint>
				<hullpoint>
					<hposition dim="0">1268.95</hposition>
					<hposition dim="1">1519.67</hposition>
				</hullpoint>
				<hullpoint>
					<hposition dim="0">1268.95</hposition>
					<hposition dim="1">1523.66</hposition>
				</hullpoint>
				<hullpoint>
					<hposition dim="0">1266.08</hposition>
					<hposition dim="1">1523.67</hposition>
				</hullpoint>
				<hullpoint>
					<hposition dim="0">1257.04</hposition>
					<hposition dim="1">1523.68</hposition>
				</hullpoint>
				<hullpoint>
					<hposition dim="0">1145.96</hposition>
					<hposition dim="1">1523.7</hposition>
				</hullpoint>
				<hullpoint>
					<hposition dim="0">1115.95</hposition>
					<hposition dim="1">1523.7</hposition>
				</hullpoint>
				<hullpoint>
					<hposition dim="0">1113</hposition>
					<hposition dim="1">1523.69</hposition>
				</hullpoint>
			</convexhull>
		</feature>
		<feature id="101">
			<position dim="0">1193.67</position>
			<position dim="1">1893.66</position>
			<intensity>3.25318e+09</intensity>
			<quality dim="0">0.999767</quality>
			<quality dim="1">0.941469</quality>
			<meta>Feature #569, +1, 1329->1329, Corr: (0.970618,0.999767,0.941469)</meta>
			<overallquality>0.970618</overallquality>
			<charge>1</charge>
			<model name="ProductModel2D">
				<param name="MZ" value="IsotopeModel"></param>
				<param name="MZ:averagines:C" value="0.0443"></param>
				<param name="MZ:averagines:H" value="0.007"></param>
				<param name="MZ:averagines:N" value="0.0037"></param>
				<param name="MZ:averagines:O" value="0.022"></param>
				<param name="MZ:averagines:S" value="0.00037"></param>
				<param name="MZ:charge" value="1"></param>
				<param name="MZ:cutoff" value="0"></param>
				<param name="MZ:intensity_scaling" value="1"></param>
				<param name="MZ:interpolation_step" value="0.1"></param>
				<param name="MZ:isotope:distance" value="1.00049"></param>
				<param name="MZ:isotope:maximum" value="100"></param>
				<param name="MZ:isotope:stdev" value="0.021233"></param>
				<param name="MZ:isotope:trim_right_cutoff" value="0.001"></param>
				<param name="MZ:statistics:mean" value="1893.94"></param>
				<param name="RT" value="EmgModel"></param>
				<param name="RT:bounding_box:max" value="1324.74"></param>
				<param name="RT:bounding_box:min" value="1128.62"></param>
				<param name="RT:cutoff" value="0"></param>
				<param name="RT:emg:height" value="2.24285e+08"></param>
				<param name="RT:emg:retention" value="1181.96"></param>
				<param name="RT:emg:symmetry" value="3.27887"></param>
				<param name="RT:emg:width" value="3.27887"></param>
				<param name="RT:intensity_scaling" value="1"></param>
				<param name="RT:interpolation_step" value="0.1"></param>
				<param name="RT:statistics:mean" value="1193.67"></param>
				<param name="RT:statistics:variance" value="749.788"></param>
				<param name="cutoff" value="0"></param>
				<param name="intensity_scaling" value="1"></param>
			</model>
			<convexhull nr="0">
				<hullpoint>
					<hposition dim="0">1149.04</hposition>
					<hposition dim="1">1893.61</hposition>
				</hullpoint>
				<hullpoint>
					<hposition dim="0">1151.91</hposition>
					<hposition dim="1">1893.59</hposition>
				</hullpoint>
				<hullpoint>
					<hposition dim="0">1172.99</hposition>
					<hposition dim="1">1893.58</hposition>
				</hullpoint>
				<hullpoint>
					<hposition dim="0">1235.97</hposition>
					<hposition dim="1">1893.59</hposition>
				</hullpoint>
				<hullpoint>
					<hposition dim="0">1289.9</hposition>
					<hposition dim="1">1893.61</hposition>
				</hullpoint>
				<hullpoint>
					<hposition dim="0">1289.9</hposition>
					<hposition dim="1">1897.66</hposition>
				</hullpoint>
				<hullpoint>
					<hposition dim="0">1151.91</hposition>
					<hposition dim="1">1897.63</hposition>
				</hullpoint>
				<hullpoint>
					<hposition dim="0">1149.04</hposition>
					<hposition dim="1">1896.68</hposition>
				</hullpoint>
			</convexhull>
		</feature>
		<feature id="102">
			<position dim="0">1195.72</position>
			<position dim="1">1518.69</position>
			<intensity>6.7348e+09</intensity>
			<quality dim="0">0.999855</quality>
			<quality dim="1">1</quality>
			<meta>Feature #368, +1, 2461->2461, Corr: (0.999928,0.999855,1)</meta>
			<overallquality>0.999928</overallquality>
			<charge>1</charge>
			<model name="ProductModel2D">
				<param name="MZ" value="IsotopeModel"></param>
				<param name="MZ:averagines:C" value="0.0443"></param>
				<param name="MZ:averagines:H" value="0.007"></param>
				<param name="MZ:averagines:N" value="0.0037"></param>
				<param name="MZ:averagines:O" value="0.022"></param>
				<param name="MZ:averagines:S" value="0.00037"></param>
				<param name="MZ:charge" value="1"></param>
				<param name="MZ:cutoff" value="0"></param>
				<param name="MZ:intensity_scaling" value="1"></param>
				<param name="MZ:interpolation_step" value="0.1"></param>
				<param name="MZ:isotope:distance" value="1.00049"></param>
				<param name="MZ:isotope:maximum" value="100"></param>
				<param name="MZ:isotope:stdev" value="0.021233"></param>
				<param name="MZ:isotope:trim_right_cutoff" value="0.001"></param>
				<param name="MZ:statistics:mean" value="1519.34"></param>
				<param name="RT" value="EmgModel"></param>
				<param name="RT:bounding_box:max" value="1339.75"></param>
				<param name="RT:bounding_box:min" value="1056.7"></param>
				<param name="RT:cutoff" value="0"></param>
				<param name="RT:emg:height" value="6.54304e+07"></param>
				<param name="RT:emg:retention" value="1199.97"></param>
				<param name="RT:emg:symmetry" value="1.03404"></param>
				<param name="RT:emg:width" value="1.03404"></param>
				<param name="RT:intensity_scaling" value="1"></param>
				<param name="RT:interpolation_step" value="0.1"></param>
				<param name="RT:statistics:mean" value="1195.72"></param>
				<param name="RT:statistics:variance" value="2806.54"></param>
				<param name="cutoff" value="0"></param>
				<param name="intensity_scaling" value="1"></param>
			</model>
			<convexhull nr="0">
				<hullpoint>
					<hposition dim="0">1113</hposition>
					<hposition dim="1">1518.64</hposition>
				</hullpoint>
				<hullpoint>
					<hposition dim="0">1121.96</hposition>
					<hposition dim="1">1518.62</hposition>
				</hullpoint>
				<hullpoint>
					<hposition dim="0">1266.08</hposition>
					<hposition dim="1">1518.63</hposition>
				</hullpoint>
				<hullpoint>
					<hposition dim="0">1271.97</hposition>
					<hposition dim="1">1518.63</hposition>
				</hullpoint>
				<hullpoint>
					<hposition dim="0">1281.03</hposition>
					<hposition dim="1">1518.64</hposition>
				</hullpoint>
				<hullpoint>
					<hposition dim="0">1287.04</hposition>
					<hposition dim="1">1518.65</hposition>
				</hullpoint>
				<hullpoint>
					<hposition dim="0">1289.9</hposition>
					<hposition dim="1">1518.66</hposition>
				</hullpoint>
				<hullpoint>
					<hposition dim="0">1289.9</hposition>
					<hposition dim="1">1522.49</hposition>
				</hullpoint>
				<hullpoint>
					<hposition dim="0">1283.98</hposition>
					<hposition dim="1">1522.67</hposition>
				</hullpoint>
				<hullpoint>
					<hposition dim="0">1281.03</hposition>
					<hposition dim="1">1522.69</hposition>
				</hullpoint>
				<hullpoint>
					<hposition dim="0">1115.95</hposition>
					<hposition dim="1">1522.69</hposition>
				</hullpoint>
				<hullpoint>
					<hposition dim="0">1113</hposition>
					<hposition dim="1">1522.68</hposition>
				</hullpoint>
			</convexhull>
		</feature>
		<feature id="103">
			<position dim="0">1205.89</position>
			<position dim="1">707.826</position>
			<intensity>8.54976e+09</intensity>
			<quality dim="0">0.998925</quality>
			<quality dim="1">0.986754</quality>
			<meta>Feature #60, +4, 947->947, Corr: (0.99284,0.998925,0.986754)</meta>
			<overallquality>0.99284</overallquality>
			<charge>4</charge>
			<model name="ProductModel2D">
				<param name="MZ" value="IsotopeModel"></param>
				<param name="MZ:averagines:C" value="0.0443"></param>
				<param name="MZ:averagines:H" value="0.007"></param>
				<param name="MZ:averagines:N" value="0.0037"></param>
				<param name="MZ:averagines:O" value="0.022"></param>
				<param name="MZ:averagines:S" value="0.00037"></param>
				<param name="MZ:charge" value="4"></param>
				<param name="MZ:cutoff" value="0"></param>
				<param name="MZ:intensity_scaling" value="1"></param>
				<param name="MZ:interpolation_step" value="0.1"></param>
				<param name="MZ:isotope:distance" value="1.00049"></param>
				<param name="MZ:isotope:maximum" value="100"></param>
				<param name="MZ:isotope:stdev" value="0.0169864"></param>
				<param name="MZ:isotope:trim_right_cutoff" value="0.001"></param>
				<param name="MZ:statistics:mean" value="707.641"></param>
				<param name="RT" value="EmgModel"></param>
				<param name="RT:bounding_box:max" value="1251.18"></param>
				<param name="RT:bounding_box:min" value="1163.68"></param>
				<param name="RT:cutoff" value="0"></param>
				<param name="RT:emg:height" value="1.29963e+09"></param>
				<param name="RT:emg:retention" value="1202.92"></param>
				<param name="RT:emg:symmetry" value="5.02562"></param>
				<param name="RT:emg:width" value="5.02562"></param>
				<param name="RT:intensity_scaling" value="1"></param>
				<param name="RT:interpolation_step" value="0.1"></param>
				<param name="RT:statistics:mean" value="1205.89"></param>
				<param name="RT:statistics:variance" value="85.5882"></param>
				<param name="cutoff" value="0"></param>
				<param name="intensity_scaling" value="1"></param>
			</model>
			<convexhull nr="0">
				<hullpoint>
					<hposition dim="0">1172.99</hposition>
					<hposition dim="1">707.772</hposition>
				</hullpoint>
				<hullpoint>
					<hposition dim="0">1181.96</hposition>
					<hposition dim="1">707.745</hposition>
				</hullpoint>
				<hullpoint>
					<hposition dim="0">1193.91</hposition>
					<hposition dim="1">707.733</hposition>
				</hullpoint>
				<hullpoint>
					<hposition dim="0">1202.92</hposition>
					<hposition dim="1">707.728</hposition>
				</hullpoint>
				<hullpoint>
					<hposition dim="0">1209.03</hposition>
					<hposition dim="1">707.725</hposition>
				</hullpoint>
				<hullpoint>
					<hposition dim="0">1223.98</hposition>
					<hposition dim="1">707.737</hposition>
				</hullpoint>
				<hullpoint>
					<hposition dim="0">1230</hposition>
					<hposition dim="1">707.744</hposition>
				</hullpoint>
				<hullpoint>
					<hposition dim="0">1235.97</hposition>
					<hposition dim="1">707.753</hposition>
				</hullpoint>
				<hullpoint>
					<hposition dim="0">1241.97</hposition>
					<hposition dim="1">707.763</hposition>
				</hullpoint>
				<hullpoint>
					<hposition dim="0">1241.97</hposition>
					<hposition dim="1">709.322</hposition>
				</hullpoint>
				<hullpoint>
					<hposition dim="0">1239.02</hposition>
					<hposition dim="1">709.827</hposition>
				</hullpoint>
				<hullpoint>
					<hposition dim="0">1226.98</hposition>
					<hposition dim="1">710.812</hposition>
				</hullpoint>
				<hullpoint>
					<hposition dim="0">1212</hposition>
					<hposition dim="1">710.835</hposition>
				</hullpoint>
				<hullpoint>
					<hposition dim="0">1205.97</hposition>
					<hposition dim="1">710.839</hposition>
				</hullpoint>
				<hullpoint>
					<hposition dim="0">1197.07</hposition>
					<hposition dim="1">710.834</hposition>
				</hullpoint>
				<hullpoint>
					<hposition dim="0">1187.98</hposition>
					<hposition dim="1">710.825</hposition>
				</hullpoint>
				<hullpoint>
					<hposition dim="0">1181.96</hposition>
					<hposition dim="1">710.334</hposition>
				</hullpoint>
				<hullpoint>
					<hposition dim="0">1175.94</hposition>
					<hposition dim="1">709.804</hposition>
				</hullpoint>
				<hullpoint>
					<hposition dim="0">1172.99</hposition>
					<hposition dim="1">709.326</hposition>
				</hullpoint>
			</convexhull>
		</feature>
		<feature id="104">
			<position dim="0">1212.35</position>
			<position dim="1">662.956</position>
			<intensity>8.52283e+09</intensity>
			<quality dim="0">0.999224</quality>
			<quality dim="1">0.971008</quality>
			<meta>Feature #49, +3, 1195->1195, Corr: (0.985116,0.999224,0.971008)</meta>
			<overallquality>0.985116</overallquality>
			<charge>3</charge>
			<model name="ProductModel2D">
				<param name="MZ" value="IsotopeModel"></param>
				<param name="MZ:averagines:C" value="0.0443"></param>
				<param name="MZ:averagines:H" value="0.007"></param>
				<param name="MZ:averagines:N" value="0.0037"></param>
				<param name="MZ:averagines:O" value="0.022"></param>
				<param name="MZ:averagines:S" value="0.00037"></param>
				<param name="MZ:charge" value="3"></param>
				<param name="MZ:cutoff" value="0"></param>
				<param name="MZ:intensity_scaling" value="1"></param>
				<param name="MZ:interpolation_step" value="0.1"></param>
				<param name="MZ:isotope:distance" value="1.00049"></param>
				<param name="MZ:isotope:maximum" value="100"></param>
				<param name="MZ:isotope:stdev" value="0.0169864"></param>
				<param name="MZ:isotope:trim_right_cutoff" value="0.001"></param>
				<param name="MZ:statistics:mean" value="662.803"></param>
				<param name="RT" value="EmgModel"></param>
				<param name="RT:bounding_box:max" value="1254.81"></param>
				<param name="RT:bounding_box:min" value="1156.94"></param>
				<param name="RT:cutoff" value="0"></param>
				<param name="RT:emg:height" value="1.1314e+09"></param>
				<param name="RT:emg:retention" value="1209.03"></param>
				<param name="RT:emg:symmetry" value="5.85646"></param>
				<param name="RT:emg:width" value="5.85646"></param>
				<param name="RT:intensity_scaling" value="1"></param>
				<param name="RT:interpolation_step" value="0.1"></param>
				<param name="RT:statistics:mean" value="1212.35"></param>
				<param name="RT:statistics:variance" value="99.0302"></param>
				<param name="cutoff" value="0"></param>
				<param name="intensity_scaling" value="1"></param>
			</model>
			<convexhull nr="0">
				<hullpoint>
					<hposition dim="0">1167.02</hposition>
					<hposition dim="1">662.938</hposition>
				</hullpoint>
				<hullpoint>
					<hposition dim="0">1169.97</hposition>
					<hposition dim="1">662.929</hposition>
				</hullpoint>
				<hullpoint>
					<hposition dim="0">1184.99</hposition>
					<hposition dim="1">662.901</hposition>
				</hullpoint>
				<hullpoint>
					<hposition dim="0">1205.97</hposition>
					<hposition dim="1">662.889</hposition>
				</hullpoint>
				<hullpoint>
					<hposition dim="0">1217.92</hposition>
					<hposition dim="1">662.889</hposition>
				</hullpoint>
				<hullpoint>
					<hposition dim="0">1230</hposition>
					<hposition dim="1">662.893</hposition>
				</hullpoint>
				<hullpoint>
					<hposition dim="0">1239.02</hposition>
					<hposition dim="1">662.911</hposition>
				</hullpoint>
				<hullpoint>
					<hposition dim="0">1241.97</hposition>
					<hposition dim="1">662.917</hposition>
				</hullpoint>
				<hullpoint>
					<hposition dim="0">1245.01</hposition>
					<hposition dim="1">662.938</hposition>
				</hullpoint>
				<hullpoint>
					<hposition dim="0">1245.01</hposition>
					<hposition dim="1">664.32</hposition>
				</hullpoint>
				<hullpoint>
					<hposition dim="0">1241.97</hposition>
					<hposition dim="1">664.625</hposition>
				</hullpoint>
				<hullpoint>
					<hposition dim="0">1235.97</hposition>
					<hposition dim="1">664.982</hposition>
				</hullpoint>
				<hullpoint>
					<hposition dim="0">1172.99</hposition>
					<hposition dim="1">666.84</hposition>
				</hullpoint>
				<hullpoint>
					<hposition dim="0">1169.97</hposition>
					<hposition dim="1">666.849</hposition>
				</hullpoint>
				<hullpoint>
					<hposition dim="0">1167.02</hposition>
					<hposition dim="1">666.831</hposition>
				</hullpoint>
			</convexhull>
		</feature>
		<feature id="105">
			<position dim="0">1215.38</position>
			<position dim="1">1222.53</position>
			<intensity>7.74014e+09</intensity>
			<quality dim="0">0.999949</quality>
			<quality dim="1">0.941469</quality>
			<meta>Feature #204, +1, 2684->2684, Corr: (0.970709,0.999949,0.941469)</meta>
			<overallquality>0.970709</overallquality>
			<charge>1</charge>
			<model name="ProductModel2D">
				<param name="MZ" value="IsotopeModel"></param>
				<param name="MZ:averagines:C" value="0.0443"></param>
				<param name="MZ:averagines:H" value="0.007"></param>
				<param name="MZ:averagines:N" value="0.0037"></param>
				<param name="MZ:averagines:O" value="0.022"></param>
				<param name="MZ:averagines:S" value="0.00037"></param>
				<param name="MZ:charge" value="1"></param>
				<param name="MZ:cutoff" value="0"></param>
				<param name="MZ:intensity_scaling" value="1"></param>
				<param name="MZ:interpolation_step" value="0.1"></param>
				<param name="MZ:isotope:distance" value="1.00049"></param>
				<param name="MZ:isotope:maximum" value="100"></param>
				<param name="MZ:isotope:stdev" value="0.021233"></param>
				<param name="MZ:isotope:trim_right_cutoff" value="0.001"></param>
				<param name="MZ:statistics:mean" value="1222.51"></param>
				<param name="RT" value="EmgModel"></param>
				<param name="RT:bounding_box:max" value="1509.3"></param>
				<param name="RT:bounding_box:min" value="1079.83"></param>
				<param name="RT:cutoff" value="0"></param>
				<param name="RT:emg:height" value="1.77844e+08"></param>
				<param name="RT:emg:retention" value="1193.91"></param>
				<param name="RT:emg:symmetry" value="3.2959"></param>
				<param name="RT:emg:width" value="3.2959"></param>
				<param name="RT:intensity_scaling" value="1"></param>
				<param name="RT:interpolation_step" value="0.1"></param>
				<param name="RT:statistics:mean" value="1215.38"></param>
				<param name="RT:statistics:variance" value="3476.09"></param>
				<param name="cutoff" value="0"></param>
				<param name="intensity_scaling" value="1"></param>
			</model>
			<convexhull nr="0">
				<hullpoint>
					<hposition dim="0">1121.96</hposition>
					<hposition dim="1">1222.49</hposition>
				</hullpoint>
				<hullpoint>
					<hposition dim="0">1125</hposition>
					<hposition dim="1">1222.48</hposition>
				</hullpoint>
				<hullpoint>
					<hposition dim="0">1130.96</hposition>
					<hposition dim="1">1222.46</hposition>
				</hullpoint>
				<hullpoint>
					<hposition dim="0">1149.04</hposition>
					<hposition dim="1">1222.45</hposition>
				</hullpoint>
				<hullpoint>
					<hposition dim="0">1271.97</hposition>
					<hposition dim="1">1222.44</hposition>
				</hullpoint>
				<hullpoint>
					<hposition dim="0">1422.04</hposition>
					<hposition dim="1">1222.48</hposition>
				</hullpoint>
				<hullpoint>
					<hposition dim="0">1431.05</hposition>
					<hposition dim="1">1222.48</hposition>
				</hullpoint>
				<hullpoint>
					<hposition dim="0">1431.05</hposition>
					<hposition dim="1">1225.52</hposition>
				</hullpoint>
				<hullpoint>
					<hposition dim="0">1317.08</hposition>
					<hposition dim="1">1226.51</hposition>
				</hullpoint>
				<hullpoint>
					<hposition dim="0">1181.96</hposition>
					<hposition dim="1">1226.51</hposition>
				</hullpoint>
				<hullpoint>
					<hposition dim="0">1133.88</hposition>
					<hposition dim="1">1226.5</hposition>
				</hullpoint>
				<hullpoint>
					<hposition dim="0">1125</hposition>
					<hposition dim="1">1225.55</hposition>
				</hullpoint>
				<hullpoint>
					<hposition dim="0">1121.96</hposition>
					<hposition dim="1">1224.53</hposition>
				</hullpoint>
			</convexhull>
		</feature>
		<feature id="106">
			<position dim="0">1217.35</position>
			<position dim="1">2113.94</position>
			<intensity>7.69913e+09</intensity>
			<quality dim="0">0.999257</quality>
			<quality dim="1">0.941469</quality>
			<meta>Feature #656, +1, 839->839, Corr: (0.970363,0.999257,0.941469)</meta>
			<overallquality>0.970363</overallquality>
			<charge>1</charge>
			<model name="ProductModel2D">
				<param name="MZ" value="IsotopeModel"></param>
				<param name="MZ:averagines:C" value="0.0443"></param>
				<param name="MZ:averagines:H" value="0.007"></param>
				<param name="MZ:averagines:N" value="0.0037"></param>
				<param name="MZ:averagines:O" value="0.022"></param>
				<param name="MZ:averagines:S" value="0.00037"></param>
				<param name="MZ:charge" value="1"></param>
				<param name="MZ:cutoff" value="0"></param>
				<param name="MZ:intensity_scaling" value="1"></param>
				<param name="MZ:interpolation_step" value="0.1"></param>
				<param name="MZ:isotope:distance" value="1.00049"></param>
				<param name="MZ:isotope:maximum" value="100"></param>
				<param name="MZ:isotope:stdev" value="0.0169864"></param>
				<param name="MZ:isotope:trim_right_cutoff" value="0.001"></param>
				<param name="MZ:statistics:mean" value="2114.27"></param>
				<param name="RT" value="EmgModel"></param>
				<param name="RT:bounding_box:max" value="1271.05"></param>
				<param name="RT:bounding_box:min" value="1170.78"></param>
				<param name="RT:cutoff" value="0"></param>
				<param name="RT:emg:height" value="9.7902e+08"></param>
				<param name="RT:emg:retention" value="1214.9"></param>
				<param name="RT:emg:symmetry" value="1.37067"></param>
				<param name="RT:emg:width" value="1.37067"></param>
				<param name="RT:intensity_scaling" value="1"></param>
				<param name="RT:interpolation_step" value="0.1"></param>
				<param name="RT:statistics:mean" value="1217.35"></param>
				<param name="RT:statistics:variance" value="122.839"></param>
				<param name="cutoff" value="0"></param>
				<param name="intensity_scaling" value="1"></param>
			</model>
			<convexhull nr="0">
				<hullpoint>
					<hposition dim="0">1181.96</hposition>
					<hposition dim="1">2113.89</hposition>
				</hullpoint>
				<hullpoint>
					<hposition dim="0">1184.99</hposition>
					<hposition dim="1">2113.88</hposition>
				</hullpoint>
				<hullpoint>
					<hposition dim="0">1191.06</hposition>
					<hposition dim="1">2113.87</hposition>
				</hullpoint>
				<hullpoint>
					<hposition dim="0">1230</hposition>
					<hposition dim="1">2113.85</hposition>
				</hullpoint>
				<hullpoint>
					<hposition dim="0">1247.95</hposition>
					<hposition dim="1">2113.88</hposition>
				</hullpoint>
				<hullpoint>
					<hposition dim="0">1257.04</hposition>
					<hposition dim="1">2113.9</hposition>
				</hullpoint>
				<hullpoint>
					<hposition dim="0">1260.05</hposition>
					<hposition dim="1">2113.91</hposition>
				</hullpoint>
				<hullpoint>
					<hposition dim="0">1260.05</hposition>
					<hposition dim="1">2116.97</hposition>
				</hullpoint>
				<hullpoint>
					<hposition dim="0">1257.04</hposition>
					<hposition dim="1">2117.93</hposition>
				</hullpoint>
				<hullpoint>
					<hposition dim="0">1253.99</hposition>
					<hposition dim="1">2117.94</hposition>
				</hullpoint>
				<hullpoint>
					<hposition dim="0">1181.96</hposition>
					<hposition dim="1">2117.93</hposition>
				</hullpoint>
			</convexhull>
		</feature>
		<feature id="107">
			<position dim="0">1220.46</position>
			<position dim="1">1127.95</position>
			<intensity>9.18591e+09</intensity>
			<quality dim="0">0.99994</quality>
			<quality dim="1">1</quality>
			<meta>Feature #157, +2, 3891->3891, Corr: (0.99997,0.99994,1)</meta>
			<overallquality>0.99997</overallquality>
			<charge>2</charge>
			<model name="ProductModel2D">
				<param name="MZ" value="IsotopeModel"></param>
				<param name="MZ:averagines:C" value="0.0443"></param>
				<param name="MZ:averagines:H" value="0.007"></param>
				<param name="MZ:averagines:N" value="0.0037"></param>
				<param name="MZ:averagines:O" value="0.022"></param>
				<param name="MZ:averagines:S" value="0.00037"></param>
				<param name="MZ:charge" value="2"></param>
				<param name="MZ:cutoff" value="0"></param>
				<param name="MZ:intensity_scaling" value="1"></param>
				<param name="MZ:interpolation_step" value="0.1"></param>
				<param name="MZ:isotope:distance" value="1.00049"></param>
				<param name="MZ:isotope:maximum" value="100"></param>
				<param name="MZ:isotope:stdev" value="0.021233"></param>
				<param name="MZ:isotope:trim_right_cutoff" value="0.001"></param>
				<param name="MZ:statistics:mean" value="1128.01"></param>
				<param name="RT" value="EmgModel"></param>
				<param name="RT:bounding_box:max" value="1515.26"></param>
				<param name="RT:bounding_box:min" value="1093.62"></param>
				<param name="RT:cutoff" value="0"></param>
				<param name="RT:emg:height" value="2.87158e+08"></param>
				<param name="RT:emg:retention" value="1202.92"></param>
				<param name="RT:emg:symmetry" value="3.33671"></param>
				<param name="RT:emg:width" value="3.33671"></param>
				<param name="RT:intensity_scaling" value="1"></param>
				<param name="RT:interpolation_step" value="0.1"></param>
				<param name="RT:statistics:mean" value="1220.46"></param>
				<param name="RT:statistics:variance" value="2847.56"></param>
				<param name="cutoff" value="0"></param>
				<param name="intensity_scaling" value="1"></param>
			</model>
			<convexhull nr="0">
				<hullpoint>
					<hposition dim="0">1130.96</hposition>
					<hposition dim="1">1127.91</hposition>
				</hullpoint>
				<hullpoint>
					<hposition dim="0">1151.91</hposition>
					<hposition dim="1">1127.88</hposition>
				</hullpoint>
				<hullpoint>
					<hposition dim="0">1154.93</hposition>
					<hposition dim="1">1127.88</hposition>
				</hullpoint>
				<hullpoint>
					<hposition dim="0">1191.06</hposition>
					<hposition dim="1">1127.87</hposition>
				</hullpoint>
				<hullpoint>
					<hposition dim="0">1271.97</hposition>
					<hposition dim="1">1127.88</hposition>
				</hullpoint>
				<hullpoint>
					<hposition dim="0">1359.04</hposition>
					<hposition dim="1">1127.89</hposition>
				</hullpoint>
				<hullpoint>
					<hposition dim="0">1392.01</hposition>
					<hposition dim="1">1127.9</hposition>
				</hullpoint>
				<hullpoint>
					<hposition dim="0">1440.1</hposition>
					<hposition dim="1">1127.92</hposition>
				</hullpoint>
				<hullpoint>
					<hposition dim="0">1443.03</hposition>
					<hposition dim="1">1127.92</hposition>
				</hullpoint>
				<hullpoint>
					<hposition dim="0">1443.03</hposition>
					<hposition dim="1">1129.95</hposition>
				</hullpoint>
				<hullpoint>
					<hposition dim="0">1403.95</hposition>
					<hposition dim="1">1130.46</hposition>
				</hullpoint>
				<hullpoint>
					<hposition dim="0">1277.93</hposition>
					<hposition dim="1">1131.45</hposition>
				</hullpoint>
				<hullpoint>
					<hposition dim="0">1266.08</hposition>
					<hposition dim="1">1131.46</hposition>
				</hullpoint>
				<hullpoint>
					<hposition dim="0">1239.02</hposition>
					<hposition dim="1">1131.48</hposition>
				</hullpoint>
				<hullpoint>
					<hposition dim="0">1181.96</hposition>
					<hposition dim="1">1131.5</hposition>
				</hullpoint>
				<hullpoint>
					<hposition dim="0">1154.93</hposition>
					<hposition dim="1">1131.47</hposition>
				</hullpoint>
				<hullpoint>
					<hposition dim="0">1151.91</hposition>
					<hposition dim="1">1131.45</hposition>
				</hullpoint>
				<hullpoint>
					<hposition dim="0">1140.04</hposition>
					<hposition dim="1">1130.94</hposition>
				</hullpoint>
				<hullpoint>
					<hposition dim="0">1130.96</hposition>
					<hposition dim="1">1129.96</hposition>
				</hullpoint>
			</convexhull>
		</feature>
		<feature id="108">
			<position dim="0">1221.64</position>
			<position dim="1">1482.61</position>
			<intensity>1.26763e+08</intensity>
			<quality dim="0">0.986197</quality>
			<quality dim="1">0.963624</quality>
			<meta>Feature #347, +1, 54->54, Corr: (0.97491,0.986197,0.963624)</meta>
			<overallquality>0.97491</overallquality>
			<charge>1</charge>
			<model name="ProductModel2D">
				<param name="MZ" value="IsotopeModel"></param>
				<param name="MZ:averagines:C" value="0.0443"></param>
				<param name="MZ:averagines:H" value="0.007"></param>
				<param name="MZ:averagines:N" value="0.0037"></param>
				<param name="MZ:averagines:O" value="0.022"></param>
				<param name="MZ:averagines:S" value="0.00037"></param>
				<param name="MZ:charge" value="1"></param>
				<param name="MZ:cutoff" value="0"></param>
				<param name="MZ:intensity_scaling" value="1"></param>
				<param name="MZ:interpolation_step" value="0.1"></param>
				<param name="MZ:isotope:distance" value="1.00049"></param>
				<param name="MZ:isotope:maximum" value="100"></param>
				<param name="MZ:isotope:stdev" value="0.0169864"></param>
				<param name="MZ:isotope:trim_right_cutoff" value="0.001"></param>
				<param name="MZ:statistics:mean" value="1482.63"></param>
				<param name="RT" value="EmgModel"></param>
				<param name="RT:bounding_box:max" value="1294.37"></param>
				<param name="RT:bounding_box:min" value="1143.63"></param>
				<param name="RT:cutoff" value="0"></param>
				<param name="RT:emg:height" value="2.32837e+07"></param>
				<param name="RT:emg:retention" value="1184.99"></param>
				<param name="RT:emg:symmetry" value="26.7621"></param>
				<param name="RT:emg:width" value="26.7621"></param>
				<param name="RT:intensity_scaling" value="1"></param>
				<param name="RT:interpolation_step" value="0.1"></param>
				<param name="RT:statistics:mean" value="1221.64"></param>
				<param name="RT:statistics:variance" value="1069.65"></param>
				<param name="cutoff" value="0"></param>
				<param name="intensity_scaling" value="1"></param>
			</model>
			<convexhull nr="0">
				<hullpoint>
					<hposition dim="0">1181.96</hposition>
					<hposition dim="1">1482.61</hposition>
				</hullpoint>
				<hullpoint>
					<hposition dim="0">1184.99</hposition>
					<hposition dim="1">1482.61</hposition>
				</hullpoint>
				<hullpoint>
					<hposition dim="0">1266.08</hposition>
					<hposition dim="1">1482.61</hposition>
				</hullpoint>
				<hullpoint>
					<hposition dim="0">1266.08</hposition>
					<hposition dim="1">1486.59</hposition>
				</hullpoint>
				<hullpoint>
					<hposition dim="0">1251.02</hposition>
					<hposition dim="1">1486.61</hposition>
				</hullpoint>
				<hullpoint>
					<hposition dim="0">1181.96</hposition>
					<hposition dim="1">1486.61</hposition>
				</hullpoint>
			</convexhull>
		</feature>
		<feature id="109">
			<position dim="0">1222.79</position>
			<position dim="1">606.616</position>
			<intensity>1.45681e+08</intensity>
			<quality dim="0">0.967302</quality>
			<quality dim="1">1</quality>
			<meta>Feature #30, +2, 124->124, Corr: (0.983651,0.967302,1)</meta>
			<overallquality>0.983651</overallquality>
			<charge>2</charge>
			<model name="ProductModel2D">
				<param name="MZ" value="IsotopeModel"></param>
				<param name="MZ:averagines:C" value="0.0443"></param>
				<param name="MZ:averagines:H" value="0.007"></param>
				<param name="MZ:averagines:N" value="0.0037"></param>
				<param name="MZ:averagines:O" value="0.022"></param>
				<param name="MZ:averagines:S" value="0.00037"></param>
				<param name="MZ:charge" value="2"></param>
				<param name="MZ:cutoff" value="0"></param>
				<param name="MZ:intensity_scaling" value="1"></param>
				<param name="MZ:interpolation_step" value="0.1"></param>
				<param name="MZ:isotope:distance" value="1.00049"></param>
				<param name="MZ:isotope:maximum" value="100"></param>
				<param name="MZ:isotope:stdev" value="0.0169864"></param>
				<param name="MZ:isotope:trim_right_cutoff" value="0.001"></param>
				<param name="MZ:statistics:mean" value="606.432"></param>
				<param name="RT" value="EmgModel"></param>
				<param name="RT:bounding_box:max" value="1230.07"></param>
				<param name="RT:bounding_box:min" value="1214.4"></param>
				<param name="RT:cutoff" value="0"></param>
				<param name="RT:emg:height" value="3.73074e+07"></param>
				<param name="RT:emg:retention" value="1220.95"></param>
				<param name="RT:emg:symmetry" value="1.99017"></param>
				<param name="RT:emg:width" value="1.99017"></param>
				<param name="RT:intensity_scaling" value="1"></param>
				<param name="RT:interpolation_step" value="0.1"></param>
				<param name="RT:statistics:mean" value="1222.79"></param>
				<param name="RT:statistics:variance" value="10.8352"></param>
				<param name="cutoff" value="0"></param>
				<param name="intensity_scaling" value="1"></param>
			</model>
			<convexhull nr="0">
				<hullpoint>
					<hposition dim="0">1217.92</hposition>
					<hposition dim="1">606.636</hposition>
				</hullpoint>
				<hullpoint>
					<hposition dim="0">1220.95</hposition>
					<hposition dim="1">606.621</hposition>
				</hullpoint>
				<hullpoint>
					<hposition dim="0">1223.98</hposition>
					<hposition dim="1">606.608</hposition>
				</hullpoint>
				<hullpoint>
					<hposition dim="0">1226.98</hposition>
					<hposition dim="1">606.616</hposition>
				</hullpoint>
				<hullpoint>
					<hposition dim="0">1226.98</hposition>
					<hposition dim="1">608.31</hposition>
				</hullpoint>
				<hullpoint>
					<hposition dim="0">1220.95</hposition>
					<hposition dim="1">608.304</hposition>
				</hullpoint>
				<hullpoint>
					<hposition dim="0">1217.92</hposition>
					<hposition dim="1">608.271</hposition>
				</hullpoint>
			</convexhull>
		</feature>
		<feature id="110">
			<position dim="0">1241.76</position>
			<position dim="1">1481.64</position>
			<intensity>8.10565e+09</intensity>
			<quality dim="0">0.999944</quality>
			<quality dim="1">1</quality>
[truncated: 2,336,379 more chars]
