# Supplementary material for: LC-MSsim – a simulation software for liquid chromatography mass spectrometry data
Source: BMC Bioinformatics. 2008 Oct 8;9:423. doi: 10.1186/1471-2105-9-423 (PMC2577660; doi:10.1186/1471-2105-9-423)
Supplement: Additional file 3 — Results of the feature detection algorithms. Result lists of the feature detection algorithms executed on our benchmark data. [file 1471-2105-9-423-S3.tgz › mouse_fwhm005_isos.csv]

scan_num	charge	abundance	mz	fit	average_mw	monoisotopic_mw	mostabundant_mw	fwhm	signal_noise	mono_abundance	mono_plus2_abundance
15	1	23641	1305.5416	0.0239	1305.3301	1304.5349	1304.5349	0.0387	80.60	10184	6087
17	1	2989	1305.5455	0.0377	1305.3340	1304.5388	1304.5388	0.0338	10.26	2989	697
20	3	7927094	625.6174	0.0485	1874.0572	1872.8292	1873.8320	0.0502	26349.52	6178126	4610284
23	3	11139803	625.2867	0.0313	1874.0677	1872.8398	1873.8427	0.0457	36685.05	11139803	6341679
26	3	13402957	625.6163	0.0396	1874.0539	1872.8259	1873.8287	0.0504	43962.84	13400630	6582946
33	1	21696	1161.4976	0.0299	1161.2014	1160.4909	1160.4909	0.0386	70.17	9778	4614
34	3	17985862	625.2827	0.0358	1874.0557	1872.8278	1873.8307	0.0483	58321.75	17985862	10451366
34	1	42469	1161.5039	0.0326	1161.2077	1160.4972	1160.4972	0.0427	137.71	42469	9813
37	2	525373	1091.8633	0.0213	2182.1291	2180.7103	2181.7132	0.0485	1688.18	475711	367023
38	2	601660	1091.8622	0.0389	2182.1269	2180.7081	2181.7109	0.0537	1922.79	544377	408486
39	3	10214914	625.2835	0.0351	1874.0582	1872.8304	1873.8332	0.0421	33129.16	10214914	5941836
40	3	11939732	625.6173	0.0451	1874.0570	1872.8289	1873.8318	0.0473	38227.74	5882473	5879674
42	1	3688179	1161.5041	0.0396	1161.2079	1160.4974	1160.4974	0.0239	11479.64	3688179	799151
43	2	946510	1091.8630	0.0337	2182.1285	2180.7096	2181.7125	0.0429	2932.18	873859	849621
44	3	18691208	625.2840	0.0384	1874.0597	1872.8318	1873.8347	0.0344	57942.31	18691208	10455764
44	1	6790170	1161.5022	0.0250	1161.2059	1160.4955	1160.4955	0.0533	21049.37	6790170	1677303
44	2	1061666	1091.8601	0.0436	2182.1227	2180.7039	2181.7068	0.0576	3291.14	961145	723582
46	3	23517360	625.2856	0.0335	1874.0644	1872.8365	1873.8394	0.0501	68861.40	23517360	10840186
47	1	18573150	1161.5030	0.0380	1161.2067	1160.4963	1160.4963	0.0511	55958.02	18573150	3996565
49	1	28046512	1162.5111	0.0450	1161.2120	1160.5014	1160.5014	0.0481	45378.00	28046512	4627147
50	1	34776696	1161.5041	0.0127	1161.2078	1160.4973	1160.4973	0.0486	98048.11	34776696	7656742
52	1	55086208	1161.5066	0.0370	1161.2104	1160.4999	1160.4999	0.0512	152593.51	55086208	12133549
52	2	2310054	1092.8637	0.0378	2182.1259	2180.7068	2181.7097	0.0447	2159.99	2046522	1568019
53	1	63499416	1161.4943	0.0455	1161.1981	1160.4876	1160.4876	0.0413	182506.11	63499416	7736624
53	3	28193746	625.2823	0.0266	1874.0546	1872.8268	1873.8297	0.0409	81032.73	28193746	16091596
54	1	53360848	1161.4985	0.0443	1161.2022	1160.4918	1160.4918	0.0323	147138.88	24573224	6537919
58	2	4801034	1091.8625	0.0166	2182.1275	2180.7087	2181.7116	0.0502	12540.50	4468537	3250740
60	1	35778932	1161.5077	0.0294	1161.2114	1160.5009	1160.5009	0.0594	92486.70	35778932	11480016
61	1	64561704	1161.5033	0.0362	1161.2070	1160.4966	1160.4966	0.0361	169348.88	64561704	14223694
63	2	5782165	1091.8595	0.0374	2182.1215	2180.7027	2181.7055	0.0493	14989.84	5092303	3825041
65	1	13387	1032.5033	0.0177	1032.1282	1031.4966	1031.4966	0.0370	37.95	13387	2403
67	1	42398968	1161.5031	0.0343	1161.2069	1160.4964	1160.4964	0.0331	109253.42	42398968	9150466
67	2	7259930	1091.8574	0.0345	2182.1174	2180.6986	2181.7014	0.0436	18707.35	5468513	4784581
68	2	8307871	1091.8593	0.0460	2182.1210	2180.7022	2181.7051	0.0532	21059.61	7699400	5803459
68	1	2064801	1032.5040	0.0361	1032.1289	1031.4973	1031.4973	0.0428	5234.06	2064801	328667
69	3	30703396	625.2743	0.0458	1874.0305	1872.8026	1873.8055	0.0314	74758.35	30703396	17759188
70	3	22887270	625.2821	0.0469	1874.0540	1872.8262	1873.8291	0.0438	57238.47	22887270	13327544
70	2	9853254	1091.8644	0.0380	2182.1312	2180.7124	2181.7153	0.0418	24641.87	8901229	6472179
71	1	41499588	1032.5010	0.0253	1032.1259	1031.4943	1031.4943	0.0385	101458.80	41499588	3453416
71	3	16643175	625.6189	0.0312	1874.0616	1872.8335	1873.8364	0.0516	40689.48	14365138	10774388
73	1	47479036	1161.4986	0.0494	1161.2024	1160.4919	1160.4919	0.0371	98995.93	21763686	8539162
73	3	17515792	625.6191	0.0452	1874.0622	1872.8342	1873.8370	0.0464	36521.22	19517300	11576100
74	1	132760224	1032.5021	0.0365	1032.1270	1031.4953	1031.4953	0.0411	252977.90	132760224	24903072
74	2	13511256	1091.8622	0.0197	2182.1268	2180.7080	2181.7109	0.0504	25746.03	12624904	9217459
75	1	174385632	1032.4937	0.0254	1032.1186	1031.4870	1031.4870	0.0336	312020.29	174385632	31174552
76	3	16650065	625.2839	0.0489	1874.0594	1872.8315	1873.8344	0.0531	30136.89	16650065	9884318
76	2	14726558	1091.8662	0.0433	2182.1348	2180.7160	2181.7189	0.0365	26655.31	13348792	9991576
77	1	30525610	1161.5022	0.0335	1161.2059	1160.4955	1160.4955	0.0470	61975.35	30525610	6686409
78	1	95793152	1032.4995	0.0262	1032.1244	1031.4927	1031.4927	0.0484	216004.25	95793152	16586145
78	3	10427046	625.9555	0.0484	1874.0697	1872.8415	1873.8444	0.0362	14015.89	10438356	6215739
83	1	22869096	1161.5029	0.0235	1161.2066	1160.4961	1160.4961	0.0353	59624.42	22869096	5206507
83	1	5250086	1032.5041	0.0186	1032.1290	1031.4974	1031.4974	0.0483	13688.05	5250086	988683
83	2	2159253	974.9025	0.0415	1948.0686	1946.7887	1947.7915	0.0541	5629.62	2207055	1429915
84	2	32217036	1091.8675	0.0499	2182.1376	2180.7187	2181.7216	0.0383	84225.69	21980660	16963562
84	1	19812740	1161.5041	0.0162	1161.2078	1160.4973	1160.4973	0.0416	51796.87	19812740	4478489
84	2	2331176	974.8951	0.0488	1948.0539	1946.7739	1947.7768	0.0488	6094.44	2231313	1362184
85	1	22175920	1161.5039	0.0351	1161.2077	1160.4972	1160.4972	0.0358	58181.50	22175920	4894423
85	1	531536	1032.5022	0.0388	1032.1271	1031.4955	1031.4955	0.0510	1394.56	531536	91948
85	3	378971	625.6172	0.0327	1874.0564	1872.8284	1873.8313	0.0513	994.28	205976	250555
88	1	32540056	1161.5104	0.0421	1161.2141	1160.5036	1160.5036	0.0393	85936.58	32540056	7035561
90	1	22596606	1161.5046	0.0402	1161.2083	1160.4979	1160.4979	0.0403	62473.15	22596606	4980646
91	2	3825232	974.8979	0.0371	1948.0593	1946.7794	1947.7823	0.0474	11174.06	1729717	2049574
95	2	915648	1091.8609	0.0332	2182.1244	2180.7056	2181.7084	0.0560	2857.45	849124	640430
96	1	16201721	1161.5020	0.0414	1161.2058	1160.4953	1160.4953	0.0434	51050.68	16201721	3554149
97	1	14775042	1161.5030	0.0239	1161.2067	1160.4963	1160.4963	0.0504	47017.13	14775042	3183772
98	1	15821897	1161.5042	0.0406	1161.2080	1160.4975	1160.4975	0.0447	50427.62	15821897	3608553
99	1	17512380	1161.5014	0.0251	1161.2052	1160.4947	1160.4947	0.0463	56834.84	17512380	3979416
99	2	3259128	974.3994	0.0420	1948.0651	1946.7853	1947.7881	0.0390	10577.21	3259128	1986488
103	1	12695744	1161.4962	0.0322	1161.1999	1160.4895	1160.4895	0.0351	41370.42	12695744	2745914
104	1	10350160	1161.5050	0.0477	1161.2087	1160.4983	1160.4983	0.0398	33567.33	10350160	1866333
104	2	5923884	974.3994	0.0338	1948.0652	1946.7854	1947.7883	0.0524	19212.17	5923884	3834267
107	2	8296309	974.3952	0.0384	1948.0567	1946.7769	1947.7798	0.0339	26529.47	8296309	4755192
107	1	119726	1848.7673	0.0184	1848.9754	1847.7606	1848.7636	0.0522	382.85	119726	61028
108	1	9508196	1161.5081	0.0360	1161.2119	1160.5014	1160.5014	0.0334	29257.49	9508196	2055728
108	2	7923536	974.9059	0.0420	1948.0755	1946.7955	1947.7984	0.0368	24381.36	7568957	4921143
108	1	357830	1848.7685	0.0362	1848.9766	1847.7618	1848.7647	0.0463	1101.07	357830	183532
110	2	7437048	974.3967	0.0459	1948.0597	1946.7799	1947.7828	0.0524	22992.76	7437048	4272317
111	2	8684017	974.8997	0.0451	1948.0630	1946.7830	1947.7859	0.0354	26549.07	8117559	5391585
112	1	11835629	1848.7701	0.0467	1848.9781	1847.7633	1848.7663	0.0392	34134.93	11835629	6090738
113	1	16213170	1849.7663	0.0346	1848.9716	1847.7566	1848.7595	0.0447	46990.61	16065492	9786807
115	1	27106038	1848.7654	0.0482	1848.9735	1847.7587	1848.7616	0.0442	67683.46	27106038	16526002
116	1	7276450	1161.4990	0.0316	1161.2027	1160.4922	1160.4922	0.0339	17190.81	3327026	1520532
116	3	6922218	433.9363	0.0498	1299.5830	1298.7888	1298.7888	0.0395	16353.92	6922218	1999073
116	2	72107	542.2237	0.0190	1083.0918	1082.4339	1082.4339	0.0340	170.36	72107	11418
117	2	155024	542.2251	0.0468	1083.0948	1082.4368	1082.4368	0.0468	330.66	155024	30271
118	1	68498480	1849.7718	0.0326	1848.9772	1847.7622	1848.7651	0.0428	134215.70	78987384	44659068
118	1	8042185	1161.5030	0.0499	1161.2068	1160.4963	1160.4963	0.0240	15757.83	3671075	1442572
118	2	33957	1209.5020	0.0487	2417.5456	2415.9877	2416.9905	0.0471	66.54	27665	22469
119	2	793262	542.2297	0.0483	1083.1039	1082.4460	1082.4460	0.0207	1487.83	793262	153834
120	2	128627	1209.5033	0.0254	2417.5483	2415.9903	2416.9932	0.0463	235.42	111641	99926
121	2	2333312	542.2250	0.0408	1083.0945	1082.4365	1082.4365	0.0476	4706.95	2333312	607189
122	1	1802255	1355.4966	0.0455	1354.3994	1353.4870	1353.4870	0.0510	2257.62	1802255	597638
123	1	2442884	1355.4976	0.0457	1354.4004	1353.4880	1353.4880	0.0410	2925.97	2442884	529265
124	2	19167936	974.3989	0.0454	1948.0641	1946.7843	1947.7872	0.0438	34534.07	18346216	10363238
124	2	390148	1209.5049	0.0454	2417.5515	2415.9935	2416.9964	0.0380	734.40	299856	268935
125	2	15716369	542.2198	0.0417	1083.0842	1082.4262	1082.4262	0.0497	29936.26	15716369	3068127
126	3	10807343	433.9411	0.0317	1299.5973	1298.8030	1298.8030	0.0361	20526.81	10807343	2837930
126	1	33569912	1851.7691	0.0308	1848.9708	1847.7556	1848.7585	0.0492	16990.78	38795380	19882740
127	2	24302942	542.2252	0.0391	1083.0950	1082.4370	1082.4370	0.0426	47708.06	24302942	3837842
127	2	18893592	974.9002	0.0376	1948.0640	1946.7841	1947.7870	0.0397	37089.20	20526380	10764338
127	1	4840386	1354.4985	0.0378	1354.4040	1353.4918	1353.4918	0.0537	9501.96	4840386	1459043
128	1	5319101	1161.5073	0.0485	1161.2111	1160.5006	1160.5006	0.0361	10659.01	5319101	1119728
130	2	48626896	542.7226	0.0320	1083.0868	1082.4287	1082.4287	0.0499	63074.24	48626896	11659443
130	1	4864371	1161.4971	0.0445	1161.2009	1160.4904	1160.4904	0.0388	9453.62	2223616	1045876
131	2	71398672	542.2307	0.0361	1083.1059	1082.4480	1082.4480	0.0358	125175.48	71398672	13890600
132	2	82080848	542.2310	0.0360	1083.1065	1082.4485	1082.4485	0.0195	134036.29	82080848	15952035
132	1	3758704	1161.5023	0.0345	1161.2060	1160.4955	1160.4955	0.0402	6137.88	3758704	848939
133	2	89335048	542.2209	0.0374	1083.0863	1082.4284	1082.4284	0.0571	146722.68	89335048	13965138
133	1	10763419	1354.4934	0.0261	1354.3989	1353.4867	1353.4867	0.0440	17677.69	10763419	3667247
133	2	2177511	1209.5039	0.0401	2417.5494	2415.9914	2416.9943	0.0384	3576.32	1680928	1593863
133	1	406171	1817.6395	0.0445	1817.8300	1816.6328	1817.6357	0.0486	667.09	406171	177750
134	1	8991137	1849.7668	0.0433	1848.9722	1847.7572	1848.7601	0.0539	14341.49	8906755	6244897
135	2	130077072	542.2214	0.0378	1083.0873	1082.4294	1082.4294	0.0455	182001.54	130077072	20264942
135	1	6460860	1849.7700	0.0361	1848.9754	1847.7604	1848.7633	0.0473	9039.92	6381240	3492705
137	2	7265549	974.8990	0.0335	1948.0616	1946.7816	1947.7845	0.0480	11989.11	6766446	4499264
138	2	71000416	542.2212	0.0412	1083.0868	1082.4289	1082.4289	0.0436	117825.95	71000416	11250348
138	1	2656867	1161.4952	0.0386	1161.1990	1160.4885	1160.4885	0.0278	4409.10	2656867	574035
140	1	54903696	1817.6409	0.0487	1817.8315	1816.6342	1817.6371	0.0513	79324.05	54903696	30536886
140	3	17524664	433.9391	0.0430	1299.5913	1298.7970	1298.7970	0.0400	25319.37	17524664	5057995
140	2	9922317	1209.5049	0.0362	2417.5515	2415.9935	2416.9964	0.0424	14335.62	8087051	9966525
141	2	13325164	1209.4944	0.0399	2417.5305	2415.9725	2416.9754	0.0460	19840.41	10837142	9678053
142	2	69949	975.3960	0.0316	1948.0536	1946.7735	1947.7764	0.0418	66.79	70676	40917
144	2	38514648	542.2275	0.0210	1083.0996	1082.4416	1082.4416	0.0457	63579.05	38514648	7532842
144	1	24693232	1354.4916	0.0459	1354.3970	1353.4848	1353.4848	0.0434	40762.99	24693232	5310174
145	2	52579572	542.2257	0.0306	1083.0959	1082.4380	1082.4380	0.0336	81329.31	52579572	5418427
145	1	50020836	1817.6437	0.0356	1817.8342	1816.6369	1817.6398	0.0491	77371.49	50020836	27628812
146	1	40989348	1817.6403	0.0282	1817.8308	1816.6336	1817.6365	0.0493	56525.00	40989348	22504180
146	2	1575590	700.7755	0.0445	1400.4773	1399.5375	1399.5375	0.0470	2172.77	1575590	510060
146	1	794083	1848.7678	0.0403	1848.9759	1847.7611	1848.7640	0.0400	1095.05	794083	449886
147	1	36827124	1817.6437	0.0368	1817.8342	1816.6369	1817.6398	0.0449	46142.59	36827124	16177699
147	1	5243909	1484.7088	0.0291	1484.6953	1483.7021	1483.7021	0.0401	6570.36	5243909	2235118
147	2	1479486	700.7721	0.0336	1400.4706	1399.5308	1399.5308	0.0338	1853.72	1479486	528134
147	1	742526	1848.7688	0.0474	1848.9768	1847.7620	1848.7650	0.0436	930.35	742526	374525
148	2	51327912	542.2277	0.0288	1083.0999	1082.4419	1082.4419	0.0362	62846.49	51327912	8148775
148	2	35930752	1208.9999	0.0418	2417.5442	2415.9864	2416.9893	0.0461	33940.98	27720240	26129908
148	1	7197345	1287.5138	0.0284	1286.2873	1285.5041	1285.5041	0.0422	5156.09	7197345	1896623
149	2	47059652	542.2231	0.0431	1083.0906	1082.4327	1082.4327	0.0434	51543.84	47059652	9196944
149	2	1711506	700.7773	0.0472	1400.4810	1399.5412	1399.5412	0.0262	1874.59	1711506	609152
150	1	8387361	1286.5093	0.0302	1286.2856	1285.5026	1285.5026	0.0367	9359.18	8387361	2195112
151	1	7164481	1484.7152	0.0389	1484.7017	1483.7085	1483.7085	0.0466	8091.08	7164481	2762677
151	2	1938746	700.7754	0.0492	1400.4771	1399.5374	1399.5374	0.0406	2189.49	1938746	767747
152	2	45635700	1209.5034	0.0384	2417.5484	2415.9904	2416.9933	0.0358	56931.51	39435096	35305128
152	1	9988458	1286.5129	0.0476	1286.2891	1285.5061	1285.5061	0.0440	12460.82	9988458	2629390
152	1	75487	1032.5443	0.0413	1032.1694	1031.5376	1031.5376	0.0369	94.17	35661	7524
153	2	36818296	542.2180	0.0461	1083.0804	1082.4225	1082.4225	0.0384	43162.29	19756036	7164005
153	1	404171	1032.5447	0.0395	1032.1698	1031.5380	1031.5380	0.0361	473.81	404171	49321
153	1	36694	984.5761	0.0335	984.1716	983.5694	983.5694	0.0549	43.02	36694	5868
154	2	37292556	542.2256	0.0489	1083.0957	1082.4378	1082.4378	0.0581	45709.48	37292556	7273061
154	1	12836008	1818.6383	0.0488	1817.8261	1816.6287	1817.6316	0.0343	15733.09	13944739	7726095
154	1	9171465	1286.5138	0.0351	1286.2901	1285.5071	1285.5071	0.0563	11241.46	9171465	2746609
154	2	17113822	1211.0034	0.0457	2417.5517	2415.9840	2416.9869	0.0407	3474.38	12065098	12526925
155	3	30013128	433.9396	0.0470	1299.5929	1298.7987	1298.7987	0.0257	37722.01	13691046	7510597
155	1	13428725	1484.7156	0.0419	1484.7021	1483.7089	1483.7089	0.0531	16877.90	13428725	5280811
155	1	13071646	1817.6444	0.0414	1817.8349	1816.6376	1817.6405	0.0564	16429.10	13071646	7132362
155	1	10986580	1286.5167	0.0361	1286.2930	1285.5100	1285.5100	0.0444	13808.49	10986580	2895966
156	3	33119812	433.9367	0.0268	1299.5842	1298.7900	1298.7900	0.0489	40470.73	33119812	9567210
156	2	23301298	542.2220	0.0160	1083.0885	1082.4306	1082.4306	0.0490	28473.00	23301298	4528108
156	1	11918975	1818.6448	0.0488	1817.8326	1816.6352	1817.6381	0.0409	14564.38	10583870	7069915
156	1	10396724	1484.7095	0.0389	1484.6960	1483.7028	1483.7028	0.0438	12704.27	10396724	2719145
156	1	13233894	1287.5124	0.0185	1286.2858	1285.5027	1285.5027	0.0540	11483.89	13233894	3495486
157	1	64110860	1354.4989	0.0433	1354.4044	1353.4922	1353.4922	0.0356	76858.28	64110860	24146746
157	3	39354860	433.9368	0.0481	1299.5843	1298.7901	1298.7901	0.0569	47179.95	39354860	9833534
157	1	7245625	1484.7140	0.0437	1484.7005	1483.7072	1483.7072	0.0472	8686.30	7245625	3092232
157	1	1272059	984.5732	0.0349	984.1687	983.5665	983.5665	0.0324	1524.99	560438	202655
159	2	2203863	970.4071	0.0290	1940.0700	1938.8007	1939.8036	0.0572	2675.12	2203863	1257843
160	1	81095440	1032.5472	0.0219	1032.1723	1031.5405	1031.5405	0.0530	86097.56	81095440	14476930
161	1	118323648	1032.5466	0.0405	1032.1717	1031.5399	1031.5399	0.0469	112202.39	118323648	21675332
161	1	97852848	1354.4969	0.0306	1354.4024	1353.4902	1353.4902	0.0511	92790.61	97852848	32625552
161	3	21858460	433.9435	0.0362	1299.6046	1298.8104	1298.8104	0.0421	20727.65	21858460	5991217
161	1	16094361	1286.5092	0.0298	1286.2854	1285.5025	1285.5025	0.0452	15261.75	16094361	4245432
161	1	9452028	1484.7134	0.0280	1484.6999	1483.7067	1483.7067	0.0382	8963.04	9452028	3361939
161	1	7022572	1819.6448	0.0370	1817.8306	1816.6330	1817.6359	0.0418	3996.31	4120785	4214332
162	1	16404674	1286.5138	0.0363	1286.2901	1285.5071	1285.5071	0.0496	14633.30	16404674	3914853
163	1	32401378	984.5775	0.0219	984.1730	983.5707	983.5707	0.0511	30043.28	32401378	5427584
163	2	16835650	542.2228	0.0490	1083.0901	1082.4322	1082.4322	0.0349	15610.39	16835650	3260007
163	1	14263726	1286.5160	0.0386	1286.2923	1285.5093	1285.5093	0.0218	13225.65	14263726	3756016
164	1	2890733	1818.6462	0.0425	1817.8340	1816.6366	1817.6395	0.0372	2894.98	2550589	1726750
165	1	113515136	1032.5403	0.0256	1032.1654	1031.5336	1031.5336	0.0356	114001.28	113515136	20451830
165	1	48320080	984.5803	0.0319	984.1758	983.5735	983.5735	0.0461	48527.02	48320080	8588990
165	2	14687256	542.2158	0.0458	1083.0760	1082.4181	1082.4181	0.0375	14750.16	7824309	2843299
166	1	92323192	1032.5437	0.0390	1032.1688	1031.5370	1031.5370	0.0471	99659.74	92323192	16476236
166	2	15420312	542.2250	0.0399	1083.0946	1082.4366	1082.4366	0.0487	16645.70	15420312	2434373
167	1	105566400	1032.5381	0.0457	1032.1631	1031.5313	1031.5313	0.0250	107149.12	36568260	13613060
167	1	63174176	984.5852	0.0300	984.1807	983.5784	983.5784	0.0394	64121.32	63174176	10116081
167	2	14435117	542.2225	0.0353	1083.0895	1082.4315	1082.4315	0.0584	14651.54	14435117	2812049
168	2	28169216	970.9079	0.0453	1940.0689	1938.7994	1939.8023	0.0525	28633.45	33761936	16299931
169	1	36777736	1354.4980	0.0128	1354.4035	1353.4913	1353.4913	0.0491	42808.83	36777736	13804531
169	1	2218485	1817.6457	0.0259	1817.8363	1816.6390	1817.6419	0.0364	2582.29	2218485	1015677
170	1	66626888	984.5799	0.0340	984.1754	983.5732	983.5732	0.0467	85330.35	66626888	10016430
170	1	27545612	1032.5454	0.0209	1032.1705	1031.5387	1031.5387	0.0548	35278.20	27545612	4934096
171	1	19977752	1485.7157	0.0376	1484.6995	1483.7061	1483.7061	0.0372	26019.52	18706112	6632207
172	2	31889110	970.9063	0.0448	1940.0656	1938.7962	1939.7991	0.0481	40877.08	32361932	21245944
172	2	11461230	542.2256	0.0412	1083.0957	1082.4378	1082.4378	0.0349	14691.59	11461230	2230772
172	1	1500255	1817.6418	0.0396	1817.8324	1816.6351	1817.6380	0.0462	1923.10	1500255	688858
173	2	29250502	970.4071	0.0252	1940.0700	1938.8008	1939.8036	0.0525	37079.39	29250502	16736664
173	2	17521046	700.7716	0.0424	1400.4696	1399.5298	1399.5298	0.0348	22210.55	17521046	5629501
173	1	93133200	986.5797	0.0367	984.1699	983.5673	983.5673	0.0520	19660.50	93133200	15509407
174	2	31378982	970.9065	0.0339	1940.0660	1938.7966	1939.7995	0.0465	40761.73	29749962	20879996
174	1	14267357	1484.7122	0.0450	1484.6987	1483.7054	1483.7054	0.0420	18533.49	14267357	5065913
174	2	7261324	542.2277	0.0391	1083.0999	1082.4420	1082.4420	0.0493	9432.56	7261324	1406876
175	1	14869948	1484.7150	0.0416	1484.7015	1483.7083	1483.7083	0.0376	19021.94	14869948	6309858
175	2	18963496	701.7758	0.0390	1400.4737	1399.5336	1399.5336	0.0467	9682.27	18963496	7568885
176	1	52330944	984.5804	0.0270	984.1759	983.5737	983.5737	0.0488	66527.12	52330944	9297807
176	1	5608420	1354.4931	0.0429	1354.3986	1353.4863	1353.4863	0.0390	7129.86	5608420	1904758
177	1	53839000	984.5783	0.0344	984.1738	983.5715	983.5715	0.0559	69863.70	53839000	8634428
177	2	7251500	542.2281	0.0471	1083.1008	1082.4428	1082.4428	0.0304	9409.85	3839705	1402660
177	2	2840615	869.9317	0.0300	1738.9946	1737.8500	1737.8500	0.0499	3686.10	2840615	1464973
178	2	37096076	970.4034	0.0485	1940.0626	1938.7933	1939.7961	0.0392	48471.04	16094112	19731700
178	1	60761416	985.5827	0.0481	984.1754	983.5730	983.5730	0.0359	32162.66	60761416	7857294
178	1	24539868	1287.5179	0.0430	1286.2914	1285.5083	1285.5083	0.0438	23190.18	24539868	7222235
178	1	1598098	1354.4985	0.0385	1354.4040	1353.4918	1353.4918	0.0448	2088.13	1598098	547772
178	1	688756	1817.6417	0.0463	1817.8322	1816.6349	1817.6378	0.0476	899.95	190982	375837
179	2	45744688	970.9078	0.0407	1940.0687	1938.7993	1939.8022	0.0458	54804.29	28517908	26525076
179	2	2834893	870.4367	0.0347	1739.0018	1737.8571	1737.8571	0.0543	2989.89	2834893	1409506
179	1	409112	1032.5447	0.0245	1032.1698	1031.5380	1031.5380	0.0397	490.14	409112	76991
180	1	52096252	985.5796	0.0382	984.1724	983.5700	983.5700	0.0514	34000.72	52096252	10064070
181	2	7045908	542.2259	0.0308	1083.0963	1082.4384	1082.4384	0.0412	8551.82	7045908	1114167
181	1	1083197	1855.7828	0.0461	1855.9919	1854.7761	1855.7790	0.0363	1314.71	1083197	566866
181	1	238123	1817.6418	0.0228	1817.8323	1816.6351	1817.6380	0.0456	289.02	238123	133111
181	1	147988	1032.5458	0.0276	1032.1708	1031.5390	1031.5390	0.0532	179.62	147988	30032
182	1	33203500	984.5822	0.0399	984.1777	983.5755	983.5755	0.0493	42955.93	33203500	5618986
182	1	24516	1385.5394	0.0484	1385.4681	1384.5326	1384.5326	0.0398	31.72	24516	9414
183	2	33962016	970.4121	0.0380	1940.0800	1938.8107	1939.8136	0.0372	43673.13	33962016	19409190
183	1	22905226	984.5779	0.0292	984.1734	983.5712	983.5712	0.0437	29454.76	22905226	4073648
183	1	3898505	1855.7765	0.0462	1855.9856	1854.7697	1855.7726	0.0499	5013.25	2442043	2163598
183	1	114504	1385.5360	0.0304	1385.4648	1384.5293	1384.5293	0.0320	147.25	114504	39851
184	1	44011356	1286.5082	0.0492	1286.2845	1285.5015	1285.5015	0.0290	57871.36	44011356	11545996
184	2	4344252	542.2234	0.0240	1083.0913	1082.4334	1082.4334	0.0525	5712.34	4344252	683778
184	2	2735196	871.4308	0.0484	1738.9866	1737.8416	1737.8416	0.0370	803.22	2735196	1410947
184	1	46602	1032.5486	0.0376	1032.1737	1031.5419	1031.5419	0.0464	61.28	46602	6604
185	2	29528604	970.4016	0.0253	1940.0590	1938.7897	1939.7925	0.0410	37524.75	29528604	18152160
186	1	19936980	1855.7850	0.0409	1855.9942	1854.7783	1855.7812	0.0473	23407.07	19936980	11240778
186	1	1034080	987.5316	0.0419	987.1275	986.5248	986.5248	0.0181	1214.07	1034080	112508
187	2	4804210	869.9364	0.0300	1739.0039	1737.8593	1737.8593	0.0475	4737.50	4804210	2414200
188	2	97862016	700.7732	0.0344	1400.4727	1399.5330	1399.5330	0.0348	94347.39	97862016	31671718
188	1	29424632	984.5778	0.0316	984.1733	983.5711	983.5711	0.0462	28367.87	29424632	5221668
188	1	5246615	1385.5378	0.0252	1385.4665	1384.5311	1384.5311	0.0450	5058.19	5246615	2021416
188	2	3751135	542.2219	0.0390	1083.0883	1082.4304	1082.4304	0.0367	3616.42	3751135	734679
189	1	34333920	1855.7828	0.0327	1855.9920	1854.7761	1855.7790	0.0459	32227.93	34333920	19473698
189	2	4421536	869.9342	0.0350	1738.9996	1737.8550	1737.8550	0.0374	4150.33	4421536	2234618
189	2	2019648	542.7203	0.0492	1084.0852	1083.4271	1083.4271	0.0347	1895.77	2019648	191467
190	1	25559134	1485.7148	0.0322	1484.6986	1483.7052	1483.7052	0.0353	27261.45	24414328	8724516
191	2	3014223	542.2214	0.0480	1083.0872	1082.4293	1082.4293	0.0540	3060.18	3014223	473199
192	2	57636552	700.7747	0.0423	1400.4758	1399.5360	1399.5360	0.0397	57896.04	57636552	22856736
192	1	50631088	987.5348	0.0310	987.1308	986.5281	986.5281	0.0440	50859.04	50631088	8568128
192	2	20573606	970.4055	0.0483	1940.0669	1938.7976	1939.8005	0.0512	20666.23	20573606	12553374
192	1	20419674	984.5793	0.0403	984.1748	983.5726	983.5726	0.0496	20511.61	20419674	3629391
193	1	29665624	1855.7823	0.0362	1855.9914	1854.7756	1855.7785	0.0363	28482.61	29665624	15713708
194	2	8271669	870.4348	0.0422	1738.9980	1737.8532	1737.8532	0.0472	7165.71	7747878	4643498
194	2	18606108	971.9070	0.0454	1940.0635	1938.7937	1939.7966	0.0535	5343.85	21883642	12453154
195	1	27535204	1484.7090	0.0377	1484.6955	1483.7022	1483.7022	0.0361	24939.73	27535204	11708477
195	1	23842508	1385.5362	0.0367	1385.4650	1384.5295	1384.5295	0.0343	21595.10	23842508	5363037
195	2	16213486	970.9069	0.0333	1940.0669	1938.7975	1939.8004	0.0446	14685.20	10842824	10795363
197	1	22682944	1855.7784	0.0495	1855.9875	1854.7717	1855.7745	0.0394	15267.57	22682944	13527963
197	2	7502511	652.8267	0.0411	1304.4348	1303.6398	1303.6398	0.0373	5049.83	7502511	1857467
198	1	225417568	987.5389	0.0400	987.1349	986.5322	986.5322	0.0364	172214.31	225417568	29770376
198	1	26568060	1286.5127	0.0477	1286.2889	1285.5060	1285.5060	0.0568	20297.44	26568060	6352264
199	1	14047138	984.5744	0.0269	984.1699	983.5676	983.5676	0.0428	12535.36	6178720	2239903
200	1	126521360	987.5354	0.0275	987.1314	986.5287	986.5287	0.0536	101245.01	126521360	21493268
200	2	50783136	700.7730	0.0422	1400.4723	1399.5325	1399.5325	0.0625	40637.72	50783136	20044320
200	1	25412472	1855.7841	0.0479	1855.9932	1854.7774	1855.7803	0.0563	20335.59	25412472	14469164
200	2	1551065	542.2250	0.0365	1083.0944	1082.4365	1082.4365	0.0477	1241.19	1551065	244844
200	1	531438	1541.7439	0.0468	1541.7684	1540.7371	1540.7371	0.0369	425.27	531438	159521
201	2	48884072	700.7720	0.0357	1400.4704	1399.5306	1399.5306	0.0482	40909.59	48884072	19341012
201	2	7405271	652.8272	0.0403	1304.4359	1303.6409	1303.6409	0.0528	6197.25	7405271	2014723
201	1	543521	1541.7392	0.0470	1541.7637	1540.7324	1540.7324	0.0386	454.86	543521	241660
202	1	10242744	984.5785	0.0368	984.1740	983.5718	983.5718	0.0564	9550.80	10242744	1710992
202	2	966525	542.2139	0.0461	1083.0723	1082.4143	1082.4143	0.0331	901.23	516141	188040
203	2	1388047	1223.5696	0.0323	2445.7057	2444.1228	2445.1257	0.0381	1256.40	1127171	1023316
204	1	21860272	1385.5386	0.0304	1385.4673	1384.5318	1384.5318	0.0512	22530.73	21860272	6813097
204	2	1379857	1223.5668	0.0453	2445.7001	2444.1172	2445.1201	0.0472	1422.18	1116564	1018666
204	1	698499	1543.7457	0.0492	1541.7678	1540.7342	1540.7342	0.0393	317.21	690156	307773
205	1	19279974	1385.5374	0.0269	1385.4662	1384.5307	1384.5307	0.0414	23310.46	19279974	6711601
205	2	18322032	970.4064	0.0355	1940.0686	1938.7993	1939.8022	0.0491	22152.26	18322032	10469153
205	2	12970332	869.9376	0.0413	1739.0062	1737.8617	1737.8617	0.0280	15681.78	12970332	6495965
205	2	1106682	1223.5641	0.0379	2445.6947	2444.1119	2445.1148	0.0444	1338.03	986426	896250
206	2	14079564	970.9072	0.0417	1940.0675	1938.7980	1939.8009	0.0559	17772.90	6663261	9438250
206	2	8852437	700.7766	0.0327	1400.4796	1399.5398	1399.5398	0.0517	11174.60	8852437	2863176
206	1	7435558	987.5354	0.0292	987.1314	986.5287	986.5287	0.0392	9386.05	7435558	1025130
207	2	15532536	652.8282	0.0243	1304.4380	1303.6430	1303.6430	0.0409	21042.64	15532536	4668400
207	1	5898592	984.5791	0.0372	984.1746	983.5724	983.5724	0.0275	7991.09	2609136	939071
207	2	12726246	971.9127	0.0443	1940.0748	1938.8050	1939.8079	0.0493	4708.59	12129967	7897622
207	1	1311400	987.5382	0.0263	987.1342	986.5315	986.5315	0.0603	1776.62	230785	169281
207	2	791528	542.2223	0.0216	1083.0891	1082.4311	1082.4311	0.0564	1072.32	791528	154039
207	1	335529	1484.7143	0.0264	1484.7008	1483.7076	1483.7076	0.0401	454.56	335529	143230
208	2	11525355	1316.1189	0.0322	2630.9137	2629.2214	2630.2243	0.0475	14384.67	7928994	8315605
208	2	7922525	870.9326	0.0444	1738.9918	1737.8469	1737.8469	0.0549	5798.09	7621055	4645574
208	1	151395	1484.7125	0.0202	1484.6990	1483.7058	1483.7058	0.0553	188.95	151395	58298
209	2	13661709	652.8269	0.0435	1304.4354	1303.6404	1303.6404	0.0481	17592.34	13661709	4106732
209	1	6574881	984.5707	0.0320	984.1662	983.5639	983.5639	0.0358	8466.55	2901635	637179
210	1	23169928	1385.5417	0.0402	1385.4705	1384.5350	1384.5350	0.0514	26258.76	23169928	8143881
210	1	9174027	1856.7851	0.0461	1856.0008	1854.7755	1855.7784	0.0407	10397.04	10317021	5420125
211	1	21556110	1385.5388	0.0427	1385.4676	1384.5321	1384.5321	0.0465	25379.95	21556110	6880128
211	2	16517222	869.9318	0.0302	1738.9948	1737.8502	1737.8502	0.0399	19447.22	16517222	8162962
211	1	5979003	984.5777	0.0420	984.1732	983.5710	983.5710	0.0441	7039.62	5979003	1062201
211	2	2338502	1224.5675	0.0470	2445.6973	2444.1142	2445.1171	0.0516	1213.52	892473	1889512
211	2	747225	542.2240	0.0299	1083.0924	1082.4345	1082.4345	0.0374	879.78	747225	145624
212	2	270727	700.7752	0.0350	1400.4768	1399.5370	1399.5370	0.0519	307.57	270727	96483
213	2	14759086	869.9343	0.0407	1738.9996	1737.8551	1737.8551	0.0363	16260.04	14759086	5900564
213	2	9463760	652.8258	0.0491	1304.4331	1303.6381	1303.6381	0.0361	10426.19	9463760	2589292
213	1	4116040	984.5765	0.0345	984.1720	983.5698	983.5698	0.0376	4534.63	4116040	699454
214	2	13133287	652.8239	0.0246	1304.4293	1303.6343	1303.6343	0.0413	13861.72	13133287	3577677
214	2	62556	701.2780	0.0309	1400.4797	1399.5397	1399.5397	0.0399	42.46	62556	20288
215	2	15786442	652.8237	0.0330	1304.4289	1303.6339	1303.6339	0.0402	16027.69	15786442	3833995
215	2	505432	542.2250	0.0336	1083.0944	1082.4365	1082.4365	0.0504	513.16	505432	98214
216	2	20515982	1316.1199	0.0495	2630.9158	2629.2235	2630.2264	0.0455	18304.08	15455206	16189278
216	2	9818775	970.9043	0.0401	1940.0617	1938.7922	1939.7951	0.0488	8760.18	8701200	6131348
216	1	7544081	1855.7824	0.0457	1855.9916	1854.7757	1855.7786	0.0507	6730.73	7544081	3964570
216	2	2636884	1223.5671	0.0450	2445.7007	2444.1179	2445.1208	0.0455	2352.59	2096824	1947873
217	2	8775830	970.4095	0.0414	1940.0747	1938.8055	1939.8083	0.0502	7674.43	8775830	5349771
217	2	3598023	1224.0664	0.0491	2445.6970	2444.1140	2445.1169	0.0436	2113.04	2663689	2416297
217	1	226464	1117.4700	0.0422	1117.1486	1116.4633	1116.4633	0.0489	198.04	226464	48589
218	1	3257888	984.5809	0.0407	984.1764	983.5742	983.5742	0.0513	2805.25	3257888	578549
219	1	6886847	995.4281	0.0358	995.0252	994.4213	994.4213	0.0455	5574.52	6886847	1069208
220	2	20510076	653.3272	0.0330	1304.4331	1303.6380	1303.6380	0.0516	11654.24	20510076	5614487
220	1	7108415	970.4045	0.0379	969.9886	969.3978	969.3978	0.0220	5430.78	7108415	764045
220	1	3799130	984.5813	0.0360	984.1768	983.5746	983.5746	0.0415	2902.51	3799130	472116
220	2	340255	542.2268	0.0409	1083.0980	1082.4401	1082.4401	0.0400	259.95	340255	66371
221	1	28998444	1719.8230	0.0475	1719.9487	1718.8163	1718.8163	0.0253	20478.79	28998444	14068258
221	2	24151526	653.3415	0.0497	1304.4617	1303.6665	1303.6665	0.0355	11151.61	24151526	7399502
221	1	11939578	1117.4695	0.0390	1117.1480	1116.4628	1116.4628	0.0463	8431.77	11939578	2557281
221	1	8824472	1385.5380	0.0362	1385.4668	1384.5313	1384.5313	0.0499	6231.87	8824472	3396872
221	2	7964995	970.9071	0.0339	1940.0672	1938.7978	1939.8006	0.0486	5624.90	3494862	4625374
221	1	1114846	985.5669	0.0483	985.1626	984.5602	984.5602	0.0150	787.31	1114846	103738
222	1	20541228	1117.4699	0.0245	1117.1485	1116.4632	1116.4632	0.0543	12828.23	20541228	4437497
222	1	13715332	1107.4906	0.0130	1107.1583	1106.4839	1106.4839	0.0381	8565.38	13715332	2691662
222	1	9956130	1387.5403	0.0424	1385.4646	1384.5288	1384.5288	0.0442	2174.56	9956130	3482015
222	2	393001	542.2263	0.0466	1083.0972	1082.4392	1082.4392	0.0407	245.43	393001	76268
223	1	4812819	1541.7419	0.0211	1541.7664	1540.7352	1540.7352	0.0432	2699.87	4812819	2046477
223	2	311237	543.2229	0.0464	1083.0850	1082.4268	1082.4268	0.0523	41.77	311237	74455
224	1	103248872	1719.8281	0.0442	1719.9537	1718.8214	1718.8214	0.0454	55066.27	103248872	52737632
224	2	23947954	870.4334	0.0290	1738.9951	1737.8504	1737.8504	0.0492	12772.29	21265376	13801682
224	2	20926382	652.8271	0.0275	1304.4357	1303.6407	1303.6407	0.0348	11160.78	20926382	6234477
225	1	14898011	1107.4877	0.0484	1107.1554	1106.4810	1106.4810	0.0370	7748.41	14898011	2984614
225	2	17879656	1316.6255	0.0482	2630.9246	2629.2322	2630.2351	0.0386	7299.14	12284284	14034186
225	4	3253083	446.4587	0.0200	1782.9814	1781.8081	1781.8081	0.0432	1691.92	3253083	1633292
225	1	2844106	984.5864	0.0475	984.1819	983.5796	983.5796	0.0180	1479.21	2844106	370888
226	1	28617332	1117.4708	0.0472	1117.1493	1116.4641	1116.4641	0.0505	13250.73	28617332	6056008
226	1	16652015	1107.4893	0.0459	1107.1570	1106.4825	1106.4825	0.0274	7710.41	7403712	3364139
226	2	4408829	970.9115	0.0492	1940.0761	1938.8067	1939.8096	0.0416	2041.43	2756278	2752671
226	2	18988348	1317.6221	0.0500	2630.9138	2629.2210	2630.2239	0.0440	1747.61	14217986	14864857
227	2	33928424	869.9313	0.0357	1738.9937	1737.8491	1737.8491	0.0390	15004.12	33928424	17169858
227	1	17911620	1108.4951	0.0497	1107.1601	1106.4855	1106.4855	0.0259	4390.48	17911620	2483474
227	2	4890801	972.4083	0.0430	1940.0644	1938.7945	1939.7974	0.0380	224.36	4636148	3043733
228	1	41660904	1117.4733	0.0476	1117.1518	1116.4665	1116.4665	0.0383	19646.65	41660904	8558700
228	2	18467088	1316.1226	0.0395	2630.9211	2629.2288	2630.2317	0.0519	8708.80	13846419	13346852
228	1	5663359	1415.5060	0.0464	1415.4507	1414.4993	1414.4993	0.0461	2670.75	5663359	1865651
228	2	5580833	970.4079	0.0267	1940.0716	1938.8023	1939.8052	0.0483	2631.84	5580833	3176770
229	1	16913596	1107.4948	0.0425	1107.1625	1106.4881	1106.4881	0.0411	9014.59	7535550	3147703
229	2	6817830	1223.5655	0.0384	2445.6976	2444.1147	2445.1176	0.0525	3633.76	6091654	5520679
229	1	5724571	1855.7806	0.0341	1855.9898	1854.7739	1855.7768	0.0406	3051.08	5724571	3022471
229	2	5216464	970.4080	0.0328	1940.0718	1938.8025	1939.8054	0.0479	2780.27	5216464	3183328
230	2	15708530	1316.1159	0.0441	2630.9077	2629.2154	2630.2183	0.0423	9502.76	10467046	12282367
230	1	10800677	995.4248	0.0087	995.0219	994.4180	994.4180	0.0554	6533.79	10800677	1225387
230	2	7764550	869.9308	0.0411	1738.9928	1737.8482	1737.8482	0.0410	4697.11	7764550	3887227
231	1	7121856	1415.5061	0.0451	1415.4507	1414.4993	1414.4993	0.0411	4520.54	7121856	2842004
232	1	11801290	995.4229	0.0398	995.0201	994.4162	994.4162	0.0374	8544.14	11801290	1980259
232	1	892116	984.5799	0.0215	984.1754	983.5732	983.5732	0.0434	645.89	892116	151680
232	1	31740	1160.6077	0.0268	1160.3114	1159.6010	1159.6010	0.0444	22.98	31740	5916
233	1	8832238	1385.5370	0.0245	1385.4657	1384.5302	1384.5302	0.0434	6630.35	8832238	2175155
233	1	8274055	1415.5019	0.0164	1415.4465	1414.4952	1414.4952	0.0498	6211.33	8274055	3301616
233	2	835161	869.9393	0.0411	1739.0097	1737.8652	1737.8652	0.0334	626.96	417324	421056
234	2	51088280	652.8262	0.0166	1304.4340	1303.6390	1303.6390	0.0379	36352.62	51088280	13925583
234	2	16018426	1315.6160	0.0469	2630.9106	2629.2185	2630.2214	0.0399	8582.39	12061284	12586842
234	1	8930106	1385.5384	0.0315	1385.4671	1384.5316	1384.5316	0.0540	6354.35	8930106	3425958
234	1	7288310	1415.5020	0.0435	1415.4466	1414.4952	1414.4952	0.0432	5186.11	7288310	2891542
235	1	21288988	1107.4900	0.0193	1107.1578	1106.4833	1106.4833	0.0388	15822.43	21288988	4284223
235	1	7368687	1415.4978	0.0482	1415.4424	1414.4910	1414.4910	0.0473	5476.57	7368687	2632036
235	1	761335	1160.6182	0.0388	1160.3220	1159.6115	1159.6115	0.0337	565.84	761335	170004
235	1	957683	985.5804	0.0369	984.1731	983.5707	983.5707	0.0512	387.07	957683	185333
236	1	27921440	1117.4675	0.0403	1117.1460	1116.4608	1116.4608	0.0506	20181.82	27921440	5797425
236	1	13602342	995.4238	0.0313	995.0209	994.4170	994.4170	0.0416	9831.87	13602342	2116350
236	1	7502928	1385.5354	0.0481	1385.4641	1384.5287	1384.5287	0.0513	5423.17	7502928	2616765
237	2	45935028	652.8285	0.0409	1304.4386	1303.6436	1303.6436	0.0422	35676.79	45935028	12512772
237	2	11061901	1315.6212	0.0485	2630.9211	2629.2290	2630.2319	0.0466	5870.94	7559024	8679190
237	1	3136026	1160.6077	0.0381	1160.3114	1159.6009	1159.6009	0.0375	2435.69	3136026	689378
237	1	1862748	1855.7769	0.0349	1855.9861	1854.7702	1855.7731	0.0409	1239.26	1595588	843187
237	1	1183266	984.5760	0.0094	984.1715	983.5693	983.5693	0.0458	919.02	1183266	201843
238	1	33584536	1542.7398	0.0374	1541.7636	1540.7301	1540.7301	0.0398	18864.79	33584536	11870506
238	1	12636692	1415.5001	0.0157	1415.4447	1414.4933	1414.4933	0.0391	9841.59	12636692	4610992
238	2	3229108	970.9094	0.0295	1940.0719	1938.8024	1939.8053	0.0550	2514.86	3071381	1882327
238	1	1637373	1856.7886	0.0461	1856.0043	1854.7790	1855.7819	0.0384	1275.20	795098	987608
239	1	34261412	1541.7393	0.0490	1541.7638	1540.7325	1540.7325	0.0441	24514.86	34261412	13154608
239	1	27332306	1117.4747	0.0177	1117.1532	1116.4680	1116.4680	0.0407	19556.92	27332306	5873465
239	1	1069765	984.5777	0.0219	984.1732	983.5709	983.5709	0.0473	765.44	1069765	161227
240	1	45421804	1541.7351	0.0317	1541.7596	1540.7284	1540.7284	0.0325	31187.58	45421804	18718012
240	1	24308486	1107.4898	0.0265	1107.1575	1106.4830	1106.4830	0.0464	16690.72	24308486	4878124
240	2	13052218	1223.5642	0.0489	2445.6950	2444.1121	2445.1150	0.0471	8961.93	10367238	14727630
240	1	7589953	1385.5412	0.0358	1385.4699	1384.5344	1384.5344	0.0577	5211.42	7589953	2647164
240	4	7412209	446.4617	0.0414	1782.9934	1781.8200	1781.8200	0.0458	5089.38	7412209	3908320
240	1	1706204	1856.7851	0.0469	1856.0008	1854.7755	1855.7784	0.0364	1171.52	1832702	1034438
241	1	27472516	1117.4667	0.0317	1117.1452	1116.4600	1116.4600	0.0551	16094.02	27472516	4691267
241	1	16622448	995.4303	0.0299	995.0275	994.4236	994.4236	0.0532	9737.80	16622448	2646851
242	1	39723584	1160.6115	0.0396	1160.3152	1159.6047	1159.6047	0.0524	22741.97	39723584	7074453
242	1	21807042	1108.4967	0.0460	1107.1617	1106.4871	1106.4871	0.0426	8036.61	21807042	4674067
242	1	5263041	1385.5387	0.0296	1385.4675	1384.5320	1384.5320	0.0350	3013.12	5263041	2376230
242	1	1191147	1856.7839	0.0494	1855.9995	1854.7742	1855.7771	0.0378	681.94	1265618	529949
242	1	825974	984.5762	0.0233	984.1718	983.5695	983.5695	0.0483	472.87	825974	146852
243	1	23335120	1117.4659	0.0272	1117.1444	1116.4592	1116.4592	0.0543	12308.31	23335120	4799367
243	1	22901660	995.4294	0.0291	995.0266	994.4227	994.4227	0.0446	12079.68	22901660	4195146
244	2	64469448	652.8255	0.0262	1304.4326	1303.6376	1303.6376	0.0405	33480.57	64469448	17550844
244	1	24102170	995.4251	0.0444	995.0223	994.4184	994.4184	0.0367	12516.85	24102170	4037675
244	2	11307871	1224.0673	0.0444	2445.6988	2444.1158	2445.1187	0.0445	4352.34	10093353	8380765
244	1	6841153	1385.5332	0.0276	1385.4619	1384.5265	1384.5265	0.0408	3552.78	6841153	2145928
244	1	27762132	1119.4658	0.0498	1117.1390	1116.4534	1116.4534	0.0325	3218.41	27762132	6197296
244	1	562191	984.5770	0.0075	984.1725	983.5703	983.5703	0.0478	291.96	562191	95544
245	2	54586288	652.8250	0.0479	1304.4315	1303.6365	1303.6365	0.0530	29297.92	54586288	14921990
245	1	28906710	1107.4904	0.0448	1107.1581	1106.4837	1106.4837	0.0492	15515.01	28906710	6954777
245	1	1045498	1855.7807	0.0383	1855.9898	1854.7739	1855.7768	0.0528	561.15	1045498	625781
245	1	544560	984.5788	0.0141	984.1743	983.5720	983.5720	0.0461	292.28	544560	97027
246	1	22680082	1107.4885	0.0441	1107.1562	1106.4818	1106.4818	0.0413	12760.38	22680082	3343635
246	1	17705228	1117.4655	0.0400	1117.1440	1116.4588	1116.4588	0.0450	9961.41	17705228	3658912
247	1	19483492	995.4261	0.0388	995.0233	994.4194	994.4194	0.0500	9942.62	3799322	3029419
247	2	18690384	1223.5631	0.0328	2445.6927	2444.1098	2445.1127	0.0391	9537.88	15162472	13747679
247	1	16542053	1117.4637	0.0373	1117.1422	1116.4570	1116.4570	0.0375	8441.57	16542053	3541196
247	1	176402	1904.8504	0.0467	1904.0919	1902.8408	1903.8437	0.0526	90.02	184499	109336
248	2	47699032	652.8285	0.0166	1304.4386	1303.6436	1303.6436	0.0395	22246.16	47699032	13038174
248	1	16713918	1117.4641	0.0397	1117.1426	1116.4573	1116.4573	0.0570	7795.14	16713918	3576937
248	2	7220781	1316.1230	0.0469	2630.9219	2629.2296	2630.2325	0.0485	3367.67	5902088	6161459
248	1	1170160	1856.7836	0.0417	1855.9993	1854.7740	1855.7769	0.0552	545.75	1250056	656445
249	1	71399184	1541.7374	0.0492	1541.7619	1540.7307	1540.7307	0.0493	32913.84	71399184	19012078
249	1	53825260	1160.6082	0.0495	1160.3120	1159.6015	1159.6015	0.0467	24812.55	53825260	11353462
249	2	49964644	653.3276	0.0370	1304.4341	1303.6389	1303.6389	0.0523	15460.46	49964644	13911510
249	1	25198052	995.4294	0.0200	995.0266	994.4227	994.4227	0.0464	11615.89	25198052	4620183
249	1	16745031	1117.4729	0.0369	1117.1514	1116.4661	1116.4661	0.0441	7719.18	16745031	2850511
249	1	22455100	1416.5061	0.0419	1415.4478	1414.4965	1414.4965	0.0440	6866.44	22455100	5383613
249	2	7295748	1316.1235	0.0413	2630.9230	2629.2307	2630.2336	0.0365	3363.22	5970620	6244395
249	1	5387318	1385.5355	0.0329	1385.4643	1384.5288	1384.5288	0.0452	2483.46	5387318	1883921
249	2	2405677	970.9078	0.0104	1940.0687	1938.7992	1939.8021	0.0485	1108.98	2293138	1405077
249	1	375676	984.5735	0.0352	984.1690	983.5668	983.5668	0.0356	173.18	166085	53104
250	1	35027896	1107.4923	0.0486	1107.1600	1106.4856	1106.4856	0.0423	13831.42	35027896	6587930
250	4	8923532	446.4589	0.0362	1782.9819	1781.8086	1781.8086	0.0531	3523.62	8923532	4495000
250	1	1016124	1855.7834	0.0452	1855.9925	1854.7766	1855.7795	0.0463	401.24	1016124	538437
250	1	362097	984.5783	0.0478	984.1738	983.5716	983.5716	0.0544	142.98	362097	64190
251	1	94078904	1541.7383	0.0148	1541.7628	1540.7316	1540.7316	0.0433	37900.56	94078904	39583660
251	2	42114420	652.8292	0.0379	1304.4398	1303.6448	1303.6448	0.0486	16966.19	42114420	11498003
251	4	10974696	446.7110	0.0335	1782.9878	1781.8143	1781.8143	0.0524	4421.26	10341030	6081225
251	2	24781000	1224.5699	0.0432	2445.7022	2444.1191	2445.1220	0.0432	3731.96	17981304	16729958
252	1	38883684	1107.4877	0.0467	1107.1554	1106.4810	1106.4810	0.0332	16327.52	38883684	7826453
252	2	24723380	1223.5646	0.0462	2445.6958	2444.1129	2445.1158	0.0456	10381.51	20085120	17797458
252	1	5611061	1385.5423	0.0285	1385.4710	1384.5356	1384.5356	0.0408	2356.12	5611061	2162245
252	1	479219	984.5718	0.0360	984.1673	983.5651	983.5651	0.0394	201.23	210623	67427
253	1	39802944	1107.4868	0.0376	1107.1545	1106.4801	1106.4801	0.0386	16441.31	39802944	8036200
253	1	20978974	1415.5033	0.0465	1415.4479	1414.4966	1414.4966	0.0453	8665.73	20978974	7520239
253	1	793238	1855.7821	0.0494	1855.9913	1854.7754	1855.7783	0.0349	327.66	793238	449482
254	1	40935924	1107.4879	0.0415	1107.1556	1106.4812	1106.4812	0.0439	17497.03	40935924	7611127
254	2	29159504	652.8278	0.0335	1304.4372	1303.6422	1303.6422	0.0520	12463.50	29159504	8740499
254	4	14753110	446.4607	0.0342	1782.9893	1781.8160	1781.8160	0.0478	6305.85	14753110	7433230
254	1	10832090	1087.6396	0.0395	1087.2914	1086.6328	1086.6328	0.0475	4629.90	10832090	2117330
254	1	281792	984.5865	0.0417	984.1821	983.5798	983.5798	0.0236	120.45	281792	48139
255	1	41757220	1107.4886	0.0426	1107.1563	1106.4818	1106.4818	0.0458	19389.18	41757220	6150233
255	1	19189460	995.4312	0.0238	995.0284	994.4245	994.4245	0.0473	8910.26	19189460	3070090
255	1	4953984	1386.5388	0.0395	1385.4648	1384.5292	1384.5292	0.0555	1609.41	4953984	1900967
256	1	606885	1855.7819	0.0313	1855.9910	1854.7752	1855.7781	0.0550	308.33	606885	338089
257	1	48650660	1415.5105	0.0475	1415.4551	1414.5037	1414.5037	0.0366	27881.29	48650660	15917418
257	1	15888586	1087.6349	0.0439	1087.2867	1086.6282	1086.6282	0.0370	9105.62	15888586	2103809
257	2	12655030	1223.0674	0.0314	2445.7041	2444.1214	2445.1243	0.0450	5874.96	10251344	9282336
257	1	820802	1903.8477	0.0454	1904.0920	1902.8410	1903.8439	0.0405	470.40	820802	492294
258	1	15919052	1087.6463	0.0408	1087.2981	1086.6395	1086.6395	0.0353	10285.56	6960733	3112674
258	1	4999264	1385.5434	0.0157	1385.4721	1384.5366	1384.5366	0.0389	3230.11	4999264	1930618
259	1	42464888	1107.4910	0.0335	1107.1587	1106.4843	1106.4843	0.0444	30353.55	42464888	8369765
259	1	26890718	995.4352	0.0399	995.0324	994.4285	994.4285	0.0321	19221.26	26890718	4510625
259	1	1053738	1904.8541	0.0472	1904.0956	1902.8445	1903.8474	0.0398	753.20	1066414	636501
259	1	521592	1855.7799	0.0203	1855.9890	1854.7731	1855.7760	0.0521	372.83	521592	312168
259	1	147755	1290.5857	0.0416	1290.3625	1289.5790	1289.5790	0.0478	105.61	147755	29509
260	1	47872396	1107.4882	0.0248	1107.1559	1106.4815	1106.4815	0.0467	36244.37	47872396	8869666
260	1	35784008	1417.5144	0.0457	1415.4547	1414.5030	1414.5030	0.0449	8929.51	35784008	8543045
260	1	1134909	1904.8463	0.0462	1904.0878	1902.8366	1903.8395	0.0451	859.24	597550	703660
260	1	602997	1186.7146	0.0292	1186.4335	1185.7079	1185.7079	0.0382	456.53	602997	135503
260	1	497057	1855.7812	0.0193	1855.9903	1854.7744	1855.7773	0.0458	376.32	497057	260946
260	1	316148	1290.5884	0.0451	1290.3652	1289.5816	1289.5816	0.0426	239.36	316148	71596
261	1	29907310	1160.6093	0.0450	1160.3131	1159.6026	1159.6026	0.0394	21955.68	29907310	6582201
261	1	598677	1290.5899	0.0442	1290.3667	1289.5831	1289.5831	0.0462	439.50	598677	155819
261	2	595053	652.8238	0.0478	1304.4292	1303.6342	1303.6342	0.0458	436.84	595053	108906
262	1	6336370	1117.4733	0.0283	1117.1518	1116.4666	1116.4666	0.0385	4690.76	6336370	1291411
262	1	1628877	1186.7230	0.0465	1186.4419	1185.7163	1185.7163	0.0357	1205.84	1628877	378757
262	2	332928	652.8280	0.0226	1304.4375	1303.6425	1303.6425	0.0397	246.46	332928	100305
263	1	70636416	1415.5074	0.0461	1415.4520	1414.5007	1414.5007	0.0506	56317.41	70636416	23339292
263	1	20072568	1087.6376	0.0327	1087.2894	1086.6309	1086.6309	0.0466	16003.57	20072568	4196163
263	1	2997328	1541.7365	0.0407	1541.7610	1540.7298	1540.7298	0.0368	2389.73	2997328	1061510
263	1	2331713	1290.5896	0.0352	1290.3664	1289.5828	1289.5828	0.0395	1859.04	2331713	637060
263	1	460949	1858.7928	0.0443	1856.0048	1854.7792	1855.7821	0.0406	100.07	490749	243197
264	1	32081240	995.4294	0.0313	995.0265	994.4226	994.4226	0.0396	22871.81	32081240	5444367
264	1	24751074	1087.6374	0.0255	1087.2892	1086.6306	1086.6306	0.0367	17645.88	24751074	3280467
264	1	2202774	1904.8498	0.0498	1904.0914	1902.8402	1903.8431	0.0556	1570.43	1155239	1369613
264	2	140544	652.8284	0.0314	1304.4383	1303.6433	1303.6433	0.0501	100.20	140544	37374
265	1	74590872	1107.4887	0.0441	1107.1564	1106.4819	1106.4819	0.0492	45173.90	74590872	13839958
265	1	33328912	995.4311	0.0263	995.0283	994.4244	994.4244	0.0416	20184.74	33328912	4294520
265	1	27333672	1087.6407	0.0482	1087.2925	1086.6340	1086.6340	0.0397	16553.88	27333672	5690541
265	1	27154044	1160.6092	0.0430	1160.3129	1159.6024	1159.6024	0.0524	16445.10	27154044	6070931
265	1	5864586	1290.5886	0.0293	1290.3654	1289.5818	1289.5818	0.0413	3551.72	5864586	1609949
265	1	385492	1855.7830	0.0456	1855.9922	1854.7763	1855.7792	0.0375	233.46	385492	190750
266	1	29194144	1087.6362	0.0413	1087.2880	1086.6295	1086.6295	0.0502	16430.04	29194144	5553322
266	4	26682446	446.9606	0.0323	1782.9844	1781.8108	1781.8108	0.0462	8815.70	25172896	15664414
266	1	11610238	1290.5834	0.0188	1290.3602	1289.5766	1289.5766	0.0484	6534.07	11610238	3008366
266	1	5356115	1147.5914	0.0387	1147.2837	1146.5846	1146.5846	0.0390	3014.34	5356115	1150485
266	1	2967959	1385.5391	0.0416	1385.4678	1384.5323	1384.5323	0.0532	1670.32	2967959	573323
266	1	2811792	1411.5525	0.0443	1411.4965	1410.5457	1410.5457	0.0440	1582.44	2811792	651271
267	1	70035592	1107.4877	0.0395	1107.1554	1106.4810	1106.4810	0.0460	38581.77	70035592	14031791
267	1	24256068	1290.5879	0.0185	1290.3648	1289.5812	1289.5812	0.0391	13362.38	24256068	4815884
267	1	4679095	1117.4760	0.0424	1117.1545	1116.4693	1116.4693	0.0254	2577.66	4679095	1003129
267	1	377909	1855.7826	0.0470	1855.9917	1854.7759	1855.7788	0.0545	208.19	377909	213528
268	1	20439724	995.4288	0.0339	995.0260	994.4221	994.4221	0.0480	10494.84	20439724	3746370
268	1	6188852	1147.5883	0.0480	1147.2806	1146.5816	1146.5816	0.0741	3177.69	6188852	1306978
268	2	4899708	1316.1204	0.0494	2630.9167	2629.2244	2630.2273	0.0484	2515.77	4017998	3850469
268	1	3081267	1118.4700	0.0483	1117.1457	1116.4603	1116.4603	0.0507	1029.76	3081267	757197
269	1	31105916	1186.7117	0.0213	1186.4306	1185.7050	1185.7050	0.0493	15053.62	31105916	7342887
269	1	17908026	1160.6066	0.0437	1160.3104	1159.5999	1159.5999	0.0412	8666.54	17908026	3305557
269	1	2875032	1118.4687	0.0228	1117.1444	1116.4590	1116.4590	0.0520	816.69	2875032	338877
269	1	1634181	1758.8539	0.0426	1759.0041	1757.8472	1757.8472	0.0333	790.86	1634181	804790
269	1	292698	1856.7848	0.0363	1856.0004	1854.7751	1855.7780	0.0472	141.65	329593	172866
270	1	30212236	1291.5922	0.0399	1290.3663	1289.5826	1289.5826	0.0397	10540.90	30212236	9541720
270	1	19111722	995.4268	0.0329	995.0240	994.4201	994.4201	0.0459	8224.13	19111722	2977645
270	1	16765402	1087.6402	0.0335	1087.2920	1086.6335	1086.6335	0.0488	7214.47	16765402	2978600
271	1	5519087	1903.8397	0.0311	1904.0840	1902.8330	1903.8359	0.0405	2297.01	5519087	3202174
271	1	2395937	1684.6345	0.0455	1683.7406	1682.6248	1682.6248	0.0383	997.17	2307317	1343778
272	4	31979788	446.4615	0.0479	1782.9923	1781.8189	1781.8189	0.0494	12042.00	31979788	12414626
272	1	5412496	1683.6304	0.0460	1683.7393	1682.6237	1682.6237	0.0471	2038.08	5412496	2095835
272	1	5195257	1147.5939	0.0140	1147.2862	1146.5871	1146.5871	0.0509	1956.28	5195257	1094927
272	1	2557179	1117.4716	0.0270	1117.1501	1116.4649	1116.4649	0.0551	962.91	2557179	539584
272	2	288565	585.2664	0.0357	1169.2331	1168.5194	1168.5194	0.0544	108.66	288565	64336
273	1	41994216	1107.4872	0.0490	1107.1549	1106.4805	1106.4805	0.0438	15520.76	41994216	8458402
273	1	15317485	1160.6103	0.0494	1160.3140	1159.6035	1159.6035	0.0463	5661.23	15317485	2688299
273	1	4909481	1147.5912	0.0396	1147.2836	1146.5845	1146.5845	0.0543	1814.51	4909481	699637
273	1	2065637	1903.7072	0.0492	1903.9514	1902.7005	1903.7034	0.0287	763.44	1053575	1204501
273	2	292430	585.7644	0.0356	1169.2262	1168.5123	1168.5123	0.0510	63.45	292430	100446
274	1	38803124	1186.7101	0.0402	1186.4290	1185.7034	1185.7034	0.0489	12426.68	38803124	9069973
274	1	2785401	995.4277	0.0482	995.0249	994.4210	994.4210	0.0470	892.02	2785401	512262
274	1	2271449	1904.7086	0.0419	1903.9501	1902.6990	1903.7019	0.0457	727.43	2397644	1128854
275	1	30982392	1107.4884	0.0194	1107.1561	1106.4817	1106.4817	0.0402	9293.16	30982392	4276268
275	1	19719670	1160.6076	0.0401	1160.3113	1159.6009	1159.6009	0.0385	5914.91	19719670	4342068
275	1	6673902	1147.5920	0.0269	1147.2844	1146.5853	1146.5853	0.0395	2001.83	6673902	1437426
275	1	2299142	1385.5394	0.0314	1385.4681	1384.5327	1384.5327	0.0450	689.63	2299142	804721
276	1	30789724	1087.6396	0.0403	1087.2914	1086.6329	1086.6329	0.0461	9226.82	30789724	5980125
276	1	2610754	1117.4663	0.0404	1117.1448	1116.4595	1116.4595	0.0441	782.37	2610754	560509
276	1	135511	1855.7832	0.0175	1855.9923	1854.7764	1855.7793	0.0459	40.61	135511	75076
276	1	42568	1062.4739	0.0321	1062.1127	1061.4672	1061.4672	0.0385	12.76	42568	6523
277	1	26580708	1758.8493	0.0385	1758.9994	1757.8426	1757.8426	0.0510	8200.05	26580708	13715655
277	4	17496220	446.4562	0.0451	1782.9713	1781.7979	1781.7979	0.0498	5397.52	17496220	9291406
277	1	8066423	1147.5939	0.0314	1147.2862	1146.5871	1146.5871	0.0521	2488.46	8066423	1720219
277	1	8296232	1161.6122	0.0342	1160.3130	1159.6025	1159.6025	0.0481	1746.97	8296232	2072420
277	2	4310912	1316.1193	0.0343	2630.9145	2629.2222	2630.2251	0.0514	1329.90	3115786	3275912
277	1	2642100	1905.7142	0.0467	1903.9537	1902.7024	1903.7053	0.0407	493.61	2273336	1600037
278	1	49013804	1186.7152	0.0462	1186.4341	1185.7085	1185.7085	0.0494	16739.50	49013804	9155289
278	2	585332	585.2610	0.0246	1169.2223	1168.5086	1168.5086	0.0492	199.91	585332	143342
279	1	39045232	1186.7112	0.0233	1186.4301	1185.7045	1185.7045	0.0453	13519.25	39045232	9090332
279	1	32304884	1087.6436	0.0455	1087.2954	1086.6368	1086.6368	0.0337	11185.43	14159050	4294713
279	2	674041	585.2650	0.0295	1169.2303	1168.5165	1168.5165	0.0550	233.38	674041	165483
279	1	86873	1062.4798	0.0450	1062.1185	1061.4730	1061.4730	0.0218	30.08	86873	13344
280	1	30785990	1087.6358	0.0430	1087.2876	1086.6290	1086.6290	0.0359	12546.09	30785990	5978984
280	1	16430422	1411.5554	0.0454	1411.4994	1410.5487	1410.5487	0.0392	6695.82	16430422	5858809
280	1	13946982	1903.8439	0.0468	1904.0882	1902.8372	1903.8401	0.0562	5683.76	13946982	8074330
280	4	5135101	446.4614	0.0465	1782.9920	1781.8186	1781.8186	0.0471	2092.69	5135101	1478942
280	1	3778906	1107.4907	0.0418	1107.1584	1106.4840	1106.4840	0.0437	1540.00	3778906	742566
280	1	2554847	1385.5341	0.0211	1385.4628	1384.5274	1384.5274	0.0438	1041.17	2554847	892484
280	1	89657	1062.4817	0.0367	1062.1204	1061.4749	1061.4749	0.0252	36.54	89657	16712
281	1	42842320	1683.6283	0.0398	1683.7372	1682.6216	1682.6216	0.0369	16363.24	42842320	20940292
281	1	33701760	1186.7122	0.0271	1186.4310	1185.7055	1185.7055	0.0530	12872.08	33701760	7817489
281	1	8226495	1147.5995	0.0459	1147.2918	1146.5928	1146.5928	0.0363	3142.04	8226495	1147831
281	4	2439778	446.4581	0.0466	1782.9790	1781.8056	1781.8056	0.0404	931.85	2439778	1854097
281	1	2377148	1385.5388	0.0204	1385.4676	1384.5321	1384.5321	0.0496	907.93	2377148	754797
281	2	1091086	585.2607	0.0300	1169.2218	1168.5080	1168.5080	0.0358	416.73	1091086	121471
281	1	1653153	1119.4724	0.0446	1117.1456	1116.4600	1116.4600	0.0527	152.78	1653153	400016
281	1	98965	1062.4715	0.0212	1062.1103	1061.4648	1061.4648	0.0318	37.80	98965	18642
282	1	10721994	1160.6104	0.0496	1160.3142	1159.6037	1159.6037	0.0398	4207.86	10721994	2311664
282	1	1178484	1387.5379	0.0422	1386.4640	1385.5282	1385.5282	0.0528	313.98	1178484	328684
283	1	7182151	1399.5978	0.0495	1399.5307	1398.5910	1398.5910	0.0371	2653.15	7182151	3600760
283	2	2072727	1316.1160	0.0452	2630.9080	2629.2157	2630.2186	0.0396	765.68	1550812	1629419
283	1	940028	1107.4979	0.0454	1107.1656	1106.4912	1106.4912	0.0346	347.25	940028	190235
283	1	234607	1062.4738	0.0394	1062.1126	1061.4671	1061.4671	0.0563	86.67	234607	43867
284	1	55443200	1683.6327	0.0217	1683.7416	1682.6260	1682.6260	0.0446	20366.41	55443200	27169876
284	1	6788101	1400.5983	0.0385	1399.5285	1398.5887	1398.5887	0.0440	1625.56	6788101	2432193
284	4	137252	446.7105	0.0334	1782.9858	1781.8123	1781.8123	0.0537	50.42	111015	80249
285	1	41259508	1087.6377	0.0242	1087.2895	1086.6310	1086.6310	0.0404	17873.09	41259508	7402711
285	1	39063728	1186.7141	0.0256	1186.4330	1185.7074	1185.7074	0.0398	16921.91	39063728	9085531
285	1	26392316	1904.8437	0.0328	1904.0852	1902.8341	1903.8370	0.0438	11432.81	13896899	16378573
285	2	1422187	585.2608	0.0326	1169.2220	1168.5082	1168.5082	0.0378	616.07	1422187	284786
285	1	181329	1411.5509	0.0318	1411.4949	1410.5442	1410.5442	0.0539	78.55	181329	73062
286	1	61635368	1683.6283	0.0443	1683.7372	1682.6216	1682.6216	0.0432	25379.88	61635368	30015984
286	1	24348050	1758.8451	0.0267	1758.9953	1757.8384	1757.8384	0.0506	10025.91	24348050	11874062
286	1	23677398	1903.8438	0.0453	1904.0880	1902.8370	1903.8399	0.0561	9749.75	23677398	13727740
286	1	6902139	1903.7087	0.0481	1903.9530	1902.7020	1903.7049	0.0409	2842.13	6902139	4099352
286	2	2461608	1316.1242	0.0481	2630.9244	2629.2321	2630.2350	0.0586	1013.63	1696469	1934772
286	2	1782633	585.2655	0.0336	1169.2313	1168.5175	1168.5175	0.0439	734.04	1782633	397485
286	1	290195	1118.4736	0.0385	1118.1523	1117.4669	1117.4669	0.0622	119.50	269428	56603
286	1	55511	1107.4693	0.0417	1107.1370	1106.4626	1106.4626	0.0152	22.86	55511	6464
287	1	27582424	1087.6398	0.0420	1087.2916	1086.6330	1086.6330	0.0536	12171.81	27582424	5250320
287	1	21210712	1758.8463	0.0466	1758.9964	1757.8395	1757.8395	0.0461	9360.04	21210712	11861184
287	2	2386652	585.2636	0.0431	1169.2276	1168.5138	1168.5138	0.0506	1053.20	2386652	378521
287	1	1092333	1117.4606	0.0341	1117.1392	1116.4539	1116.4539	0.0389	482.03	520586	123127
287	1	256082	1538.5912	0.0310	1537.6031	1536.5815	1536.5815	0.0545	113.01	255022	131832
288	1	40416204	1087.6459	0.0498	1087.2977	1086.6391	1086.6391	0.0354	18317.18	40416204	7906406
288	1	6252041	1160.6092	0.0382	1160.3129	1159.6024	1159.6024	0.0532	2833.51	6252041	1393473
288	1	470643	1538.5957	0.0414	1537.6076	1536.5861	1536.5861	0.0366	163.04	470643	196721
289	1	33875456	1186.7133	0.0334	1186.4322	1185.7066	1185.7066	0.0406	13924.77	33875456	6190956
289	1	7399505	1160.6004	0.0378	1160.3042	1159.5937	1159.5937	0.0310	3041.62	7399505	1567980
289	1	1315775	1117.4707	0.0425	1117.1493	1116.4640	1116.4640	0.0452	540.86	1315775	281605
289	2	51950	665.8157	0.0251	1330.4282	1329.6179	1329.6179	0.0455	21.35	51950	14604
290	2	7537978	575.7850	0.0206	1150.2561	1149.5566	1149.5566	0.0436	3221.31	7537978	1533053
290	1	7249409	1903.7042	0.0352	1903.9485	1902.6975	1903.7004	0.0433	3097.99	7249409	4317009
291	1	30524048	1186.7127	0.0317	1186.4315	1185.7060	1185.7060	0.0418	14207.94	30524048	7095161
291	1	5378076	1160.6188	0.0399	1160.3226	1159.6121	1159.6121	0.0322	2503.32	5378076	941377
291	2	4162165	585.2645	0.0353	1169.2293	1168.5156	1168.5156	0.0396	1937.35	4162165	1026330
291	1	1207556	1117.4697	0.0413	1117.1482	1116.4630	1116.4630	0.0414	562.08	1207556	340577
291	1	1024145	1062.4733	0.0271	1062.1120	1061.4665	1061.4665	0.0532	476.71	1024145	157443
292	1	44714064	1087.6376	0.0195	1087.2895	1086.6309	1086.6309	0.0500	18479.64	44714064	9357312
292	1	35291932	1684.6303	0.0291	1683.7365	1682.6207	1682.6207	0.0500	14585.61	34637480	20086506
292	1	5081429	1160.6125	0.0381	1160.3163	1159.6058	1159.6058	0.0353	2100.08	5081429	1081453
292	1	1234468	1117.4694	0.0340	1117.1479	1116.4626	1116.4626	0.0351	510.19	1234468	265136
292	2	135522	618.7356	0.0370	1234.2053	1233.4521	1233.4521	0.0469	13.88	135522	33586
293	1	11216508	1904.7110	0.0441	1903.9525	1902.7014	1903.7043	0.0372	4833.41	9631377	6839934
293	1	2060032	1062.4717	0.0423	1062.1104	1061.4649	1061.4649	0.0425	887.71	2060032	234211
293	2	5180070	576.7885	0.0444	1150.2577	1149.5579	1149.5579	0.0428	482.84	5180070	1120479
293	1	1072828	1117.4655	0.0138	1117.1440	1116.4587	1116.4587	0.0504	462.30	1072828	188668
293	1	623984	1537.5961	0.0456	1537.6107	1536.5894	1536.5894	0.0386	268.89	623984	198018
294	1	11762614	1903.7083	0.0361	1903.9526	1902.7016	1903.7045	0.0493	5115.89	11762614	6925201
295	1	15739028	1147.5886	0.0261	1147.2809	1146.5819	1146.5819	0.0406	6785.47	15739028	3370898
295	2	7605922	665.8152	0.0323	1330.4273	1329.6170	1329.6170	0.0503	3279.10	7605922	1702650
295	2	5483656	575.7950	0.0260	1150.2761	1149.5766	1149.5766	0.0408	2364.14	5483656	854555
295	2	1161169	1316.1225	0.0488	2630.9209	2629.2286	2630.2315	0.0407	500.61	950172	912394
295	1	885402	1537.5845	0.0481	1537.5991	1536.5778	1536.5778	0.0402	381.72	504312	362377
296	1	24434164	1088.6377	0.0377	1088.2896	1087.6309	1087.6309	0.0409	10898.70	24434164	2312629
296	1	17066320	1147.5841	0.0344	1147.2764	1146.5774	1146.5774	0.0411	7612.32	17066320	2644608
296	1	13689802	1399.5937	0.0218	1399.5266	1398.5870	1398.5870	0.0472	6106.25	13689802	4822839
296	1	11324974	1758.8538	0.0354	1759.0039	1757.8471	1757.8471	0.0401	5051.43	11324974	5971096
296	1	3411399	1160.6104	0.0402	1160.3141	1159.6036	1159.6036	0.0478	1521.63	3411399	751552
296	1	1103163	1537.5919	0.0420	1537.6065	1536.5852	1536.5852	0.0520	492.06	1103163	442478
296	2	984113	1316.1226	0.0420	2630.9211	2629.2288	2630.2317	0.0440	438.96	677427	771597
297	1	71938104	1904.8529	0.0483	1904.0944	1902.8433	1903.8462	0.0381	28663.56	36990396	43617040
297	1	49334736	1087.6411	0.0238	1087.2930	1086.6344	1086.6344	0.0367	19657.30	49334736	10314736
297	2	9279866	585.2658	0.0495	1169.2318	1168.5181	1168.5181	0.0531	3697.54	9279866	2078032
297	1	13167392	1400.6021	0.0455	1399.5323	1398.5925	1398.5925	0.0394	3431.20	13167392	4231785
297	1	573475	1117.4679	0.0369	1117.1464	1116.4612	1116.4612	0.0529	228.50	573475	121008
298	1	47984844	1087.6370	0.0334	1087.2888	1086.6303	1086.6303	0.0507	18122.42	47984844	9339842
298	2	27654480	665.8154	0.0282	1330.4275	1329.6173	1329.6173	0.0433	10444.26	27654480	6078541
298	1	11504227	1399.5987	0.0176	1399.5316	1398.5920	1398.5920	0.0470	4344.80	11504227	4477333
299	1	39785192	1087.6379	0.0419	1087.2897	1086.6311	1086.6311	0.0402	13662.03	39785192	6850221
299	1	19525156	1147.5945	0.0468	1147.2868	1146.5878	1146.5878	0.0416	6704.84	19525156	4117204
299	2	23326598	666.3200	0.0313	1330.4340	1329.6236	1329.6236	0.0508	6404.93	23326598	7925866
299	2	17971004	585.2671	0.0148	1169.2344	1168.5207	1168.5207	0.0491	6171.15	17971004	4434816
299	1	12263286	1400.5959	0.0493	1399.5260	1398.5863	1398.5863	0.0353	2976.09	12263286	4362088
299	1	7386835	1062.4744	0.0364	1062.1132	1061.4677	1061.4677	0.0599	2536.60	7386835	1391242
299	2	6638475	617.7398	0.0492	1234.2190	1233.4661	1233.4661	0.0514	2279.62	6638475	1677644
299	1	579405	1117.4640	0.0238	1117.1425	1116.4573	1116.4573	0.0523	198.96	579405	102169
300	2	32103340	665.8165	0.0330	1330.4298	1329.6196	1329.6196	0.0461	11084.54	32103340	8967179
300	1	20432652	1903.7078	0.0209	1903.9521	1902.7011	1903.7040	0.0439	7054.92	20432652	12088746
300	1	31078492	1088.6379	0.0351	1087.2870	1086.6283	1086.6283	0.0537	6718.59	31078492	6982575
300	2	10433326	617.7429	0.0488	1234.2253	1233.4723	1233.4723	0.0232	3602.38	10433326	1424977
300	2	8681746	575.7943	0.0223	1150.2747	1149.5752	1149.5752	0.0349	2997.60	8681746	1758229
300	1	8345075	1062.4718	0.0361	1062.1106	1061.4651	1061.4651	0.0367	2881.36	8345075	1560237
300	1	2843272	1554.6298	0.0349	1554.6584	1553.6231	1553.6231	0.0542	981.72	2843272	1199263
300	2	1310301	1317.1230	0.0377	2630.9176	2629.2250	2630.2279	0.0504	208.93	1074981	1123132
301	2	39090516	665.8224	0.0494	1330.4415	1329.6313	1329.6313	0.0345	14075.76	19894368	10738832
301	1	17550282	1290.5890	0.0297	1290.3659	1289.5823	1289.5823	0.0438	6319.53	17550282	4623451
301	2	20911268	618.2393	0.0473	1234.2154	1233.4622	1233.4622	0.0341	4594.66	20911268	5072448
301	1	10561412	1062.4720	0.0400	1062.1108	1061.4653	1061.4653	0.0411	3802.97	10561412	1973491
301	3	123222	546.9015	0.0442	1638.7729	1637.6842	1637.6842	0.0405	44.37	123222	61583
302	3	494845	547.9027	0.0489	1638.7707	1637.6815	1637.6815	0.0456	32.68	494845	248010
303	2	33402496	585.2687	0.0446	1169.2377	1168.5240	1168.5240	0.0365	10891.12	33402496	6786791
303	1	26931578	1904.7079	0.0462	1903.9494	1902.6983	1903.7012	0.0493	8781.23	28035746	16393583
303	1	10053359	1063.4761	0.0424	1063.1150	1062.4693	1062.4693	0.0356	3277.97	10053359	906722
303	2	9169704	575.7932	0.0265	1150.2724	1149.5729	1149.5729	0.0413	2989.85	9169704	1865629
303	1	2811187	1160.6078	0.0288	1160.3116	1159.6011	1159.6011	0.0528	916.61	2811187	500780
304	1	2524607	1537.5919	0.0363	1537.6065	1536.5851	1536.5851	0.0500	719.61	2524607	1037764
305	2	59195740	585.2656	0.0420	1169.2316	1168.5178	1168.5178	0.0491	17619.53	59195740	11779869
305	1	31281478	1399.6015	0.0489	1399.5344	1398.5948	1398.5948	0.0407	9310.89	31281478	10942378
305	1	24212988	1062.4745	0.0316	1062.1132	1061.4677	1061.4677	0.0456	7206.96	24212988	4583807
305	1	23412284	1087.6409	0.0475	1087.2927	1086.6342	1086.6342	0.0237	6968.64	23412284	4184317
305	1	19327368	1290.5835	0.0321	1290.3603	1289.5767	1289.5767	0.0381	5752.77	19327368	4836910
306	1	37961404	1903.7054	0.0463	1903.9497	1902.6987	1903.7016	0.0529	10422.85	37961404	22548368
306	1	28995338	1062.4720	0.0453	1062.1108	1061.4653	1061.4653	0.0403	7961.09	28995338	4348942
306	1	16768292	1290.5855	0.0341	1290.3624	1289.5788	1289.5788	0.0358	4603.98	16768292	4599124
306	1	2310480	1160.6086	0.0271	1160.3123	1159.6019	1159.6019	0.0475	634.38	2310480	412665
307	1	34791380	1399.5953	0.0449	1399.5282	1398.5886	1398.5886	0.0443	9173.70	34791380	12469448
307	1	34731924	1062.4729	0.0110	1062.1117	1061.4662	1061.4662	0.0447	9158.02	34731924	6493897
307	1	15908607	1186.7111	0.0137	1186.4299	1185.7043	1185.7043	0.0513	4194.74	15908607	3598028
307	1	13236412	1087.6337	0.0334	1087.2855	1086.6270	1086.6270	0.0415	3490.14	13236412	2374634
307	1	14396371	1291.5866	0.0398	1290.3607	1289.5770	1289.5770	0.0576	2925.86	14396371	4537981
307	2	4589931	1416.6560	0.0440	2831.1103	2829.2932	2830.2961	0.0511	1210.26	3883622	4589931
307	1	343636	1117.4620	0.0403	1117.1405	1116.4552	1116.4552	0.0437	90.61	164561	71078
308	2	46494688	665.8168	0.0418	1330.4305	1329.6202	1329.6202	0.0501	12368.65	46494688	12968399
308	1	36855444	1399.6016	0.0461	1399.5346	1398.5949	1398.5949	0.0522	9804.39	36855444	13200530
308	1	23017904	1903.7068	0.0245	1903.9511	1902.7001	1903.7030	0.0532	6123.29	23017904	13441407
308	1	16470913	1290.5881	0.0334	1290.3650	1289.5814	1289.5814	0.0530	4381.64	16470913	4354512
308	1	14338961	1186.7109	0.0384	1186.4298	1185.7042	1185.7042	0.0430	3814.49	14338961	3223003
308	1	10371030	1683.6289	0.0410	1683.7378	1682.6222	1682.6222	0.0333	2758.93	10371030	5056973
308	1	8383014	1087.6405	0.0450	1087.2923	1086.6338	1086.6338	0.0492	2230.07	8383014	1440998
308	2	6051748	1416.1557	0.0364	2831.1120	2829.2951	2830.2980	0.0472	1609.90	4266978	5032247
308	1	3193754	1903.8468	0.0201	1904.0911	1902.8401	1903.8430	0.0457	849.61	3193754	1901373
309	1	68480016	1062.4825	0.0390	1062.1212	1061.4757	1061.4757	0.0322	17597.20	68480016	7013219
309	2	44558928	665.8189	0.0457	1330.4346	1329.6243	1329.6243	0.0250	11450.24	44558928	12459384
309	1	5430550	1625.7351	0.0360	1625.8058	1624.7283	1624.7283	0.0384	1395.48	5430550	2440584
309	1	4017384	1554.6315	0.0298	1554.6601	1553.6248	1553.6248	0.0434	1032.34	4017384	1401767
309	2	67258	1258.6684	0.0396	2515.9434	2514.3205	2515.3234	0.0397	17.28	55132	53484
310	1	72472240	1062.4771	0.0154	1062.1158	1061.4703	1061.4703	0.0384	16300.07	72472240	13415338
310	2	49175020	585.2671	0.0467	1169.2344	1168.5207	1168.5207	0.0566	11060.18	49175020	10990682
310	1	27682556	1147.5947	0.0371	1147.2871	1146.5880	1146.5880	0.0573	6226.21	27682556	5838065
310	1	11515022	1186.7114	0.0374	1186.4303	1185.7047	1185.7047	0.0450	2589.90	11515022	4152090
310	1	1938836	1160.6084	0.0467	1160.3122	1159.6017	1159.6017	0.0527	436.07	1938836	425800
311	1	14276375	1290.5932	0.0494	1290.3701	1289.5865	1289.5865	0.0392	2888.05	14276375	3344235
311	1	6577443	1537.5957	0.0445	1537.6103	1536.5890	1536.5890	0.0223	1330.59	6577443	2627988
311	2	6431491	1416.6527	0.0464	2831.1037	2829.2866	2830.2895	0.0448	1090.96	2356120	5392918
311	1	416383	1390.6745	0.0463	1390.6040	1389.6678	1389.6678	0.0554	84.23	416383	114537
312	1	23564528	1147.5962	0.0496	1147.2885	1146.5895	1146.5895	0.0431	4291.24	23564528	2747313
312	1	18366296	665.7857	0.0274	665.1887	664.7789	664.7789	0.0160	3344.61	18366296	390392
312	1	12462278	1290.5929	0.0437	1290.3698	1289.5862	1289.5862	0.0229	2269.45	12462278	3139514
312	2	9727983	575.8004	0.0484	1150.2868	1149.5873	1149.5873	0.0249	1771.52	9727983	2087173
312	1	4599107	1268.5487	0.0241	1268.3115	1267.5420	1267.5420	0.0449	837.52	4599107	1125144
312	1	979464	1087.6351	0.0050	1087.2869	1086.6283	1086.6283	0.0500	178.37	979464	187611
313	1	9349182	1187.7094	0.0447	1186.4270	1185.6997	1185.6997	0.0356	1270.05	9349182	1347533
313	1	5671418	1268.5548	0.0493	1268.3175	1267.5481	1267.5481	0.0435	1102.51	5671418	1450506
313	1	11171242	1685.6352	0.0430	1683.7396	1682.6236	1682.6236	0.0393	1058.69	11171242	5445961
313	1	1074145	1160.6097	0.0281	1160.3135	1159.6030	1159.6030	0.0470	208.81	1074145	231210
313	2	4916379	1418.1555	0.0373	2831.1032	2829.2857	2830.2886	0.0517	120.75	3257170	4916379
313	1	58936	1117.4729	0.0347	1117.1515	1116.4662	1116.4662	0.0321	11.46	58936	17945
314	2	129231792	585.2654	0.0456	1169.2310	1168.5173	1168.5173	0.0275	23096.91	129231792	19226256
314	1	6120929	1268.5518	0.0266	1268.3145	1267.5451	1267.5451	0.0458	1093.96	6120929	1589361
314	1	640354	1161.6089	0.0483	1160.3097	1159.5992	1159.5992	0.0544	84.86	640354	180784
315	2	139096432	585.2616	0.0372	1169.2235	1168.5097	1168.5097	0.0373	25595.65	139096432	30949258
315	1	12062145	1290.5853	0.0414	1290.3621	1289.5786	1289.5786	0.0345	2219.60	12062145	3010755
315	1	8353767	1554.6319	0.0235	1554.6604	1553.6252	1553.6252	0.0486	1537.21	8353767	3523708
315	1	7539065	1683.6300	0.0442	1683.7389	1682.6232	1682.6232	0.0420	1387.29	7539065	3674339
315	1	1106536	1160.6091	0.0479	1160.3129	1159.6024	1159.6024	0.0444	203.62	1106536	129833
316	2	94028784	617.7372	0.0105	1234.2140	1233.4610	1233.4610	0.0456	16861.31	94028784	23179930
316	2	16390773	575.7910	0.0299	1150.2680	1149.5685	1149.5685	0.0442	2939.21	16390773	3536478
316	1	35524960	1149.6004	0.0477	1147.2873	1146.5880	1146.5880	0.0409	1372.70	35524960	7654995
316	1	6278625	1759.8437	0.0453	1758.9926	1757.8341	1757.8341	0.0343	1125.89	6133913	3426755
316	1	6630986	1684.6316	0.0428	1683.7377	1682.6219	1682.6219	0.0416	1018.94	6630986	2565841
317	1	193119392	1062.4747	0.0347	1062.1135	1061.4680	1061.4680	0.0413	36831.87	193119392	29793716
317	2	143864464	585.2587	0.0447	1169.2176	1168.5039	1168.5039	0.0405	27437.93	143864464	32008128
317	2	22355990	665.8163	0.0432	1330.4295	1329.6192	1329.6192	0.0382	4263.75	22355990	6171163
317	1	9215113	1268.5539	0.0358	1268.3167	1267.5472	1267.5472	0.0387	1757.51	9215113	2352136
318	1	55036484	1904.7070	0.0445	1903.9485	1902.6974	1903.7003	0.0506	9632.30	31552568	33685352
318	1	10228312	1268.5529	0.0462	1268.3156	1267.5462	1267.5462	0.0484	1790.12	10228312	2204347
318	2	6059507	1415.6482	0.0491	2831.0997	2829.2830	2830.2859	0.0437	736.07	4205688	2760165
318	1	1440344	1390.6721	0.0284	1390.6016	1389.6654	1389.6654	0.0414	252.08	1440344	497217
319	1	172522592	1062.4791	0.0310	1062.1178	1061.4723	1061.4723	0.0352	29353.05	172522592	31810284
319	2	80746816	617.7358	0.0448	1234.2111	1233.4582	1233.4582	0.0404	13738.29	80746816	20391782
319	1	27875452	1147.5893	0.0442	1147.2816	1146.5825	1146.5825	0.0425	4742.74	27875452	5417713
319	1	8655524	1626.7404	0.0386	1625.8083	1624.7307	1624.7307	0.0480	1472.65	8505928	4832412
319	1	1186503	1160.6034	0.0490	1160.3072	1159.5967	1159.5967	0.0564	201.87	1186503	141882
320	1	100376048	1399.5967	0.0228	1399.5296	1398.5900	1398.5900	0.0396	17013.66	100376048	35969576
320	2	84859888	585.2645	0.0396	1169.2292	1168.5155	1168.5155	0.0469	14383.69	84859888	13543314
320	1	24259920	1537.5838	0.0411	1537.5984	1536.5770	1536.5770	0.0388	4112.04	13855483	10337315
320	1	16516342	1147.5906	0.0151	1147.2829	1146.5839	1146.5839	0.0378	2799.51	16516342	3547842
320	1	10227954	1186.7109	0.0370	1186.4297	1185.7042	1185.7042	0.0511	1733.63	10227954	1894064
321	3	24147712	546.8966	0.0342	1638.7583	1637.6696	1637.6696	0.0397	4269.35	24147712	7943274
321	1	10142492	1186.7090	0.0413	1186.4279	1185.7023	1185.7023	0.0445	1793.21	10142492	1893176
321	1	9623918	1147.5910	0.0488	1147.2833	1146.5843	1146.5843	0.0533	1701.52	9623918	2246338
322	2	110968424	1258.6647	0.0177	2515.9360	2514.3131	2515.3160	0.0460	19573.32	83212984	80032760
322	2	95703392	585.2726	0.0383	1169.2454	1168.5317	1168.5317	0.0369	16880.78	95703392	19389720
322	2	23409724	575.7932	0.0213	1150.2724	1149.5729	1149.5729	0.0448	4129.16	23409724	5029415
322	2	9297925	1416.6578	0.0397	2831.1139	2829.2969	2830.2998	0.0438	1341.97	6467201	7608105
323	1	94017152	1062.4747	0.0391	1062.1135	1061.4680	1061.4680	0.0509	17685.88	94017152	17661428
323	1	65097408	1399.6026	0.0378	1399.5355	1398.5959	1398.5959	0.0451	12245.69	65097408	26986212
323	3	11743510	546.8965	0.0432	1638.7580	1637.6693	1637.6693	0.0325	2209.11	11743510	5452959
323	1	6234860	1187.7099	0.0419	1186.4276	1185.7003	1185.7003	0.0486	817.69	6234860	1678465
324	2	19396972	665.8140	0.0438	1330.4249	1329.6146	1329.6146	0.0389	3665.62	19396972	5345224
324	2	19014742	575.7935	0.0471	1150.2731	1149.5736	1149.5736	0.0524	3593.38	19014742	2558952
324	1	14754943	1268.5497	0.0226	1268.3124	1267.5430	1267.5430	0.0477	2788.37	14754943	4011030
324	1	7511338	1290.5858	0.0232	1290.3627	1289.5791	1289.5791	0.0450	1419.48	7511338	2061964
324	1	4920103	1683.6273	0.0499	1683.7362	1682.6206	1682.6206	0.0376	929.79	2485060	2358489
324	1	4205154	1390.6742	0.0421	1390.6038	1389.6675	1389.6675	0.0513	794.68	4205154	1479087
324	1	1096436	1160.6040	0.0457	1160.3078	1159.5973	1159.5973	0.0302	207.20	519268	236118
324	1	818757	1147.5950	0.0220	1147.2873	1146.5883	1146.5883	0.0460	154.73	818757	190895
324	1	147627	1640.6830	0.0412	1640.7653	1639.6763	1639.6763	0.0407	27.90	147627	55328
325	1	71878016	1062.4794	0.0357	1062.1182	1061.4727	1061.4727	0.0384	13724.11	71878016	13399168
325	2	47930840	585.2689	0.0343	1169.2380	1168.5243	1168.5243	0.0275	9151.73	47930840	10699514
325	1	17920800	1903.7087	0.0361	1903.9530	1902.7020	1903.7049	0.0450	3421.73	17920800	8513000
325	1	12291604	1625.7332	0.0473	1625.8040	1624.7265	1624.7265	0.0449	2346.91	12291604	5516582
326	1	62968248	1062.4766	0.0447	1062.1153	1061.4699	1061.4699	0.0349	12746.27	62968248	9639893
326	2	22783752	575.7945	0.0498	1150.2751	1149.5756	1149.5756	0.0380	4611.97	22783752	5191662
326	2	21735626	617.7368	0.0339	1234.2131	1233.4601	1233.4601	0.0342	4399.81	21735626	5392038
326	1	792687	1160.6120	0.0410	1160.3158	1159.6053	1159.6053	0.0372	160.46	792687	177409
327	1	50034228	1537.5910	0.0410	1537.6056	1536.5843	1536.5843	0.0467	11235.27	50034228	10769955
327	2	28124124	585.2638	0.0205	1169.2278	1168.5141	1168.5141	0.0460	6315.32	28124124	6255606
327	1	11977531	1904.7164	0.0493	1903.9579	1902.7067	1903.7096	0.0436	2689.57	12295800	7262566
327	1	9803995	1186.7051	0.0225	1186.4239	1185.6984	1185.6984	0.0475	2201.50	9803995	1878917
328	1	28691264	1062.4670	0.0496	1062.1057	1061.4603	1061.4603	0.0351	6677.11	28691264	2770707
328	2	18334064	585.2661	0.0341	1169.2325	1168.5188	1168.5188	0.0494	4266.75	18334064	4098739
328	2	11428874	1416.1564	0.0303	2831.1134	2829.2965	2830.2994	0.0460	2659.76	7952243	9343186
329	2	35282280	1258.6668	0.0486	2515.9400	2514.3171	2515.3200	0.0307	9220.33	27637850	25493276
329	2	12011517	1416.6596	0.0496	2831.1174	2829.3003	2830.3032	0.0440	3138.97	7494770	12011517
329	1	9283065	1290.5853	0.0425	1290.3621	1289.5785	1289.5785	0.0371	2425.95	9283065	2457395
329	1	5620626	1186.7104	0.0432	1186.4293	1185.7037	1185.7037	0.0519	1468.84	5620626	1276097
329	1	3230455	1758.8503	0.0446	1759.0004	1757.8436	1757.8436	0.0538	844.22	3230455	1080001
330	3	5250497	640.5679	0.0410	1918.9360	1917.6805	1918.6834	0.0415	1336.16	4331518	3129067
331	1	21881984	1399.6011	0.0408	1399.5340	1398.5943	1398.5943	0.0469	5554.17	21881984	7836108
331	1	7448019	1062.4834	0.0441	1062.1221	1061.4767	1061.4767	0.0302	1890.49	7448019	762540
331	1	6883709	1290.5873	0.0280	1290.3641	1289.5805	1289.5805	0.0385	1747.25	6883709	1619759
331	3	6455742	640.2339	0.0446	1918.9367	1917.6814	1918.6843	0.0378	1638.62	6455742	3602556
331	1	14130093	1392.6760	0.0445	1390.6034	1389.6648	1389.6648	0.0492	1321.39	14130093	5205927
331	1	4275403	1683.6238	0.0391	1683.7327	1682.6171	1682.6171	0.0354	1085.20	2172468	2050252
331	1	1162945	1904.7169	0.0459	1903.9584	1902.7073	1903.7102	0.0329	295.18	927281	541281
331	1	50684	1207.6244	0.0374	1207.3572	1206.6176	1206.6176	0.0487	12.87	50684	12023
332	2	18457260	575.7894	0.0453	1150.2648	1149.5653	1149.5653	0.0463	4835.24	18457260	3945821
332	3	6814425	546.8956	0.0468	1638.7553	1637.6666	1637.6666	0.0520	1785.17	6814425	3187430
332	1	6683548	1290.5879	0.0223	1290.3647	1289.5811	1289.5811	0.0457	1750.89	6683548	1733299
332	1	5088505	1062.4724	0.0312	1062.1112	1061.4657	1061.4657	0.0429	1333.03	5088505	945244
332	1	424941	1160.6045	0.0322	1160.3083	1159.5978	1159.5978	0.0382	111.32	424941	78441
332	1	83147	1207.6208	0.0292	1207.3537	1206.6141	1206.6141	0.0385	21.78	83147	17881
333	1	27807492	1554.6327	0.0490	1554.6612	1553.6260	1553.6260	0.0417	7567.50	27807492	9330108
333	1	22342072	1640.6834	0.0419	1640.7657	1639.6767	1639.6767	0.0496	6080.15	22342072	10400536
333	2	13362822	1416.1532	0.0333	2831.1070	2829.2901	2830.2930	0.0488	3636.54	7490607	11169910
333	2	10916992	665.8191	0.0253	1330.4351	1329.6248	1329.6248	0.0422	2970.94	10916992	3023752
333	1	389355	1161.6092	0.0415	1160.3100	1159.5996	1159.5996	0.0510	69.67	389355	97051
334	1	87134864	1537.5951	0.0471	1537.6097	1536.5883	1536.5883	0.0453	24034.91	87134864	36317464
334	1	26179260	1640.6822	0.0124	1640.7645	1639.6755	1639.6755	0.0528	7221.18	26179260	12515364
334	3	15438536	640.2331	0.0412	1918.9345	1917.6793	1918.6821	0.0416	4258.50	15438536	9540674
334	2	14228644	1416.1551	0.0431	2831.1108	2829.2939	2830.2968	0.0396	3924.77	10059837	11866075
334	2	10036221	665.8127	0.0400	1330.4222	1329.6119	1329.6119	0.0484	2768.35	10036221	2840020
334	1	366969	1207.6266	0.0307	1207.3594	1206.6198	1206.6198	0.0440	101.22	152927	78954
334	1	42936	1478.5589	0.0398	1477.5416	1476.5493	1476.5493	0.0462	10.16	42936	15430
335	2	10260399	665.8181	0.0233	1330.4329	1329.6227	1329.6227	0.0427	2724.80	10260399	2351979
335	2	2615527	1258.6639	0.0334	2515.9342	2514.3114	2515.3143	0.0500	694.59	2156178	1978988
335	3	10519893	547.8975	0.0487	1638.7549	1637.6658	1637.6658	0.0500	613.83	10519893	4817692
335	1	2218725	1683.6300	0.0289	1683.7389	1682.6233	1682.6233	0.0435	589.21	2218725	871906
335	2	807747	585.2677	0.0291	1169.2356	1168.5219	1168.5219	0.0396	214.51	807747	180260
335	1	490272	1160.6092	0.0329	1160.3129	1159.6025	1159.6025	0.0471	130.20	490272	103712
335	1	52724	1904.7102	0.0491	1903.9517	1902.7006	1903.7035	0.0380	14.00	30816	32485
336	2	25992180	575.7919	0.0359	1150.2699	1149.5703	1149.5703	0.0399	6314.57	25992180	5064645
336	3	17660368	640.2297	0.0379	1918.9243	1917.6691	1918.6719	0.0432	4290.43	17660368	10944812
336	2	16858148	1416.1559	0.0488	2831.1124	2829.2955	2830.2984	0.0457	4095.54	11731466	10992522
336	2	3380205	617.7384	0.0183	1234.2162	1233.4633	1233.4633	0.0492	821.19	3380205	824967
336	2	1697822	1258.6655	0.0301	2515.9375	2514.3147	2515.3176	0.0495	412.47	1336468	1293331
336	1	5774118	1188.7137	0.0474	1186.4288	1185.7013	1185.7013	0.0462	319.83	5774118	1316478
336	1	196225	1479.5613	0.0459	1477.5424	1476.5499	1476.5499	0.0547	21.20	196225	87283
337	1	82038704	1537.5927	0.0402	1537.6073	1536.5859	1536.5859	0.0437	19558.70	82038704	33610920
337	2	3366810	617.7410	0.0410	1234.2214	1233.4685	1233.4685	0.0528	802.68	3366810	832353
337	1	1674260	1399.6012	0.0206	1399.5341	1398.5944	1398.5944	0.0436	399.16	1674260	590805
337	2	232065	585.2661	0.0264	1169.2324	1168.5187	1168.5187	0.0552	55.33	232065	80942
338	2	8553074	665.8146	0.0435	1330.4261	1329.6158	1329.6158	0.0405	2098.96	8553074	2453090
338	1	7366532	1186.7152	0.0285	1186.4340	1185.7084	1185.7084	0.0324	1807.77	7366532	1664725
338	2	1709085	943.9038	0.0463	1887.0333	1885.7942	1886.7971	0.0443	419.42	1709085	1003316
339	1	71232048	1537.5974	0.0418	1537.6120	1536.5907	1536.5907	0.0375	16686.60	35479944	29913816
339	1	44996408	1554.6254	0.0437	1554.6540	1553.6187	1553.6187	0.0404	10540.72	44996408	18958436
339	1	7302444	1186.7114	0.0203	1186.4302	1185.7046	1185.7046	0.0437	1710.65	7302444	1702379
339	1	3682666	1290.5888	0.0436	1290.3656	1289.5821	1289.5821	0.0525	862.69	3682666	983287
339	2	2266834	617.7355	0.0402	1234.2105	1233.4575	1233.4575	0.0247	531.02	2266834	563048
339	1	98179	1213.5014	0.0449	1213.2351	1212.4946	1212.4946	0.0492	23.00	98179	19609
340	3	7596190	546.8980	0.0292	1638.7624	1637.6737	1637.6737	0.0435	1726.89	3177821	3510258
340	1	6354073	1186.7122	0.0343	1186.4311	1185.7055	1185.7055	0.0252	1444.51	6354073	1431449
340	2	2650820	791.8002	0.0445	1581.6329	1580.5841	1580.5841	0.0482	602.63	2579717	1439701
340	1	292069	1213.5076	0.0390	1213.2414	1212.5009	1212.5009	0.0408	66.40	292069	58385
340	2	273995	650.2740	0.0265	1299.3289	1298.5346	1298.5346	0.0352	62.29	113318	68695
341	1	60404544	1554.6311	0.0377	1554.6597	1553.6244	1553.6244	0.0507	12995.81	60404544	25848716
341	3	29627126	640.5628	0.0487	1918.9208	1917.6653	1918.6682	0.0485	6374.16	15145392	11645011
341	1	21440904	1207.6215	0.0461	1207.3543	1206.6147	1206.6147	0.0419	4612.93	21440904	4610801
341	1	17225810	1268.5479	0.0467	1268.3106	1267.5412	1267.5412	0.0252	3706.07	17225810	6302943
341	2	7401494	665.8210	0.0451	1330.4388	1329.6285	1329.6285	0.0375	1592.40	7401494	2081418
341	1	12015439	1627.7417	0.0402	1625.8078	1624.7301	1624.7301	0.0531	1441.55	11765860	6700310
341	1	4622085	1186.7138	0.0476	1186.4327	1185.7071	1185.7071	0.0516	994.42	4622085	1086840
342	1	55816276	1537.5905	0.0495	1537.6051	1536.5838	1536.5838	0.0427	11032.31	55816276	23447700
342	3	26047220	640.5645	0.0414	1918.9258	1917.6703	1918.6732	0.0302	5148.34	26708604	16239320
342	1	17035636	575.7793	0.0478	575.1281	574.7725	574.7725	0.0188	3367.16	17035636	143123
342	2	3930354	791.8067	0.0369	1581.6458	1580.5970	1580.5970	0.0417	622.59	3930354	1642318
342	2	857538	650.2773	0.0152	1299.3354	1298.5412	1298.5412	0.0430	169.50	857538	253988
343	3	20544796	640.2320	0.0481	1918.9312	1917.6759	1918.6788	0.0470	3909.88	20487450	12757501
343	1	2591865	1213.4995	0.0428	1213.2333	1212.4928	1212.4928	0.0476	494.64	2591865	622095
343	1	16896544	1480.5607	0.0476	1477.5405	1476.5479	1476.5479	0.0481	489.98	16896544	6599146
343	2	7995654	576.7915	0.0459	1150.2637	1149.5639	1149.5639	0.0546	345.72	7995654	1811529
343	2	1347137	650.2732	0.0254	1299.3273	1298.5330	1298.5330	0.0502	257.09	1347137	367058
343	2	1303207	617.7463	0.0419	1234.2321	1233.4792	1233.4792	0.0278	248.71	1303207	322566
344	1	111857600	1390.6668	0.0477	1390.5963	1389.6600	1389.6600	0.0416	20254.39	111857600	41195224
344	1	29424758	1268.5494	0.0261	1268.3121	1267.5427	1267.5427	0.0406	5328.03	29424758	7670075
344	1	16581408	1640.6813	0.0422	1640.7636	1639.6746	1639.6746	0.0355	3002.44	16581408	7757014
344	2	6890418	665.8160	0.0476	1330.4289	1329.6186	1329.6186	0.0340	1247.67	6890418	1933554
344	1	5578219	1186.7147	0.0390	1186.4336	1185.7080	1185.7080	0.0378	1010.06	5578219	1256200
344	1	4769102	1290.5899	0.0437	1290.3668	1289.5832	1289.5832	0.0380	863.56	4769102	1303927
344	2	4649404	575.7939	0.0492	1150.2739	1149.5744	1149.5744	0.0464	841.88	4649404	726245
345	1	95804640	1391.6754	0.0329	1390.6021	1389.6658	1389.6658	0.0674	14141.23	95804640	40101172
345	1	19298868	1537.5923	0.0458	1537.6070	1536.5856	1536.5856	0.0377	3323.13	19298868	7875815
345	2	6088251	665.8200	0.0302	1330.4368	1329.6265	1329.6265	0.0486	1048.35	6088251	911087
346	1	95092872	1390.6773	0.0484	1390.6068	1389.6706	1389.6706	0.0330	15655.04	95092872	34758632
346	1	92865920	1207.6225	0.0329	1207.3554	1206.6158	1206.6158	0.0445	15288.42	92865920	24117320
346	1	19788818	1640.6838	0.0487	1640.7661	1639.6771	1639.6771	0.0371	3257.81	19788818	9304542
346	1	16656752	1537.5911	0.0360	1537.6058	1536.5844	1536.5844	0.0392	2742.18	16656752	6656900
346	1	12075841	1213.5006	0.0349	1213.2343	1212.4938	1212.4938	0.0475	1988.03	12075841	2832732
346	2	5902637	665.8231	0.0439	1330.4431	1329.6328	1329.6328	0.0242	971.75	3021333	1651769
346	2	890752	576.7873	0.0478	1150.2554	1149.5555	1149.5555	0.0517	29.80	890752	181028
347	1	109324752	1458.6398	0.0497	1458.6111	1457.6331	1457.6331	0.0353	17697.83	60333240	32623648
347	1	108709184	1207.6250	0.0205	1207.3579	1206.6183	1206.6183	0.0375	17598.18	108709184	25419244
347	1	25449078	1268.5534	0.0455	1268.3161	1267.5467	1267.5467	0.0489	4119.78	25449078	6661833
347	3	25365242	640.5661	0.0419	1918.9307	1917.6753	1918.6782	0.0494	4106.20	21515316	15748050
347	2	9113552	650.2713	0.0165	1299.3233	1298.5291	1298.5291	0.0553	1475.33	9113552	2478071
347	1	960670	1684.6341	0.0282	1683.7402	1682.6244	1682.6244	0.0427	155.52	937853	545164
347	2	779654	618.2380	0.0326	1234.2128	1233.4597	1233.4597	0.0530	95.71	779654	234337
347	2	261588	575.7938	0.0461	1150.2737	1149.5742	1149.5742	0.0495	42.35	261588	56316
348	1	83372736	1459.6471	0.0472	1458.6156	1457.6375	1457.6375	0.0505	12010.26	83372736	37893992
348	1	48620496	1554.6287	0.0413	1554.6573	1553.6220	1553.6220	0.0516	7821.45	48620496	20386880
348	1	44341648	1390.6726	0.0443	1390.6021	1389.6658	1389.6658	0.0366	7133.12	44341648	15652288
348	1	26412714	1213.5034	0.0431	1213.2372	1212.4967	1212.4967	0.0545	4248.94	26412714	6200240
348	1	25885676	1268.5507	0.0288	1268.3134	1267.5439	1267.5439	0.0354	4164.16	25885676	5932009
348	3	21264452	640.2356	0.0385	1918.9420	1917.6867	1918.6896	0.0326	3420.76	21264452	11878234
348	2	21252236	1416.1563	0.0497	2831.1132	2829.2963	2830.2992	0.0493	3418.79	12322300	17926808
349	1	46139264	1213.5050	0.0419	1213.2387	1212.4982	1212.4982	0.0398	7668.36	46139264	9190686
349	2	16489673	943.9065	0.0417	1887.0387	1885.7996	1886.8025	0.0496	2585.37	15555778	9130486
349	1	9682480	1521.4786	0.0370	1521.4908	1520.4719	1520.4719	0.0439	1609.23	9682480	3946687
349	1	4256898	1186.7117	0.0433	1186.4305	1185.7050	1185.7050	0.0534	707.50	4256898	790133
349	2	4241265	667.3197	0.0486	1330.5183	1329.6201	1329.6201	0.0501	74.94	4241265	1415243
350	2	14237804	650.7758	0.0365	1299.3297	1298.5353	1298.5353	0.0486	1545.25	14237804	3876271
350	3	6035222	546.9004	0.0178	1638.7698	1637.6811	1637.6811	0.0456	959.55	6035222	4174584
350	1	3247897	1537.5899	0.0471	1537.6045	1536.5832	1536.5832	0.0473	516.39	3247897	1296694
350	2	333484	618.2360	0.0337	1234.2088	1233.4556	1233.4556	0.0453	42.36	333484	105051
351	1	128125976	1477.5554	0.0380	1477.5409	1476.5487	1476.5487	0.0356	18060.04	60894900	47986360
351	1	62774312	1554.6244	0.0249	1554.6529	1553.6177	1553.6177	0.0361	8848.37	62774312	26266842
351	1	59321580	1213.5083	0.0347	1213.2421	1212.5016	1212.5016	0.0356	8361.69	59321580	13969744
351	2	33796956	1416.1562	0.0299	2831.1129	2829.2960	2830.2989	0.0546	4763.86	23526194	28413518
351	1	8461512	1390.6713	0.0347	1390.6008	1389.6646	1389.6646	0.0457	1192.70	8461512	1426760
352	1	69380328	1555.6273	0.0379	1554.6531	1553.6177	1553.6177	0.0427	10469.15	64967272	14217517
352	2	34691200	650.2742	0.0396	1299.3291	1298.5348	1298.5348	0.0499	5234.73	34691200	8712187
352	3	20370958	640.5692	0.0332	1918.9399	1917.6844	1918.6873	0.0386	3073.88	12165488	12116075
352	1	3374116	1390.6737	0.0454	1390.6032	1389.6670	1389.6670	0.0543	509.14	3374116	910338
352	1	3236641	1186.7124	0.0490	1186.4313	1185.7057	1185.7057	0.0489	488.39	3236641	750691
352	1	799931	1683.6319	0.0476	1683.7408	1682.6252	1682.6252	0.0455	120.71	799931	389852
352	1	1657409	1761.8600	0.0458	1759.0054	1757.8465	1757.8465	0.0263	53.16	1657409	811058
353	1	49360176	1459.6393	0.0468	1458.6078	1457.6297	1457.6297	0.0484	7680.60	49360176	24023000
353	2	35508500	650.2711	0.0388	1299.3230	1298.5287	1298.5287	0.0423	5973.82	35508500	8487726
353	1	31987236	1521.4746	0.0470	1521.4868	1520.4679	1520.4679	0.0573	5381.41	31987236	13279812
353	2	30418196	1416.1581	0.0493	2831.1168	2829.2999	2830.3028	0.0506	5117.44	20909020	25263720
353	1	27145518	1268.5488	0.0400	1268.3115	1267.5420	1267.5420	0.0245	4566.86	27145518	6882240
353	1	16773579	1641.6851	0.0345	1640.7646	1639.6755	1639.6755	0.0485	2821.92	16059839	9364517
353	2	5861865	791.3043	0.0124	1581.6437	1580.5951	1580.5951	0.0485	986.18	5861865	2544924
354	1	137250992	1207.6229	0.0261	1207.3558	1206.6162	1206.6162	0.0506	22305.79	137250992	31947348
354	1	32918394	1268.5506	0.0481	1268.3133	1267.5439	1267.5439	0.0498	5349.84	32918394	8944561
354	2	31652476	650.2744	0.0110	1299.3296	1298.5354	1298.5354	0.0412	5144.11	31652476	9437407
354	1	2987130	1290.5884	0.0385	1290.3652	1289.5816	1289.5816	0.0448	485.46	2987130	751741
354	1	1363308	1758.8472	0.0317	1758.9974	1757.8405	1757.8405	0.0570	221.56	1363308	762648
354	2	289043	617.7427	0.0429	1234.2249	1233.4720	1233.4720	0.0259	46.97	289043	59100
355	1	67324448	1458.6472	0.0464	1458.6184	1457.6405	1457.6405	0.0482	12207.56	67324448	37638952
355	1	32539894	1268.5499	0.0417	1268.3126	1267.5432	1267.5432	0.0424	5900.27	32539894	7414238
355	2	30887226	650.7784	0.0488	1299.3348	1298.5404	1298.5404	0.0520	4190.88	30887226	9560232
355	3	18367802	640.9003	0.0438	1918.9314	1917.6758	1918.6787	0.0492	1901.78	18417782	10488296
355	1	509824	1683.6314	0.0465	1683.7403	1682.6247	1682.6247	0.0525	92.44	509824	245740
356	3	16550433	640.5644	0.0441	1918.9256	1917.6702	1918.6731	0.0468	2937.59	14518309	6775932
356	1	538879	1683.6289	0.0369	1683.7378	1682.6222	1682.6222	0.0400	95.65	538879	212137
356	2	236268	1028.4711	0.0491	2055.2627	2053.9259	2054.9288	0.0509	41.94	225665	152346
356	2	145658	617.7445	0.0457	1234.2286	1233.4756	1233.4756	0.0444	25.85	145658	36093
357	3	4706026	547.2340	0.0380	1638.7677	1637.6788	1637.6788	0.0439	670.75	4706026	1889569
357	1	3142561	1290.5867	0.0226	1290.3636	1289.5800	1289.5800	0.0397	544.26	3142561	840637
357	3	17506140	641.5680	0.0470	1918.9310	1917.6753	1918.6782	0.0367	318.67	18659090	10392929
358	1	63498456	1268.5509	0.0464	1268.3136	1267.5442	1267.5442	0.0526	11700.49	63498456	13724364
358	2	32081236	650.2739	0.0273	1299.3287	1298.5344	1298.5344	0.0440	5911.42	32081236	8775715
359	1	66780196	1207.6231	0.0175	1207.3559	1206.6163	1206.6163	0.0386	14819.23	66780196	17316288
359	2	2785845	665.8181	0.0428	1330.4330	1329.6228	1329.6228	0.0506	618.21	2785845	641349
359	3	3559952	547.9074	0.0492	1638.7847	1637.6956	1637.6956	0.0425	173.37	3559952	1863976
359	2	119762	617.7403	0.0305	1234.2202	1233.4672	1233.4672	0.0440	26.58	119762	30079
360	1	98715616	1213.5008	0.0110	1213.2346	1212.4941	1212.4941	0.0479	24990.35	98715616	23134548
360	1	85692336	1521.4788	0.0392	1521.4910	1520.4721	1520.4721	0.0464	21693.45	85692336	35768712
360	1	19361098	1458.6477	0.0208	1458.6190	1457.6410	1457.6410	0.0379	4901.36	19361098	10120308
360	2	8015710	1416.1564	0.0431	2831.1134	2829.2965	2830.2994	0.0509	2029.22	5540225	6553747
360	1	2333105	1290.5834	0.0198	1290.3603	1289.5767	1289.5767	0.0453	590.64	2333105	639867
360	1	2018030	1186.7118	0.0473	1186.4307	1185.7051	1185.7051	0.0471	510.87	2018030	456092
360	1	1025172	1759.8504	0.0352	1758.9993	1757.8408	1757.8408	0.0489	232.03	1025172	710082
361	1	44328492	1207.6253	0.0461	1207.3582	1206.6186	1206.6186	0.0234	10920.57	18431940	9521604
361	2	2812881	665.8203	0.0416	1330.4374	1329.6272	1329.6272	0.0429	692.97	2812881	657312
361	3	4075228	547.5692	0.0449	1638.7718	1637.6828	1637.6828	0.0487	470.13	4075228	1908353
361	1	596608	1477.5582	0.0461	1477.5436	1476.5514	1476.5514	0.0385	146.98	596608	236922
362	1	53999624	1268.5487	0.0249	1268.3114	1267.5419	1267.5419	0.0402	14579.97	53999624	13800271
362	3	14182750	640.5636	0.0490	1918.9233	1917.6678	1918.6707	0.0374	3829.36	14527622	7783466
362	2	10069864	944.4116	0.0406	1887.0462	1885.8069	1886.8098	0.0475	2718.88	11538214	6160755
362	2	9460528	791.3064	0.0427	1581.6479	1580.5993	1580.5993	0.0319	2554.35	9460528	4095320
362	2	5584831	1415.6514	0.0458	2831.1062	2829.2894	2830.2923	0.0522	1035.53	3835267	4638680
363	1	19861164	1207.6254	0.0201	1207.3582	1206.6187	1206.6187	0.0580	5556.33	19861164	5156116
363	3	11585072	640.2335	0.0389	1918.9355	1917.6802	1918.6831	0.0461	3241.02	11585072	6604208
363	3	3170749	546.9005	0.0476	1638.7701	1637.6814	1637.6814	0.0561	887.04	3170749	1383380
364	1	13180551	1207.6184	0.0438	1207.3512	1206.6116	1206.6116	0.0436	3814.99	13180551	3150856
364	3	2573848	876.3769	0.0486	2626.7994	2625.1077	2626.1106	0.0347	744.98	1941004	1953910
364	2	2249953	1416.1542	0.0439	2831.1090	2829.2921	2830.2950	0.0392	651.23	1577584	1873937
365	1	11038973	1207.6204	0.0297	1207.3532	1206.6136	1206.6136	0.0421	3559.12	11038973	2371796
365	1	7602512	1458.6429	0.0318	1458.6141	1457.6362	1457.6362	0.0364	2451.15	7602512	2967922
366	3	2843163	876.3681	0.0422	2626.7730	2625.0813	2626.0842	0.0560	1040.77	2032683	2151486
366	2	1951154	1028.4706	0.0370	2055.2618	2053.9249	2054.9278	0.0437	714.24	1530287	1265534
367	1	17828656	1268.5477	0.0226	1268.3105	1267.5410	1267.5410	0.0475	7311.11	17828656	4626868
367	3	17486884	640.2365	0.0350	1918.9447	1917.6894	1918.6923	0.0376	7170.96	17486884	10639810
368	2	49000948	650.2781	0.0330	1299.3371	1298.5428	1298.5428	0.0512	22513.76	49000948	12247588
368	1	33832296	1213.5007	0.0378	1213.2345	1212.4940	1212.4940	0.0367	15544.44	33832296	6743351
368	1	6674566	1458.6524	0.0418	1458.6237	1457.6457	1457.6457	0.0283	3066.67	6674566	2500736
368	2	2249546	1028.4777	0.0377	2055.2759	2053.9391	2054.9420	0.0384	1033.57	2165683	1457612
369	1	9230396	1268.5538	0.0385	1268.3165	1267.5470	1267.5470	0.0496	4747.85	9230396	2259062
369	2	5581127	943.9084	0.0499	1887.0425	1885.8034	1886.8063	0.0355	2870.77	5581127	3286003
369	1	3360641	1207.6186	0.0444	1207.3515	1206.6119	1206.6119	0.0441	1728.62	3360641	576740
370	2	5835655	943.9097	0.0476	1887.0451	1885.8059	1886.8088	0.0521	3249.00	5835655	3436090
370	3	2568845	546.8946	0.0248	1638.7522	1637.6635	1637.6635	0.0371	1430.20	2568845	1115973
371	1	5547746	1641.6815	0.0383	1640.7610	1639.6719	1639.6719	0.0534	3032.03	5531687	3103593
371	1	3016302	1268.5547	0.0466	1268.3174	1267.5480	1267.5480	0.0360	1648.51	3016302	650183
372	2	8368933	943.9140	0.0435	1887.0536	1885.8145	1886.8174	0.0296	4956.08	8368933	4375567
372	1	6616534	1640.6774	0.0352	1640.7597	1639.6707	1639.6707	0.0352	3918.31	3378562	3038103
372	1	5546058	1518.6984	0.0210	1518.7009	1517.6917	1517.6917	0.0484	3284.38	5546058	2232983
372	1	2546154	1458.6417	0.0398	1458.6129	1457.6350	1457.6350	0.0361	1507.83	2546154	994386
372	1	1275896	1269.5621	0.0428	1268.3236	1267.5525	1267.5525	0.0279	480.49	1275896	332665
373	1	27035670	1213.5064	0.0366	1213.2402	1212.4996	1212.4996	0.0398	16766.67	27035670	6373028
373	2	6341540	1028.4718	0.0373	2055.2640	2053.9272	2054.9301	0.0532	3932.82	6098691	4108396
373	1	465215	1270.5516	0.0412	1268.3105	1267.5392	1267.5392	0.0504	85.15	465215	137299
373	2	10156	1127.9493	0.0368	2255.3463	2253.8851	2254.8880	0.0515	6.23	10048	7278
374	1	34461908	1522.4810	0.0326	1521.4905	1520.4714	1520.4714	0.0513	20259.36	34461908	21418520
374	2	7303047	1028.4739	0.0411	2055.2682	2053.9313	2054.9342	0.0500	4609.07	6997575	4711813
374	2	6579893	943.9051	0.0497	1887.0358	1885.7967	1886.7996	0.0466	4152.68	4719828	3881025
374	1	4499128	1518.7004	0.0364	1518.7029	1517.6937	1517.6937	0.0448	2839.47	4499128	1468583
375	3	1641065	546.9030	0.0496	1638.7775	1637.6888	1637.6888	0.0394	1126.15	1641065	713320
375	2	1061863	665.8256	0.0469	1330.4479	1329.6377	1329.6377	0.0347	728.68	542555	298574
375	1	308145	1207.6225	0.0292	1207.3553	1206.6157	1206.6157	0.0526	211.46	308145	132975
376	1	25927222	1213.5017	0.0261	1213.2355	1212.4950	1212.4950	0.0483	17637.82	25927222	4846369
376	3	5166928	877.0382	0.0399	2626.7789	2625.0869	2626.0898	0.0405	1560.80	3864179	3891109
377	1	2813131	1222.5237	0.0267	1222.2589	1221.5170	1221.5170	0.0538	1738.60	2813131	668186
378	2	27492736	791.3039	0.0415	1581.6429	1580.5943	1580.5943	0.0391	18133.68	6582249	10019850
378	1	20932892	1213.5006	0.0488	1213.2344	1212.4939	1212.4939	0.0487	13806.93	20932892	4902257
378	3	4393950	876.3712	0.0439	2626.7821	2625.0904	2626.0933	0.0393	2898.16	2670226	3721851
378	1	3072354	1223.5273	0.0376	1223.2625	1222.5205	1222.5205	0.0380	2026.47	3072354	296487
378	1	1007337	1458.6485	0.0187	1458.6198	1457.6418	1457.6418	0.0450	664.42	1007337	394756
379	2	22874588	650.2715	0.0328	1299.3239	1298.5296	1298.5296	0.0410	16919.17	22874588	5734717
379	3	3345207	876.3736	0.0339	2626.7893	2625.0976	2626.1005	0.0412	2474.28	2629666	2787463
379	3	1537783	546.8985	0.0379	1638.7640	1637.6753	1637.6753	0.0517	1137.42	1537783	661078
380	2	5657372	944.4110	0.0459	1887.0450	1885.8057	1886.8086	0.0575	4215.03	5925003	3823862
381	2	25450606	650.2746	0.0369	1299.3299	1298.5357	1298.5357	0.0484	19759.74	25450606	6665332
381	3	4491663	876.3769	0.0438	2626.7993	2625.1076	2626.1105	0.0352	3487.31	2871224	3446746
381	2	3527176	1128.4574	0.0408	2255.3598	2253.8985	2254.9014	0.0426	2738.48	3086939	3395226
381	1	3445854	1640.6839	0.0485	1640.7661	1639.6771	1639.6771	0.0549	2675.35	3445854	1321948
381	1	31915	1207.6212	0.0446	1207.3540	1206.6144	1206.6144	0.0363	24.78	31915	7906
381	3	10319	662.9685	0.0414	1987.1803	1985.8853	1986.8882	0.0410	8.01	10319	6442
382	3	4282027	876.3736	0.0419	2626.7895	2625.0978	2626.1007	0.0345	2833.34	3209350	3231582
383	1	15667160	1521.4808	0.0405	1521.4930	1520.4741	1520.4741	0.0517	9776.50	15667160	6142471
383	1	12133898	1213.5035	0.0482	1213.2373	1212.4968	1212.4968	0.0475	7571.70	12133898	2866369
383	3	4884971	876.3683	0.0494	2626.7734	2625.0817	2626.0846	0.0531	3048.28	2972543	4116031
383	1	2894443	1482.6319	0.0496	1481.6152	1480.6223	1480.6223	0.0503	1630.94	2894443	1299621
384	2	8326231	1128.4541	0.0257	2255.3531	2253.8918	2254.8947	0.0440	5078.61	7296054	5774904
384	3	6698073	877.3739	0.0495	2626.7840	2625.0918	2626.0947	0.0410	789.65	4798540	5133283
385	2	24563256	791.3065	0.0498	1581.6483	1580.5996	1580.5996	0.0479	15332.91	24563256	11183190
385	2	19997544	650.2751	0.0470	1299.3309	1298.5367	1298.5367	0.0471	12482.89	19997544	5465116
385	2	12968724	1128.4524	0.0268	2255.3498	2253.8885	2254.8914	0.0503	8095.35	11397010	6130006
385	1	10681175	1518.7000	0.0373	1518.7024	1517.6932	1517.6932	0.0542	6667.42	10681175	3482741
385	2	589905	665.8281	0.0495	1330.4530	1329.6427	1329.6427	0.0338	368.23	589905	136429
386	2	668953	665.8167	0.0395	1330.4302	1329.6199	1329.6199	0.0365	371.78	668953	183731
387	1	13595379	1893.6544	0.0408	1893.8877	1892.6476	1893.6506	0.0487	7376.20	13595379	7938392
387	1	13009734	1521.4825	0.0258	1521.4947	1520.4757	1520.4757	0.0353	7058.46	13009734	5394283
387	1	6842963	1213.4972	0.0220	1213.2310	1212.4905	1212.4905	0.0376	3712.66	6842963	1647050
388	2	16418252	650.2744	0.0224	1299.3296	1298.5353	1298.5353	0.0514	8809.76	16418252	4127951
388	2	10956191	791.3018	0.0266	1581.6387	1580.5901	1580.5901	0.0425	5878.91	10956191	4035052
388	3	7716710	640.5642	0.0382	1918.9251	1917.6696	1918.6725	0.0370	4140.66	7714790	4410046
388	1	11495335	1520.7046	0.0487	1518.7121	1517.6932	1517.6932	0.0572	2521.22	11495335	4698664
388	3	933682	547.5681	0.0429	1638.7683	1637.6793	1637.6793	0.0444	247.11	933682	460532
388	3	272408	663.3040	0.0414	1987.1842	1985.8890	1986.8919	0.0511	146.17	132182	183996
389	1	12853306	1518.7038	0.0396	1518.7063	1517.6971	1517.6971	0.0446	6571.42	12853306	4039170
389	3	483216	662.9676	0.0488	1987.1777	1985.8827	1986.8856	0.0484	247.05	483216	300509
389	2	23060	931.8817	0.0492	1862.9762	1861.7500	1862.7528	0.0510	11.79	14697	12093
390	2	42688856	1028.4691	0.0468	2055.2587	2053.9218	2054.9247	0.0508	21868.48	40727008	27631712
390	1	11837985	1518.6969	0.0333	1518.6993	1517.6902	1517.6902	0.0412	6064.32	11837985	4101382
390	2	136139	707.8148	0.0245	1414.5674	1413.6162	1413.6162	0.0514	69.74	136139	53938
391	1	37936976	1894.6564	0.0395	1893.8870	1892.6468	1893.6497	0.0477	17660.92	35690660	23152964
391	2	37546584	1028.4727	0.0346	2055.2659	2053.9290	2054.9319	0.0438	17479.18	36219584	20008820
391	2	4007794	943.9036	0.0470	1887.0329	1885.7938	1886.7967	0.0349	1865.76	4007794	2355450
391	2	834686	791.3042	0.0378	1581.6435	1580.5949	1580.5949	0.0487	388.57	834686	281395
392	1	65896220	1222.5217	0.0479	1222.2568	1221.5150	1221.5150	0.0607	32288.07	3274296	15692311
392	1	46037640	1893.6502	0.0229	1893.8835	1892.6435	1893.6464	0.0393	22557.69	46037640	26960476
392	1	34386476	1481.6315	0.0358	1481.6175	1480.6248	1480.6248	0.0444	16848.81	34386476	13338520
392	1	4769536	1213.5040	0.0499	1213.2378	1212.4973	1212.4973	0.0420	2336.99	4769536	1122675
392	2	277424	791.8058	0.0365	1581.6440	1580.5952	1580.5952	0.0374	109.18	277424	125198
393	2	382415	931.8894	0.0379	1862.9916	1861.7654	1862.7683	0.0401	185.47	382415	218916
394	1	13780267	1518.6999	0.0343	1518.7024	1517.6932	1517.6932	0.0548	6431.63	13780267	5644271
394	1	4978366	1213.4965	0.0499	1213.2303	1212.4898	1212.4898	0.0471	2323.54	4978366	892476
395	2	55646136	1128.4525	0.0335	2255.3500	2253.8887	2254.8915	0.0454	27677.67	48791924	34327928
395	1	46928568	1481.6273	0.0454	1481.6134	1480.6206	1480.6206	0.0406	23341.66	46928568	15850434
395	2	11427528	650.2752	0.0261	1299.3311	1298.5369	1298.5369	0.0486	5683.90	11427528	3383150
395	2	1399676	931.8866	0.0248	1862.9860	1861.7598	1862.7627	0.0362	696.18	1399676	758166
396	2	48670872	1128.4525	0.0382	2255.3499	2253.8886	2254.8915	0.0497	24014.53	46347192	33759076
396	1	13263344	1518.6990	0.0495	1518.7015	1517.6923	1517.6923	0.0531	6544.22	13263344	4586250
396	3	10402752	876.3730	0.0403	2626.7878	2625.0961	2626.0990	0.0437	5132.79	5713565	7911833
396	2	10291116	650.2763	0.0110	1299.3335	1298.5392	1298.5392	0.0480	5077.71	10291116	3061793
396	3	10114234	662.9743	0.0500	1987.1977	1985.9027	1986.9056	0.0381	4690.59	9506544	6256271
396	3	4964352	640.2350	0.0475	1918.9400	1917.6847	1918.6876	0.0400	2449.44	4964352	3083628
396	1	4453837	1521.4752	0.0365	1521.4874	1520.4685	1520.4685	0.0515	2197.55	4453837	1783224
396	2	2945131	944.4097	0.0356	1887.0424	1885.8031	1886.8060	0.0461	1453.15	2186825	1983023
397	2	47533832	1128.4538	0.0478	2255.3525	2253.8912	2254.8941	0.0478	23896.78	36765088	32923824
397	3	11070491	663.6363	0.0498	1987.1790	1985.8837	1986.8866	0.0450	3880.47	11688165	7718771
397	2	8903965	650.7721	0.0413	1299.3223	1298.5279	1298.5279	0.0510	3326.92	8903965	2511835
397	2	5004023	931.8901	0.0220	1862.9930	1861.7668	1862.7696	0.0476	2515.68	5004023	2887475
397	3	1547978	606.9453	0.0388	1818.0101	1816.8127	1817.8156	0.0506	778.22	760208	837971
398	1	54456096	1222.5258	0.0380	1222.2610	1221.5191	1221.5191	0.0547	25367.39	54456096	12994777
398	2	43260964	1128.4485	0.0354	2255.3420	2253.8806	2254.8835	0.0406	20152.34	37824264	30103410
398	2	9009610	650.2748	0.0314	1299.3304	1298.5361	1298.5361	0.0431	4196.96	9009610	2450505
398	3	4709956	640.2321	0.0293	1918.9314	1917.6761	1918.6790	0.0400	2194.05	4709956	2874201
398	3	2002509	606.6078	0.0355	1818.0005	1816.8033	1817.8061	0.0389	932.83	2002509	743703
399	1	50881420	1222.5280	0.0467	1222.2631	1221.5213	1221.5213	0.0436	19198.53	50881420	12447457
399	3	28908688	662.9669	0.0230	1987.1756	1985.8806	1986.8835	0.0528	10907.80	28908688	17880572
399	2	13406918	931.8908	0.0416	1862.9944	1861.7681	1862.7710	0.0465	5058.69	13406918	6652842
399	1	4018493	1521.4761	0.0323	1521.4883	1520.4693	1520.4693	0.0478	1516.25	4018493	1567537
399	1	2218729	1640.6812	0.0352	1640.7635	1639.6745	1639.6745	0.0474	837.17	2218729	1017990
400	3	48029880	663.3021	0.0399	1987.1783	1985.8832	1986.8861	0.0446	14837.37	31021602	26352760
400	1	45270648	1222.5277	0.0227	1222.2628	1221.5209	1221.5209	0.0426	13984.99	45270648	9161455
400	1	45139400	1481.6319	0.0499	1481.6179	1480.6252	1480.6252	0.0424	13944.44	45139400	17597126
400	2	25976538	931.8910	0.0498	1862.9947	1861.7685	1862.7714	0.0442	7924.55	25652468	14787242
400	2	12839028	650.2758	0.0369	1299.3324	1298.5381	1298.5381	0.0476	3966.23	12839028	3503165
400	3	9488503	876.3689	0.0415	2626.7753	2625.0836	2626.0865	0.0466	2931.18	5248231	7129668
400	3	2445077	606.6121	0.0317	1818.0132	1816.8160	1817.8189	0.0371	755.33	2445077	1268353
400	1	2164878	1640.6855	0.0324	1640.7678	1639.6788	1639.6788	0.0466	668.77	2164878	816803
401	3	2983798	606.6053	0.0367	1817.9928	1816.7956	1817.7985	0.0484	809.99	2983798	2441741
401	2	2457659	944.4119	0.0478	1887.0468	1885.8075	1886.8104	0.0377	667.16	2821047	1653234
402	1	39852868	1222.5278	0.0494	1222.2629	1221.5211	1221.5211	0.0514	8957.06	39852868	7744101
402	1	18069348	1518.6994	0.0315	1518.7019	1517.6927	1517.6927	0.0534	4061.14	18069348	7396264
402	2	14339796	650.2748	0.0392	1299.3303	1298.5360	1298.5360	0.0520	3222.91	14339796	3459528
402	3	5480178	640.2292	0.0283	1918.9228	1917.6675	1918.6704	0.0434	1231.69	5480178	3413030
402	2	2419745	944.4117	0.0452	1887.0463	1885.8070	1886.8099	0.0527	543.85	2505807	1338842
402	1	86961	1295.6111	0.0416	1295.3980	1294.6044	1294.6044	0.0280	19.54	86961	23633
402	1	59016	1386.5212	0.0399	1386.4501	1385.5145	1385.5145	0.0317	13.26	59016	17209
403	2	213677552	707.8200	0.0463	1414.5777	1413.6265	1413.6265	0.0411	46041.30	213677552	64299248
403	2	94467472	931.8943	0.0487	1863.0013	1861.7751	1862.7779	0.0216	20354.99	94467472	54174432
403	1	35252524	1222.5263	0.0203	1222.2614	1221.5196	1221.5196	0.0478	7595.89	35252524	8402598
403	1	32948482	1481.6326	0.0230	1481.6187	1480.6259	1480.6259	0.0360	7099.44	32948482	12734522
404	3	149336640	662.9706	0.0285	1987.1867	1985.8917	1986.8946	0.0508	32109.72	149336640	99070776
404	1	36110068	1481.6279	0.0122	1481.6139	1480.6211	1480.6211	0.0515	7764.23	36110068	14016310
404	2	1222482	676.3107	0.0246	1351.5198	1350.6080	1350.6080	0.0487	262.85	1222482	416341
404	3	3026802	607.6143	0.0496	1818.0136	1816.8159	1817.8188	0.0485	166.16	3345674	1848277
404	2	175997	819.3883	0.0436	1637.8516	1636.7631	1636.7631	0.0416	37.84	175997	81676
405	2	30543032	1128.4528	0.0427	2255.3505	2253.8892	2254.8921	0.0458	6888.53	29221384	21175844
405	3	4823146	640.2351	0.0411	1918.9403	1917.6850	1918.6879	0.0580	1087.79	4823146	2976339
405	2	1989585	676.3156	0.0243	1351.5296	1350.6178	1350.6178	0.0444	448.72	1989585	557498
405	1	1683701	1522.4739	0.0452	1521.4834	1520.4643	1520.4643	0.0520	376.21	1683701	849593
406	2	55605068	707.8112	0.0339	1414.5602	1413.6090	1413.6090	0.0466	12592.43	55605068	13979761
406	2	45964588	932.3899	0.0354	1862.9899	1861.7635	1862.7664	0.0508	10409.23	45626512	26225520
406	1	269338	1296.6077	0.0315	1296.3948	1295.6010	1295.6010	0.0402	60.99	269338	32365
407	3	98216048	663.3002	0.0429	1987.1728	1985.8776	1986.8805	0.0479	24126.21	76904528	66041476
407	1	32551538	1222.5257	0.0176	1222.2608	1221.5189	1221.5189	0.0359	7996.10	32551538	7973056
407	2	21332598	1128.4491	0.0431	2255.3431	2253.8818	2254.8847	0.0514	5240.23	20412930	14897214
407	2	9465981	650.2762	0.0272	1299.3333	1298.5390	1298.5390	0.0507	2325.26	9465981	3886092
407	1	1856633	1640.6760	0.0419	1640.7583	1639.6693	1639.6693	0.0369	456.07	1856633	687680
408	2	18947802	1128.4530	0.0360	2255.3509	2253.8896	2254.8925	0.0471	5768.86	16629518	14385564
408	2	1532588	943.9121	0.0356	1887.0499	1885.8108	1886.8137	0.0375	466.61	1532588	904468
408	2	51891	782.9261	0.0455	1564.8849	1563.8388	1563.8388	0.0364	15.80	21994	19381
409	3	3725105	640.5670	0.0293	1918.9333	1917.6779	1918.6807	0.0412	1305.30	3718891	2311331
409	1	1578315	1640.6791	0.0269	1640.7614	1639.6724	1639.6724	0.0493	553.05	1578315	742207
409	1	1066456	1213.5020	0.0343	1213.2357	1212.4952	1212.4952	0.0554	373.69	1066456	250509
409	1	708709	1295.6016	0.0488	1295.3885	1294.5948	1294.5948	0.0267	248.34	708709	184677
409	2	340097	819.3936	0.0371	1637.8622	1636.7737	1636.7737	0.0415	119.17	340097	142800
410	2	12991603	707.8072	0.0219	1414.5522	1413.6010	1413.6010	0.0503	5458.21	12991603	4761545
410	1	802468	1297.6033	0.0373	1295.3848	1294.5908	1294.5908	0.0510	96.17	802468	228907
411	1	32436840	1481.6315	0.0382	1481.6175	1480.6248	1480.6248	0.0377	14828.31	32436840	12192636
411	1	16936142	997.5223	0.0310	997.1199	996.5155	996.5155	0.0376	7742.26	16936142	2159798
411	2	8918486	650.2750	0.0478	1299.3307	1298.5365	1298.5365	0.0490	4077.03	8918486	2644319
411	2	20796084	1129.4532	0.0316	2255.3474	2253.8858	2254.8887	0.0529	3726.58	20051880	15718587
411	1	6245777	1893.6583	0.0467	1893.8916	1892.6516	1893.6545	0.0569	2855.22	6245777	3342239
411	1	1090422	1641.6826	0.0335	1640.7621	1639.6729	1639.6729	0.0558	498.48	1087815	611950
412	3	2804509	640.5660	0.0455	1918.9303	1917.6748	1918.6777	0.0574	1222.45	2801179	1544618
412	2	2564692	707.8126	0.0260	1414.5629	1413.6117	1413.6117	0.0435	1117.92	2564692	893114
412	1	696517	1213.4994	0.0433	1213.2331	1212.4926	1212.4926	0.0433	303.60	696517	163653
413	1	28627172	997.5303	0.0492	997.1279	996.5236	996.5236	0.0455	12390.92	28627172	3585462
413	2	25269202	677.3129	0.0499	1351.5201	1350.6080	1350.6080	0.0357	3800.58	25269202	8780604
413	1	8641066	1351.5823	0.0394	1351.4873	1350.5755	1350.5755	0.0442	3740.18	8641066	2974694
413	2	6898616	650.2762	0.0421	1299.3333	1298.5390	1298.5390	0.0512	2985.98	6898616	1813569
413	3	4094165	555.5528	0.0474	1662.7352	1661.6333	1661.6333	0.0515	910.71	4094165	2104048
413	1	1643102	1295.6041	0.0137	1295.3910	1294.5974	1294.5974	0.0371	711.20	1643102	428695
414	3	11157746	606.9416	0.0419	1817.9991	1816.8017	1817.8046	0.0441	4810.79	12346126	6249501
414	2	6165544	810.8850	0.0201	1620.8332	1619.7565	1619.7565	0.0378	2658.35	6165544	2581935
414	1	15147646	1224.5229	0.0361	1222.2527	1221.5105	1221.5105	0.0425	1872.01	15147646	2617018
414	3	884640	521.5454	0.0350	1562.6524	1561.6159	1561.6159	0.0326	381.42	884640	381078
414	1	103436	1823.8373	0.0269	1824.0287	1822.8305	1823.8335	0.0385	44.60	103436	60621
415	2	31302270	676.3150	0.0434	1351.5283	1350.6166	1350.6166	0.0394	13707.75	31302270	8793030
415	1	21254076	997.5308	0.0406	997.1284	996.5241	996.5241	0.0393	9307.49	21254076	3584357
415	3	10505820	606.6116	0.0275	1818.0118	1816.8146	1817.8175	0.0545	4600.66	10505820	5778315
415	1	575605	1213.4971	0.0478	1213.2309	1212.4904	1212.4904	0.0289	252.07	575605	138369
416	1	18423516	997.5364	0.0226	997.1340	996.5297	996.5297	0.0383	7854.49	18423516	4596474
416	2	15978056	1127.9472	0.0437	2255.3421	2253.8809	2254.8838	0.0374	5989.03	14047890	10172986
416	3	2279090	521.5529	0.0455	1562.6751	1561.6386	1561.6386	0.0422	971.64	2279090	999575
416	2	1293448	819.3961	0.0441	1637.8672	1636.7787	1636.7787	0.0352	551.44	1293448	629790
416	1	986252	1640.6849	0.0486	1640.7672	1639.6782	1639.6782	0.0513	420.47	986252	461651
416	1	23248	1720.6674	0.0349	1719.7903	1718.6577	1718.6577	0.0450	8.37	23248	11371
417	1	26897134	1481.6271	0.0265	1481.6131	1480.6204	1480.6204	0.0413	11427.83	26897134	10090208
417	2	5450362	810.8845	0.0218	1620.8322	1619.7555	1619.7555	0.0485	2315.70	5450362	2468392
417	1	1048959	1640.6795	0.0356	1640.7618	1639.6728	1639.6728	0.0404	445.67	1048959	498048
417	1	423470	1213.5038	0.0314	1213.2375	1212.4970	1212.4970	0.0366	179.92	423470	100027
417	2	44512	707.8080	0.0360	1414.5537	1413.6025	1413.6025	0.0407	18.91	44512	14283
417	1	26384	1975.8110	0.0471	1974.0924	1972.7991	1973.8020	0.0435	7.08	26732	16657
418	2	61796884	676.3141	0.0493	1351.5265	1350.6148	1350.6148	0.0427	24398.65	61796884	20808104
418	3	5446989	521.5525	0.0413	1562.6737	1561.6373	1561.6373	0.0386	2150.58	5446989	2390309
418	1	5047285	1295.6016	0.0198	1295.3885	1294.5949	1294.5949	0.0364	1992.77	5047285	1226391
418	3	4553829	876.3700	0.0452	2626.7785	2625.0868	2626.0897	0.0439	1797.94	3411758	2865661
418	1	3160489	1894.6507	0.0310	1893.8812	1892.6410	1893.6439	0.0492	1247.82	2962396	1763936
418	2	2813591	819.8899	0.0417	1637.8522	1636.7635	1636.7635	0.0412	973.73	2813591	1005423
418	1	280757	1214.5011	0.0439	1213.2319	1212.4914	1212.4914	0.0466	83.49	280757	82852
419	2	38302512	782.9305	0.0439	1564.8937	1563.8476	1563.8476	0.0426	13538.92	38302512	16192168
419	1	34411220	1518.6957	0.0416	1518.6982	1517.6890	1517.6890	0.0412	12163.45	34411220	11381465
419	1	19074310	997.5315	0.0221	997.1292	996.5248	996.5248	0.0473	6742.26	19074310	3147631
419	1	15724583	1222.5264	0.0376	1222.2615	1221.5197	1221.5197	0.0239	5558.22	15724583	3768364
419	1	13997211	1351.5856	0.0440	1351.4906	1350.5788	1350.5788	0.0280	4947.64	7111029	4709637
419	3	12617452	606.9427	0.0451	1818.0023	1816.8049	1817.8078	0.0475	4459.93	8429451	7105001
419	2	11544654	1128.9529	0.0448	2255.3486	2253.8871	2254.8900	0.0510	2950.04	11511047	8345876
419	3	5100129	554.8886	0.0407	1662.7473	1661.6457	1661.6457	0.0515	1802.76	5100129	2086049
419	2	4740063	810.8867	0.0358	1620.8366	1619.7599	1619.7599	0.0466	1675.49	4740063	2330284
419	2	989181	944.4144	0.0478	1887.0517	1885.8124	1886.8153	0.0545	349.65	897199	528295
420	2	56102024	676.3151	0.0318	1351.5286	1350.6168	1350.6168	0.0320	18482.28	56102024	19367804
420	1	41514336	1386.5261	0.0350	1386.4550	1385.5194	1385.5194	0.0589	13676.51	41514336	13970990
420	2	42604532	783.4278	0.0495	1564.8856	1563.8394	1563.8394	0.0458	10228.57	42604532	18046392
420	1	16604092	998.5312	0.0359	997.1259	996.5215	996.5215	0.0513	3209.60	16604092	2477582
420	1	7090281	1295.6041	0.0476	1295.3910	1294.5974	1294.5974	0.0547	2335.83	7090281	2017897
420	2	3472220	819.3904	0.0370	1637.8558	1636.7673	1636.7673	0.0507	1143.89	3472220	1691719
420	1	278690	1974.8107	0.0493	1974.0942	1972.8010	1973.8039	0.0463	91.81	149052	136784
420	1	182467	1214.5021	0.0396	1213.2330	1212.4925	1212.4925	0.0477	44.92	182467	42051
421	1	8844744	1295.6035	0.0454	1295.3904	1294.5967	1294.5967	0.0550	2887.10	8844744	2162506
421	2	3834072	819.3928	0.0431	1637.8608	1636.7722	1636.7722	0.0395	1251.52	3834072	1775794
421	1	2547608	1894.6568	0.0431	1893.8873	1892.6472	1893.6501	0.0498	831.59	2934120	1713162
421	3	3508567	640.8988	0.0481	1918.9269	1917.6713	1918.6742	0.0439	684.44	2095012	2096791
422	1	27607834	1518.7002	0.0372	1518.7026	1517.6934	1517.6934	0.0492	8491.38	27607834	10903798
422	3	24779332	521.5534	0.0380	1562.6765	1561.6400	1561.6400	0.0510	7621.41	24779332	7512433
422	1	10565663	1222.5282	0.0208	1222.2633	1221.5214	1221.5214	0.0456	3249.70	10565663	1365629
422	3	3416954	640.5640	0.0410	1918.9243	1917.6689	1918.6717	0.0514	1050.96	2378337	2199270
423	2	61536244	783.4324	0.0305	1564.8947	1563.8485	1563.8485	0.0383	13269.91	61536244	24135750
423	1	15484294	1295.6041	0.0143	1295.3910	1294.5973	1294.5973	0.0405	4554.75	15484294	4034756
423	2	11431968	1128.4528	0.0204	2255.3506	2253.8892	2254.8921	0.0487	3362.75	9142487	8992738
423	1	10575962	1824.8434	0.0470	1824.0320	1822.8337	1823.8367	0.0451	3110.95	5213294	5896935
423	3	16867400	607.2778	0.0490	1818.0057	1816.8082	1817.8111	0.0497	2792.63	18671036	9493791
423	1	3797537	1411.5460	0.0168	1411.4900	1410.5393	1410.5393	0.0402	1117.06	3797537	1348646
423	1	1812531	1973.8120	0.0378	1974.0983	1972.8053	1973.8082	0.0421	533.16	1812531	1139997
423	1	1594274	1719.6661	0.0420	1719.7917	1718.6593	1718.6593	0.0510	468.96	1594274	782822
424	1	50116624	1386.5271	0.0190	1386.4560	1385.5203	1385.5203	0.0461	14154.43	50116624	18486104
424	2	669588	945.4121	0.0500	1887.0435	1885.8039	1886.8068	0.0546	48.42	699610	409465
425	2	9153466	1128.4545	0.0317	2255.3539	2253.8926	2254.8955	0.0500	2891.99	7324064	5816500
425	2	5741536	650.2774	0.0465	1299.3357	1298.5414	1298.5414	0.0489	1814.01	5741536	1700193
425	1	5486767	1720.6664	0.0404	1719.7892	1718.6567	1718.6567	0.0477	1733.51	5357453	3168011
425	2	484789	944.4083	0.0353	1887.0395	1885.8002	1886.8031	0.0498	153.17	370252	325207
426	2	79607800	782.9246	0.0477	1564.8817	1563.8357	1563.8357	0.0358	25818.99	33339400	33601016
426	2	19069402	676.8171	0.0476	1352.5326	1351.6207	1351.6207	0.0670	6184.73	18544812	6451013
426	1	16966160	1351.5822	0.0494	1351.4872	1350.5755	1350.5755	0.0255	5502.59	16966160	5728204
426	1	15732433	1481.6284	0.0416	1481.6145	1480.6217	1480.6217	0.0537	5102.46	15732433	4698629
426	1	15066301	1224.5263	0.0435	1222.2561	1221.5139	1221.5139	0.0456	1198.40	15066301	3695039
426	2	523684	944.4087	0.0354	1887.0404	1885.8012	1886.8040	0.0533	169.85	389470	352222
427	2	70897208	782.9295	0.0355	1564.8915	1563.8455	1563.8455	0.0504	22728.83	70897208	30015262
427	1	21907668	997.5346	0.0445	997.1322	996.5279	996.5279	0.0438	7023.35	21907668	3228344
427	1	12214460	1222.5280	0.0275	1222.2632	1221.5213	1221.5213	0.0514	3915.82	12214460	2977485
427	1	1342545	1893.6570	0.0392	1893.8903	1892.6503	1893.6532	0.0460	404.36	1261316	819493
427	2	803397	943.9080	0.0409	1887.0418	1885.8026	1886.8055	0.0514	257.56	803397	472283
427	1	40716	1214.6193	0.0163	1214.3532	1213.6125	1213.6125	0.0479	13.05	40716	9565
428	1	18711224	997.5318	0.0262	997.1294	996.5251	996.5251	0.0538	5768.74	18711224	2393042
428	1	11381548	1222.5270	0.0343	1222.2621	1221.5202	1221.5202	0.0474	3508.97	11381548	2770302
429	2	41962224	676.3146	0.0496	1351.5276	1350.6158	1350.6158	0.0295	11710.29	41962224	14191910
429	1	16457682	997.5340	0.0179	997.1316	996.5273	996.5273	0.0521	4592.80	16457682	2051499
429	1	208006	1521.4792	0.0463	1521.4914	1520.4725	1520.4725	0.0396	58.05	208006	82988
430	1	44301012	1823.8372	0.0430	1824.0287	1822.8305	1823.8334	0.0409	11786.05	27563596	24188400
430	1	39726404	1386.5303	0.0499	1386.4592	1385.5236	1385.5236	0.0451	10569.00	39726404	14073001
430	1	16432154	997.5357	0.0208	997.1333	996.5289	996.5289	0.0438	4371.69	16432154	2352809
430	1	10332536	1222.5300	0.0338	1222.2651	1221.5233	1221.5233	0.0512	2748.92	10332536	2026983
430	1	5043173	1411.5405	0.0418	1411.4845	1410.5337	1410.5337	0.0387	1341.71	5043173	896007
430	1	1313962	1518.7019	0.0417	1518.7044	1517.6952	1517.6952	0.0356	349.57	1313962	551155
431	2	5106876	650.2726	0.0341	1299.3260	1298.5318	1298.5318	0.0562	1229.90	5106876	1283722
431	1	876212	1893.6545	0.0201	1893.8878	1892.6478	1893.6507	0.0465	211.02	876212	453534
432	3	61127832	606.6103	0.0345	1818.0080	1816.8107	1817.8136	0.0527	12787.65	61127832	47128612
432	2	52366160	782.9306	0.0450	1564.8939	1563.8478	1563.8478	0.0482	10954.75	52366160	22260180
432	1	20337184	1351.5807	0.0421	1351.4858	1350.5740	1350.5740	0.0425	4254.44	10275589	9447729
432	1	5609156	1411.5459	0.0276	1411.4899	1410.5392	1410.5392	0.0435	1173.41	5609156	985924
432	1	3932611	1195.6775	0.0419	1195.3992	1194.6707	1194.6707	0.0535	822.68	3932611	959866
433	3	55517728	521.8852	0.0350	1562.6692	1561.6326	1561.6326	0.0419	8211.64	55517728	20932370
433	2	6566084	1128.4465	0.0426	2255.3380	2253.8767	2254.8796	0.0416	1280.25	5252301	4169627
433	1	697429	1894.6532	0.0188	1893.8837	1892.6435	1893.6464	0.0468	135.98	659860	427956
434	1	100935696	1295.6035	0.0256	1295.3904	1294.5968	1294.5968	0.0359	23195.77	100935696	26947358
434	1	45936264	1386.5248	0.0316	1386.4537	1385.5181	1385.5181	0.0560	10556.49	45936264	14151630
434	1	10213309	1214.6140	0.0493	1214.3479	1213.6073	1213.6073	0.0409	2347.09	10213309	2255889
434	3	8050822	554.8862	0.0300	1662.7400	1661.6383	1661.6383	0.0424	1850.14	3368393	3809891
434	1	6269662	1195.6719	0.0272	1195.3936	1194.6651	1194.6651	0.0510	1440.81	6269662	1374572
434	2	29652096	677.8129	0.0432	1351.5189	1350.6067	1350.6067	0.0394	875.78	29652096	10074514
434	2	6701695	1129.9551	0.0495	2255.3493	2253.8876	2254.8904	0.0476	209.54	5393154	5285119
434	1	166582	1100.6237	0.0289	1100.2888	1099.6170	1099.6170	0.0389	38.28	69315	28708
434	1	109833	1521.4834	0.0206	1521.4956	1520.4766	1520.4766	0.0385	25.24	109833	45747
435	3	42240376	521.5442	0.0373	1562.6490	1561.6125	1561.6125	0.0328	8995.79	21706756	25121458
435	1	37902144	1823.8386	0.0396	1824.0301	1822.8319	1823.8348	0.0389	8071.89	37902144	14712486
435	2	33518694	783.4287	0.0377	1564.8872	1563.8410	1563.8410	0.0508	7138.36	29366090	16588819
435	1	12298138	997.5323	0.0457	997.1299	996.5255	996.5255	0.0243	2619.09	12298138	3059838
435	2	10658437	810.8908	0.0474	1620.8447	1619.7680	1619.7680	0.0433	2269.89	10658437	7268760
436	1	38046624	1823.8398	0.0485	1824.0312	1822.8330	1823.8360	0.0400	8066.09	38046624	21124936
436	1	37181720	1386.5213	0.0380	1386.4502	1385.5146	1385.5146	0.0409	7882.73	16862144	12526090
436	1	15745274	1481.6301	0.0439	1481.6161	1480.6234	1480.6234	0.0403	3338.08	15745274	6229944
437	1	8918887	1195.6731	0.0380	1195.3948	1194.6663	1194.6663	0.0525	1852.51	8918887	2170851
437	1	54408	1771.7921	0.0491	1771.9571	1770.7854	1770.7854	0.0410	11.30	54408	28262
438	2	34271504	676.3107	0.0459	1351.5198	1350.6080	1350.6080	0.0260	6600.67	34271504	11845866
438	1	6270043	1411.5465	0.0174	1411.4905	1410.5398	1410.5398	0.0452	1207.61	6270043	2216498
438	2	3448471	650.7749	0.0459	1299.3279	1298.5335	1298.5335	0.0477	356.97	3448471	830480
439	1	43682128	1297.6060	0.0459	1295.3875	1294.5935	1294.5935	0.0455	2397.21	43682128	12365195
440	1	42102156	1973.8082	0.0486	1974.0944	1972.8014	1973.8043	0.0546	8121.17	42102156	25764032
440	1	27148924	1295.6044	0.0335	1295.3914	1294.5977	1294.5977	0.0434	5236.81	10136539	6855286
440	1	21051602	1100.6195	0.0470	1100.2847	1099.6128	1099.6128	0.0394	4060.69	21051602	3639203
440	3	11257486	554.8893	0.0249	1662.7494	1661.6478	1661.6478	0.0379	2171.48	11257486	5786378
440	1	9294343	1195.6749	0.0354	1195.3967	1194.6682	1194.6682	0.0482	1792.81	9294343	2170998
440	2	2590656	651.2786	0.0476	1299.3327	1298.5381	1298.5381	0.0401	136.06	2590656	705369
441	1	108445384	1214.6266	0.0344	1214.3605	1213.6198	1213.6198	0.0355	20406.72	108445384	16227963
441	2	97495536	819.3945	0.0207	1637.8640	1636.7755	1636.7755	0.0385	18346.23	97495536	45133684
441	3	47602400	606.6113	0.0478	1818.0110	1816.8138	1817.8167	0.0559	8957.59	47602400	25749328
441	1	14703102	1296.6074	0.0461	1295.3915	1294.5977	1294.5977	0.0470	1916.48	14703102	4178550
441	1	10100222	997.5343	0.0242	997.1319	996.5276	996.5276	0.0389	1900.61	10100222	1665415
441	2	3348677	1128.4523	0.0320	2255.3495	2253.8882	2254.8911	0.0573	630.14	2937065	2317666
442	1	98406576	1214.6201	0.0430	1214.3541	1213.6134	1213.6134	0.0467	21014.67	98406576	25048792
442	1	52843672	1351.5881	0.0392	1351.4932	1350.5814	1350.5814	0.0388	11284.74	52843672	22361048
442	2	14476549	810.8879	0.0103	1620.8390	1619.7623	1619.7623	0.0505	3091.46	14476549	7102186
442	1	6530406	1222.5271	0.0313	1222.2623	1221.5204	1221.5204	0.0474	1394.56	6530406	1558494
442	1	136492	1771.7896	0.0465	1771.9546	1770.7829	1770.7829	0.0366	29.15	136492	100401
443	1	66463128	1719.6671	0.0261	1719.7928	1718.6604	1718.6604	0.0476	14275.48	66463128	32763100
443	2	18483456	783.4282	0.0419	1564.8863	1563.8400	1563.8400	0.0441	3119.84	18483456	7819106
443	1	10116681	997.5318	0.0230	997.1294	996.5251	996.5251	0.0408	2172.94	10116681	1630675
443	1	2872178	1295.6047	0.0378	1295.3916	1294.5979	1294.5979	0.0424	616.91	2872178	818948
444	1	89399312	1214.6183	0.0463	1214.3522	1213.6116	1213.6116	0.0428	18466.14	89399312	19811408
444	3	48042144	606.9452	0.0480	1818.0099	1816.8125	1817.8154	0.0400	9923.49	49946120	20095052
444	1	8367768	1195.6732	0.0380	1195.3949	1194.6664	1194.6664	0.0304	1728.43	3690254	1907754
444	1	308984	1771.7894	0.0491	1771.9544	1770.7827	1770.7827	0.0416	63.82	308984	115732
445	1	107281512	1214.6195	0.0342	1214.3535	1213.6128	1213.6128	0.0400	22951.61	107281512	17902604
445	1	29305650	1100.6314	0.0321	1100.2965	1099.6247	1099.6247	0.0385	6269.60	29305650	5483041
446	2	28529364	676.3144	0.0255	1351.5271	1350.6153	1350.6153	0.0365	5055.92	28529364	9611706
446	3	21723014	554.8889	0.0332	1662.7482	1661.6466	1661.6466	0.0436	3849.71	21723014	7937938
446	1	32198072	1101.6270	0.0407	1100.2894	1099.6174	1099.6174	0.0487	3608.28	32198072	7305551
446	1	11627696	1195.6726	0.0301	1195.3944	1194.6659	1194.6659	0.0525	2060.64	11627696	1536678
446	1	10059376	1411.5474	0.0446	1411.4914	1410.5407	1410.5407	0.0511	1782.70	10059376	3703119
446	1	9723378	997.5223	0.0269	997.1199	996.5155	996.5155	0.0391	1723.16	9723378	1609032
447	1	35026704	1974.8045	0.0392	1974.0881	1972.7949	1973.7978	0.0461	6073.92	35442900	21650134
447	2	34872580	819.3939	0.0380	1637.8630	1636.7744	1636.7744	0.0373	6047.20	34872580	14488470
447	1	10323598	997.5353	0.0198	997.1330	996.5286	996.5286	0.0468	1790.20	10323598	1740526
447	2	2582492	1128.4478	0.0394	2255.3405	2253.8792	2254.8821	0.0408	447.83	2078367	1798403
447	2	490622	867.8557	0.0484	1733.8390	1732.6951	1732.6951	0.0464	85.08	471366	282596
447	1	513587	1773.7921	0.0448	1771.9524	1770.7804	1770.7804	0.0403	47.46	513587	273710
448	1	26193756	1100.6246	0.0274	1100.2898	1099.6179	1099.6179	0.0483	4990.35	26193756	5326031
448	1	5512976	998.5248	0.0488	998.1224	997.5181	997.5181	0.0138	1050.31	5512976	480343
449	1	81302368	1352.5950	0.0406	1352.5002	1351.5883	1351.5883	0.0458	16247.15	81302368	27064588
449	1	24821024	1974.8086	0.0376	1974.0921	1972.7990	1973.8019	0.0569	4960.14	13327670	12210798
449	1	10257968	1195.6720	0.0498	1195.3938	1194.6653	1194.6653	0.0378	2049.91	10257968	2388972
449	1	3751374	1223.5290	0.0452	1222.2614	1221.5193	1221.5193	0.0453	547.95	3751374	1068424
449	1	1205672	1360.6517	0.0483	1360.5580	1359.6449	1359.6449	0.0222	240.94	1205672	374334
450	1	88205816	1215.6195	0.0415	1214.3506	1213.6098	1213.6098	0.0518	12615.53	88205816	24533152
450	1	33173292	1720.6682	0.0479	1719.7910	1718.6585	1718.6585	0.0522	6689.64	30325852	19164542
450	3	18267922	606.6100	0.0271	1818.0072	1816.8099	1817.8128	0.0562	3683.86	18267922	10809232
450	2	6603853	782.9292	0.0472	1564.8909	1563.8448	1563.8448	0.0409	1331.71	6603853	3035773
450	2	2046480	1128.4529	0.0312	2255.3508	2253.8895	2254.8923	0.0548	412.69	1781298	2151713
450	1	1653393	1360.6449	0.0404	1360.5513	1359.6382	1359.6382	0.0404	333.42	1653393	640296
451	1	24565168	1897.7461	0.0343	1896.9771	1895.7365	1896.7394	0.0403	5192.24	23553956	13575208
451	1	23718024	1974.8063	0.0394	1974.0898	1972.7967	1973.7996	0.0504	5013.18	12748525	14679523
451	1	22044664	1100.6319	0.0462	1100.2971	1099.6252	1099.6252	0.0398	4659.49	22044664	4411448
451	2	13202432	676.3145	0.0345	1351.5274	1350.6156	1350.6156	0.0447	2790.54	13202432	4483043
451	3	12500222	606.9482	0.0433	1818.0190	1816.8216	1817.8245	0.0389	2642.12	13829740	7034809
451	1	8282857	997.5317	0.0202	997.1293	996.5250	996.5250	0.0391	1750.71	8282857	1334681
451	1	4583102	1449.7808	0.0384	1449.7414	1448.7741	1448.7741	0.0537	968.71	4583102	1692671
451	1	2102092	1360.6489	0.0367	1360.5553	1359.6422	1359.6422	0.0307	444.31	2102092	638954
452	3	24131648	554.8866	0.0406	1662.7414	1661.6397	1661.6397	0.0495	5672.97	24131648	10652542
452	1	18250458	1195.6763	0.0349	1195.3981	1194.6696	1194.6696	0.0230	4290.39	18250458	3992546
452	3	17223504	521.5564	0.0344	1562.6856	1561.6491	1561.6491	0.0227	4048.97	17223504	7517131
452	2	12600699	676.3143	0.0361	1351.5269	1350.6152	1350.6152	0.0408	2962.22	12600699	4231331
452	3	9569156	606.6138	0.0247	1818.0184	1816.8212	1817.8241	0.0505	2249.56	9569156	4681960
452	1	6452511	999.5411	0.0460	997.1332	996.5287	996.5287	0.0462	330.43	6452511	1405580
452	1	3397607	1224.5288	0.0480	1222.2586	1221.5164	1221.5164	0.0472	223.81	3397607	952036
452	1	51559	1707.7484	0.0191	1707.8723	1706.7417	1706.7417	0.0362	12.12	51559	26245
453	3	23978916	554.8860	0.0288	1662.7394	1661.6378	1661.6378	0.0415	6206.72	23978916	12321649
453	1	15516202	1195.6733	0.0312	1195.3950	1194.6666	1194.6666	0.0469	4016.23	15516202	3617115
453	1	14673286	1386.5278	0.0484	1386.4567	1385.5211	1385.5211	0.0250	3798.04	14673286	5096019
453	1	8343141	997.5326	0.0102	997.1302	996.5259	996.5259	0.0506	2159.55	8343141	1442779
453	3	15939986	522.2204	0.0417	1562.6824	1561.6364	1561.6364	0.0444	2003.85	15939986	7741644
453	3	6291205	606.6127	0.0482	1818.0150	1816.8178	1817.8207	0.0498	1628.42	6291205	3187976
453	1	5635501	1449.7755	0.0494	1449.7361	1448.7688	1448.7688	0.0408	1458.70	5635501	2010220
453	2	5383916	584.2996	0.0178	1167.2991	1166.5857	1166.5857	0.0428	1393.58	5383916	1204241
454	1	53487296	1352.5951	0.0460	1352.5003	1351.5884	1351.5884	0.0554	12798.77	1557923	21002300
454	1	18799308	1719.6624	0.0361	1719.7880	1718.6556	1718.6556	0.0403	4498.41	9437903	9320440
454	2	15777871	676.3123	0.0331	1351.5229	1350.6111	1350.6111	0.0438	3775.42	15777871	4180208
454	1	9540754	997.5319	0.0386	997.1295	996.5252	996.5252	0.0538	2282.97	9540754	1653272
454	2	7384690	584.3036	0.0367	1167.3073	1166.5938	1166.5938	0.0362	1767.05	7384690	1510833
454	1	6200090	1483.6324	0.0484	1481.6141	1480.6210	1480.6210	0.0503	773.06	6200090	3230683
454	10	2835948	537.8441	0.0363	5368.8183	5365.3659	5368.3739	0.0452	678.60	526612	2826255
454	2	1051302	820.3944	0.0372	1637.8594	1636.7705	1636.7705	0.0374	130.04	1051302	543432
454	3	370051	1078.1927	0.0333	3231.6150	3229.5524	3230.5553	0.0531	86.71	192884	362367
455	1	56252368	1214.6185	0.0305	1214.3524	1213.6118	1213.6118	0.0463	13936.48	56252368	11847460
455	1	23801588	1100.6235	0.0461	1100.2886	1099.6168	1099.6168	0.0540	5896.82	23801588	5162023
455	1	5699762	1449.7760	0.0223	1449.7366	1448.7693	1448.7693	0.0432	1412.11	5699762	2050794
455	3	2298339	838.7906	0.0491	2513.9714	2512.3488	2513.3517	0.0452	569.41	1492966	1705634
455	1	2194480	1360.6526	0.0414	1360.5590	1359.6459	1359.6459	0.0455	543.68	2194480	410082
455	2	2155814	867.3577	0.0371	1733.8458	1732.7020	1732.7020	0.0359	534.10	2155814	1087742
455	2	2275272	1127.9542	0.0460	2255.3561	2253.8950	2254.8979	0.0456	494.64	1996528	1581826
455	2	519101	819.3831	0.0454	1637.8412	1636.7527	1636.7527	0.0382	128.61	204554	185639
455	1	94978	1897.7420	0.0292	1896.9730	1895.7324	1896.7353	0.0501	23.53	67113	56585
456	1	18486372	1719.6657	0.0452	1719.7914	1718.6590	1718.6590	0.0436	4536.00	18486372	9250898
456	2	13290788	676.3133	0.0312	1351.5248	1350.6131	1350.6131	0.0549	3261.16	13290788	4535460
456	2	7373749	584.2976	0.0187	1167.2951	1166.5817	1166.5817	0.0510	1809.30	7373749	1643857
456	1	5184163	1450.7785	0.0396	1449.7363	1448.7689	1448.7689	0.0490	1111.28	5184163	2227181
456	1	3841343	1771.7910	0.0160	1771.9560	1770.7843	1770.7843	0.0399	942.55	3841343	2045167
456	1	3556266	1222.5156	0.0278	1222.2508	1221.5089	1221.5089	0.0338	872.60	3556266	842600
456	3	424730	1078.1951	0.0495	3231.6224	3229.5598	3230.5627	0.0453	90.31	257133	368071
457	1	40191720	1214.6198	0.0331	1214.3537	1213.6131	1213.6131	0.0561	9924.76	40191720	8391522
457	1	8103496	997.5374	0.0436	997.1350	996.5306	996.5306	0.0394	2001.04	4013147	1305837
458	1	13498180	1719.6635	0.0305	1719.7892	1718.6568	1718.6568	0.0502	3198.40	13498180	5397573
458	1	11582544	1974.8092	0.0482	1974.0928	1972.7996	1973.8025	0.0518	2744.49	11675423	7349904
458	2	12417772	676.8099	0.0313	1351.5153	1350.6034	1350.6034	0.0488	2406.12	12417772	3992517
458	2	2196094	782.9348	0.0479	1564.9022	1563.8561	1563.8561	0.0505	520.37	2196094	931442
458	2	1995683	1128.4582	0.0413	2255.3614	2253.9001	2254.9030	0.0372	472.88	1603529	1231519
459	1	26253896	1214.6201	0.0401	1214.3540	1213.6133	1213.6133	0.0526	6148.19	26253896	4353040
459	1	21491238	1411.5498	0.0478	1411.4938	1410.5430	1410.5430	0.0392	5032.86	21491238	7688256
459	1	9479658	1084.4681	0.0256	1084.1195	1083.4614	1083.4614	0.0526	2219.97	9479658	1538114
459	2	7686781	584.2988	0.0383	1167.2975	1166.5841	1166.5841	0.0390	1800.11	7686781	1185400
459	1	7084631	997.5317	0.0341	997.1293	996.5250	996.5250	0.0504	1659.09	7084631	1140277
459	1	4693846	1364.4984	0.0373	1363.4116	1362.4888	1362.4888	0.0513	760.70	4693846	1615041
460	1	18536660	1214.6218	0.0352	1214.3558	1213.6151	1213.6151	0.0441	4598.68	18536660	4130842
460	1	8481840	1771.7886	0.0300	1771.9536	1770.7819	1770.7819	0.0411	2104.22	8481840	3185728
460	1	6353917	1363.5004	0.0497	1363.4164	1362.4936	1362.4936	0.0517	1576.31	6353917	2163679
460	1	4983614	1708.7445	0.0482	1707.8656	1706.7349	1706.7349	0.0447	1236.36	4450301	2867524
460	2	6956754	584.7979	0.0466	1167.2931	1166.5794	1166.5794	0.0577	1110.78	6956754	1496802
460	3	4399526	838.7910	0.0350	2513.9723	2512.3498	2513.3527	0.0457	1091.46	3334287	2748373
460	1	2745421	1223.5241	0.0440	1222.2564	1221.5144	1221.5144	0.0443	484.28	2745421	786518
460	3	629632	1078.5299	0.0422	3231.6246	3229.5618	3230.5647	0.0473	100.76	397945	618712
461	1	17192276	1386.5295	0.0391	1386.4584	1385.5227	1385.5227	0.0501	4049.63	17192276	4519159
461	2	8607735	584.2943	0.0404	1167.2886	1166.5751	1166.5751	0.0344	2027.55	8607735	1917323
461	2	7344412	867.3561	0.0471	1733.8425	1732.6987	1732.6987	0.0405	1729.97	7344412	3718208
461	1	5311478	1449.7750	0.0244	1449.7356	1448.7683	1448.7683	0.0430	1251.12	5311478	1903551
461	1	3886869	1482.6321	0.0423	1481.6153	1480.6224	1480.6224	0.0457	796.42	3886869	1333733
461	2	1646352	782.9350	0.0350	1564.9027	1563.8566	1563.8566	0.0377	387.80	1646352	696645
461	2	2189153	1128.9521	0.0496	2255.3470	2253.8856	2254.8885	0.0479	328.38	1306109	1394112
461	1	3287433	1224.5220	0.0418	1222.2517	1221.5096	1221.5096	0.0496	188.94	3287433	802130
462	1	13919356	1214.6223	0.0494	1214.3563	1213.6156	1213.6156	0.0227	3417.02	13919356	3086092
462	1	7785882	1084.4640	0.0399	1084.1153	1083.4572	1083.4572	0.0522	1911.33	7785882	1536041
462	1	5560606	1360.6465	0.0477	1360.5528	1359.6397	1359.6397	0.0358	1365.06	5560606	1684774
462	1	4362013	1449.7751	0.0169	1449.7357	1448.7684	1448.7684	0.0442	1070.82	4362013	1213478
463	2	29985972	810.8859	0.0482	1620.8351	1619.7584	1619.7584	0.0486	7503.82	29985972	12574802
463	3	15607124	521.8916	0.0498	1562.6883	1561.6517	1561.6517	0.0386	3158.58	15607124	6830164
463	2	11463699	867.8550	0.0466	1733.8377	1732.6937	1732.6937	0.0339	2434.33	11463699	5780054
463	1	6603527	1363.5020	0.0432	1363.4179	1362.4952	1362.4952	0.0555	1652.50	6603527	1775729
463	1	6273573	1206.6231	0.0138	1206.3558	1205.6164	1205.6164	0.0468	1569.93	6273573	1468159
463	1	4062995	997.5318	0.0103	997.1295	996.5251	996.5251	0.0439	1016.74	4062995	681533
463	2	1400599	1128.4538	0.0434	2255.3526	2253.8913	2254.8942	0.0519	350.49	1340211	943839
463	3	980132	1078.1903	0.0489	3231.6080	3229.5454	3230.5483	0.0442	224.95	626699	898911
464	1	26532796	1195.6740	0.0339	1195.3958	1194.6673	1194.6673	0.0459	6608.81	26532796	5461818
464	1	24930862	1411.5406	0.0479	1411.4846	1410.5339	1410.5339	0.0423	6209.80	13931534	7003065
464	1	19655784	1100.6265	0.0297	1100.2916	1099.6198	1099.6198	0.0322	4895.88	19655784	4289851
464	1	12908682	1214.6204	0.0463	1214.3543	1213.6136	1213.6136	0.0495	3215.30	12908682	2847314
465	1	29800020	1196.6729	0.0261	1195.3919	1194.6632	1194.6632	0.0406	4575.81	29800020	7536634
465	1	7746601	1973.8028	0.0439	1974.0891	1972.7960	1973.7990	0.0418	1823.73	7746601	4770526
465	1	2680716	1222.5227	0.0344	1222.2579	1221.5160	1221.5160	0.0444	631.10	2680716	357619
465	3	1479860	1077.8596	0.0460	3231.6166	3229.5557	3230.5586	0.0377	348.39	891840	1281244
465	2	1341395	782.9332	0.0421	1564.8990	1563.8530	1563.8530	0.0511	315.80	1341395	615071
466	2	23686860	867.8540	0.0400	1733.8355	1732.6916	1732.6916	0.0435	4320.75	23686860	10930266
466	1	15601731	1084.4671	0.0422	1084.1185	1083.4604	1083.4604	0.0469	3545.02	15601731	2662627
466	1	10072168	1360.6486	0.0395	1360.5550	1359.6419	1359.6419	0.0426	2288.60	10072168	3430189
466	1	5132352	1481.6288	0.0462	1481.6149	1480.6221	1480.6221	0.0248	1166.17	3015644	2098861
466	1	3835855	997.5302	0.0283	997.1278	996.5235	996.5235	0.0478	871.58	3835855	649480
466	2	1263838	1128.4507	0.0224	2255.3464	2253.8851	2254.8880	0.0502	287.17	823233	959657
466	2	1370470	783.4313	0.0451	1564.8925	1563.8463	1563.8463	0.0216	245.66	1370470	578402
467	2	35852776	867.3563	0.0329	1733.8429	1732.6991	1732.6991	0.0487	7867.54	35852776	15192590
467	1	33166360	1195.6736	0.0455	1195.3954	1194.6669	1194.6669	0.0516	7278.03	33166360	4400634
467	2	9781454	584.2951	0.0382	1167.2901	1166.5767	1166.5767	0.0317	2146.44	9781454	1997383
467	1	10428046	1207.6291	0.0359	1206.3590	1205.6194	1205.6194	0.0542	1564.77	10428046	2881337
467	1	4111394	997.5323	0.0348	997.1300	996.5256	996.5256	0.0463	902.20	4111394	716585
467	1	4771843	1215.6228	0.0425	1214.3539	1213.6131	1213.6131	0.0523	744.54	4771843	1228554
467	2	1052982	782.9293	0.0454	1564.8911	1563.8451	1563.8451	0.0275	231.07	1052982	412112
468	2	47492140	867.3617	0.0458	1733.8537	1732.7099	1732.7099	0.0448	9539.04	47492140	24773996
468	1	30577212	1411.5401	0.0462	1411.4841	1410.5334	1410.5334	0.0396	6141.59	17073890	11408101
468	1	15835634	1824.8376	0.0378	1824.0261	1822.8278	1823.8308	0.0414	3180.67	10104654	9497124
468	1	5310510	1481.6279	0.0346	1481.6139	1480.6211	1480.6211	0.0301	1066.64	5310510	2108529
468	1	4599269	1719.6674	0.0320	1719.7931	1718.6607	1718.6607	0.0508	923.79	4599269	3014994
468	2	875250	782.9271	0.0301	1564.8867	1563.8407	1563.8407	0.0389	175.80	369656	370979
469	1	58530964	1708.7449	0.0357	1707.8660	1706.7353	1706.7353	0.0562	11083.94	52508728	33708908
469	1	9222008	1360.6491	0.0488	1360.5555	1359.6423	1359.6423	0.0440	1746.36	9222008	1725907
469	1	5333406	1214.6206	0.0221	1214.3546	1213.6139	1213.6139	0.0365	1009.98	5333406	1246015
469	1	4670320	997.5299	0.0262	997.1275	996.5232	996.5232	0.0397	884.41	4670320	753476
469	1	8439161	1366.5045	0.0427	1363.4151	1362.4919	1362.4919	0.0518	241.93	8439161	3459863
470	1	42562968	1195.6715	0.0361	1195.3933	1194.6648	1194.6648	0.0351	7734.38	42562968	9310169
470	1	12087304	1363.5011	0.0307	1363.4171	1362.4944	1362.4944	0.0456	2196.46	12087304	3269312
470	2	10860001	584.2942	0.0478	1167.2883	1166.5749	1166.5749	0.0564	1973.44	10860001	3135027
470	3	12034482	522.2194	0.0391	1562.6795	1561.6335	1561.6335	0.0477	956.82	12034482	874549
470	1	3269407	1481.6289	0.0416	1481.6149	1480.6221	1480.6221	0.0425	594.10	3269407	1294985
470	2	1374179	1127.9561	0.0407	2255.3600	2253.8988	2254.9017	0.0422	200.89	1105535	1080698
470	1	205576	1158.6354	0.0299	1158.3294	1157.6286	1157.6286	0.0472	37.36	205576	44048
471	3	7078706	838.7857	0.0396	2513.9567	2512.3342	2513.3371	0.0534	1186.41	5051237	5564123
471	2	10012828	677.3137	0.0458	1351.5216	1350.6095	1350.6095	0.0418	578.78	10012828	3453274
471	1	1208634	1224.5293	0.0354	1222.2591	1221.5170	1221.5170	0.0479	47.86	1208634	285535
472	1	14114190	1101.6231	0.0411	1100.2855	1099.6135	1099.6135	0.0428	1388.28	14114190	3223342
472	1	9282348	1451.7785	0.0410	1449.7440	1448.7671	1448.7671	0.0478	533.99	9282348	3439817
472	1	3759645	1482.6369	0.0465	1481.6202	1480.6273	1480.6273	0.0232	440.26	3759645	1482704
472	1	1510874	1158.6429	0.0447	1158.3369	1157.6362	1157.6362	0.0237	234.54	1510874	267851
472	2	614258	782.9286	0.0379	1564.8897	1563.8437	1563.8437	0.0380	95.36	614258	246314
472	1	110746	1439.5462	0.0258	1439.5053	1438.5395	1438.5395	0.0476	17.19	110746	44448
473	1	26843688	1411.5513	0.0427	1411.4953	1410.5445	1410.5445	0.0482	4906.09	26843688	9853121
473	1	14325733	1100.6291	0.0235	1100.2942	1099.6223	1099.6223	0.0459	2618.25	14325733	2232779
473	2	8487638	676.3166	0.0456	1351.5315	1350.6197	1350.6197	0.0483	1551.25	8487638	2938459
473	3	7682807	521.5500	0.0431	1562.6663	1561.6298	1561.6298	0.0486	1404.15	7682807	2058447
473	1	3285420	1158.6349	0.0317	1158.3289	1157.6282	1157.6282	0.0537	600.46	3285420	705267
474	1	55590616	1195.6742	0.0212	1195.3959	1194.6675	1194.6675	0.0389	9781.80	55590616	13510300
474	1	17997684	1411.5458	0.0176	1411.4898	1410.5391	1410.5391	0.0365	3166.90	17997684	5006883
474	1	15033639	1386.5322	0.0481	1386.4611	1385.5255	1385.5255	0.0313	2645.34	15033639	3946202
474	1	12127441	1449.7792	0.0374	1449.7398	1448.7725	1448.7725	0.0445	2133.96	12127441	4353010
474	3	9103796	521.8930	0.0415	1562.6924	1561.6558	1561.6558	0.0324	1284.05	9103796	3630906
474	1	19230162	1086.4744	0.0498	1084.1204	1083.4620	1083.4620	0.0436	686.74	19230162	3902779
474	1	3420350	1315.6882	0.0365	1314.4751	1313.6784	1313.6784	0.0363	406.58	3420350	958081
474	1	2117302	1215.6177	0.0456	1214.3488	1213.6080	1213.6080	0.0555	250.12	2117302	544391
475	1	56401152	1708.7460	0.0418	1707.8671	1706.7364	1706.7364	0.0517	8709.00	51632928	31900678
475	1	13232755	1206.6262	0.0205	1206.3590	1205.6195	1205.6195	0.0358	2043.29	13232755	3101241
475	1	2375139	1159.6381	0.0272	1159.3415	1158.6314	1158.6314	0.0616	366.75	2249293	479919
475	1	1790273	998.5340	0.0466	998.1316	997.5272	997.5272	0.0374	276.44	1790273	190523
475	1	1735176	1222.5262	0.0428	1222.2613	1221.5195	1221.5195	0.0228	267.93	1735176	411092
475	2	751165	1128.4539	0.0487	2255.3528	2253.8915	2254.8944	0.0543	115.99	639602	568879
476	1	59272140	1707.7469	0.0454	1707.8707	1706.7402	1706.7402	0.0372	8959.82	59272140	30253844
476	2	54720996	867.3583	0.0369	1733.8470	1732.7032	1732.7032	0.0422	8271.85	54720996	28750020
476	1	23519168	1084.4687	0.0186	1084.1201	1083.4620	1083.4620	0.0453	3555.26	23519168	4613446
476	1	12022471	1386.5250	0.0438	1386.4539	1385.5183	1385.5183	0.0485	1817.37	12022471	4200512
476	1	10361238	1100.6216	0.0213	1100.2867	1099.6148	1099.6148	0.0497	1566.25	10361238	2241825
476	1	9295764	1207.6308	0.0454	1206.3608	1205.6212	1205.6212	0.0400	960.43	9295764	2431998
476	1	6331529	1411.5474	0.0400	1411.4914	1410.5407	1410.5407	0.0389	957.10	6331529	2288408
476	2	5964504	676.3148	0.0455	1351.5279	1350.6161	1350.6161	0.0447	901.62	5964504	2026205
476	1	2003811	1214.6176	0.0261	1214.3515	1213.6109	1213.6109	0.0504	302.90	2003811	506796
477	1	56440936	1707.7440	0.0325	1707.8678	1706.7372	1706.7372	0.0535	8892.17	56440936	27128728
477	1	12446919	1206.6262	0.0500	1206.3589	1205.6194	1205.6194	0.0473	1960.99	12446919	2910167
477	3	10167558	521.5529	0.0276	1562.6749	1561.6385	1561.6385	0.0376	1601.88	10167558	4391025
477	1	4079582	1314.6788	0.0205	1314.4686	1313.6721	1313.6721	0.0505	642.73	4079582	1091862
477	1	3156802	1411.5487	0.0471	1411.4927	1410.5419	1410.5419	0.0442	497.35	3156802	874501
477	1	1746347	998.5297	0.0460	998.1273	997.5229	997.5229	0.0312	275.13	1746347	109935
478	1	49932360	1707.7480	0.0487	1707.8719	1706.7413	1706.7413	0.0428	8090.21	49932360	25510140
478	1	25494382	1084.4638	0.0226	1084.1151	1083.4570	1083.4570	0.0364	4130.69	25494382	6678315
478	1	8468238	1386.5270	0.0500	1386.4559	1385.5203	1385.5203	0.0594	1372.05	8468238	3005680
478	1	3676775	997.5311	0.0417	997.1287	996.5244	996.5244	0.0524	595.72	3676775	636304
478	1	1662005	1720.6642	0.0401	1719.7871	1718.6546	1718.6546	0.0432	234.66	1662005	834769
479	1	22897600	1085.4655	0.0281	1084.1140	1083.4558	1083.4558	0.0458	2934.66	22897600	4514117
479	1	10095193	1100.6265	0.0359	1100.2916	1099.6198	1099.6198	0.0494	1647.77	10095193	2178339
479	3	16696454	839.4560	0.0474	2513.9633	2512.3405	2513.3434	0.0451	1127.76	6404011	12439267
479	1	5549135	1973.8104	0.0397	1974.0967	1972.8037	1973.8066	0.0458	905.75	5549135	2887661
479	1	2998916	997.5330	0.0429	997.1306	996.5263	996.5263	0.0371	489.49	2998916	384657
479	2	243150	782.9203	0.0375	1564.8733	1563.8272	1563.8272	0.0403	39.69	243150	94977
480	1	55408300	1195.6759	0.0239	1195.3977	1194.6692	1194.6692	0.0401	9076.58	55408300	13473626
480	1	24636568	1084.4629	0.0482	1084.1143	1083.4562	1083.4562	0.0580	4035.78	24636568	3970990
480	3	14799513	1077.8621	0.0321	3231.6242	3229.5632	3230.5661	0.0427	2424.35	9357326	13469054
480	3	8261656	521.5502	0.0352	1562.6670	1561.6305	1561.6305	0.0335	1353.36	8261656	3350555
480	1	1504257	1719.6652	0.0470	1719.7909	1718.6585	1718.6585	0.0528	246.42	1504257	753103
480	1	454449	1439.5465	0.0487	1439.5055	1438.5397	1438.5397	0.0518	74.44	454449	170600
480	2	203029	782.9294	0.0298	1564.8915	1563.8454	1563.8454	0.0467	33.26	203029	94088
481	1	65906540	1195.6717	0.0469	1195.3934	1194.6649	1194.6649	0.0508	11504.84	65906540	15040842
481	1	38335532	1708.7487	0.0426	1707.8699	1706.7391	1706.7391	0.0390	5837.61	38335532	16518862
481	1	21513120	1206.6230	0.0223	1206.3558	1205.6163	1205.6163	0.0422	3755.39	21513120	2243972
481	1	5415700	1823.8422	0.0332	1824.0336	1822.8355	1823.8384	0.0540	945.38	5415700	2929696
481	2	4755314	676.3095	0.0495	1351.5173	1350.6055	1350.6055	0.0454	830.10	4755314	1643765
481	1	2210851	997.5332	0.0395	997.1308	996.5265	996.5265	0.0368	385.93	2210851	315808
481	2	176799	782.9285	0.0337	1564.8896	1563.8435	1563.8435	0.0479	30.86	176799	115024
482	1	34627812	1084.4634	0.0139	1084.1147	1083.4566	1083.4566	0.0450	6379.06	34627812	6711771
482	3	15908679	838.7929	0.0328	2513.9782	2512.3556	2513.3585	0.0440	2930.66	13561918	12886467
482	3	13504946	1077.8615	0.0498	3231.6222	3229.5613	3230.5642	0.0455	2487.85	8603334	13260336
482	1	8910720	1386.5292	0.0375	1386.4581	1385.5224	1385.5224	0.0502	1641.51	8910720	3269424
482	1	6434416	1480.5885	0.0344	1480.5744	1479.5818	1479.5818	0.0501	1185.33	6434416	1992058
482	1	2190957	997.5301	0.0239	997.1277	996.5233	996.5233	0.0511	403.61	2190957	361122
482	3	541679	451.8732	0.0469	1353.5113	1352.5993	1352.5993	0.0349	99.79	541679	176729
483	1	99563808	1158.6350	0.0188	1158.3290	1157.6283	1157.6283	0.0449	18673.58	99563808	17925318
483	1	31491582	1363.5028	0.0466	1363.4188	1362.4961	1362.4961	0.0394	5906.37	31491582	10695879
483	3	18595890	838.7890	0.0482	2513.9663	2512.3438	2513.3467	0.0551	3487.73	15820484	15121073
483	1	8009295	1386.5260	0.0296	1386.4549	1385.5193	1385.5193	0.0398	1502.17	8009295	2834831
483	2	1653187	867.8596	0.0377	1733.8467	1732.7028	1732.7028	0.0518	310.06	1472352	946855
483	1	724757	1214.6175	0.0310	1214.3514	1213.6108	1213.6108	0.0385	135.93	724757	239801
484	1	39307128	1195.6710	0.0244	1195.3928	1194.6643	1194.6643	0.0485	7442.46	39307128	9549305
484	1	32636004	1084.4692	0.0475	1084.1205	1083.4624	1083.4624	0.0237	6179.34	32636004	9139954
484	1	25737804	1449.7787	0.0342	1449.7393	1448.7720	1448.7720	0.0422	4873.23	25737804	10019749
484	2	5135259	676.3127	0.0208	1351.5236	1350.6118	1350.6118	0.0453	972.32	5135259	1775623
484	3	666055	451.8737	0.0384	1353.5129	1352.6008	1352.6008	0.0367	126.11	666055	165150
485	1	73579000	1361.6564	0.0496	1360.5693	1359.6468	1359.6468	0.0373	7453.34	73579000	19960344
485	3	18240124	1077.8568	0.0455	3231.6083	3229.5473	3230.5502	0.0436	3065.61	10933030	15701713
485	1	5898696	1824.8353	0.0473	1824.0239	1822.8256	1823.8286	0.0262	991.39	6009749	3291639
485	1	5582677	1386.5235	0.0247	1386.4524	1385.5168	1385.5168	0.0495	938.28	5582677	1729544
485	2	190854	867.3573	0.0341	1733.8449	1732.7011	1732.7011	0.0449	32.08	190854	96284
486	1	31630066	1084.4709	0.0447	1084.1223	1083.4642	1083.4642	0.0483	5764.05	31630066	6224930
486	1	26569608	1449.7737	0.0481	1449.7343	1448.7670	1448.7670	0.0419	4841.87	15369799	10327039
486	3	16942792	1077.8612	0.0248	3231.6215	3229.5606	3230.5635	0.0383	3087.54	10816610	15532502
486	1	12917504	1352.5937	0.0379	1352.4989	1351.5870	1351.5870	0.0211	2354.00	12917504	3911596
486	1	8924266	1880.9063	0.0464	1881.1378	1879.8995	1880.9024	0.0378	1626.30	8924266	4797072
486	1	7631282	1479.5890	0.0409	1479.5747	1478.5822	1478.5822	0.0463	1390.67	7631282	3134333
486	1	2328677	997.5353	0.0338	997.1329	996.5286	996.5286	0.0490	424.36	594740	390483
486	1	775357	1719.6661	0.0297	1719.7917	1718.6593	1718.6593	0.0415	141.30	775357	388360
487	3	35826440	838.7904	0.0375	2513.9708	2512.3482	2513.3511	0.0481	5995.22	28096880	22433312
487	1	13694878	1195.6723	0.0483	1195.3940	1194.6655	1194.6655	0.0477	2291.71	13694878	3307957
487	1	22193600	1710.7451	0.0470	1707.8626	1706.7316	1706.7316	0.0497	914.02	21193504	12248866
487	1	2346565	997.5362	0.0474	997.1338	996.5295	996.5295	0.0353	392.68	1163874	378222
487	1	407265	1214.6097	0.0352	1214.3436	1213.6030	1213.6030	0.0391	68.15	407265	103157
488	1	20969742	1709.7448	0.0401	1707.8638	1706.7330	1706.7330	0.0451	1607.24	20969742	4022603
488	1	9725696	1314.6735	0.0321	1314.4633	1313.6668	1313.6668	0.0473	1526.34	9725696	2744619
488	1	6938111	1880.9073	0.0452	1881.1388	1879.9005	1880.9035	0.0489	1088.86	6938111	4221275
488	1	2393064	997.5336	0.0239	997.1313	996.5269	996.5269	0.0339	375.56	2393064	394469
488	1	1331457	1439.5385	0.0435	1439.4976	1438.5318	1438.5318	0.0407	208.96	1331457	535402
488	3	1109374	451.8809	0.0484	1353.5345	1352.6225	1352.6225	0.0285	174.10	1109374	169863
488	2	491452	821.4087	0.0241	1641.8931	1640.8039	1640.8039	0.0441	77.13	491452	210612
489	1	34386576	1084.4675	0.0246	1084.1189	1083.4608	1083.4608	0.0513	5708.65	34386576	5563845
489	1	26496186	1707.7412	0.0294	1707.8651	1706.7345	1706.7345	0.0484	4398.73	26496186	10087616
489	2	24637186	584.2997	0.0340	1167.2993	1166.5859	1166.5859	0.0384	4090.11	24637186	5513790
489	3	26956454	839.4559	0.0417	2513.9628	2512.3399	2513.3428	0.0473	2019.80	23047560	22539776
489	1	8051446	1880.9039	0.0430	1881.1354	1879.8972	1880.9001	0.0517	1336.65	5040611	4901419
489	1	7618701	1100.6269	0.0281	1100.2920	1099.6202	1099.6202	0.0480	1264.81	7618701	1549264
489	2	4631841	676.3121	0.0327	1351.5226	1350.6108	1350.6108	0.0515	768.95	4631841	1576736
490	1	32095368	1206.6325	0.0229	1206.3652	1205.6258	1205.6258	0.0456	5649.24	32095368	7751216
490	2	27115660	584.2994	0.0493	1167.2989	1166.5854	1166.5854	0.0479	4772.74	27115660	5358349
490	1	13392742	1314.6817	0.0490	1314.4714	1313.6749	1313.6749	0.0487	2357.31	13392742	3583134
490	1	2192265	1973.8104	0.0316	1974.0967	1972.8037	1973.8066	0.0360	385.87	2192265	1373631
490	1	1784256	997.5325	0.0185	997.1301	996.5257	996.5257	0.0465	314.05	1784256	229084
491	1	23748930	1707.7408	0.0273	1707.8647	1706.7341	1706.7341	0.0383	3666.33	23748930	11330327
491	1	9747670	1386.5264	0.0442	1386.4553	1385.5197	1385.5197	0.0425	1504.83	9747670	3456017
491	1	8252449	1100.6262	0.0441	1100.2913	1099.6194	1099.6194	0.0503	1274.00	8252449	1428434
491	1	1660960	997.5357	0.0276	997.1333	996.5290	996.5290	0.0428	256.42	1660960	287247
491	1	1484034	1195.6672	0.0358	1195.3889	1194.6605	1194.6605	0.0367	229.10	1484034	196594
492	1	87204720	1360.6441	0.0313	1360.5505	1359.6374	1359.6374	0.0346	13391.77	87204720	29693576
492	1	66216164	1158.6350	0.0431	1158.3290	1157.6282	1157.6282	0.0427	10168.62	66216164	14630590
492	1	36657532	1449.7785	0.0477	1449.7391	1448.7718	1448.7718	0.0529	5629.39	36657532	13837580
492	1	33668248	1077.5268	0.0486	1077.1772	1076.5201	1076.5201	0.0506	5170.33	33668248	3367072
492	1	13524548	1479.5904	0.0414	1479.5761	1478.5837	1478.5837	0.0406	2076.92	13524548	4640676
492	1	7365947	1100.6297	0.0457	1100.2949	1099.6230	1099.6230	0.0479	1131.17	7365947	1502383
492	2	3273033	676.3181	0.0243	1351.5346	1350.6228	1350.6228	0.0368	502.63	3273033	1530041
493	3	40097360	838.7873	0.0492	2513.9613	2512.3388	2513.3417	0.0414	6617.37	30382320	28837776
493	1	31641214	1449.7790	0.0408	1449.7396	1448.7723	1448.7723	0.0360	5221.83	31641214	11429769
493	1	6304587	1823.8470	0.0466	1824.0385	1822.8403	1823.8432	0.0514	1040.46	6304587	3270496
493	3	5664881	521.5541	0.0423	1562.6787	1561.6423	1561.6423	0.0259	934.89	5664881	2450847
493	2	4919245	821.9082	0.0427	1641.8894	1640.8001	1640.8001	0.0407	732.12	4919245	2273637
493	2	3149724	676.3155	0.0450	1351.5294	1350.6176	1350.6176	0.0481	519.81	3149724	1071727
493	1	2518710	1439.5486	0.0341	1439.5077	1438.5419	1438.5419	0.0452	415.67	2518710	926994
494	1	47771816	1158.6385	0.0387	1158.3325	1157.6318	1157.6318	0.0474	7992.71	47771816	8496078
494	2	34935944	584.2959	0.0238	1167.2918	1166.5783	1166.5783	0.0377	5845.14	34935944	7817502
494	1	29658384	1084.4668	0.0411	1084.1182	1083.4601	1083.4601	0.0469	4962.15	29658384	6046524
494	1	8976414	1352.5913	0.0491	1352.4965	1351.5846	1351.5846	0.0323	1501.85	8976414	2065375
494	1	3046608	1439.5420	0.0198	1439.5011	1438.5353	1438.5353	0.0366	509.73	3046608	1147980
495	1	83354032	1360.6500	0.0291	1360.5564	1359.6433	1359.6433	0.0375	13617.28	83354032	28363512
495	1	19553940	1479.5892	0.0360	1479.5749	1478.5824	1478.5824	0.0395	3194.46	19553940	7571358
495	10	16758288	537.7435	0.0446	5368.8147	5365.3624	5368.3704	0.0435	2713.37	4007907	16609088
495	1	13155847	1314.6782	0.0402	1314.4680	1313.6715	1313.6715	0.0502	2149.23	13155847	3529282
495	3	2012010	451.8671	0.0482	1353.4932	1352.5811	1352.5811	0.0396	328.70	1073006	601979
495	1	1643888	997.5310	0.0428	997.1286	996.5243	996.5243	0.0524	268.56	1643888	283622
495	1	79903	1215.6142	0.0497	1214.3453	1213.6045	1213.6045	0.0263	7.95	79903	20914
496	1	52457896	1363.5086	0.0456	1363.4247	1362.5018	1362.5018	0.0362	8011.29	28546988	17755400
496	3	5509618	521.5517	0.0286	1562.6712	1561.6348	1561.6348	0.0367	841.42	5509618	2367734
496	3	2355346	451.8726	0.0452	1353.5097	1352.5976	1352.5976	0.0376	359.70	2355346	769811
496	1	3442843	1441.5485	0.0499	1439.5029	1438.5368	1438.5368	0.0375	210.74	3442843	1379918
497	1	19560020	1480.5887	0.0451	1479.5717	1478.5791	1478.5791	0.0460	2267.98	19560020	9134390
497	1	5316364	1386.5239	0.0290	1386.4528	1385.5171	1385.5171	0.0295	721.42	5316364	1877423
497	1	4790443	1439.5424	0.0378	1439.5014	1438.5356	1438.5356	0.0399	650.05	4790443	1659421
497	1	217229	1719.6692	0.0411	1719.7948	1718.6624	1718.6624	0.0486	29.48	217229	109188
498	1	75679952	1084.4723	0.0482	1084.1237	1083.4656	1083.4656	0.0341	10145.32	75679952	14143048
498	1	91816096	1361.6483	0.0437	1360.5612	1359.6387	1359.6387	0.0539	8439.58	91816096	34161228
498	1	39910056	1449.7804	0.0318	1449.7410	1448.7737	1448.7737	0.0425	5350.16	39910056	14751452
498	1	36247388	1206.6301	0.0431	1206.3628	1205.6233	1205.6233	0.0487	4859.16	36247388	4338005
498	1	33091646	1158.6332	0.0436	1158.3272	1157.6265	1157.6265	0.0528	4436.12	33091646	7314012
498	2	32572156	584.2973	0.0390	1167.2945	1166.5811	1166.5811	0.0475	4366.48	32572156	7898673
498	1	11539623	1880.8987	0.0475	1881.1302	1879.8920	1880.8949	0.0365	1546.95	11539623	7012337
499	1	43859808	1449.7778	0.0494	1449.7383	1448.7710	1448.7710	0.0517	5308.53	43859808	16637727
499	2	34824308	584.3032	0.0293	1167.3063	1166.5929	1166.5929	0.0326	4214.93	34824308	7737218
499	1	30660384	1158.6344	0.0275	1158.3284	1157.6277	1157.6277	0.0483	3710.95	30660384	6611399
499	1	13347918	1881.9041	0.0225	1881.1328	1879.8944	1880.8973	0.0424	1615.55	13332254	7552064
499	1	7049344	1100.6297	0.0323	1100.2948	1099.6230	1099.6230	0.0405	853.21	7049344	1411467
499	2	2191859	676.3162	0.0288	1351.5307	1350.6189	1350.6189	0.0345	265.29	2191859	759529
499	3	94788	652.3011	0.0252	1955.1639	1953.8831	1954.8860	0.0390	11.47	94788	55542
500	1	70516536	1360.6477	0.0197	1360.5541	1359.6410	1359.6410	0.0451	8780.41	70516536	24028836
500	2	30170692	584.7920	0.0459	1167.2814	1166.5676	1166.5676	0.0373	2217.86	30170692	4278152
500	1	14500220	1880.9034	0.0497	1881.1348	1879.8966	1880.8995	0.0291	1805.50	14500220	8793142
500	1	10943408	1707.7411	0.0497	1707.8650	1706.7344	1706.7344	0.0506	1362.62	10943408	5477991
500	1	3063154	1823.8416	0.0357	1824.0330	1822.8349	1823.8378	0.0538	381.41	3063154	1576148
500	1	259834	1224.6117	0.0497	1222.3414	1221.5993	1221.5993	0.0370	8.12	259834	65237
501	1	62138660	1360.6438	0.0426	1360.5501	1359.6370	1359.6370	0.0443	7807.48	62138660	26507508
501	1	14911388	1880.9071	0.0334	1881.1386	1879.9003	1880.9032	0.0571	1873.56	14911388	8405669
501	1	11358576	1439.5483	0.0500	1439.5074	1438.5416	1438.5416	0.0483	1427.16	11358576	4811934
501	3	6694415	451.8714	0.0354	1353.5062	1352.5941	1352.5941	0.0430	841.13	6694415	2184782
501	3	15941716	839.7969	0.0405	2513.9840	2512.3610	2513.3639	0.0434	342.38	12104301	11904391
501	1	2474471	1823.8368	0.0453	1824.0282	1822.8301	1823.8330	0.0444	310.91	2474471	964645
501	1	161247	1719.6715	0.0431	1719.7972	1718.6648	1718.6648	0.0426	20.26	161247	79056
501	3	135034	652.6381	0.0459	1955.1724	1953.8914	1954.8943	0.0469	16.97	129217	84039
502	1	76055384	1084.4619	0.0440	1084.1133	1083.4552	1083.4552	0.0441	10337.98	76055384	14246862
502	1	62462308	1360.6460	0.0298	1360.5524	1359.6392	1359.6392	0.0527	8490.31	62462308	19285422
502	1	27779298	1363.5029	0.0482	1363.4189	1362.4962	1362.4962	0.0496	3775.96	27779298	9272300
502	1	5737989	1100.6275	0.0427	1100.2926	1099.6207	1099.6207	0.0498	779.95	5737989	1146113
502	1	5359429	1386.5313	0.0439	1386.4602	1385.5246	1385.5246	0.0345	728.49	5359429	1853956
502	2	1870325	676.3137	0.0455	1351.5257	1350.6139	1350.6139	0.0267	254.23	1870325	651710
503	1	50452360	1206.6197	0.0407	1206.3524	1205.6130	1205.6130	0.0518	7195.88	50452360	10113336
503	1	45876544	1361.6527	0.0489	1360.5656	1359.6430	1359.6430	0.0234	4492.65	45876544	14165400
503	2	26183910	584.3022	0.0422	1167.3043	1166.5909	1166.5909	0.0286	3734.54	10759662	5373161
503	1	20281600	1314.6704	0.0438	1314.4602	1313.6637	1313.6637	0.0327	2892.71	20281600	2613956
503	1	17241472	1158.6376	0.0181	1158.3316	1157.6308	1157.6308	0.0410	2459.10	17241472	3688951
503	1	14856081	1349.6119	0.0411	1349.5151	1348.6052	1348.6052	0.0394	2118.88	14856081	4105808
503	1	12972666	1880.9104	0.0331	1881.1419	1879.9037	1880.9066	0.0438	1850.26	12972666	6926349
503	3	6027667	451.8688	0.0487	1353.4983	1352.5862	1352.5862	0.0348	859.71	6027667	2095561
503	1	1967955	1824.8478	0.0482	1824.0364	1822.8381	1823.8411	0.0376	280.68	1252706	1173307
503	1	1717125	997.5298	0.0446	997.1274	996.5231	996.5231	0.0530	244.91	1717125	536601
504	1	68776496	1084.4657	0.0457	1084.1171	1083.4590	1083.4590	0.0312	10160.89	31493416	11106104
504	2	18595544	584.3011	0.0290	1167.3021	1166.5887	1166.5887	0.0396	2747.26	18595544	2280958
504	1	18029268	1349.6163	0.0460	1349.5194	1348.6095	1348.6095	0.0332	2663.60	8787478	5235458
504	3	5549882	451.8712	0.0204	1353.5055	1352.5934	1352.5934	0.0405	819.93	5549882	1812969
504	1	4772158	1100.6262	0.0258	1100.2913	1099.6194	1099.6194	0.0513	705.03	4772158	1034909
504	1	4124277	1386.5272	0.0230	1386.4561	1385.5205	1385.5205	0.0433	609.31	4124277	1463601
504	3	2599379	521.5558	0.0400	1562.6836	1561.6472	1561.6472	0.0385	384.03	2599379	475347
504	3	291985	652.6379	0.0477	1955.1716	1953.8906	1954.8934	0.0446	43.14	280125	190239
505	1	13116327	1158.6339	0.0161	1158.3279	1157.6272	1157.6272	0.0482	1906.88	13116327	1535699
505	1	2302546	1823.8401	0.0402	1824.0315	1822.8334	1823.8363	0.0457	334.75	2302546	1341811
505	2	2101243	676.3136	0.0480	1351.5256	1350.6138	1350.6138	0.0377	305.48	2101243	716153
505	2	1619591	797.8204	0.0354	1594.6871	1593.6273	1593.6273	0.0420	235.46	1619591	717145
505	1	1133140	1973.8061	0.0357	1974.0924	1972.7994	1973.8023	0.0351	164.74	1133140	696966
505	3	370508	652.6410	0.0361	1955.1809	1953.8999	1954.9028	0.0551	53.87	390324	229514
506	1	94587800	1084.4678	0.0303	1084.1191	1083.4610	1083.4610	0.0546	13833.31	94587800	18157862
506	1	20429558	1349.6126	0.0492	1349.5158	1348.6059	1348.6059	0.0448	2987.79	20429558	5851429
506	1	4787679	1100.6272	0.0430	1100.2924	1099.6205	1099.6205	0.0233	700.19	4787679	898887
506	1	2525104	1363.5052	0.0240	1363.4212	1362.4985	1362.4985	0.0349	369.29	2525104	851210
506	1	2505605	1823.8397	0.0285	1824.0311	1822.8329	1823.8359	0.0422	366.44	2505605	1297014
506	2	1945863	677.8169	0.0415	1351.5268	1350.6145	1350.6145	0.0416	34.60	1945863	662628
506	1	201866	1240.5633	0.0401	1240.3105	1239.5566	1239.5566	0.0383	29.52	201866	40135
507	1	81997736	1084.4692	0.0405	1084.1206	1083.4625	1083.4625	0.0469	13779.03	81997736	16237573
507	1	79414328	1206.6299	0.0144	1206.3626	1205.6231	1205.6231	0.0478	13344.91	79414328	13873945
507	1	11097065	1360.6482	0.0345	1360.5546	1359.6415	1359.6415	0.0465	1864.77	11097065	2664024
507	2	1767307	676.3118	0.0385	1351.5218	1350.6101	1350.6101	0.0497	296.98	1767307	613485
508	1	5921263	1222.6124	0.0250	1222.3475	1221.6057	1221.6057	0.0366	1078.66	5921263	1349530
508	1	4607742	1100.6265	0.0255	1100.2916	1099.6197	1099.6197	0.0522	839.38	4607742	922407
508	2	1762538	584.3002	0.0246	1167.3004	1166.5870	1166.5870	0.0508	321.08	1762538	431751
508	1	957019	1240.5615	0.0332	1240.3087	1239.5548	1239.5548	0.0488	174.34	957019	240185
509	1	82486592	1084.4734	0.0438	1084.1248	1083.4667	1083.4667	0.0339	16229.26	82486592	12108610
509	1	28339310	1479.5888	0.0431	1479.5745	1478.5821	1478.5821	0.0407	5575.77	28339310	11707496
509	1	21246916	1880.9095	0.0343	1881.1410	1879.9027	1880.9057	0.0439	4180.34	21246916	11287820
509	1	26298142	1315.6692	0.0420	1314.4561	1313.6594	1313.6594	0.0276	3308.20	26298142	6878385
509	1	1699164	1450.7789	0.0462	1449.7368	1448.7693	1448.7693	0.0402	245.11	1699164	609644
509	1	1129981	1974.8088	0.0454	1974.0923	1972.7991	1973.8020	0.0456	222.32	606570	711813
509	1	293699	1365.5021	0.0376	1363.4141	1362.4909	1362.4909	0.0489	19.90	293699	101164
510	1	36269264	1349.6138	0.0272	1349.5170	1348.6071	1348.6071	0.0410	7241.51	36269264	10617289
510	1	32297852	1314.6820	0.0456	1314.4718	1313.6753	1313.6753	0.0477	6448.58	32297852	8442094
510	3	7833970	1078.5259	0.0489	3231.6124	3229.5496	3230.5525	0.0504	1014.64	4078024	7687707
510	1	4139628	1386.5239	0.0153	1386.4528	1385.5171	1385.5171	0.0494	826.52	4139628	1282220
510	3	3417489	521.5531	0.0394	1562.6756	1561.6392	1561.6392	0.0314	682.33	3417489	1303154
510	1	1126827	1973.8076	0.0293	1974.0939	1972.8008	1973.8037	0.0410	224.98	1126827	700989
510	1	845403	1450.7823	0.0383	1449.7401	1448.7727	1448.7727	0.0376	168.79	827407	321813
511	1	20748772	1881.9058	0.0444	1881.1346	1879.8962	1880.8991	0.0494	4286.46	23015374	9307563
511	1	6050109	1240.5603	0.0269	1240.3074	1239.5536	1239.5536	0.0472	1249.88	6050109	1475138
511	3	2194132	521.8861	0.0337	1562.6718	1561.6352	1561.6352	0.0518	453.28	2178285	1185981
511	1	1950485	1185.5080	0.0413	1185.2267	1184.5012	1184.5012	0.0427	402.95	1950485	450910
511	2	476550	714.3141	0.0451	1427.5679	1426.6148	1426.6148	0.0424	98.45	476550	173952
511	2	55453	584.2980	0.0424	1167.2960	1166.5825	1166.5825	0.0419	11.46	55453	11960
512	1	77082400	1206.6263	0.0349	1206.3590	1205.6195	1205.6195	0.0445	16898.29	77082400	16924718
512	1	5529994	1158.6355	0.0305	1158.3295	1157.6288	1157.6288	0.0489	1212.31	5529994	1223883
512	1	4891460	1100.6225	0.0440	1100.2877	1099.6158	1099.6158	0.0335	1072.32	4891460	1397961
512	3	2157893	521.5508	0.0425	1562.6686	1561.6321	1561.6321	0.0456	473.06	2157893	872250
512	1	983868	1973.8117	0.0493	1974.0980	1972.8050	1973.8079	0.0441	215.69	983868	615507
513	1	56691500	1206.6250	0.0303	1206.3577	1205.6182	1205.6182	0.0443	14281.76	56691500	10874476
513	1	4507296	1100.6241	0.0319	1100.2892	1099.6174	1099.6174	0.0446	1135.48	4507296	845383
513	3	2198282	521.5559	0.0248	1562.6839	1561.6475	1561.6475	0.0375	553.79	2198282	951514
513	2	2616701	664.3246	0.0499	1326.4426	1325.6328	1325.6328	0.0508	463.92	2616701	578258
513	2	2537186	799.3178	0.0393	1594.6778	1593.6159	1593.6159	0.0430	122.36	2537186	1035591
514	1	78477856	1206.6304	0.0362	1206.3631	1205.6237	1205.6237	0.0256	18255.58	78477856	11936956
514	1	30372246	1084.4657	0.0152	1084.1170	1083.4589	1083.4589	0.0449	7065.22	30372246	6169288
514	1	27606278	1222.6156	0.0474	1222.3507	1221.6089	1221.6089	0.0246	6421.79	27606278	6644961
514	3	19807450	451.8723	0.0151	1353.5087	1352.5966	1352.5966	0.0407	4607.62	19807450	6466894
514	1	17079180	1240.5604	0.0248	1240.3075	1239.5537	1239.5537	0.0377	3972.97	17079180	3464741
514	1	3820486	1100.6238	0.0353	1100.2889	1099.6171	1099.6171	0.0421	888.72	3820486	780311
514	3	1355749	1077.8591	0.0342	3231.6151	3229.5542	3230.5571	0.0480	315.38	863337	1333077
514	1	79449	1214.6203	0.0400	1214.3542	1213.6135	1213.6135	0.0490	18.48	79449	19106
515	1	30523310	1350.6233	0.0419	1349.5238	1348.6137	1348.6137	0.0322	4798.86	30523310	7788448
515	1	31557006	1224.6127	0.0469	1222.3424	1221.6003	1221.6003	0.0530	2173.20	31557006	9626508
515	1	4208581	1158.6362	0.0437	1158.3302	1157.6295	1157.6295	0.0406	950.09	4208581	905915
515	1	3710894	1100.6238	0.0463	1100.2889	1099.6170	1099.6170	0.0543	837.74	3710894	741457
516	1	68749872	1222.6118	0.0190	1222.3469	1221.6050	1221.6050	0.0510	14240.44	68749872	12409690
516	1	31072736	1240.5609	0.0477	1240.3081	1239.5542	1239.5542	0.0475	6436.22	31072736	7626569
516	1	1332977	1823.8424	0.0480	1824.0338	1822.8357	1823.8386	0.0530	276.10	1332977	515457
516	2	916290	884.9256	0.0446	1768.0061	1766.8348	1766.8348	0.0494	177.43	916290	423554
516	10	239832	537.8477	0.0481	5368.8540	5365.4015	5368.4095	0.0387	49.68	59452	201188
516	1	225971	1215.6209	0.0374	1214.3520	1213.6112	1213.6112	0.0421	28.49	225971	49404
516	1	90498	1360.6439	0.0443	1360.5503	1359.6372	1359.6372	0.0402	18.75	90498	34212
517	2	59610368	714.3121	0.0384	1427.5639	1426.6108	1426.6108	0.0392	11722.99	59610368	21746032
517	1	46060672	1479.5820	0.0441	1479.5678	1478.5753	1478.5753	0.0470	9058.31	46060672	18156924
517	1	29103352	1349.6115	0.0356	1349.5147	1348.6048	1348.6048	0.0518	5723.47	29103352	3915435
517	3	4599321	652.6368	0.0347	1955.1683	1953.8873	1954.8902	0.0487	904.50	4187637	2887321
517	1	4370122	1100.6256	0.0309	1100.2908	1099.6189	1099.6189	0.0502	859.43	4370122	751695
517	1	2878736	1158.6346	0.0213	1158.3286	1157.6279	1157.6279	0.0384	566.13	2878736	633100
517	2	1833742	816.8263	0.0499	1631.7240	1630.6362	1630.6362	0.0422	310.78	1833742	834668
517	1	45392	1360.6462	0.0468	1360.5526	1359.6395	1359.6395	0.0502	8.93	45392	15136
518	1	47383432	1479.5861	0.0473	1479.5718	1478.5793	1478.5793	0.0263	7772.70	47383432	18347040
518	3	44101968	451.8818	0.0492	1353.5372	1352.6251	1352.6251	0.0315	7234.42	44101968	15287228
518	1	17008812	1206.6248	0.0405	1206.3575	1205.6180	1205.6180	0.0517	2790.10	17008812	2957731
518	2	15403230	663.8205	0.0372	1326.4372	1325.6275	1325.6275	0.0497	2526.72	15403230	4298623
518	3	6664295	652.6413	0.0179	1955.1818	1953.9007	1954.9036	0.0395	1093.20	6143715	4183751
518	1	4113439	1047.6067	0.0242	1047.2432	1046.5999	1046.5999	0.0569	674.76	4113439	728920
518	1	3868685	1100.6253	0.0389	1100.2904	1099.6185	1099.6185	0.0375	634.61	3868685	724002
518	1	1986555	1158.6329	0.0380	1158.3269	1157.6262	1157.6262	0.0468	325.87	1986555	427092
518	1	1626262	1186.5025	0.0492	1186.2212	1185.4957	1185.4957	0.0265	266.77	1626262	189379
518	1	1577162	1653.8036	0.0451	1653.8878	1652.7969	1652.7969	0.0468	258.72	1577162	743749
518	1	1566178	1823.8338	0.0426	1824.0252	1822.8271	1823.8300	0.0390	256.91	1566178	810087
518	1	579980	1214.6183	0.0440	1214.3522	1213.6116	1213.6116	0.0394	95.14	579980	138893
519	2	113417384	714.3155	0.0350	1427.5707	1426.6175	1426.6175	0.0414	17844.95	113417384	42670656
519	3	48556756	451.8703	0.0239	1353.5027	1352.5906	1352.5906	0.0497	7639.86	48556756	19541076
519	1	46137056	1240.5608	0.0379	1240.3079	1239.5541	1239.5541	0.0554	7259.15	46137056	11355414
519	1	27606652	1349.6132	0.0462	1349.5164	1348.6065	1348.6065	0.0486	4343.60	27606652	7857560
519	2	22657516	663.8208	0.0355	1326.4379	1325.6282	1325.6282	0.0366	3564.91	22657516	6311544
519	1	1893566	1158.6427	0.0444	1158.3367	1157.6360	1157.6360	0.0276	297.93	1893566	417655
519	1	1410168	1823.8412	0.0371	1824.0327	1822.8345	1823.8374	0.0445	221.87	1410168	728777
519	2	1993869	817.3335	0.0494	1631.7367	1630.6488	1630.6488	0.0505	148.25	1993869	942261
519	1	716305	1973.8063	0.0423	1974.0926	1972.7996	1973.8025	0.0428	112.70	716305	442428
520	2	132429864	714.3126	0.0323	1427.5648	1426.6117	1426.6117	0.0447	20240.37	132429864	48060160
520	1	123728008	1222.6073	0.0224	1222.3425	1221.6006	1221.6006	0.0448	18910.39	123728008	21504934
520	1	38579520	1881.9105	0.0254	1881.1392	1879.9008	1880.9037	0.0470	5896.43	40731444	23047578
520	2	28479888	663.8264	0.0410	1326.4490	1325.6393	1325.6393	0.0467	4352.82	28479888	12230317
520	1	4788181	1084.4668	0.0330	1084.1182	1083.4601	1083.4601	0.0503	731.82	4788181	947579
520	1	3283482	1185.5048	0.0490	1185.2235	1184.4980	1184.4980	0.0445	501.84	1230057	701272
520	3	8889257	653.3052	0.0455	1955.1698	1953.8885	1954.8914	0.0437	365.10	8209024	5329819
520	1	1641066	1707.7437	0.0436	1707.8675	1706.7369	1706.7369	0.0498	250.82	1641066	710237
521	1	50820268	1240.5605	0.0234	1240.3077	1239.5538	1239.5538	0.0488	7423.93	50820268	12443276
521	1	30910208	1349.6171	0.0389	1349.5203	1348.6104	1348.6104	0.0390	4515.42	30910208	8826936
521	2	2519856	816.3385	0.0270	1631.7512	1630.6635	1630.6635	0.0347	368.11	2519856	1099487
521	1	1904345	1158.6332	0.0112	1158.3272	1157.6265	1157.6265	0.0372	278.19	1904345	422526
522	2	119704248	714.3111	0.0182	1427.5619	1426.6088	1426.6088	0.0420	18337.70	119704248	42514568
522	2	38653240	663.8243	0.0451	1326.4449	1325.6352	1325.6352	0.0402	5921.36	38653240	11741712
522	1	36678176	1351.6165	0.0499	1349.5169	1348.6051	1348.6051	0.0521	1634.70	36678176	10670913
522	1	5478715	1047.6096	0.0173	1047.2460	1046.6028	1046.6028	0.0361	839.29	5478715	977657
522	1	3463207	1100.6293	0.0274	1100.2944	1099.6226	1099.6226	0.0414	530.53	3463207	748666
523	2	88391456	714.3117	0.0151	1427.5632	1426.6100	1426.6100	0.0478	13819.93	88391456	32273882
523	1	53999288	1479.5920	0.0485	1479.5777	1478.5852	1478.5852	0.0419	8442.74	53999288	22287970
523	1	34131768	1349.6123	0.0270	1349.5154	1348.6055	1348.6055	0.0426	5336.47	34131768	13577884
523	1	5546007	1047.6064	0.0307	1047.2429	1046.5997	1046.5997	0.0475	867.11	5546007	1073914
523	1	4787592	1185.5033	0.0493	1185.2221	1184.4966	1184.4966	0.0240	748.54	4787592	1162070
523	1	1400674	1084.4650	0.0464	1084.1164	1083.4583	1083.4583	0.0608	218.99	1400674	270258
524	2	54730272	663.8175	0.0449	1326.4311	1325.6214	1325.6214	0.0324	7875.06	54730272	10764916
524	1	5263022	1047.6103	0.0371	1047.2468	1046.6036	1046.6036	0.0419	757.29	5263022	904199
524	1	4589056	1185.5103	0.0403	1185.2290	1184.5036	1184.5036	0.0393	660.31	4589056	1112537
524	2	634558	947.9435	0.0336	1894.1110	1892.8706	1893.8735	0.0395	91.31	616320	363506
525	1	149844112	1222.6119	0.0181	1222.3471	1221.6052	1221.6052	0.0380	21963.67	149844112	34095828
525	2	79401944	714.3100	0.0392	1427.5596	1426.6065	1426.6065	0.0451	11638.49	79401944	28038364
525	1	43794168	1314.6803	0.0203	1314.4701	1313.6736	1313.6736	0.0387	6419.21	43794168	11361856
525	2	43648392	663.8245	0.0456	1326.4451	1325.6355	1325.6355	0.0472	6397.84	43648392	11614036
525	1	21610286	1653.8027	0.0344	1653.8870	1652.7960	1652.7960	0.0444	3167.57	21610286	10156464
525	1	11815880	1214.6197	0.0446	1214.3536	1213.6130	1213.6130	0.0502	1731.93	11815880	3141377
525	1	5451783	1047.6015	0.0452	1047.2380	1046.5948	1046.5948	0.0253	799.11	5451783	1056945
525	1	1358116	1158.6397	0.0402	1158.3337	1157.6330	1157.6330	0.0404	199.07	1358116	238226
526	1	34447024	1881.9161	0.0483	1881.1448	1879.9064	1880.9094	0.0361	5033.10	34332224	20959904
526	2	1591291	947.4366	0.0336	1894.1000	1892.8598	1893.8627	0.0346	232.51	688263	870427
527	1	26120294	1214.6196	0.0352	1214.3535	1213.6128	1213.6128	0.0471	3867.67	26120294	6912130
527	1	2307225	1100.6270	0.0310	1100.2922	1099.6203	1099.6203	0.0524	341.63	2307225	431140
527	1	2205592	1396.5778	0.0379	1394.5056	1393.5664	1393.5664	0.0374	113.75	2205592	768210
527	1	78408	1084.4783	0.0411	1084.1296	1083.4715	1083.4715	0.0283	11.61	78408	15933
528	2	55840232	663.8219	0.0173	1326.4399	1325.6303	1325.6303	0.0478	8260.37	55840232	14436931
528	1	48816144	1214.6193	0.0252	1214.3532	1213.6126	1213.6126	0.0446	7221.30	48816144	10688442
528	1	6887721	1047.6055	0.0188	1047.2420	1046.5987	1046.5987	0.0423	1018.89	6887721	1337159
528	1	6654010	1185.5050	0.0434	1185.2237	1184.4983	1184.4983	0.0295	984.32	6654010	1508507
529	1	142611728	1222.6087	0.0301	1222.3438	1221.6019	1221.6019	0.0470	21831.87	142611728	33836732
529	1	32026728	1240.5599	0.0269	1240.3070	1239.5531	1239.5531	0.0398	4902.85	32026728	8067066
529	1	21802750	1881.9058	0.0405	1881.1345	1879.8961	1880.8991	0.0392	3337.70	21768040	13205118
529	1	18018532	884.4011	0.0464	883.9315	883.3944	883.3944	0.0129	2758.39	18018532	559852
529	2	3963556	714.3073	0.0419	1427.5543	1426.6011	1426.6011	0.0532	606.77	3963556	1447968
529	1	2365215	1100.6233	0.0341	1100.2884	1099.6165	1099.6165	0.0517	362.08	2365215	442552
530	1	80698608	1214.6228	0.0321	1214.3567	1213.6161	1213.6161	0.0373	12958.12	80698608	14516721
530	1	36200592	1653.8050	0.0440	1653.8893	1652.7983	1652.7983	0.0344	5812.88	36200592	13552074
530	2	52234264	664.3279	0.0400	1326.4492	1325.6394	1325.6394	0.0214	5597.77	52234264	13391668
530	1	23785034	1479.5877	0.0343	1479.5734	1478.5810	1478.5810	0.0501	3819.27	23785034	9205325
530	1	8017787	1047.6101	0.0163	1047.2466	1046.6034	1046.6034	0.0352	1287.45	8017787	1377702
530	1	5563335	1316.6835	0.0492	1314.4791	1313.6710	1313.6710	0.0376	233.80	5563335	1456022
530	1	730623	1707.7420	0.0154	1707.8659	1706.7353	1706.7353	0.0449	117.32	730623	358024
531	1	42897248	1653.8025	0.0192	1653.8867	1652.7958	1652.7958	0.0367	6873.42	42897248	20187188
531	1	37197864	1240.5607	0.0273	1240.3078	1239.5540	1239.5540	0.0460	5960.21	37197864	9358106
531	1	104508384	1216.6252	0.0486	1214.3537	1213.6128	1213.6128	0.0490	4046.54	104508384	25254590
531	1	3617773	1314.6814	0.0323	1314.4711	1313.6746	1313.6746	0.0479	579.68	3617773	840940
531	1	2094227	1100.6273	0.0413	1100.2924	1099.6206	1099.6206	0.0523	335.56	2094227	454017
532	1	160188592	1214.6272	0.0394	1214.3611	1213.6204	1213.6204	0.0319	24944.42	160188592	35058480
532	3	63355040	652.6345	0.0452	1955.1615	1953.8805	1954.8834	0.0357	9865.59	66919704	41230464
532	1	57131276	1394.5773	0.0298	1394.5095	1393.5706	1393.5706	0.0417	8896.43	57131276	20897876
532	1	1778630	1100.6286	0.0339	1100.2937	1099.6218	1099.6218	0.0459	276.97	1778630	362148
532	1	1773974	1315.6827	0.0493	1314.4696	1313.6730	1313.6730	0.0501	216.98	1773974	581225
533	3	71427456	652.6370	0.0275	1955.1690	1953.8879	1954.8908	0.0478	10248.23	65709296	42769056
533	2	36201004	947.9424	0.0452	1894.1087	1892.8684	1893.8713	0.0414	5194.03	40320756	23687336
533	2	33701228	797.8185	0.0449	1594.6834	1593.6236	1593.6236	0.0393	4835.36	33701228	9597680
533	1	20904066	1349.6144	0.0443	1349.5176	1348.6077	1348.6077	0.0507	2999.26	20904066	5951375
533	1	12211240	1185.5076	0.0304	1185.2263	1184.5009	1184.5009	0.0408	1752.04	12211240	2449866
533	1	8967142	1880.9094	0.0399	1881.1409	1879.9027	1880.9056	0.0457	1286.58	8967142	4527640
534	1	207166608	1214.6213	0.0317	1214.3553	1213.6146	1213.6146	0.0475	26358.92	207166608	31405126
534	3	87098712	451.8723	0.0464	1353.5088	1352.5967	1352.5967	0.0471	11082.04	87098712	28413344
534	2	60676464	947.4365	0.0387	1894.0998	1892.8596	1893.8625	0.0377	7720.19	26365452	35690948
534	1	34640132	1222.6151	0.0424	1222.3502	1221.6084	1221.6084	0.0276	4407.45	16403608	8380570
534	2	35230480	798.3184	0.0496	1594.6804	1593.6204	1593.6204	0.0465	3441.45	35230480	15606140
534	2	18025576	884.9230	0.0433	1768.0010	1766.8297	1766.8297	0.0556	2293.49	17067996	8929782
534	2	9721602	816.3262	0.0370	1631.7266	1630.6390	1630.6390	0.0421	1236.93	9721602	4412823
534	1	499962	1314.6807	0.0442	1314.4705	1313.6740	1313.6740	0.0376	63.61	499962	141292
535	1	141657792	1214.6237	0.0359	1214.3576	1213.6169	1213.6169	0.0560	21039.59	141657792	51730728
535	3	76479568	451.8739	0.0288	1353.5137	1352.6016	1352.6016	0.0360	11359.06	76479568	26580372
535	1	33998240	1240.5530	0.0357	1240.3002	1239.5463	1239.5463	0.0496	5049.56	33998240	6904959
536	2	75272848	947.9413	0.0332	1894.1065	1892.8662	1893.8691	0.0476	11681.95	84319936	49379732
536	1	32071580	1654.8038	0.0375	1653.8946	1652.7942	1652.7942	0.0448	4977.34	32031492	17532330
536	1	30910920	1240.5605	0.0186	1240.3076	1239.5538	1239.5538	0.0554	4797.21	30910920	7767645
536	1	13654662	1222.6165	0.0435	1222.3516	1221.6097	1221.6097	0.0332	2119.13	6477855	3112295
536	1	326535	1158.6364	0.0436	1158.3304	1157.6297	1157.6297	0.0383	50.68	326535	70147
537	3	65529944	652.6395	0.0424	1955.1763	1953.8953	1954.8982	0.0315	8910.80	62546032	40526468
537	1	14665686	1185.5027	0.0340	1185.2214	1184.4959	1184.4959	0.0387	1994.25	14665686	3383973
537	1	11059018	1540.6619	0.0402	1540.6769	1539.6551	1539.6551	0.0469	1503.81	11059018	4649537
537	1	748567	1284.6702	0.0473	1284.4461	1283.6634	1283.6634	0.0356	101.79	748567	276772
538	1	131251200	1214.6224	0.0323	1214.3563	1213.6156	1213.6156	0.0394	18793.32	131251200	34665864
538	1	26271694	1240.5535	0.0427	1240.3007	1239.5468	1239.5468	0.0392	3761.74	13074852	6422763
538	2	9673916	816.8283	0.0489	1631.7281	1630.6403	1630.6403	0.0568	1385.17	8726152	5314014
538	2	1135873	821.4110	0.0485	1641.8978	1640.8086	1640.8086	0.0475	162.64	1135873	525293
538	1	479610	1880.9045	0.0451	1881.1360	1879.8978	1880.9007	0.0561	68.67	479610	277613
538	1	261943	1158.6344	0.0294	1158.3284	1157.6277	1157.6277	0.0331	37.51	261943	46474
539	1	25356558	1240.5610	0.0342	1240.3082	1239.5543	1239.5543	0.0371	3764.18	25356558	8290705
539	4	5163744	591.2732	0.0485	2360.5881	2359.0607	2360.0636	0.0421	554.26	4259487	3733643
539	1	2696446	1222.6118	0.0439	1222.3470	1221.6051	1221.6051	0.0544	400.29	2696446	678297
539	1	237986	1158.6376	0.0226	1158.3316	1157.6309	1157.6309	0.0553	35.33	237986	52638
539	1	215311	1881.9151	0.0416	1881.1438	1879.9054	1880.9084	0.0414	31.96	198802	112665
540	1	119956192	1394.5829	0.0414	1394.5151	1393.5762	1393.5762	0.0363	19171.12	119956192	41937280
540	1	61958900	1214.6134	0.0452	1214.3473	1213.6067	1213.6067	0.0374	9902.13	61958900	14986582
540	1	22774836	1240.5598	0.0452	1240.3070	1239.5531	1239.5531	0.0481	3639.82	22774836	4542825
540	1	14556124	1542.6599	0.0287	1540.6818	1539.6484	1539.6484	0.0495	1091.20	14556124	6827797
540	1	1724596	1284.6705	0.0415	1284.4465	1283.6638	1283.6638	0.0338	275.62	1724596	347219
540	1	1115419	1222.6181	0.0423	1222.3532	1221.6113	1221.6113	0.0458	178.26	1115419	343627
540	2	708333	821.9174	0.0193	1641.9077	1640.8184	1640.8184	0.0503	113.20	699383	322657
540	1	86264	1881.9125	0.0461	1881.1412	1879.9028	1880.9057	0.0499	13.79	82110	55993
541	1	50670848	1287.6959	0.0430	1287.4723	1286.6892	1286.6892	0.0391	7738.82	50670848	9882691
541	1	20523656	1185.5051	0.0221	1185.2238	1184.4983	1184.4983	0.0383	3134.52	20523656	3310834
541	1	18317620	1240.5609	0.0434	1240.3080	1239.5542	1239.5542	0.0560	2797.60	18317620	3633739
541	1	14759578	1047.6047	0.0456	1047.2411	1046.5979	1046.5979	0.0506	2254.19	14759578	2868422
541	1	13027317	1349.6074	0.0494	1349.5106	1348.6007	1348.6007	0.0324	1989.63	13027317	5342990
541	1	182466	1158.6367	0.0263	1158.3307	1157.6299	1157.6299	0.0547	27.87	182466	21228
542	2	54090276	663.8264	0.0332	1326.4489	1325.6393	1325.6393	0.0360	9632.13	22624746	15069649
542	3	21062298	451.8716	0.0402	1353.5066	1352.5946	1352.5946	0.0513	3750.67	21062298	7310326
542	2	19047298	884.4212	0.0382	1768.0001	1766.8290	1766.8290	0.0361	3391.85	19047298	9892882
542	1	11615541	1047.6055	0.0164	1047.2420	1046.5987	1046.5987	0.0566	2068.44	11615541	2259103
542	3	10663003	652.6360	0.0472	1955.1659	1953.8849	1954.8878	0.0450	1898.81	11163237	6575691
542	2	1895536	898.4318	0.0333	1796.0347	1794.8500	1795.8529	0.0459	337.55	1895536	969646
542	1	367342	1222.6099	0.0248	1222.3450	1221.6032	1221.6032	0.0499	65.41	367342	83291
542	1	282000	1707.7461	0.0418	1707.8699	1706.7393	1706.7393	0.0509	50.22	282000	135887
543	2	52219860	663.8178	0.0355	1326.4318	1325.6221	1325.6221	0.0328	10849.42	52219860	13443552
543	2	49832744	797.8191	0.0155	1594.6845	1593.6247	1593.6247	0.0465	10353.47	49832744	23517064
543	1	41626184	1653.7988	0.0459	1653.8830	1652.7921	1652.7921	0.0287	8648.44	41626184	18993436
543	1	22475492	1240.5508	0.0261	1240.2980	1239.5441	1239.5441	0.0399	4669.61	22475492	4478632
543	1	12779873	1214.6195	0.0490	1214.3534	1213.6128	1213.6128	0.0390	2655.20	12779873	3049834
543	1	11022718	1047.6094	0.0316	1047.2458	1046.6026	1046.6026	0.0400	2290.13	11022718	2126835
543	1	13067312	1352.6194	0.0485	1349.5188	1348.6069	1348.6069	0.0416	246.45	13067312	3896729
544	1	24051780	1185.4988	0.0465	1185.2175	1184.4921	1184.4921	0.0376	5230.87	24051780	5834099
544	2	15256435	664.3278	0.0452	1327.4519	1326.6421	1326.6421	0.0624	3318.03	15256435	3948058
544	1	10165834	1349.6152	0.0478	1349.5184	1348.6085	1348.6085	0.0512	2210.90	10165834	2587355
544	4	5339345	591.0171	0.0360	2360.5658	2359.0386	2360.0415	0.0531	1161.22	4451985	3894926
544	2	1800035	898.4359	0.0201	1796.0429	1794.8583	1795.8612	0.0531	391.48	1800035	928549
545	1	28136158	1047.6073	0.0184	1047.2437	1046.6005	1046.6005	0.0487	6876.84	28136158	4972831
545	1	16691081	1284.6633	0.0279	1284.4392	1283.6566	1283.6566	0.0465	4079.52	16691081	6192392
545	3	7039240	451.8694	0.0340	1353.5001	1352.5880	1352.5880	0.0389	1720.48	7039240	2294967
545	1	6972813	1649.7189	0.0467	1648.7997	1647.7093	1647.7093	0.0486	1430.12	6972813	4581576
545	2	4966579	760.3316	0.0333	1519.6684	1518.6497	1518.6497	0.0397	1213.90	4966579	2908285
545	1	3217177	1214.6203	0.0210	1214.3542	1213.6136	1213.6136	0.0472	786.32	3217177	702866
545	1	2916157	1204.6265	0.0463	1204.3589	1203.6198	1203.6198	0.0353	712.75	2916157	629499
545	2	462550	822.9156	0.0432	1641.9009	1640.8113	1640.8113	0.0417	19.70	462550	214846
546	1	31563644	1185.5087	0.0365	1185.2274	1184.5020	1184.5020	0.0459	7555.66	31563644	7676474
546	1	29357824	1047.6078	0.0190	1047.2443	1046.6011	1046.6011	0.0480	7027.63	29357824	5059481
546	2	24231088	664.3247	0.0300	1326.4429	1325.6331	1325.6331	0.0480	4069.25	24231088	7141600
546	2	5758469	760.3315	0.0411	1519.6682	1518.6496	1518.6496	0.0511	1378.45	5758469	1998810
546	2	334554	821.4124	0.0200	1641.9006	1640.8114	1640.8114	0.0530	80.09	334554	143052
547	1	13144337	1350.6127	0.0452	1349.5131	1348.6031	1348.6031	0.0488	2240.78	13144337	3927836
547	2	2715213	898.4361	0.0358	1796.0434	1794.8588	1795.8617	0.0395	661.89	2715213	2129433
547	1	626026	1214.6227	0.0499	1214.3567	1213.6160	1213.6160	0.0548	152.61	626026	164885
548	1	40706392	1185.5100	0.0299	1185.2287	1184.5033	1184.5033	0.0500	10046.08	40706392	9173443
548	1	30836954	1653.7977	0.0406	1653.8819	1652.7909	1652.7909	0.0374	7610.36	17525716	14202258
548	2	28687194	663.8225	0.0403	1326.4413	1325.6316	1325.6316	0.0490	7079.82	28687194	11324404
548	1	15665096	1240.5562	0.0467	1240.3034	1239.5495	1239.5495	0.0359	3866.05	7757042	3840454
548	1	3664487	1204.6403	0.0475	1204.3727	1203.6336	1203.6336	0.0423	904.37	3664487	736996
548	1	144332	1709.7490	0.0377	1707.8680	1706.7371	1706.7371	0.0459	20.94	140840	84846
549	1	64679856	1284.6711	0.0488	1284.4471	1283.6644	1283.6644	0.0393	17910.98	64679856	17472932
549	1	13958729	1240.5576	0.0439	1240.3048	1239.5509	1239.5509	0.0362	3865.42	13958729	1794197
549	2	8035473	884.4242	0.0493	1768.0060	1766.8349	1766.8349	0.0456	2225.16	8035473	3729278
549	2	6656842	1072.4942	0.0386	2142.3627	2140.9698	2141.9727	0.0549	1518.76	2139741	5484534
549	4	8041218	591.5190	0.0479	2360.5695	2359.0420	2360.0449	0.0486	860.25	6798339	4854297
549	1	92227	1214.6251	0.0495	1214.3590	1213.6184	1213.6184	0.0300	25.54	92227	21973
550	2	34261864	663.8195	0.0244	1326.4353	1325.6256	1325.6256	0.0378	9166.06	34261864	8879775
550	2	175743	821.4100	0.0223	1641.8957	1640.8065	1640.8065	0.0466	47.02	175743	81309
551	1	52312104	1287.6961	0.0173	1287.4725	1286.6893	1286.6893	0.0435	13971.54	52312104	12916816
551	1	16301467	1540.6560	0.0328	1540.6711	1539.6493	1539.6493	0.0458	4353.80	16301467	7331419
551	4	6993670	591.0187	0.0251	2360.5721	2359.0449	2360.0478	0.0478	1867.87	5838143	5115797
551	3	218901	451.8706	0.0194	1353.5038	1352.5917	1352.5917	0.0466	58.46	218901	71629
552	2	47402096	816.3336	0.0477	1631.7415	1630.6538	1630.6538	0.0527	12766.02	47402096	20683194
552	1	44553828	1047.6083	0.0185	1047.2448	1046.6016	1046.6016	0.0387	11998.94	44553828	7411172
552	2	23218352	663.8209	0.0255	1326.4380	1325.6283	1325.6283	0.0549	6253.01	23218352	6970960
552	1	15577906	1240.5651	0.0358	1240.3123	1239.5584	1239.5584	0.0367	4195.34	15577906	3078615
552	1	6639748	1204.6339	0.0311	1204.3663	1203.6272	1203.6272	0.0508	1788.17	6639748	1432747
552	2	2970658	899.4315	0.0424	1796.0295	1794.8446	1795.8474	0.0443	447.98	3075316	1037806
552	2	673087	797.8220	0.0490	1594.6905	1593.6306	1593.6306	0.0469	181.27	673087	227780
553	1	37399036	1047.6071	0.0441	1047.2436	1046.6004	1046.6004	0.0218	9177.45	37399036	6791336
553	2	20108108	664.3231	0.0373	1326.4395	1325.6297	1325.6297	0.0481	3285.29	20108108	5619115
553	2	303762	797.8151	0.0345	1594.6767	1593.6168	1593.6168	0.0275	74.54	303762	134871
554	1	6129579	1204.6372	0.0268	1204.3696	1203.6305	1203.6305	0.0476	1521.61	6129579	1226103
554	2	83585	821.4119	0.0482	1641.8995	1640.8103	1640.8103	0.0429	20.75	83585	42117
554	2	108337	798.8227	0.0493	1594.6890	1593.6273	1593.6273	0.0309	12.75	108337	51353
555	1	133446752	1285.6676	0.0366	1284.4409	1283.6579	1283.6579	0.0421	23266.99	133446752	42784348
555	2	22549664	663.8234	0.0483	1326.4430	1325.6333	1325.6333	0.0430	5049.70	22549664	8195621
555	1	12425944	1240.5613	0.0170	1240.3084	1239.5545	1239.5545	0.0482	2782.62	12425944	3109863
555	2	10149392	1071.9938	0.0253	2142.3618	2140.9712	2141.9741	0.0488	2272.82	9349666	6748170
555	2	3761582	898.4348	0.0413	1796.0408	1794.8562	1795.8590	0.0505	842.36	3761582	2141548
556	1	185854800	1284.6682	0.0190	1284.4442	1283.6615	1283.6615	0.0353	37823.78	185854800	49013624
556	1	7072814	1613.5509	0.0478	1613.6178	1612.5442	1612.5442	0.0405	1439.41	7072814	2437628
556	1	4809280	1204.6350	0.0320	1204.3674	1203.6283	1203.6283	0.0492	978.75	4809280	750347
556	2	3162348	898.4344	0.0220	1796.0401	1794.8554	1795.8583	0.0389	643.58	3162348	1710940
556	2	1054613	947.9416	0.0393	1894.1073	1892.8670	1893.8698	0.0386	214.63	1178655	644095
557	2	22519930	663.8240	0.0265	1326.4443	1325.6346	1325.6346	0.0325	4774.53	22519930	6846899
557	3	18986708	1692.4330	0.0443	5074.5458	5071.2707	5074.2787	0.0486	4025.44	5252608	12066686
557	2	22116258	817.3291	0.0422	1631.7280	1630.6400	1630.6400	0.0426	2037.55	22116258	9610467
557	1	4407722	1204.6423	0.0350	1204.3747	1203.6355	1203.6355	0.0343	934.50	4407722	1023533
557	1	2916285	898.4106	0.0484	897.9524	897.4039	897.4039	0.0131	618.29	2916285	122366
557	2	546187	947.9410	0.0475	1894.1060	1892.8657	1893.8685	0.0443	115.80	372155	357418
557	2	68383	713.7708	0.0428	1426.4812	1425.5282	1425.5282	0.0372	14.50	68383	25207
558	1	58404528	1047.6087	0.0347	1047.2451	1046.6019	1046.6019	0.0495	13114.24	58404528	7170243
558	1	23464974	1540.6562	0.0427	1540.6713	1539.6495	1539.6495	0.0390	5268.86	9754067	9151106
558	1	12982363	1240.5568	0.0165	1240.3040	1239.5501	1239.5501	0.0373	2915.08	12982363	3267320
558	2	12694323	816.3283	0.0257	1631.7308	1630.6432	1630.6432	0.0376	2850.40	12694323	5760071
558	2	8772555	1071.9933	0.0479	2142.3608	2140.9702	2141.9731	0.0537	1969.80	11959549	5885265
558	2	8450447	884.4219	0.0490	1768.0015	1766.8304	1766.8304	0.0503	1897.48	8450447	4627317
558	2	515984	990.9326	0.0390	1980.1429	1978.8488	1979.8517	0.0471	115.86	494119	274335
558	2	257317	948.9417	0.0415	1894.1038	1892.8632	1893.8661	0.0474	15.32	250331	136447
559	2	25939104	663.8279	0.0395	1326.4519	1325.6423	1325.6423	0.0293	5248.66	10873743	6361152
559	1	7750611	1648.7185	0.0314	1648.8020	1647.7118	1647.7118	0.0521	1568.30	7750611	3165697
559	2	1005356	990.9373	0.0385	1980.1524	1978.8583	1979.8612	0.0429	203.43	1000166	554961
560	1	108290640	1187.5097	0.0307	1185.2247	1184.4974	1184.4974	0.0503	4992.03	108290640	26322950
560	1	18750624	663.8407	0.0493	663.2341	662.8339	662.8339	0.0262	3555.97	18750624	477024
560	4	10071867	591.0240	0.0485	2360.5935	2359.0663	2360.0692	0.0405	1910.09	8408240	7367124
560	1	7649671	1240.5592	0.0341	1240.3064	1239.5525	1239.5525	0.0320	1450.73	7649671	2575340
560	1	5424316	1613.5450	0.0467	1613.6119	1612.5383	1612.5383	0.0350	1028.70	3021349	2424441
561	1	94708768	1284.6690	0.0270	1284.4449	1283.6623	1283.6623	0.0414	18702.85	94708768	34185580
561	2	6365316	898.4357	0.0224	1796.0425	1794.8578	1795.8607	0.0395	1257.01	6365316	3438233
561	2	667122	714.7705	0.0485	1426.4763	1425.5230	1425.5230	0.0375	54.29	667122	274922
562	1	70166112	1185.5038	0.0151	1185.2225	1184.4971	1184.4971	0.0448	14584.06	70166112	15003131
562	1	15710144	1653.8030	0.0342	1653.8872	1652.7962	1652.7962	0.0341	3265.36	15710144	7376897
562	2	19898916	664.3172	0.0322	1326.4278	1325.6180	1325.6180	0.0353	2991.45	19898916	5540734
562	1	8212499	1613.5438	0.0280	1613.6106	1612.5370	1612.5370	0.0351	1706.97	8212499	3675188
562	2	7425258	884.9226	0.0479	1768.0002	1766.8290	1766.8290	0.0472	1543.34	6151875	4338489
562	2	6546924	1071.9952	0.0384	2142.3646	2140.9740	2141.9769	0.0463	1360.78	6020882	4377455
562	2	153447	816.3313	0.0279	1631.7368	1630.6491	1630.6491	0.0505	31.89	153447	70080
[truncated: 4,093 more rows]
