# Supplementary material for: LC-MSsim – a simulation software for liquid chromatography mass spectrometry data
Source: BMC Bioinformatics. 2008 Oct 8;9:423. doi: 10.1186/1471-2105-9-423 (PMC2577660; doi:10.1186/1471-2105-9-423)
Supplement: Additional file 3 — Results of the feature detection algorithms. Result lists of the feature detection algorithms executed on our benchmark data. [file 1471-2105-9-423-S3.tgz › mouse_fwhm005_MZminePeakList_miso.txt]

M/Z	RT	Height	Area	Charge	Isotope Pattern ID	Isotope Peak Number	Duration	M/Z stdev
988.5383911132812	594.07	1.51985856E8	8.420152259257812E8	1	1	1	80.92600000000004	0.020374970735299893
1209.6446533203125	2507.93	1.0575339E7	5.597717475E7	1	2	3	33.090000000000146	0.0097103287319027
707.8136596679688	1209.03	2.13677552E8	7.957865156640625E8	2	3	0	48.01999999999998	0.009402785195732033
1223.61376953125	1571.98	1.37294544E8	1.175731841671875E9	1	4	1	66.04999999999995	0.008238819479548328
1215.6217041015625	1601.99	1.2627784E8	1.0526509337539062E9	1	5	1	101.99000000000001	0.009199539835337844
1034.50390625	227.97	3.7111872E7	2.061132201689453E8	1	6	2	63.12100000000001	0.00993723018852959
1772.7906494140625	1428.05	1.26492256E8	1.2343816917392578E9	1	7	1	84.08999999999992	0.009699213244169601
1062.4761352539062	950.946	1.93119392E8	1.42255609753125E9	1	8	0	63.03399999999999	0.007689829923348321
1697.8768310546875	2451.03	1.93097648E8	1.5101472825126953E9	1	9	0	137.92000000000007	0.009576601626894995
618.2445068359375	936.082	1.07989744E8	8.99256226E8	2	10	1	42.01800000000003	0.01046941322660473
709.8114013671875	1202.92	9105714.0	5.833175036621094E7	1	11	2	72.01999999999998	0.010233945643419173
1450.6376953125	1899.03	1.8209376E8	1.459009393618164E9	1	13	0	84.11999999999989	0.009284491699284206
1207.6236572265625	1053.02	1.80922592E8	2.2734813605E9	1	14	0	95.94000000000005	0.008025354708356414
663.6344909667969	1212.0	9.9070776E7	7.039655906523438E8	3	15	2	99.05999999999995	0.010322452429011045
2285.9013671875	2517.05	8.58722E7	8.09426110078125E8	1	17	1	81.10000000000036	0.007450538975594336
1767.83837890625	2295.1	5.022568E7	4.242870106386719E8	1	19	2	68.95999999999958	0.009487925075441215
1365.678955078125	2463.06	1.6523712E8	1.0757619039472656E9	1	21	0	68.98000000000002	0.010115472879780188
1623.79443359375	2261.95	8603103.0	4.304499675E7	1	22	3	18.13000000000011	0.010593859989598919
1397.5789794921875	1610.99	2.2347726E7	1.832314602578125E8	1	24	3	51.00999999999999	0.00783067969108803
1563.7960205078125	2532.05	2.6841422E7	2.3492030012841797E8	1	25	3	65.98000000000002	0.009210132392386237
1696.7022705078125	2366.95	7.2305544E7	6.611687256367188E8	1	26	2	119.9399999999996	0.008703407830893878
1411.555908203125	822.014	1.58154656E8	9.2744942296875E8	1	27	0	69.12400000000002	0.012609567551373843
1701.9939575195312	3956.99	2.4162868E7	2.1029349885351562E8	1	29	3	111.01999999999998	0.00834441731249283
1852.7945556640625	2357.94	1.56844256E8	1.3598847070625E9	1	30	0	108.11000000000013	0.009022272253767167
1461.8670654296875	3753.0	1.55455888E8	1.2317882214672852E9	1	31	0	95.97999999999956	0.00972052912441658
1441.6571044921875	2996.91	1.5319352E8	1.47268534E9	1	34	0	87.07999999999993	0.00944954260058044
1034.5437622070312	486.102	3.004514E7	2.1560542899414062E8	1	35	2	93.07099999999997	0.009783571427003625
1579.9365234375	4100.96	1.20032168E8	8.271125181152344E8	1	36	1	65.98999999999978	0.011511291944021852
703.3637084960938	2691.02	1.03246016E8	6.670042415234375E8	2	38	1	71.90999999999985	0.008839866599945283
2114.935546875	1217.92	1.50503744E8	1.24244554928125E9	1	39	1	83.94000000000005	0.00866045553491072
1079.5949096679688	3281.93	1699460.0	1.9752395151367188E7	1	40	4	93.0	0.008351260268322945
1367.68212890625	2475.01	5.1135804E7	2.799064583847656E8	1	41	2	84.07000000000016	0.009922746126100742
1057.01025390625	2703.03	8.0721224E7	5.695741371328125E8	2	43	1	60.05000000000018	0.010549620955452086
703.866455078125	2700.01	5.8085296E7	4.629508948911133E8	1	44	1	107.94999999999982	0.011166997240161609
1222.10009765625	2849.95	9.8777392E7	7.60739869828125E8	2	45	1	102.05999999999995	0.012508477814171536
821.4132385253906	1518.01	1.4404064E8	1.170025271875E9	2	46	0	92.95000000000005	0.008797575645792517
585.2660827636719	950.946	1.43864464E8	1.728639242E9	2	47	0	80.98399999999992	0.008269912723303081
639.2890930175781	2471.98	1.39640608E8	1.2116261379868164E9	3	48	1	75.0300000000002	0.009595412571220489
1675.724853515625	1794.0	1.4364512E8	4.9106917775E8	1	49	0	18.019999999999982	0.010991461629272814
947.4401245117188	1626.02	1.43024848E8	1.4936015809492188E9	2	50	0	92.98000000000002	0.00909374088695335
1423.658447265625	2381.96	5.1989848E7	2.63419728875E8	1	51	2	33.029999999999745	0.009123158240128432
453.1988983154297	1581.08	4729155.5	3.5178865E7	3	52	4	26.99000000000001	0.013949057927636772
1719.8223876953125	683.952	1.4135904E8	1.039390398109375E9	1	53	0	69.13900000000001	0.009975401330498446
2194.957275390625	3141.02	7.7356648E7	7.0273620059375E8	1	55	1	54.02000000000044	0.007866167591676266
1724.7796630859375	1743.01	3242383.5	2.7498284828125E7	1	57	5	54.049999999999955	0.006360718829844717
716.3117065429688	1559.97	5886918.0	4.4932807056640625E7	2	58	4	66.02999999999997	0.00813641146501585
1346.6756591796875	2381.96	3.7645752E7	2.374066314013672E8	1	59	2	66.0	0.011328976294890955
1654.72998046875	2685.05	1.12168896E8	9.26264511625E8	1	60	1	54.159999999999854	0.00929269785197487
1621.8001098632812	2273.93	7.3993872E7	3.1346481225E8	1	61	1	38.84999999999991	0.012909086576013406
1246.6005859375	2313.03	1.3367656E8	7.928382829804688E8	1	62	0	54.01000000000022	0.008373455450899434
1357.6251220703125	1764.11	915037.875	5430867.84375	1	63	5	20.980000000000018	0.007652830911920641
1216.61962890625	1344.03	3.4239708E7	2.5336082875E8	1	64	2	102.08999999999992	0.010147454386824465
1944.9888916015625	4611.08	1.2274964E8	8.008066080498047E8	1	66	1	65.94999999999982	0.011320314266137985
2228.9149169921875	2121.08	1.3081428E8	8.2376440178125E8	1	67	0	75.01000000000022	0.010398724092847388
542.7261047363281	407.894	6.8490184E7	6.910489282871094E8	2	68	1	86.93200000000002	0.008350197879713224
1158.6329345703125	1455.0	1.28435472E8	1.6177858620029297E9	1	69	0	90.04999999999995	0.009005413417314362
1947.9248046875	4248.03	1.28427232E8	7.78074475625E8	1	70	0	89.97000000000025	0.00911409696110445
1478.5629272460938	1056.08	1.05880712E8	8.7435478421875E8	1	71	1	68.98599999999999	0.0093944844652749
1755.0330810546875	4641.02	1.25195384E8	1.0994144124472656E9	1	75	0	137.94999999999982	0.009678735514892678
1876.961669921875	3380.98	1.24287536E8	1.3220674448984375E9	1	77	0	146.96000000000004	0.00975576128385004
2116.030029296875	2024.99	8.1879728E7	4.5090963046875E8	1	78	1	60.02999999999997	0.007408562291402939
1603.8035278320312	2397.05	5.2439664E7	3.54254848E8	1	80	1	38.91999999999962	0.00832937551839043
1475.7838745117188	2345.98	7.6052672E7	2.43936436E8	1	81	1	9.059999999999945	0.009791720809516286
1289.6951293945312	1641.02	2.4968636E7	1.63319963E8	1	82	2	27.11999999999989	0.008108272858982583
1600.7156982421875	2604.05	2.0120908E7	9.0217907E7	1	85	3	14.980000000000018	0.019207276535200622
1296.604736328125	1296.04	7.1932112E7	7.100565249726562E8	1	86	1	77.99000000000001	0.007221286204839189
1700.9949951171875	3941.97	5.715902E7	4.303197015595703E8	1	89	2	69.04999999999973	0.008464016364148475
1393.6766357421875	1035.09	1.5647064E7	1.5161683158789062E8	1	90	2	66.01999999999998	0.007202414211731731
1285.6656494140625	1668.03	1.1720616E8	1.1838531659638672E9	1	92	0	143.87000000000012	0.008912369099595177
2118.0723876953125	1512.02	4826946.0	2.607090525E7	1	93	4	20.920000000000073	0.010795510458785134
1259.1666259765625	974.977	8.800944E7	8.040765293349609E8	2	94	1	98.85400000000004	0.008605886428606477
703.7838134765625	566.948	233683.234375	2099902.1171875	2	95	6	36.003999999999905	0.009997431233333118
1478.7984008789062	2330.87	5643801.5	7.0947563625E7	1	96	4	56.970000000000255	0.005877346786491514
672.8711547851562	1901.96	1.14732856E8	1.0649354611958008E9	1	98	0	77.99000000000001	0.010706519999060136
1619.73193359375	3152.98	2.105926E7	2.2909346734375E8	1	99	3	107.98000000000002	0.008842266497477309
747.8536376953125	2355.02	4.5165128E7	5.850569995E8	2	100	2	65.9699999999998	0.008664991486264048
1537.5948486328125	996.004	1.12614448E8	1.633601309375E9	1	102	0	110.99300000000005	0.010413172949014162
1688.821044921875	3197.95	1.11955536E8	7.676526453779297E8	1	104	0	77.79999999999973	0.009933453282392611
763.837158203125	2666.91	8.2629424E7	6.252500558398438E8	2	106	1	69.05000000000018	0.0088989431176637
1439.5472412109375	1553.97	1.10465224E8	1.0579122773046875E9	1	107	0	71.98000000000002	0.008245585315232668
946.934814453125	1941.05	1073890.75	6655062.53125	2	110	6	33.08999999999992	0.011074577416662868
1459.64892578125	1041.04	8.1567504E7	9.428593955703125E8	1	112	1	83.98599999999999	0.009358930282513521
1247.6036376953125	2139.0	7.7518512E7	1.0056034079980469E9	1	115	1	168.01	0.01062892954475075
1262.672607421875	1919.96	8383067.0	6.547595667480469E7	1	118	3	48.0	0.010315493745816997
1185.5037841796875	1679.99	1.0829064E8	7.187531081992188E8	1	119	0	59.91000000000008	0.010022050184511222
724.317626953125	2268.05	1.07961584E8	8.210633461796875E8	2	120	0	50.90000000000009	0.010265423420827154
819.3887023925781	1317.08	1.05347784E8	1.0098255094580078E9	2	123	0	68.97000000000003	0.009061399533143633
949.9457397460938	1608.0	2660580.5	1.77907287421875E7	1	124	2	42.0	0.008326124723515762
1360.6494140625	1460.95	1.04970488E8	9.59336924E8	1	125	0	56.88000000000011	0.006385016823195268
1577.1348876953125	3587.99	3.0511836E7	3.170233618725586E8	2	128	2	105.05000000000018	0.007902974062542312
1591.8128662109375	2730.02	1.7741398E7	9.099839724169922E7	1	131	3	42.0300000000002	0.011089103385702334
1129.7252807617188	2654.98	1.9857242E7	2.642753947524414E8	1	134	2	87.03999999999996	0.008482060969000876
2104.18310546875	2753.96	1.02313392E8	4.45101408E8	1	135	0	17.98999999999978	0.008627069786986644
1764.7543334960938	2931.02	4.8659E7	4.951552768359375E8	1	136	2	81.09000000000015	0.008507888365915255
1215.500244140625	1082.99	2.3999764E7	2.4453073375E8	1	137	2	113.85000000000014	0.008189286625048224
1358.5991821289062	2202.05	2.4092352E7	3.390102322734375E8	1	138	2	74.95999999999958	0.006873481689537342
1524.481689453125	1098.01	1.6574478E7	2.071379375E8	1	139	3	59.98000000000002	0.00847692723647869
1506.6279296875	2751.07	7.786248E7	6.826878945E8	1	140	1	66.0	0.009898432361294382
1352.5947875976562	1352.97	1.00959792E8	3.17373448E8	1	142	0	8.970000000000027	0.012566870398897886
1271.8453369140625	2406.01	5.9930196E7	8.29071708078125E8	1	143	1	126.07999999999993	0.008023158302086806
1357.5989990234375	1380.0	557235.1875	3640247.375	1	144	5	24.09999999999991	0.007740670712645364
1399.5979614257812	960.019	1.00376048E8	9.468735379316406E8	1	145	0	87.13299999999992	0.008108842478048413
1837.9083251953125	2957.97	2.42756E7	8.52618575131836E7	1	146	2	30.070000000000164	0.014610073831374169
1949.9892578125	1974.0	1.860938E7	8.9206762859375E7	1	147	2	42.01999999999998	0.00986360354258917
1938.9869384765625	2181.02	5.935428E7	4.70361548E8	1	148	1	35.98000000000002	0.01636411265061327
1753.828125	3936.02	9.9146304E7	9.333986858554688E8	2	149	0	122.92000000000007	0.010452012136066224
1453.7725830078125	3003.0	1190634.25	1.2673150625E7	1	150	5	50.9699999999998	0.010359664232289095
2104.1767578125	2766.07	9.8279384E7	4.63201006E8	1	153	0	21.01000000000022	0.02975684077459662
2071.0277099609375	3308.98	6.6544428E7	4.75925907484375E8	1	154	1	57.11000000000013	0.011931275776728532
1938.9729614257812	2175.03	9.8161776E7	2.96150252E8	1	155	0	9.090000000000146	0.02205489979235383
1355.4949340820312	483.037	7.4319208E7	5.75353339E8	1	157	1	33.01600000000002	0.009478200179785583
1187.633544921875	2670.0	1419101.625	1.10637275E7	1	158	4	42.16000000000031	0.007801711489833439
2110.0855712890625	2109.08	9.7772568E7	9.22135276375E8	1	159	0	86.92000000000007	0.011730614863788588
2249.2054443359375	3422.93	3.4148576E7	2.973127134375E8	1	161	2	63.0	0.008953809161254798
1224.6058959960938	1551.02	4.6186472E7	1.28304523E8	1	162	1	15.019999999999982	0.007886693245586883
2387.082275390625	2736.01	9.6642904E7	8.01380025E8	1	163	0	53.91000000000031	0.009691890289511439
746.8619079589844	2376.04	9.6513104E7	5.1712709121484375E8	2	164	0	62.970000000000255	0.009610453473203412
1323.68212890625	2790.0	6.42532E7	3.44104276E8	1	165	1	21.070000000000164	0.010585232773058137
946.9382934570312	1922.99	767571.25	6038918.65234375	2	166	5	42.02999999999997	0.006633640537806906
1742.94873046875	4773.02	1.7905014E7	1.5212455052929688E8	1	167	2	66.01999999999953	0.00717481946970116
1415.4991455078125	800.961	9.5593744E7	4.33235816E8	1	168	0	14.981999999999971	0.013294945929184081
1214.4935913085938	1064.96	5.8669144E7	2.76746384E8	1	170	1	14.990000000000009	0.013411004018650082
1541.7431030273438	725.99	9.5410816E7	1.3319623540625E9	1	171	0	75.01599999999996	0.006955739010482168
1600.7786865234375	2861.95	9.5037312E7	5.4133471925E8	1	172	0	36.00999999999976	0.009751010621065516
756.374267578125	3615.01	4.1376016E7	2.5098631512109375E8	3	173	1	90.0	0.009399345023737082
1602.78515625	2846.97	4.4797376E7	5.8435394025E8	1	174	2	56.929999999999836	0.00824179224259293
932.3927001953125	1209.03	8.9606112E7	5.311645506953125E8	2	175	1	77.99000000000001	0.005901970683501465
2118.2650146484375	2115.0	2482871.25	2.3196150328125E7	2	176	7	63.0300000000002	0.009747932557866061
825.3847045898438	2241.01	8.4690512E7	9.045302356484375E8	2	178	1	72.00999999999976	0.009735633572796715
1066.5576782226562	2976.06	3.0198726E7	3.3804141275E8	2	180	2	68.92999999999984	0.008087139009656864
784.4337463378906	1287.04	1.4476766E7	2.2438195763916016E8	2	183	3	159.08999999999992	0.010150415731487525
1724.667236328125	1320.02	1940303.375	1.814557765625E7	1	185	5	47.90000000000009	0.01106938401135103
1208.624267578125	1062.06	9.1167296E7	5.451250025E8	1	186	0	35.950000000000045	0.00880789844089981
1353.6217041015625	1743.01	5.927012E7	1.83282108E8	1	187	1	9.009999999999991	0.008432208038223256
731.032470703125	2643.05	6.5293984E7	4.00678976E8	3	188	1	23.940000000000055	0.007632432120996953
1507.6218872070312	2736.01	3.2185152E7	2.097983355E8	1	190	2	26.980000000000018	0.011064633709057772
1720.7738037109375	1748.97	9.0671424E7	4.2422629175E8	1	191	0	26.99000000000001	0.013347123286718252
813.8261413574219	1823.89	3.3997636E7	2.922681078222656E8	2	192	1	74.88000000000011	0.007864257223072789
630.34326171875	2126.98	1715707.75	2.27297604375E7	2	194	4	53.92000000000007	0.007400101753591605
867.85791015625	1416.09	8.4997856E7	8.046989256289062E8	2	196	1	101.95000000000005	0.01021271454001211
1603.806396484375	2379.0	6.9210544E7	6.28451502609375E8	1	199	1	54.00999999999976	0.01036510757779117
607.6114501953125	1313.9	2.814162E7	2.390870636796875E8	3	205	2	77.98000000000002	0.007838340962732051
673.3624267578125	1896.01	8.272824E7	6.94173616E8	2	206	1	42.01999999999998	0.007832082547340425
1207.625	1530.02	5.3304148E7	3.73722132E8	1	208	1	20.940000000000055	0.007105289165456664
943.4542236328125	1710.09	7938758.0	8.547278292871094E7	1	209	2	96.01999999999998	0.010672843310429687
1316.679931640625	1559.97	2.4027274E7	3.20359172625E8	1	211	2	83.91000000000008	0.008693697595620577
2007.1002197265625	3318.01	5.608842E7	5.6028576171875E8	1	213	1	60.04999999999973	0.00806102990920614
723.3627014160156	1901.96	3.1232896E7	3.695996268125E8	2	218	2	68.88000000000011	0.009933480002227523
1352.6339111328125	1782.0	8.7476E7	4.40439445E8	1	219	0	36.01999999999998	0.014103249796345495
452.8673400878906	1601.99	1.0947694E7	4.80560845E7	3	221	3	15.009999999999991	0.0034840329947502364
798.8269348144531	1623.07	3.4396844E7	3.075855241875E8	2	222	2	57.01999999999998	0.010587548396173495
452.8661804199219	1559.97	1.170378E7	5.3382572E7	1	224	1	17.960000000000036	0.006170741834312018
1906.8475341796875	893.984	2.3378618E7	1.205514725E8	1	226	3	21.097999999999956	0.007637237876833911
1897.748291015625	1340.94	7.8352232E7	4.757673769560547E8	1	227	1	54.059999999999945	0.007984946297150321
635.974609375	1818.09	1067516.625	7817636.3857421875	1	231	2	113.94000000000005	0.008595027484650538
1418.5081787109375	815.894	1.0117574E7	4.89579994296875E7	1	232	3	42.10299999999995	0.008577701727239553
628.3414916992188	2148.05	8.5405488E7	5.62686372E8	2	233	0	30.170000000000073	0.006804042572588503
1186.62841796875	2657.97	5005585.0	5.089046375E7	1	235	3	39.00999999999976	0.008507375104319216
1317.724853515625	2733.03	8.4830488E7	4.60464473625E8	1	237	0	47.98000000000002	0.0104733344532085
1658.8085327148438	1617.0	1298827.625	1.5110584703125E7	1	239	5	62.960000000000036	0.007310801625505073
1598.6966552734375	2624.98	8.374856E7	6.526865374453125E8	1	240	0	105.11000000000013	0.009338065461811837
1510.7310791015625	3389.93	7.0384144E7	5.22542504E8	1	242	1	26.980000000000018	0.008918515287080757
1845.9496459960938	2720.98	7.8994408E7	7.530407785E8	1	244	1	62.9699999999998	0.011698917985806426
1987.9765625	2685.05	6.0515944E7	4.580147565625E8	1	245	1	56.9399999999996	0.028229016928227185
987.5847778320312	506.954	4648870.5	2.8526196603515625E7	1	247	3	51.03499999999997	0.009714666815874162
543.227783203125	437.932	1.1921804E7	6.1444954E7	2	248	2	18.031000000000006	0.006990717565671249
1974.925048828125	3605.97	6.44558E7	6.447740442392578E8	2	250	1	90.13000000000011	0.010003088428045917
1317.7965698242188	2805.01	1.6014833E7	1.71478454E8	1	251	2	45.11000000000013	0.010892837594284248
2501.157958984375	1988.93	4.0016352E7	5.275316265E8	1	254	1	75.03999999999996	0.008837615664217775
1407.6180419921875	2189.97	8.134748E7	4.84539468E8	1	255	0	24.019999999999982	0.011671518582790925
638.9597778320312	2484.02	8.0999144E7	3.313117496767578E8	1	256	0	72.0300000000002	0.010138162989011284
2267.0914306640625	1464.03	6.2648484E7	7.05475650828125E8	1	259	1	141.1099999999999	0.00838970445650846
700.7848510742188	582.018	8.023916E7	6.003368994428711E8	2	261	0	68.93799999999999	0.00817110110708373
1932.8661499023438	2393.89	7.7939848E7	1.0462202021992188E9	1	262	1	182.88999999999987	0.010062764697836906
1922.9893188476562	2337.05	2713532.0	2.498400753125E7	1	263	5	51.090000000000146	0.010501219221862892
1231.6370849609375	1979.95	7.9693944E7	3.57718228015625E8	1	265	0	41.98000000000002	0.013144125551913095
525.0035400390625	3411.0	2.191741E7	2.586968915E8	2	266	1	48.059999999999945	0.010378651785569291
1863.8609008789062	1977.06	7.9515696E7	7.6562617325E8	1	268	0	62.91000000000008	0.00968539652889439
1850.7704467773438	354.024	4.4659068E7	4.51119002E8	1	271	2	50.92900000000003	0.007572244655862781
2006.103515625	3327.01	7.4572256E7	3.763629390625E8	1	273	1	41.98999999999978	0.008103430486782897
634.30517578125	1821.02	7.8835544E7	8.7532386E8	3	274	0	45.069999999999936	0.009440618259857274
1545.7394409179688	756.004	5104377.5	3.14271909140625E7	1	275	3	50.98599999999999	0.011818199946763025
1315.760986328125	2594.97	6668083.0	4.379381325E7	1	277	3	26.919999999999618	0.016116034789455308
493.24468994140625	2330.87	7.8004424E7	7.239894170625E8	3	281	0	71.80999999999995	0.008663823081154898
1424.6990966796875	2498.96	3.7526888E7	1.74352316E8	1	282	1	15.019999999999982	0.0055127958655161804
1557.8087158203125	3216.08	7.7996224E7	3.35385308E8	1	283	0	23.889999999999873	0.009121029708604806
686.3404541015625	2150.95	9417846.0	1.0337020309082031E8	1	284	1	78.0600000000004	0.009585780785775131
673.362548828125	1917.01	7.745144E7	4.641752791191406E8	2	286	0	60.00999999999999	0.007215570807430967
1468.5647583007812	2334.03	945251.625	5868780.7060546875	1	288	5	45.070000000000164	0.010911972478378048
1196.6748046875	1433.93	7.11826E7	5.86760549375E8	1	289	1	60.069999999999936	0.007947080482369463
1320.746826171875	1880.96	5.5252256E7	5.08935422E8	1	291	1	72.04999999999995	0.008867960824728483
2415.076416015625	2925.0	2.98727E7	1.1881196640625E8	2	292	1	24.019999999999982	0.008947845500149378
1709.7506713867188	1412.99	3.922106E7	4.66835389E8	1	293	2	57.00999999999999	0.010209715420482246
1629.84912109375	3269.95	7.231512E7	4.02417496E8	1	296	1	20.919999999999618	0.010075991395200113
1354.494384765625	468.008	7.6779744E7	5.64205664E8	1	297	0	26.978999999999985	0.009961848331603488
1448.77587890625	3018.0	7.6716488E7	6.037543905E8	1	298	0	60.07999999999993	0.009807142378443523
1327.7042846679688	1985.98	4337742.0	2.2014634220703125E7	1	300	3	33.049999999999955	0.007797479640009744
1186.5089111328125	1668.03	4.8560428E7	2.86623876E8	1	301	1	18.089999999999918	0.011001785948708811
1496.6790771484375	2777.95	3.7695816E7	2.725732E8	1	302	1	23.950000000000273	0.012370143015372372
686.0065612792969	2148.05	2.4892908E7	3.6706460172802734E8	1	303	1	116.94999999999982	0.009251887290693392
821.4094543457031	1503.0	7.5961584E7	2.64475608E8	2	305	0	9.230000000000018	0.00861828509453787
653.6380920410156	1601.99	8415473.0	1.2002525569824219E8	1	306	1	111.11999999999989	0.010125542206759416
2063.93798828125	1733.99	7.156192E7	2.54296504E8	1	307	1	9.019999999999982	0.0071049396247276145
525.749267578125	3414.0	1040554.9375	5934309.390625	2	308	3	23.920000000000073	0.004336050412041487
610.8513793945312	2643.05	5.011946E7	4.233058534296875E8	2	309	1	57.059999999999945	0.008809014589778577
1624.794677734375	3392.93	7.487216E7	6.695684303359375E8	1	311	0	144.07000000000016	0.009747955660092542
1091.072021484375	1949.98	7.4644864E7	7.243200295136719E8	1	312	0	108.01999999999998	0.009276221038426962
1107.4903564453125	795.053	7.4590872E7	1.029841304E9	1	313	0	59.976	0.008683277490532337
1419.6961669921875	3329.97	7.434468E7	8.4048452025E8	1	315	0	69.05999999999995	0.009401376850662
1635.8345947265625	3281.93	7.4201944E7	4.61993578E8	1	316	0	32.76999999999998	0.01037423022256726
1652.752197265625	2292.05	7.4102376E7	7.00343488E8	1	317	0	36.06999999999971	0.010024784122325553
1673.86474609375	2909.97	2.4764646E7	1.6174320871679688E8	1	318	1	56.879999999999654	0.008350997532320254
1078.1941528320312	1487.98	7.3684176E7	1.0713475796679688E9	1	321	0	104.96000000000004	0.009526885212240084
839.3941040039062	2829.03	4350516.0	4.080280653125E7	2	322	4	47.940000000000055	0.008022847762596092
1118.4708251953125	689.976	4.2255056E7	3.25355738E8	1	324	1	41.94799999999998	0.008210558993663554
1785.930419921875	2646.0	3.7596056E7	2.362121524296875E8	1	325	2	53.940000000000055	0.009329384819449971
1451.61083984375	1787.99	3.9209936E7	2.8043836925E8	1	326	1	57.00999999999999	0.009252922906755258
1484.5848388671875	1562.97	798966.875	3575156.5625	1	327	4	12.009999999999991	0.005962356938339263
1578.7208251953125	2366.95	3893332.0	4.3530439125E7	1	330	3	53.94999999999982	0.007511799028732485
652.3057250976562	1587.07	7.2632816E7	1.0787623472304688E9	1	332	0	162.1199999999999	0.008722719518338948
1330.7816162109375	3683.93	7.2238368E7	1.1982656909179688E9	1	334	0	102.10000000000036	0.008808339240787092
1318.7264404296875	2685.05	4.7500708E7	3.41577546E8	1	335	1	36.070000000000164	0.011073112606784022
1818.6395874023438	422.985	6.8293752E7	6.73987715046875E8	1	337	1	86.887	0.009376804134364832
1908.9775390625	2700.01	7.202208E7	3.1813620369140625E8	1	338	0	36.01999999999998	0.0080685945525401
650.2739562988281	1088.96	7.1924344E7	7.2971723E8	2	339	0	63.00999999999999	0.007932080142643901
2267.0484619140625	1719.02	7.1644848E7	5.2319039234375E8	1	343	1	45.0	0.009666948874782744
625.6151733398438	180.043	7.1657784E7	4.60749655E8	3	345	0	41.97399999999999	0.0075427017444990195
2260.034423828125	2166.07	7.1607448E7	3.32764985875E8	1	346	0	38.94999999999982	0.01062399429759633
1000.0547790527344	2907.07	7.1400144E7	5.72582412E8	1	347	0	69.0600000000004	0.010313335712781927
1194.0050659179688	2465.95	1.80107E7	2.362266810625E8	2	348	3	111.03999999999996	0.024254975187676598
1301.6831665039062	1937.97	5931779.0	4.9132590921875E7	1	349	3	56.950000000000045	0.007244157060155043
1488.7616577148438	2832.02	7.0319632E7	5.31007191E8	1	352	0	56.909999999999854	0.01058389957835015
1249.7949829101562	2820.03	6.1260992E7	4.78724114E8	1	353	1	33.15000000000009	0.011258954897701528
1854.800048828125	2345.98	7.0122E7	5.53056591625E8	1	354	0	54.00999999999976	0.010228366643737448
1477.7200927734375	2072.94	5.5262184E7	6.054117184765625E8	1	356	1	102.02999999999997	0.008157102295832908
638.3195190429688	3525.03	5434933.5	4.419772379296875E7	2	357	2	53.98999999999978	0.00890393873207543
1028.96875	1160.98	4.4722192E7	4.390228237558594E8	2	359	1	144.04999999999995	0.009968924478225802
1291.5919189453125	812.98	3.0951458E7	2.471784615E8	1	361	1	35.97500000000002	0.006664974856898177
1555.6368408203125	1056.08	6.9380328E7	3.122900944433594E8	1	362	0	54.01999999999998	0.009627592546666992
552.29345703125	3014.95	3457931.0	1.251054E7	2	363	2	9.019999999999982	0.007109023808618799
1162.5032958984375	173.996	5.12677E7	6.185969485546875E8	1	364	1	95.96500000000002	0.007455805511862184
1363.5010986328125	1491.05	6.9069784E7	3.5249227525E8	1	365	0	30.029999999999973	0.007749738890201023
1508.6669921875	2705.99	4163010.0	2.1234187E7	1	366	3	20.9699999999998	0.0188661900673853
1225.531494140625	1167.02	4987636.5	5.48674588125E7	1	368	3	54.069999999999936	0.007557903292672586
1433.64892578125	2435.97	2.3706672E7	3.001199741064453E8	1	372	1	84.11000000000013	0.00902682188057602
1555.7303466796875	2556.05	2.7195412E7	2.31564881E8	1	373	2	36.00999999999976	0.005934969379482106
2134.04345703125	2640.0	1.3013742E7	9.5314948671875E7	1	375	3	59.88999999999987	0.01140546284626424
1209.5009765625	449.987	6.8020856E7	3.185416198066406E8	1	376	0	33.05500000000001	0.005845332417164439
1819.8739013671875	3044.99	6.0397888E7	5.9076674E8	1	377	1	35.9699999999998	0.007942932658096384
1581.6942138671875	2139.0	3859446.0	1.6226737484375E7	1	378	4	30.120000000000346	0.012196051080870022
1032.5606689453125	2996.91	1.5999869E7	9.24111035E7	2	380	3	21.090000000000146	0.008189749030260788
1025.5255737304688	2589.06	6.7246584E7	7.67844653E8	2	381	0	74.90999999999985	0.007446587690063274
1189.5838012695312	2535.04	1484835.5	7198062.3125	1	383	3	21.110000000000127	0.015396041470255209
2104.102294921875	2820.03	6.7128888E7	3.38439062E8	1	385	0	20.949999999999818	0.012616215043720408
767.8311767578125	2379.0	6.7115728E7	6.438300683662109E8	1	386	0	62.92000000000007	0.005860916777057343
1337.7474975585938	2363.96	4.445656E7	5.611966263242188E8	1	391	1	68.98000000000002	0.009295934502488707
1091.571044921875	1953.02	5.0264544E7	4.822449790957031E8	1	394	1	105.0	0.009012306948560759
584.2584838867188	2829.03	323698.125	4158518.8671875	2	395	3	66.07999999999993	0.009235890998150278
822.4144287109375	1493.99	2.2527972E7	8.004753294335938E7	1	400	1	41.930000000000064	0.01330461343772858
1975.8087158203125	1313.9	4.0808752E7	3.20058987E8	1	401	1	33.02999999999997	0.00906685723418543
677.31396484375	1271.97	2.2822696E7	2.78916503E8	2	402	2	60.039999999999964	0.008018276807438518
1314.7623291015625	2609.95	1.6911072E7	1.27696087E8	1	403	1	30.050000000000182	0.007052261093492601
1224.527099609375	1175.94	1.5692311E7	1.527023805E8	1	404	2	38.960000000000036	0.010219374098847826
2293.14599609375	3171.07	4.5637108E7	4.77920325E8	1	407	1	50.88999999999987	0.009850436663466924
1311.58056640625	3839.98	432497.21875	2994864.203125	2	409	6	27.0300000000002	0.009728934982993787
2151.9072265625	836.99	5.000198E7	4.7055084703125E8	1	410	1	54.053	0.009164315976350665
1864.9532470703125	2820.03	6.569876E7	6.406949090625E8	2	411	0	59.94999999999982	0.010780306472718819
1083.6146240234375	2171.94	6.5617344E7	4.352654813515625E8	1	412	0	72.00999999999976	0.006981080822330563
1554.6265869140625	1032.03	6.5545088E7	7.545769434755859E8	1	414	0	75.03999999999996	0.010169256786360657
1830.9158935546875	4260.02	6.537416E7	4.02213168E8	1	416	0	21.0	0.010371564680465182
611.3438720703125	2634.0	1.4636464E7	5.8013024E7	1	418	1	11.929999999999836	0.010668798659514811
1317.72265625	2700.01	6.5182548E7	4.67940496E8	1	419	0	29.960000000000036	0.017233143251136687
1365.502685546875	1472.97	2.2341238E7	1.7503943E8	1	420	2	27.019999999999982	0.008350656306196658
653.327392578125	723.031	4.6603748E7	6.96086851E8	2	421	1	62.92699999999991	0.009522311301435648
2107.95556640625	1088.96	6.495092E7	3.73985054875E8	2	422	0	47.850000000000136	0.006517074023477692
813.833984375	1800.04	2.6593128E7	1.63823184E8	2	431	1	18.059999999999945	0.008626041596927645
795.4220581054688	2631.03	931665.9375	7998769.64453125	2	437	5	54.210000000000036	0.008083384969052726
1496.6724853515625	2790.0	4.5330392E7	2.922385017368164E8	1	440	1	50.98000000000002	0.009406358966863447
1481.6148681640625	2886.01	4.807288E7	5.03802779E8	1	441	1	53.88999999999987	0.008866325588305723
618.730712890625	921.041	2.4978824E7	5.8241927E7	2	446	1	5.9249999999999545	0.019209823602994763
2300.983642578125	2874.02	6.3239E7	3.5788922659375E8	1	450	0	41.88000000000011	0.008036252160210873
1423.6778564453125	2154.01	6.3191688E7	7.1566852175E8	1	452	0	63.0	0.008359280845882595
1362.6513061523438	1496.93	2.719488E7	1.4522106104492188E8	1	454	1	57.039999999999964	0.00946200139471202
1128.4471435546875	1179.05	6.2813692E7	7.4116651959375E8	2	455	0	78.11999999999989	0.007957661319245217
1356.60205078125	2211.03	6.2468788E7	5.48898486E8	1	460	0	35.98999999999978	0.00607667940910125
1903.7107543945312	957.101	6.2337768E7	3.650949621953125E8	1	461	0	50.93500000000006	0.006825903644224983
1921.99169921875	2355.02	6771572.0	4.469958459765625E7	1	464	3	74.92000000000007	0.008369465434639385
1844.9525146484375	2705.99	6.2070632E7	1.73412656E8	1	465	0	6.040000000000418	0.012451371334697326
1399.5994262695312	936.082	6.2067616E7	3.1281344E8	1	466	0	15.074999999999932	0.013895101614716998
677.3085632324219	1253.99	2.0808104E7	1.34021961E8	2	467	2	21.0	0.009418839038271083
1020.5523071289062	3081.06	6.1687152E7	6.742306845117188E8	2	468	0	168.03999999999996	0.009401231775054005
1222.5257568359375	1191.06	6.1499952E7	7.36455302E8	1	471	0	60.01999999999998	0.010177099743750967
941.9534912109375	2666.91	1853241.75	1.50536271875E7	2	474	5	54.070000000000164	0.009884853779587746
2247.19921875	3414.0	6.1189264E7	3.19988876E8	1	477	0	24.0300000000002	0.00906531323143717
1142.562744140625	2709.07	293197.6875	3836476.869140625	2	479	6	113.87999999999965	0.01014629273095393
2306.19091796875	2835.08	2.8434432E7	3.28776998125E8	1	480	2	90.07999999999993	0.008292129128563032
1375.6472778320312	2028.02	2.7885948E7	2.4910547095996094E8	1	482	1	68.98000000000002	0.010059371312731713
1821.8145751953125	3234.05	5.6524984E7	6.122573918125E8	1	483	1	77.84999999999991	0.008758239701392938
1314.6856079101562	1568.98	6.0490632E7	2.5433275125E8	1	488	0	27.0	0.007566663764051197
1614.5546264648438	1808.99	5.4101176E7	4.2919220256591797E8	1	489	1	75.01999999999998	0.008662020661579041
1131.978759765625	2946.02	4.1149344E7	2.6781016933203125E8	2	493	1	41.94999999999982	0.009452313324882083
1575.7215576171875	2385.02	4.8130352E7	3.1161820775E8	1	494	1	48.09999999999991	0.01047366398699865
1161.5104370117188	239.978	6.0017016E7	2.64999248E8	1	496	0	20.93100000000001	0.009456595062048672
867.8735961914062	1796.95	1054106.875	7606631.96875	2	500	5	35.940000000000055	0.008354393621850342
1779.757080078125	2166.07	2.2876534E7	2.0129880525E8	1	501	1	42.01999999999998	0.02200276567365119
726.3134155273438	2247.02	3175477.5	1.59699799375E7	1	504	2	21.110000000000127	0.00872194304841195
586.2708740234375	918.056	1.4628474E7	7.45300005E7	2	506	2	21.008000000000038	0.011084343392455624
1684.6340942382812	845.951	5.9470548E7	3.72469748E8	1	509	0	20.896999999999935	0.014296816498921854
2053.7529296875	645.012	3.225648E7	5.6640559828125E8	1	511	1	102.04500000000007	0.010037773340676867
1307.6530151367188	2340.08	5.9326936E7	6.337154046132812E8	1	512	0	63.11000000000013	0.008366377321897447
1766.8436279296875	2313.03	3.560652E7	1.9156824325E8	1	513	1	44.909999999999854	0.008960534682860706
1917.002197265625	4088.95	1.2180922E7	1.668106305E8	1	514	2	101.88999999999942	0.007375092758336477
1214.8089599609375	2616.01	4307446.0	5.2428689375E7	1	515	3	56.960000000000036	0.008705092741049202
1163.555419921875	2207.98	5.9279892E7	4.4961938E8	1	516	0	38.929999999999836	0.00988482572208438
2414.0828857421875	2925.0	5.5194588E7	3.39842469125E8	2	520	1	57.070000000000164	0.008501084391391732
1509.6686401367188	2687.92	777333.0	3731752.59375	1	521	4	14.960000000000036	0.008880031431045123
1078.5244140625	1487.98	5.8975472E7	5.48799222E8	1	522	0	41.98000000000002	0.011586046434983014
663.82275390625	1587.07	5.8860176E7	8.882898919921875E8	2	524	0	99.03999999999996	0.009482879571602638
1091.646240234375	891.016	705271.0	4963858.8583984375	1	525	4	48.160999999999945	0.011057311479870761
1856.8653564453125	2417.91	5.8797744E7	4.0730607075E8	1	526	0	47.97999999999956	0.00929121038162977
1750.3624877929688	3341.93	5.8667724E7	7.508983798730469E8	2	527	0	105.09000000000015	0.00980556253750056
940.4813537597656	1931.99	3.1878356E7	2.214221235E8	2	529	2	39.01999999999998	0.008831384554718647
1432.647705078125	2403.0	4.0245344E7	3.79335922E8	1	530	1	29.940000000000055	0.00879676558347831
733.031982421875	2631.03	237009.28125	821959.140625	1	531	2	9.009999999999764	0.01192654388434944
1402.6767578125	2330.87	5.8298652E7	6.58622732E8	1	533	0	66.0300000000002	0.009289154096413078
1388.52734375	1268.95	2.0186838E7	1.9994715125E8	1	534	2	54.07999999999993	0.010393233460566708
2351.313232421875	5078.97	5.8193608E7	4.15649996625E8	1	535	0	42.100000000000364	0.006947424415748916
1832.91796875	4233.02	3.2304776E7	2.70541924E8	1	536	2	35.969999999999345	0.009799643709881338
1392.61962890625	2091.02	1857673.375	1.7507320125E7	1	538	4	39.0	0.010926924672707216
2223.278076171875	4200.06	1.1984798E7	7.2138696046875E7	1	540	2	36.07000000000062	0.009197016050501345
591.8581848144531	1925.96	1.3143932E7	1.46835501E8	1	541	1	50.950000000000045	0.01051839076966763
1769.876220703125	2238.06	5.3740384E7	3.4295261E8	1	542	1	24.0	0.012887960216322882
1781.9067993164062	3126.01	3.1375412E7	4.432569273671875E8	1	546	1	122.96000000000004	0.008618716835929052
1313.6566162109375	1911.02	2.82383E7	1.71625278E8	1	547	1	20.940000000000055	0.011293601058567736
2107.455810546875	1070.93	5.7065072E7	7.0915295865625E8	2	551	0	95.87000000000012	0.009313631046076503
1245.5667114257812	1578.09	216776.6875	1288888.109375	1	554	5	21.0	0.010493673636675414
667.314453125	911.918	5438962.0	4.9670507E7	2	558	3	36.00599999999997	0.008740412731178699
1316.8001708984375	2829.03	3.3710852E7	2.65154865E8	1	560	1	29.949999999999818	0.011088637420654815
2225.1087646484375	2987.98	3.221114E7	1.979142221875E8	1	563	1	44.98000000000002	0.012717789534811218
2416.057861328125	1991.94	5.6308152E7	2.03052356E8	1	565	0	15.029999999999973	0.009127072451672876
1512.7310180664062	3395.99	1.5620195E7	1.77314629E8	1	566	1	50.9699999999998	0.007829227491252639
1986.0149536132812	3536.98	3.512988E7	2.63075258E8	1	569	1	26.98999999999978	0.011571853565976049
1373.57958984375	3143.94	599924.5625	7281538.787597656	3	570	7	107.98000000000002	0.008623035985606693
1186.71533203125	831.085	5.5868952E7	2.20926846E8	1	574	0	12.19399999999996	0.006818148764616869
696.9914855957031	1785.03	2609478.25	1.57831901875E7	3	576	4	39.049999999999955	0.007936150207331192
2063.9990234375	2960.96	4.5360032E7	1.84466150375E8	1	577	1	30.050000000000182	0.007469121773551254
1316.8154296875	2520.02	5.5594176E7	4.28286793E8	1	579	0	36.01000000000022	0.008745351052420008
1262.6710205078125	3293.96	4981298.5	3.212764153125E7	1	580	2	36.04000000000042	0.008677940300736316
523.5568237304688	1296.04	197200.21875	1088096.7109375	1	581	2	17.860000000000127	0.009792662838484253
2259.0306396484375	2157.04	5.5438552E7	2.08751798E8	1	583	0	15.139999999999873	0.011913879059593593
1187.7430419921875	2895.02	5.53885E7	6.120295105E8	1	584	0	47.98999999999978	0.012122049159396698
2257.9710693359375	2181.02	3.0988618E7	1.8503512253125E8	1	585	2	33.11000000000013	0.008656200768105724
819.39208984375	1302.02	5.5253216E7	2.530939045E8	1	587	0	29.960000000000036	0.009572795623633914
1353.58203125	1370.94	5.5221164E7	2.7279174E8	1	588	0	15.009999999999991	0.015096648307208516
1510.733154296875	3408.04	5.5008128E7	3.017711022421875E8	1	591	0	54.01000000000022	0.011061864674282346
772.3884887695312	2379.0	1.6425008E7	7.314593123046875E7	3	593	2	41.86999999999989	0.011700358415283158
1180.6865234375	2030.98	4.8779808E7	4.2600451216796875E8	1	597	1	71.99000000000001	0.008619918860719632
1324.7036743164062	1959.07	5.43568E7	2.17456668E8	1	598	0	15.029999999999973	0.017805772927667194
1164.6162109375	753.007	1022491.25	8116949.78125	1	599	4	36.03899999999999	0.008199543339870557
1521.856689453125	2538.0	2475300.75	2.050228725E7	1	601	3	56.940000000000055	0.008964605863004651
1408.6192016601562	2214.01	3.59832E7	2.48433682E8	1	603	1	20.9699999999998	0.009736152862707383
638.0759887695312	3525.03	1.2717236E7	8.415750125390625E7	2	605	1	42.039999999999964	0.009523267194798117
664.8197631835938	1626.02	1.5069649E7	6.97918965E7	1	606	1	17.950000000000045	0.01516460305564402
618.7355346679688	939.007	5.4024792E7	3.0152624E8	1	607	0	23.870000000000005	0.01475959563905145
731.6937255859375	2631.03	2.0463716E7	2.5470702685546875E8	1	609	1	77.97000000000025	0.009626964250841691
1621.6882934570312	1970.98	4.4305648E7	7.3916513534375E8	1	610	1	87.00999999999999	0.007963471331142056
2280.957275390625	2292.05	4337538.5	2.85256295625E7	1	611	4	39.120000000000346	0.006083710785621193
1616.556884765625	1782.0	9744852.0	9.994799525E7	1	613	3	38.820000000000164	0.009040002894916736
1918.0044555664062	4079.93	4572127.0	4.7223804125E7	1	615	4	45.04000000000042	0.006713825572491766
686.675048828125	2139.0	3834440.0	2.80622428125E7	1	617	1	47.94999999999982	0.010956684335850786
962.4063415527344	2268.05	494960.84375	3446770.171875	2	619	6	26.980000000000018	0.008023950293164396
1083.6158447265625	2121.08	4.8514716E7	2.86138717E8	1	623	1	35.92000000000007	0.007345458964504905
768.3308715820312	2373.06	5.3095384E7	4.3003718899609375E8	2	625	0	53.9699999999998	0.012385533567085754
1375.65087890625	2048.98	2.26637E7	2.26431206E8	1	626	1	36.039999999999964	0.009023141313049559
2116.9345703125	1214.9	5.303564E7	4.17694155125E8	1	627	0	75.07999999999993	0.009774958918258312
1076.58740234375	3305.94	5.295184E7	1.9431605715429688E8	1	628	0	83.98999999999978	0.011962761767537008
1317.7216796875	2652.02	5.2946448E7	2.32756787E8	1	629	0	20.960000000000036	0.005111463334124432
970.9048461914062	537.044	4.5744688E7	5.79477932E8	2	631	1	54.00599999999997	0.009148802375839182
1636.6798095703125	2621.9	4.99758E7	3.8926858846875E8	1	634	1	47.84999999999991	0.009594260862365648
816.3321533203125	1659.02	5.2629572E7	6.217986055585938E8	2	635	0	71.97000000000003	0.007975127030898541
1086.4669799804688	1475.95	7167266.0	3.81727715E7	1	642	2	14.88000000000011	0.007658392158866271
1557.72021484375	2397.05	1.0085842E7	1.04433696875E8	1	647	3	54.059999999999945	0.008866993890477487
1588.2958984375	3239.98	5.2217596E7	2.0794307E8	1	648	0	17.980000000000018	0.012720606830702107
1783.9212036132812	2631.03	5.2204136E7	4.26486084E8	1	649	0	27.01000000000022	0.010428302941274229
838.3889770507812	2808.12	2.0217732E7	1.43173188E8	2	650	1	24.04000000000042	0.011332221404977923
2279.953125	2306.94	6935825.0	6.6886322875E7	1	651	3	51.00999999999976	0.012126116888628458
713.7697143554688	1758.01	5.200658E7	9.3351016671875E8	1	653	0	107.96000000000004	0.007956844936168914
2470.8790283203125	2295.1	5.1971424E7	4.8926712E8	1	654	0	45.0	0.010983253331295812
582.746337890625	2861.95	5.1896004E7	1.55310294E8	2	655	0	12.039999999999964	0.009918034478563601
1832.9212646484375	4269.02	3.183318E7	2.819455975E8	1	656	1	41.94999999999982	0.008578073975749374
1390.6195068359375	2076.06	1.363519E7	1.0948944325E8	1	661	2	42.049999999999955	0.010315675728145547
1880.8018798828125	1866.0	1670101.875	7994172.0	1	666	5	17.88000000000011	0.010876692854690251
1479.5552978515625	1058.95	5.134482E7	3.39099997578125E8	1	667	0	29.970000000000027	0.009392666787610072
1891.859375	2772.01	1.4560972E7	2.669099901689453E8	1	668	3	113.90999999999985	0.010222759884824965
1091.6412353515625	848.982	595759.25	6215966.171875	1	670	4	48.09699999999998	0.010870266883183545
434.93365478515625	458.995	2997482.25	1.039343125E7	3	672	3	9.050999999999988	0.009491649574505675
2206.0450439453125	3677.98	5.117004E7	5.4792347853125E8	1	673	0	56.88999999999987	0.01037715562670103
1390.526123046875	1298.98	2106543.5	2.26690261875E7	1	676	4	41.92000000000007	0.013050588487755007
1519.6611328125	3594.04	2.046328E7	2.39308152E8	1	677	2	53.94999999999982	0.010096916962075701
1189.7392578125	2861.95	8409019.0	4.0154519E7	1	679	2	18.050000000000182	0.011604325682718162
652.8225708007812	749.975	5.0827032E7	3.3643529744140625E8	2	680	0	53.919000000000096	0.00875419631401346
1240.5589599609375	1562.97	5.0820268E7	4.4997118875E8	1	681	0	53.97000000000003	0.01061725315010187
1191.9990234375	2492.97	5.0812912E7	3.2091075549658203E8	1	682	0	60.0300000000002	0.005627226414143182
1722.6676025390625	1313.9	2.029664E7	1.463879474794922E8	1	683	1	66.05999999999995	0.006698132690682657
677.8195190429688	1296.04	6138795.0	6.45731275E7	1	684	1	45.08999999999992	0.009908031226016197
1976.4255981445312	3602.98	1.0367285E7	9.890900574804688E7	1	685	1	98.90999999999985	0.008278726945172918
493.24688720703125	2300.98	5.067332E7	2.57745176E8	1	686	0	20.920000000000073	0.008655267687014585
1482.6288452148438	1187.98	3.7203436E7	4.47197624E8	1	687	1	45.00999999999999	0.007197038809982135
2461.203857421875	3698.99	5.0614584E7	9.25431818140625E8	1	688	0	111.00999999999976	0.009992689676416974
2106.102294921875	2786.99	3.9219424E7	3.45137032E8	1	689	2	33.07999999999993	0.008818503241384926
2051.863037109375	1433.93	2.2312456E7	2.41837426625E8	1	691	2	68.99000000000001	0.007989934798313999
2501.145751953125	1970.98	5.0595952E7	1.98054912E8	1	692	0	11.990000000000009	0.01152566144786984
1575.716064453125	2360.95	5.0532604E7	3.76087526E8	1	694	0	29.929999999999836	0.008159807115806364
1470.1954345703125	3011.99	2.351656E7	2.8131019459375E8	1	695	1	74.94999999999982	0.009868904364484302
1444.6561279296875	3023.97	1.2447591E7	6.5619158E7	1	696	2	23.929999999999836	0.010244092332055197
1289.5159301757812	573.056	4340191.5	3.5464427640625E7	1	698	3	45.023000000000025	0.010441707276128077
1988.97802734375	2712.03	1.1021685E7	6.0135888796875E7	1	700	3	86.89999999999964	0.00989745248562813
1188.580810546875	2544.08	6755978.0	3.519307268359375E7	1	701	1	41.88999999999987	0.010117608924444655
1558.310546875	3230.94	5.0174496E7	7.120266191005859E8	2	702	0	194.94000000000005	0.00837771272424608
1176.0382690429688	2337.05	277082.71875	1629631.556640625	2	705	6	33.039999999999964	0.007903201109885367
1049.6036376953125	1697.98	1.9997792E7	2.36813873421875E8	1	706	1	78.01999999999998	0.010594127907103094
1300.6795654296875	1889.96	1.3171182E7	8.3722313E7	1	707	2	21.0	0.0057199325291830095
621.35009765625	2553.05	2.0424988E7	7.729142E7	2	708	1	11.920000000000073	0.010526697850273777
1823.843994140625	1332.01	4.991744E7	4.49990516E8	1	709	0	36.159999999999854	0.010154917025700108
1316.8265380859375	2532.05	4.9892648E7	3.36391606E8	1	711	0	24.070000000000164	0.011204971634205084
2349.19921875	5274.04	3.0022704E7	2.01065960953125E8	1	712	1	33.07999999999993	0.00930349263559935
508.91009521484375	3018.0	4.9746052E7	4.20674698E8	3	715	0	35.91999999999962	0.009285859203792374
1559.7052001953125	2504.98	4.9738472E7	2.77471862E8	1	716	0	18.090000000000146	0.009097504996764346
1899.869873046875	2892.06	2.6665808E7	1.00974228078125E8	1	717	2	29.940000000000055	0.009557851063633258
1295.5885009765625	834.037	222891.5	1457887.671875	1	720	5	24.126999999999953	0.01191108541345513
1473.6890869140625	2927.95	1.3040276E7	1.5828548779296875E8	1	721	2	71.91000000000031	0.006424239417155015
2205.051025390625	3668.99	4.951412E7	3.1625596596875E8	1	723	0	54.0300000000002	0.010070399496576617
1292.5881958007812	854.964	1.0700118E7	9.09008825E7	1	724	2	32.978000000000065	0.007746737583096241
949.4404296875	1610.99	8084014.0	5.260022656591797E7	1	725	1	54.02999999999997	0.011505276777850617
1416.501953125	771.11	3.218508E7	2.18852848E8	1	726	1	23.982999999999947	0.006834696096900799
628.8447570800781	2178.03	3.1885006E7	2.11246994E8	2	728	1	27.019999999999982	0.006158366946841444
760.8353271484375	1715.97	3.7363232E7	3.8354944545410156E8	2	730	1	53.99000000000001	0.010056138641898386
2029.9241943359375	2243.97	1.1581695E7	1.1045410384375E8	1	731	2	44.960000000000036	0.008206766319447162
1800.7991943359375	2612.99	2.7549456E7	2.59755117E8	1	733	1	33.100000000000364	0.0067966787083369295
1741.9429931640625	4797.0	1.8387454E7	1.641071685E8	1	734	1	47.86999999999989	0.00863582439746217
1554.728759765625	2363.96	4.917828E7	3.18490494E8	1	735	0	26.940000000000055	0.015238913922264782
1649.7457885742188	2742.0	607779.6875	1965187.0625	1	736	4	9.010000000000218	0.008865238261132693
1352.5962524414062	1409.97	4.9116444E7	1.48835872E8	1	737	0	9.1099999999999	0.00990852078024419
2094.7537841796875	1496.93	1.7946402E7	1.864124815E8	1	739	2	45.09999999999991	0.008556873500928699
1332.78173828125	3620.95	9862224.0	5.5276319E7	1	740	2	18.01000000000022	0.009478199329054525
1944.9871826171875	4589.97	4.8030636E7	2.27200787046875E8	1	742	1	53.98000000000047	0.010077302393256167
1562.7256469726562	3066.05	4.8788872E7	2.8036254105859375E8	1	744	0	51.059999999999945	0.0104334009613723
1630.2083740234375	2069.97	4.4190488E7	4.096052715029297E8	2	747	1	63.059999999999945	0.009307223926182412
1321.7615966796875	2895.02	3492684.75	3.336885625E7	1	748	3	36.01999999999998	0.007048857615008264
1163.55126953125	2243.97	4.8621644E7	3.8140952E8	1	750	0	29.990000000000236	0.0052154954159561945
1107.492431640625	815.894	4.8472956E7	2.6282798971875E8	1	752	0	41.98400000000004	0.007532949277409385
1555.7205810546875	2414.99	3.6409304E7	2.06468264E8	1	755	1	17.970000000000255	0.009424331090659788
1313.6648559570312	1934.96	3.258015E7	2.5310804170703125E8	1	757	1	56.950000000000045	0.011493860650820255
653.9729309082031	1604.97	2515564.5	1.450945930078125E7	1	758	1	39.049999999999955	0.007791902038931417
2332.1097412109375	2550.09	4.8177312E7	6.687378741875E8	1	759	0	87.03999999999996	0.008563286850854314
1164.56201171875	2226.02	2.807816E7	1.4627538E8	1	760	1	15.029999999999745	0.010887344347851774
1897.656982421875	1179.05	4522997.0	4.734860618359375E7	1	765	4	68.94000000000005	0.007675145179111261
1206.6371459960938	1773.05	1.215133E7	9.395475575E7	1	766	2	33.0	0.010882939870925009
1484.6502685546875	2334.03	4.8003312E7	8.59650758E8	1	767	0	68.98000000000002	0.007871061064285695
1754.9276733398438	4158.04	4.785856E7	3.015051451152344E8	1	769	0	51.07000000000062	0.011301960539881068
805.4246215820312	2697.01	1.547679E7	1.39975731375E8	1	770	1	45.01000000000022	0.007253021054753672
1675.7215576171875	2040.05	8400849.0	9.39068387265625E7	1	772	3	71.84999999999991	0.009493630905191253
898.9312133789062	1775.96	2.7953052E7	1.0902200721484375E8	2	773	1	30.059999999999945	0.00753467930120673
1187.5816650390625	2517.05	4.3581104E7	3.86834426E8	1	774	1	36.01000000000022	0.00966008202308728
1313.7431640625	2624.98	2.9019892E7	1.16183E8	1	776	1	11.929999999999836	0.005374976402053486
1410.60595703125	2231.98	4644438.0	2.724500075E7	1	777	3	18.09999999999991	0.009851640003118878
1769.888671875	2261.95	2.2012092E7	9.2066392E7	1	779	1	11.980000000000018	0.008613096481728888
1672.7848510742188	2559.03	1.3210098E7	1.243330905E8	1	782	3	51.0	0.007705570675006178
582.5048828125	2808.12	4.7179688E7	2.85100528E8	1	784	0	24.04000000000042	0.008523065376880374
811.3873901367188	1385.96	4.7155328E7	3.752269391464844E8	2	785	0	72.00999999999999	0.0072841932394905155
607.9475708007812	1296.04	5287053.0	4.87202245E7	3	786	2	44.98000000000002	0.010969858894194065
1557.7113037109375	2541.02	4.7024124E7	2.214285065E8	1	790	0	29.949999999999818	0.011730454119882586
937.9068603515625	2451.03	4.6750328E7	4.075810176542969E8	2	794	0	68.96000000000004	0.010296041978569549
1479.1377563476562	2727.02	1994788.125	1.9571674625E7	2	796	5	44.98000000000002	0.00897339965946952
665.8202209472656	923.981	4.6494688E7	2.92352352E8	2	800	0	21.09699999999998	0.010135131405049697
2126.14453125	4079.93	2.3626376E7	1.82998818953125E8	1	801	1	47.98000000000002	0.00782634406071939
1417.5050048828125	791.948	4.6335104E7	2.75109563E8	1	803	0	30.03200000000004	0.011211382059895842
700.7728576660156	549.034	4.6318896E7	1.70228748E8	2	804	0	9.057999999999993	0.012664071793957767
524.2463989257812	3399.01	4.620482E7	2.6129542E8	1	806	0	17.960000000000036	0.009929534821753051
1638.83251953125	3290.97	9993592.0	9.606944663867188E7	1	811	2	71.90000000000009	0.008401822731207167
1032.0653686523438	3014.95	2.5987288E7	1.4861949180371094E8	2	812	1	50.909999999999854	0.00817343095145161
1997.0573120117188	2700.01	4.5754248E7	5.5293707025E8	1	813	0	63.01000000000022	0.0060122582883201155
2035.8719482421875	1581.08	6732612.0	7.887660784375E7	1	816	3	66.02999999999997	0.006808730294791193
1867.9500732421875	2837.97	869032.875	1.4161762125E7	2	817	5	116.95999999999958	0.009110928071503545
1000.5539855957031	2925.0	2.6629344E7	2.111399815625E8	2	818	1	45.039999999999964	0.0066246989420947
1352.58056640625	1979.95	3.10895E7	1.21401162E8	1	821	1	11.980000000000018	0.011146028938834974
1514.736328125	3194.99	8288635.0	3.9864818E7	1	823	3	17.95999999999958	0.009262034086197076
1477.1342163085938	2714.94	4.505532E7	3.501331480917969E8	1	828	0	74.98999999999978	0.00960602497348732
813.3858642578125	1344.03	515274.59375	3499922.59375	2	829	5	24.039999999999964	0.00875048353168584
1625.7947387695312	3408.04	4.4921392E7	1.74251463E8	1	830	0	27.0300000000002	0.011664093562615186
647.3482666015625	1949.98	2.0518346E7	1.31810342E8	2	832	1	18.019999999999982	0.007702645470295619
1948.92919921875	4257.05	4.475546E7	1.67741796E8	1	835	0	12.080000000000837	0.009496175924908293
972.3966369628906	527.993	4057430.5	1.469154825E7	1	837	2	8.923000000000002	0.0016792064539768372
1088.6380004882812	876.075	2.610161E7	9.1088316E7	1	839	1	8.952999999999975	0.004977890045183384
1662.80810546875	1929.03	4.4693632E7	3.8599887146875E8	2	840	0	69.01999999999998	0.010156329100437945
1323.6845703125	2829.03	2.9909232E7	1.809479335E8	1	841	1	30.0	0.012249935698473154
1451.775634765625	1487.98	1.7409876E7	1.641672507578125E8	1	843	2	48.01999999999998	0.0068534898211171985
1841.8953857421875	2559.03	4.4567296E7	5.355890586220703E8	1	844	0	83.90000000000009	0.009942470777336187
1048.609130859375	1655.99	2.3402844E7	1.00961794E8	1	845	1	12.029999999999973	0.010665411112820492
1352.59228515625	1320.02	4.4547632E7	1.42477398E8	1	846	0	12.1099999999999	0.008946013443982576
1586.83447265625	2357.94	7903059.0	1.2068578087597656E8	1	847	3	84.01999999999998	0.008801087169926815
1046.5643310546875	1970.98	1038169.25	4276447.9375	1	848	3	11.900000000000091	0.012106519793181092
866.3717346191406	1812.02	2.2291172E7	1.8060715E8	1	852	1	27.079999999999927	0.010442544661560782
1855.8033447265625	2357.94	4.4283984E7	1.9781251E8	1	853	0	18.039999999999964	0.022749646612763293
1546.609619140625	3305.94	2.7154732E7	9.1576532E7	1	855	1	9.039999999999964	0.012943818897313842
838.790771484375	1491.05	4.4184884E7	1.8107197227148438E8	3	856	0	41.8900000000001	0.008533011719173804
1206.6299438476562	1491.05	4.4177276E7	3.11549788E8	1	857	0	20.84999999999991	0.009064256469686257
1554.727783203125	2580.07	3.3187084E7	1.2474189E8	1	858	1	12.079999999999927	0.01005321469965064
1355.627197265625	1715.97	3987994.0	4.88517501875E7	1	859	3	65.99000000000001	0.010544621792744015
960.4091491699219	2280.0	2.4126474E7	1.88808068E8	2	860	2	26.940000000000055	0.01154700274548079
2001.0615234375	2724.04	1624828.75	1.27706660625E7	1	862	4	29.860000000000127	0.006905614298754446
1286.508056640625	552.017	4.4011356E7	3.8888616E8	1	863	0	29.903999999999996	0.009519335808901635
1044.5736083984375	2046.04	2.2566872E7	3.1544656529589844E8	1	864	1	78.00999999999999	0.007099589804649351
1679.8076782226562	1974.0	5594156.0	5.1240951390625E7	1	866	3	51.02999999999997	0.00829668835114864
1254.7139282226562	2459.97	4.3866752E7	8.934183357568359E8	1	868	0	128.96000000000004	0.009352581725966412
2296.0032958984375	854.964	4.0290448E7	5.0739174E8	2	869	1	68.90200000000004	0.011175645590349337
2083.9781494140625	2535.04	1.4045002E7	1.9663830665625E8	1	870	2	75.01000000000022	0.010050061619216046
1088.6364135742188	834.037	1.7284128E7	9.2665883E7	1	871	1	15.17100000000005	0.011144602817573467
1349.6150512695312	1535.92	4.368758E7	5.718805663417969E8	1	873	0	80.92000000000007	0.007218583069874328
1428.697998046875	2495.98	723840.25	8304667.0234375	1	874	4	78.11000000000013	0.011782448605485081
1540.6575317382812	1728.04	4.3631988E7	4.53778368E8	1	875	0	33.069999999999936	0.010434166701165887
494.57408142089844	2340.08	2887365.0	1.7546483759765625E7	1	877	1	44.940000000000055	0.01059823467406994
1565.775634765625	2724.04	3.45241E7	3.7166797E8	1	878	1	54.039999999999964	0.010548894274546257
584.0071411132812	2829.03	1095296.75	1.15454265625E7	2	883	2	45.06999999999971	0.009166943212242665
940.4742736816406	1880.96	2.3901624E7	1.35879803E8	2	884	2	20.99000000000001	0.009530744137170912
939.99072265625	1917.01	4.0018208E7	2.44218558E8	2	886	1	17.910000000000082	0.006947240569302901
2286.9007568359375	2522.98	4.3185304E7	3.9000462496875E8	1	888	0	75.01000000000022	0.0088024070702205
1758.7664794921875	2844.04	4.3172044E7	2.4460828E8	1	889	0	17.890000000000327	0.013050055636903467
522.891845703125	1322.99	1944543.875	1.04146681875E7	1	893	1	17.950000000000045	0.0075578866155875685
1539.6630859375	2730.02	3.3358976E7	1.89619792E8	1	896	1	20.940000000000055	0.013342968802686492
1428.7498168945312	2181.02	1681442.0	1.105442709375E7	1	897	3	32.929999999999836	0.006487630212973449
792.9134826660156	2598.01	4.2678328E7	3.45408962E8	2	903	0	32.91999999999962	0.008669199644109822
1800.7979736328125	2600.94	2.5806324E7	1.30363931E8	1	904	1	17.980000000000018	0.005623946923878137
1707.745849609375	1766.94	833027.4375	1.27308999375E7	1	905	5	65.8900000000001	0.0071817978041877895
2104.183837890625	2730.02	4.2590624E7	3.40792506E8	1	909	0	35.91999999999962	0.008725055519013125
1856.8531494140625	2343.01	1.0198732E7	3.97558295E7	1	910	1	11.949999999999818	0.026798729345816445
1809.16943359375	1917.01	655329.3125	5161806.671875	1	912	2	48.049999999999955	0.01206211008187546
1316.8116455078125	2567.95	4.2461444E7	2.51770324E8	1	914	0	29.919999999999618	0.011390183607331615
1654.79541015625	1664.96	3.670644E7	2.08039699E8	1	916	1	35.930000000000064	0.0079131731376599
1652.7421875	2328.06	4.2321848E7	2.1967560290625E8	1	917	0	38.86999999999989	0.008876090205813945
1480.584228515625	1571.98	4.22574E7	2.9809250675E8	1	918	0	33.00999999999999	0.008851334855072047
1197.0426025390625	2328.06	589362.75	3611948.796875	2	919	6	24.01000000000022	0.0069347983494418885
1664.7993774414062	1937.97	5852826.0	2.53126125E7	2	921	3	15.049999999999955	0.01048936114917201
522.8794555664062	1298.98	2939567.0	2.0017256125E7	1	922	1	23.980000000000018	0.010630898100799778
806.7725830078125	2453.99	2.70396E7	1.54026226E8	3	923	1	17.990000000000236	0.00902401765190207
1449.7723388671875	2987.98	3.4636432E7	1.437277413125E8	1	925	1	27.090000000000146	0.008783682601252972
807.841552734375	1808.99	743879.25	7718826.0625	2	929	5	51.02999999999997	0.007133388075322282
1870.76171875	2064.03	3.0516306E7	4.666490305E8	1	932	1	99.08999999999992	0.0078317096653052
1160.6317138671875	1460.95	4.1663808E7	3.2832060275E8	1	935	0	57.07999999999993	0.008125121216120749
1856.3773803710938	2562.01	7412382.0	1.0805580225E8	1	936	2	63.0300000000002	0.006312051637054944
1291.0881958007812	2475.01	1.8390982E7	1.86924561484375E8	2	937	2	63.05000000000018	0.006823339986478215
551.5337524414062	3009.07	4.1495976E7	2.31359682E8	1	941	0	21.090000000000146	0.005723443723423555
1940.9730224609375	2202.05	9229933.0	3.7522759E7	1	945	1	11.960000000000036	0.0017327965779514636
2465.201416015625	3686.97	3829106.75	3.1724049875E7	1	946	3	30.01000000000022	0.012934594526294087
551.78076171875	3036.02	1.2735196E7	7.026413562011719E7	2	949	1	45.00999999999976	0.01211145239617953
748.3580017089844	2330.87	1.3031192E7	5.991141990625E7	2	953	3	57.01999999999998	0.007383017514557741
665.3250427246094	1617.0	4586171.5	3.6165715125E7	1	954	1	27.0	0.008249199863768715
1425.7417602539062	2181.02	3.6639848E7	8.702913E7	1	955	1	8.959999999999582	0.016512463399657375
1621.8027954101562	2069.97	1.3704529E7	8.9220923E7	2	956	3	20.990000000000236	0.00837925275403079
1341.7821044921875	2480.91	4.0996704E7	5.1095703E8	1	958	0	47.929999999999836	0.00895503049560425
1865.945556640625	2856.08	1.6542578E7	7.7760405E7	2	961	2	18.050000000000182	0.004696894118238053
1881.901123046875	1557.04	4.0691552E7	2.34874748E8	1	963	1	18.00999999999999	0.009715615241979746
1186.510986328125	1644.02	2.5682496E7	1.78126868E8	1	964	1	23.930000000000064	0.010816968851859643
2117.97802734375	2541.02	4.0705748E7	3.358267855E8	1	965	0	33.0	0.01404699311869114
1721.361328125	4737.02	4.0692228E7	2.6481404412109375E8	1	966	0	69.09000000000015	0.009152029448678342
1291.5859375	893.984	1.6829908E7	1.98495086E8	1	969	1	44.97500000000002	0.007616374795710294
1310.077392578125	3876.01	7752648.5	5.4889268E7	2	971	4	32.88999999999987	0.01068695307178377
1903.7034912109375	915.007	4.053716E7	2.1431613E8	1	972	0	18.057000000000016	0.008753305187216754
2133.95654296875	2697.01	4.0525752E7	5.29946531E8	1	973	0	56.9699999999998	0.009911628298054706
1187.7166748046875	852.05	2.3529422E7	1.27205221E8	1	974	1	18.039999999999964	0.012291115493670617
2032.8734130859375	1598.97	3.707008E7	2.29269303E8	1	975	1	24.09999999999991	0.006908605736690892
793.9208374023438	2618.91	1.7826612E7	2.08865373E8	1	977	1	44.86999999999989	0.006999502209720244
642.33642578125	2141.93	9873128.0	9.496848975E7	1	978	1	42.08000000000038	0.010314115876596669
1088.6364135742188	863.991	2.2071552E7	7.9831284E7	1	979	1	9.048000000000002	0.014941359708958697
1269.5545043945312	1073.93	4.0410592E7	3.1041419303027344E8	1	980	0	57.069999999999936	0.00996873548387365
1987.0078125	3513.0	1.9104288E7	1.96362162E8	1	982	1	44.9699999999998	0.0094737887934439
1044.0346069335938	1959.07	2.8959716E7	1.9886171E8	2	983	1	27.079999999999927	0.008996884763476135
2003.2415161132812	4952.99	2.5923272E7	3.45748323E8	1	984	1	56.94999999999982	0.009313463396361063
1383.585693359375	2022.01	4.0330028E7	1.85798504E8	1	985	0	12.039999999999964	0.010222104119975393
1492.7906494140625	3048.04	6287127.5	5.474136175E7	1	987	3	32.98000000000002	0.007439160333841001
722.8685302734375	1925.96	2.8126362E7	3.70590141E8	2	988	1	114.08999999999992	0.009632340037522745
2172.894775390625	1800.04	4.0196E7	3.8535463434375E8	1	990	0	60.02999999999997	0.007650846422506259
2109.9423828125	2909.97	2091950.625	2.222328671875E7	1	993	4	62.94999999999982	0.008239574837323122
800.850830078125	1983.09	1.9471958E7	1.729525602734375E8	2	994	2	53.950000000000045	0.007552127526460312
1045.570068359375	2009.99	6049054.0	1.9804163625E7	1	995	2	12.069999999999936	0.013904071165691772
839.7927856445312	1475.95	7874624.0	9.585268037890625E7	1	997	1	66.0	0.008466499212392585
1385.5945434570312	2048.98	1.360109E7	1.4625743E8	1	998	1	38.88999999999987	0.010856123277646328
434.269775390625	474.008	2.735868E7	1.7050765200390625E8	3	999	1	47.94200000000001	0.008234338502662515
1320.7446899414062	2922.0	1.16528E7	3.8923426875E7	1	1002	2	15.050000000000182	0.04232700148046926
1482.6331787109375	1239.02	2.7955974E7	2.10102277E8	1	1006	1	30.1099999999999	0.010619734515049196
1166.655517578125	2322.08	2.3340224E7	7.327811625E7	1	1009	1	14.970000000000255	0.005933881292686001
701.2747192382812	599.987	3.9788912E7	1.84728828515625E8	2	1010	0	51.02999999999997	0.009556774768036755
1078.529541015625	1509.07	3.9747616E7	1.674429688125E8	3	1011	0	35.940000000000055	0.008167947372062202
802.3760375976562	2511.0	3.0122392E7	3.6123531575E8	2	1012	1	53.9699999999998	0.00907483432509094
1572.2696533203125	2745.01	2.6455724E7	1.139547415625E8	1	1014	1	39.039999999999964	0.007054898847765594
1383.5948486328125	2048.98	3.9602964E7	2.63836542E8	2	1017	0	23.980000000000246	0.009689372438891418
1646.7427368164062	2753.96	1.5055736E7	1.2527682648242188E8	1	1018	2	57.04999999999973	0.007830238282253118
970.9123840332031	512.956	3.9556272E7	2.78088143E8	2	1019	0	32.95900000000006	0.00863608083573763
1127.016845703125	3165.06	3.9543468E7	7.562339730048828E8	2	1020	0	113.92999999999984	0.010575441908575907
2177.974365234375	1023.03	4741324.0	6.9181479E7	1	1021	4	54.1099999999999	0.009064116382857215
2207.0478515625	3686.97	3.9505568E7	1.19305238E8	1	1022	0	9.110000000000127	0.013260791954049961
2047.0196533203125	3884.94	2.404042E7	2.278231960625E8	1	1025	1	45.100000000000364	0.008052042409949951
2185.1461181640625	4187.9	3.9361744E7	2.5386025328125E8	1	1026	0	45.02000000000044	0.010509478828067773
1777.7568359375	2091.02	3.9353112E7	1.48050298E8	1	1027	0	17.980000000000018	0.008014430768091274
1267.1602783203125	4133.91	3.9319484E7	6.327261389804688E8	2	1029	0	95.97999999999956	0.008639106386262299
732.032470703125	2670.0	4160120.5	3.127782146484375E7	3	1034	3	99.01999999999998	0.010597836059874442
1515.699951171875	1991.94	2541342.75	2.299045008984375E7	1	1035	3	50.960000000000036	0.008051090062422436
1184.635009765625	2616.01	2.3052214E7	2.10542259E8	1	1037	1	41.94999999999982	0.010000382654498234
2166.0185546875	3020.97	2.8617428E7	2.48907612609375E8	1	1039	1	48.039999999999964	0.008341468435220378
1000.0564270019531	2937.05	3.9108876E7	1.8046224731835938E8	1	1041	0	51.0300000000002	0.010481776431566168
1621.3015747070312	2088.02	2.3776176E7	9.90256E7	2	1044	2	15.0	0.0083163545414894
610.9436645507812	1796.95	3512656.0	2.998939390625E7	3	1047	4	42.049999999999955	0.00895733288050373
1383.59521484375	2088.02	3.897332E7	1.8595215E8	2	1051	0	15.0	0.008137613922118632
1288.6982421875	1626.02	3.8871304E7	1.60022458E8	1	1052	0	11.980000000000018	0.009696947843601969
521.5548095703125	1322.99	3.8799484E7	2.14094503E8	1	1056	0	20.920000000000073	0.013013476325578067
2006.105712890625	3290.97	3.8784428E7	3.303506675E8	1	1057	0	41.98000000000002	0.009594520965078047
1670.7808837890625	2583.03	3.2777428E7	4.79781581E8	1	1058	1	68.98000000000002	0.008041723192850883
1976.8074951171875	1338.04	1.1183005E7	7.15570035E7	1	1059	2	24.049999999999955	0.008698955215004665
2064.0111083984375	2865.08	3.4598528E7	1.79518651E8	1	1061	1	27.0	0.011094722317156629
1538.594970703125	969.094	3.8684864E7	2.22396181E8	1	1062	0	30.115999999999985	0.009096654788529397
1369.6212158203125	2892.06	1.989969E7	5.852955494140625E7	1	1064	1	24.080000000000382	0.012378271442203988
642.3515625	2124.02	8317644.5	2.82286235E7	2	1065	2	8.960000000000036	0.0023845407857459055
1939.1453857421875	4649.96	2.9831468E7	2.95213093E8	1	1066	1	47.900000000000546	0.008630430508748753
1820.8134765625	3165.06	3.8486588E7	1.71899258E8	1	1072	0	15.010000000000218	0.00909384229510511
2254.498046875	2895.02	8289005.0	2.535951E7	2	1078	4	8.929999999999836	0.008844272845194094
1851.8978271484375	3416.96	3.8393668E7	3.55051261E8	1	1079	0	59.94999999999982	0.010662190532351325
1150.5980834960938	921.041	2311915.25	1.4873352375E7	1	1080	3	20.950999999999908	0.0072587493146401335
800.3389587402344	2024.99	2.9056336E7	2.25941201E8	2	1081	1	27.0	0.010743851966218701
948.4456176757812	3192.03	3.8294452E7	4.114199954433594E8	1	1082	0	59.86999999999989	0.008689156124169725
1857.8067016601562	1859.94	3.8244096E7	7.150370455E8	1	1084	0	111.02999999999997	0.010401751322540174
2415.0587158203125	1988.93	3.8243852E7	2.47275465E8	1	1085	0	27.019999999999982	0.008051336835347428
2090.061279296875	2817.02	3.8188516E7	2.34224609984375E8	1	1087	0	42.07999999999993	0.007046605050723745
685.3338623046875	2126.98	3.8168176E7	1.04675262E8	1	1088	0	6.0	0.010346194140815137
509.91748046875	3000.02	6155275.0	3.38940913125E7	1	1089	1	26.960000000000036	0.010416371122777037
1406.7020263671875	2594.97	3.469438E7	1.60088913E8	1	1090	1	26.9699999999998	0.016514548858610444
1556.884521484375	3308.98	9585133.0	6.80206275E7	1	1091	3	36.04000000000042	0.008332228893061042
2340.1231689453125	4062.05	3.8109752E7	3.84466021875E8	1	1092	0	116.91999999999962	0.009753314352790431
1554.886474609375	3329.97	3.7987532E7	2.695426439121094E8	1	1096	0	65.98999999999978	0.00818874348491062
1759.7713623046875	2892.06	1.9603704E7	1.699718575E8	1	1102	2	33.05000000000018	0.007459012799611908
2091.074462890625	2808.12	3.2553518E7	1.12856926E8	1	1103	1	8.989999999999782	0.004714611908470242
1425.7410888671875	2193.0	1.9936734E7	7.3001167E7	1	1104	1	12.050000000000182	0.008900926571736743
1462.64501953125	1064.96	3037072.0	1.152672975E7	1	1105	2	18.029999999999973	0.013744137327431733
1725.8377075195312	2535.04	3.057953E7	1.353899785E8	1	1109	1	15.070000000000164	0.010733514232078568
1602.7384033203125	2433.01	2.3986276E7	8.4767076E7	1	1111	2	11.929999999999836	0.01762608238035009
1840.9035034179688	2511.0	3.7473744E7	1.35735282E8	1	1112	0	15.039999999999964	0.016124636569597377
2168.954833984375	3528.0	3.0113222E7	1.55889572E8	1	1113	1	18.039999999999964	0.004286306355466171
1463.7080078125	2600.94	8162937.0	5.4759360484375E7	1	1114	1	36.100000000000364	0.011620591359703256
1261.671875	3243.02	1.1708266E7	1.151368095E8	1	1117	2	38.909999999999854	0.009228624216475837
797.8372192382812	2357.94	3.4379768E7	3.685924515625E8	2	1118	1	62.94999999999982	0.008536124906014632
641.3345947265625	2118.02	3.7302652E7	1.2770820815234375E8	1	1119	0	30.059999999999945	0.010819799463011143
544.2255249023438	462.008	435972.25	4271291.78125	1	1120	2	50.98700000000002	0.00697559853395947
1192.4940185546875	2451.03	3.7250276E7	9.9384246E7	1	1122	0	6.039999999999964	0.008418722568874137
1709.739501953125	1458.01	1.7226676E7	6.5487649E7	1	1125	2	12.039999999999964	0.013686417610883454
584.3034057617188	1491.05	3.7211232E7	2.933090723652344E8	1	1126	0	47.940000000000055	0.008097375645420377
1241.5556640625	1592.98	2.3936114E7	2.05688844E8	1	1128	1	33.039999999999964	0.010165734075500104
1982.861572265625	1908.05	1.8831176E7	2.79845315E8	2	1129	2	80.92000000000007	0.008987062349361865
576.7739868164062	2673.05	2222767.0	2.4978153921875E7	1	1131	1	56.9399999999996	0.009522585991724454
1374.7865600585938	2349.06	3.7105248E7	6.200807495566406E8	1	1132	0	122.78999999999996	0.008808582470675907
1632.8421020507812	3324.03	1735734.5	7800595.625	1	1134	4	15.109999999999673	0.004113908382377887
452.539306640625	1559.97	2.2116572E7	7.2977318E7	3	1135	1	9.0	0.00932734799916302
1632.8392333984375	3305.94	3249978.0	1.2710170375E7	1	1139	3	17.960000000000036	0.006526835491782567
1411.5447998046875	1412.99	3.6930192E7	2.2309407866796875E8	1	1140	0	42.13999999999987	0.0076550837037177655
590.8509521484375	1974.0	3.688306E7	3.61837113E8	1	1141	0	59.97000000000003	0.009225673723325457
2093.756103515625	1526.95	2.0609828E7	1.63962908E8	1	1146	1	23.87000000000012	0.00977968687026444
521.5521240234375	1370.94	3.6766712E7	3.07576116E8	1	1148	0	54.149999999999864	0.010660523241856037
1065.472900390625	945.078	9564872.0	5.880035925E7	1	1149	1	26.965000000000032	0.010701180224921994
1259.671142578125	978.073	3.6708936E7	1.64199719E8	1	1150	0	29.883000000000038	0.011396865594675872
1349.619873046875	1566.0	3.6678176E7	1.94750766E8	1	1152	0	17.980000000000018	0.01192689155778221
1196.68115234375	1397.96	2.6887236E7	1.15381118E8	1	1153	1	14.970000000000027	0.00712288380031659
1450.7813720703125	1475.95	2.6785052E7	1.17782298E8	1	1155	1	12.009999999999991	0.006797354670293689
1092.3580932617188	263.989	2.8322114E7	1.3048407063867188E8	1	1156	1	32.947	0.005930868990825932
1635.82568359375	3225.02	3.6554028E7	3.88826285E8	1	1161	0	47.95000000000027	0.008551343540420793
806.4356689453125	2492.97	3.4751332E7	2.68286908625E8	3	1163	1	57.059999999999945	0.009549803326042187
865.875244140625	1836.07	3.216639E7	1.2868469E8	2	1164	1	11.950000000000045	0.007050894738972053
1652.7493896484375	2271.1	3.6435864E7	3.68809052E8	1	1168	0	39.070000000000164	0.007480264135040305
1442.6624145507812	2009.99	1.3956891E7	6.74856465E7	1	1172	2	15.039999999999964	0.009188903078649722
1521.7052001953125	1262.99	6928289.0	3.60556561015625E7	1	1173	3	35.960000000000036	0.009865296180535792
1290.515380859375	530.975	641657.0	5757487.8125	1	1181	4	26.918999999999983	0.009218980459432521
939.968017578125	1896.01	3.4463692E7	1.33785386E8	2	1182	1	12.049999999999955	0.01155634239267125
816.9327392578125	4574.97	3.633432E7	2.69531252E8	2	1183	0	29.970000000000255	0.006656023012687717
1985.9137573242188	2604.05	1.0797264E7	8.58215425E7	1	1185	3	38.86999999999989	0.006748890866380103
676.8189086914062	1320.02	3.4265112E7	2.78806566E8	2	1187	1	42.08999999999992	0.007952406960120692
1601.7278442382812	2124.02	3.6198112E7	3.43040026E8	1	1188	0	32.929999999999836	0.009126220226846393
1072.489501953125	1770.02	2.4178734E7	1.12494523E8	2	1191	1	17.8900000000001	0.012992974405516756
2167.9439697265625	3566.95	3.6134868E7	2.44411566E8	1	1192	0	27.0	0.009503069075138622
1591.80126953125	3236.99	291745.25	2643375.41015625	1	1196	3	53.960000000000036	0.009706431566290821
2306.079345703125	2604.05	3.4566392E7	2.33033704E8	1	1198	1	21.009999999999764	0.010872533105005942
1439.601318359375	2280.0	3.6013888E7	1.395419222578125E8	1	1199	0	35.840000000000146	0.012951192711650968
555.8912658691406	1367.96	8548700.0	5.76635115E7	3	1200	2	32.940000000000055	0.011385974390772748
1417.1506958007812	1028.97	1.8645102E7	1.56967779E8	2	1205	2	33.07000000000005	0.009037600984620326
1463.2137451171875	2607.04	2.0251402E7	3.21070372E8	1	1206	1	77.84999999999991	0.008867063187405573
1432.6416625976562	2376.04	2.438792E7	3.22670714E8	1	1208	1	50.899999999999636	0.008714091588246516
1548.6094970703125	3321.01	6007638.0	6.8245999E7	1	1210	2	54.029999999999745	0.0073326790710180785
813.8820190429688	1373.99	164946.75	2012882.830078125	1	1211	3	50.92000000000007	0.007167454111873254
2109.95947265625	1088.96	1.1155472E7	1.249133824375E8	2	1213	1	66.04999999999995	0.008194549403246732
904.1019897460938	4215.02	9414546.0	2.6111413E7	1	1215	1	6.0	0.014591658010031797
1700.6857299804688	2960.96	3.5588576E7	3.6661486103125E8	1	1218	0	62.95999999999958	0.009525670348685962
1873.8335571289062	2304.01	8870582.0	9.02414905E7	1	1219	3	56.91999999999962	0.007979407019553464
1806.5054931640625	1917.01	3.5585296E7	4.795607448544922E8	1	1220	0	86.95000000000005	0.008382735963299914
1937.153076171875	4673.98	3.5571308E7	2.76054476E8	1	1221	0	30.100000000000364	0.009832396682581939
1171.6343994140625	1883.96	2.0941286E7	1.83404779625E8	1	1222	1	45.069999999999936	0.008029309547963027
1573.262451171875	2759.99	4500930.5	5.9388476470703125E7	2	1225	4	84.04999999999973	0.010664775838778989
2310.079345703125	2576.98	1878062.0	8116158.0	1	1228	4	11.949999999999818	0.009375445037451212
586.3007507324219	1482.05	939289.3125	1.1756529953125E7	2	1231	4	86.96000000000004	0.006982385632062374
1204.6424560546875	1754.99	3.5438192E7	2.32968022E8	1	1232	0	21.09999999999991	0.011289064593086293
1875.803466796875	1913.99	3.5425992E7	1.3769905E8	1	1235	0	11.970000000000027	0.01185886541787097
606.6146545410156	1266.08	3.5412696E7	2.6742819375E8	1	1236	0	75.02999999999997	0.008083364984015249
2019.0255126953125	3686.97	2.3950536E7	2.4050852846875E8	1	1237	1	66.11000000000013	0.010398467503958862
2002.2369995117188	4967.97	2.7029016E7	2.25923825875E8	1	1238	1	56.97999999999956	0.010511418281648931
801.8780822753906	2525.95	3.5335892E7	2.63173559E8	1	1241	0	33.070000000000164	0.008999981349145465
1210.0005493164062	455.963	3.5305128E7	8.73383277421875E7	1	1242	0	21.002999999999986	0.007105513861131085
1650.7190551757812	1751.99	1.2169166E7	1.118794125E8	1	1244	2	33.039999999999964	0.012126806955439579
577.2996215820312	1016.92	2219435.0	8152857.1943359375	2	1246	3	27.059999999999945	0.009043653703440672
1901.0907592773438	3000.02	3.5211004E7	1.5172742380566406E8	1	1247	0	33.0	0.013019343493220675
1713.902587890625	3960.07	1011300.4375	3019764.09375	1	1248	3	9.0300000000002	0.013637089755131672
1512.7178955078125	3212.92	2.8347672E7	1.552587615E8	1	1249	1	24.0600000000004	0.005665576484006278
2246.070068359375	1871.98	3.3142414E7	1.51870912E8	1	1255	1	18.049999999999955	0.005330248337829692
1712.3900756835938	3963.0	1.6038906E7	7.22803585E7	1	1256	1	15.020000000000437	0.008551458855587588
805.9236145019531	2703.03	7036010.0	5.89234883125E7	1	1257	1	45.01000000000022	0.0071791275558072375
1642.793701171875	2718.1	1.4583165E7	8.58282293125E7	1	1258	1	35.929999999999836	0.00936820444157191
1315.7977294921875	2849.95	3.493898E7	2.95116898E8	1	1263	0	35.98000000000002	0.009182141647645754
1725.8447265625	2562.01	2.830075E7	1.67916536E8	1	1266	1	17.9699999999998	0.006714923990148999
2302.984619140625	2886.01	2.7267158E7	2.49129103625E8	1	1268	1	62.9699999999998	0.008395800094306762
1571.6232299804688	2621.9	3.4830556E7	2.20890536E8	1	1270	0	21.01000000000022	0.010183899833414285
2254.5062255859375	2913.03	7257447.0	5.377736025E7	2	1271	4	33.0	0.009539654281657239
792.3073120117188	1151.91	1.302227E7	5.9374258981933594E7	2	1273	1	32.92000000000007	0.01021072521273391
592.3496704101562	1922.99	4359744.0	4.93860619140625E7	1	1274	1	72.09999999999991	0.00850512875537043
2416.0628662109375	1970.98	3.4739424E7	2.43206782E8	1	1275	0	20.88000000000011	0.008938919610111612
690.8550415039062	2283.04	3721525.0	4.935005067578125E7	2	1276	3	69.0	0.009734814179178791
1571.730224609375	1844.98	3.4711964E7	4.848569565E8	1	1278	0	78.06999999999994	0.008847090058960248
1355.5758056640625	1961.97	1276032.5	6794013.875	1	1280	4	17.970000000000027	0.009435467763778302
654.3304443359375	746.917	4706696.5	2.8336046078125E7	1	1287	1	35.908000000000015	0.009827904304277258
1514.728515625	3156.06	5596436.5	2.3049636E7	1	1288	3	12.079999999999927	0.009070818141935633
1881.9090576171875	1578.09	3.4447024E7	2.1392019258007812E8	1	1291	0	51.01999999999998	0.007458462599846872
996.42236328125	767.978	1.0997095E7	3.95170535E7	1	1293	1	9.033000000000015	0.014856628636831161
2296.9984130859375	843.094	1.1367018E7	5.336038890625E7	1	1294	1	33.14300000000003	0.010665472502494137
494.57037353515625	2306.94	1697094.5	1.1959220625E7	1	1297	1	20.920000000000073	0.009843579867140522
801.8430786132812	2006.97	2383506.0	1.985600225E7	2	1298	3	26.960000000000036	0.010853020312788675
1856.7869873046875	563.989	3.3591472E7	3.570113069375E8	1	1299	1	54.07600000000002	0.007947107895311684
1088.6365966796875	911.918	2.2882622E7	8.061957951611328E7	1	1300	1	44.90599999999995	0.007360613784144469
1758.9285888671875	4116.02	2744713.75	2.028935975E7	1	1302	4	23.800000000000182	0.006964429602341753
1484.7155151367188	558.091	3.4251152E7	4.551660765E8	1	1303	0	63.08699999999999	0.009608780314157296
1521.7054443359375	1235.97	5416810.0	3.1003574E7	1	1304	3	17.99000000000001	0.008895232764764003
996.4384765625	749.975	1.3136612E7	6.31327585E7	1	1305	1	15.076999999999998	0.006675518214484762
1524.4825439453125	1073.93	1.1893104E7	7.034036839746094E7	1	1311	1	54.01999999999998	0.012226365154481096
2066.99560546875	2942.99	6353304.0	3.6176843E7	1	1313	2	18.039999999999964	0.009231031117782324
2226.1087646484375	2970.04	2.0363388E7	2.777639915625E8	1	1314	1	86.9699999999998	0.009041886838233395
1627.7387084960938	1041.04	1.5203203E7	1.2867796441992188E8	1	1315	2	51.08999999999992	0.008419156381874139
1806.9083251953125	2900.98	3.4000076E7	6.33154691734375E8	1	1316	0	107.86999999999989	0.009793777667846264
1185.625732421875	2640.0	1.5006276E7	7.4076516E7	1	1319	1	15.110000000000127	0.004585036337073052
2081.97412109375	2553.05	3.394098E7	2.45738234E8	1	1320	0	23.929999999999836	0.006529842640822711
1102.6355590820312	1338.04	7305551.5	5.23425945E7	1	1326	2	26.950000000000045	0.006718920722783535
885.9176635742188	1614.02	5959877.0	5.0438069875E7	2	1329	3	41.940000000000055	0.00812146637478759
1511.734619140625	3375.04	2.524426E7	1.07048599E8	1	1330	1	18.059999999999945	0.016773265582142833
1417.1600952148438	1056.08	1.8280514E7	1.348457624140625E8	2	1332	2	57.039999999999964	0.007430220373978968
452.20750427246094	1614.02	3.3767496E7	1.8763928611035156E8	1	1333	0	51.059999999999945	0.010897713556565056
1762.8525390625	845.951	2511294.75	2.2501255E7	1	1334	4	29.90700000000004	0.009339789535047762
1908.852294921875	852.05	1069554.75	4471400.4375	1	1336	5	12.090000000000032	0.009159748255381217
1584.8443603515625	2387.95	2.3572282E7	9.2578083E7	1	1339	1	12.0300000000002	0.009700788797180676
2390.18212890625	2541.02	2.2706804E7	2.5004794596875E8	1	1343	1	54.070000000000164	0.0076038082361949005
1496.6747436523438	2753.96	2.5295556E7	1.09945868E8	1	1345	1	14.949999999999818	0.014771365306333504
2217.0501708984375	3186.01	9826290.0	8.05385195E7	1	1348	1	44.929999999999836	0.008529780460430401
584.2987670898438	1460.95	3.3453944E7	1.65248672E8	2	1349	0	14.960000000000036	0.009586633013982116
1424.687255859375	2517.05	2.007023E7	6.4141327E7	1	1351	1	8.899999999999636	0.018178335345269216
634.2987976074219	1839.02	3.3328948E7	2.1993356E8	3	1352	0	38.930000000000064	0.011659542489382387
1620.693359375	2009.99	3.3285676E7	1.8298584225E8	1	1354	0	24.059999999999945	0.0190604691908909
1706.741943359375	1794.0	1983364.125	1.4787487375E7	1	1358	3	29.8900000000001	0.007053797625894255
1720.671875	1350.01	3.3173292E7	1.49587943E8	1	1360	0	17.940000000000055	0.008548076851654597
1855.3720092773438	2567.95	2.3053308E7	1.04747676E8	2	1362	1	15.080000000000382	0.012644367212632504
1643.68408203125	1020.04	7203640.0	3.21149765E7	1	1367	3	18.16999999999996	0.015016916704029165
918.010009765625	2322.08	8494546.0	5.38945105E7	2	1369	3	20.93000000000029	0.00968813808378931
1490.8238525390625	2141.93	5124853.0	5.5454125125E7	1	1371	2	41.95000000000027	0.011379084727517794
997.4678344726562	3312.05	3813759.0	5.27968651875E7	2	1372	3	63.120000000000346	0.010130757108427757
1382.6005859375	2166.07	2.8806076E7	2.106032218720703E8	2	1373	1	54.01000000000022	0.009505812284960457
1421.7064819335938	3362.93	1.5919595E7	7.3742851E7	1	1375	2	21.019999999999982	0.010511573365630716
1693.094970703125	1674.08	1.1773204E7	1.8224039975E8	3	1382	2	66.06999999999994	0.011111669353352869
1417.590576171875	1770.02	8588493.0	6.9644256875E7	1	1383	2	39.00999999999999	0.010236616744321874
2115.7635498046875	2135.95	2.8443624E7	1.671761015E8	2	1388	1	33.090000000000146	0.012902951542785385
641.5591430664062	1038.03	3194801.5	2.8918698625E7	3	1389	4	35.840000000000146	0.009076620172241725
1209.9998168945312	434.937	2.448372E7	1.4091242028125E8	2	1390	1	74.99200000000002	0.008172494341079514
1512.7257080078125	3117.06	2.0881626E7	2.09439029E8	1	1393	1	36.06999999999971	0.00834377655373827
1651.929931640625	2616.01	1.7836792E7	1.4927421120117188E8	1	1394	1	53.88000000000011	0.010896997982581208
765.0768432617188	3696.0	3.2648396E7	2.726396747890625E8	3	1395	0	62.98999999999978	0.009874431306203134
1224.0733642578125	759.046	2.1826636E7	1.1714790295703125E8	2	1400	1	35.97900000000004	0.009886709890502787
1754.33349609375	3920.96	1.926296E7	4.8507152328125E7	1	1402	1	29.980000000000018	0.007824887944598314
1333.701416015625	1823.89	2.335965E7	1.6926321953125E8	1	1403	1	60.039999999999964	0.00850400926564409
1784.926513671875	2598.01	3.2534208E7	1.58941804E8	1	1404	0	14.980000000000018	0.006837572174807153
938.9100036621094	2435.97	3.0541408E7	3.4676383325E8	1	1405	1	57.100000000000364	0.009437165030660746
1271.558837890625	1028.97	3603836.5	1.53317715E7	1	1406	3	18.049999999999955	0.003783148230923345
1331.7894287109375	3650.99	3.245742E7	1.80131785E8	1	1408	0	17.889999999999873	0.008711253487726686
1196.6268310546875	2403.0	1.8329826E7	8.15898895E7	1	1411	1	14.909999999999854	0.011936371142420181
917.0115966796875	2345.98	3.23987E7	3.15537489E8	2	1412	0	35.98999999999978	0.006001011790904194
917.5044555664062	2363.96	1.7907538E7	8.968085E7	1	1413	1	18.039999999999964	0.010700939301362086
525.2546997070312	3432.03	5519029.5	2.484968309375E7	2	1415	1	32.94999999999982	0.013624153411298487
941.0191650390625	1925.96	1.2563941E7	4.3210305E7	2	1416	1	9.069999999999936	0.02830219785638823
2046.0232543945312	3914.92	2.1141808E7	1.8373673375E8	1	1417	1	57.04000000000042	0.008501868526828348
1451.6098022460938	1778.99	3.2289736E7	1.5185152766210938E8	1	1418	0	38.99000000000001	0.011222975372977315
1491.7960205078125	3027.08	1.5591207E7	6.5177183E7	1	1419	1	11.940000000000055	0.011013218501853207
583.0144348144531	2861.95	2.5668064E7	1.75083145E8	2	1420	1	27.019999999999982	0.008299836248323431
1663.3134765625	1968.05	3.222406E7	1.91053638E8	2	1421	0	33.08999999999992	0.009190071327658327
1472.6856689453125	2913.03	3.2216444E7	2.46037614E8	1	1422	0	33.08999999999969	0.007586080884975723
1300.6927490234375	1877.95	9062291.0	2.36041075E7	1	1423	1	6.009999999999991	0.006208808582045664
1544.6587524414062	1740.01	2288499.0	1.7865964009765625E7	1	1429	3	50.99000000000001	0.007254299618682982
1644.7466430664062	2712.03	3.2089918E7	3.61605378E8	1	1431	0	39.0	0.008406792532209778
1711.888916015625	3972.05	2.0864664E7	9.6688165375E7	2	1436	2	30.08999999999969	0.012045371765257953
1622.3099365234375	2103.0	4179625.75	3.9188224625E7	2	1439	3	35.92000000000007	0.008698653241630765
1723.359375	4755.03	2454233.0	3.02442438125E7	2	1442	5	47.94999999999982	0.008696303466035034
522.8810424804688	1347.04	1698359.0	8185698.125	3	1443	4	15.009999999999991	0.0055744848689049204
2100.968505859375	3051.11	2.1118964E7	1.49662326125E8	1	1447	1	38.929999999999836	0.008485269053146527
772.38037109375	2349.06	1.9638912E7	1.587238E8	1	1448	1	41.91999999999962	0.008317295178061491
1540.6673583984375	2718.1	2.4683244E7	7.1577743E7	1	1450	1	9.099999999999909	0.005670140830628384
1441.6636962890625	2042.97	2.90656E7	3.41479381E8	1	1451	1	54.04000000000019	0.011133562968547122
773.3827819824219	2373.06	1207224.875	7366343.171875	3	1452	4	39.05000000000018	0.012412945674536036
715.27001953125	1787.99	4912055.0	4.95109505E7	2	1454	3	41.8900000000001	0.011017858078572284
2094.0709228515625	2781.06	5496703.0	4.77287635E7	1	1455	2	32.85999999999967	0.010997337707462711
941.3791809082031	1802.93	2.54069E7	2.04896999E8	3	1457	1	39.11999999999989	0.008588069330134104
1072.4940185546875	1754.99	2.1483672E7	5.7118342E7	2	1458	1	8.990000000000009	0.011108622007251113
1319.64697265625	2942.99	1.0848018E7	4.17514105E7	1	1459	1	11.990000000000236	0.011853523911859643
1862.8614501953125	3855.0	3.004512E7	1.576607032158203E8	1	1463	1	47.940000000000055	0.00916290563461979
550.6152954101562	2421.0	3.1380028E7	2.7358944568359375E8	3	1468	0	54.070000000000164	0.012055949829224989
1650.92724609375	2693.94	1.7186762E7	1.12658226E8	1	1469	1	24.110000000000127	0.009044559888964717
1189.737548828125	2886.01	1.2259497E7	1.51006557375E8	1	1473	1	53.929999999999836	0.010009752566549835
1351.580322265625	1307.98	3.1283732E7	1.6661467E8	1	1475	0	17.860000000000127	0.006744078991103964
1713.8267822265625	3266.96	3.1271954E7	3.496075976875E8	1	1477	0	65.96000000000004	0.013040734965062304
617.7342529296875	971.971	3.1243488E7	1.8525741659375E8	2	1479	0	78.019	0.008969742653638476
620.8502197265625	2570.97	3.111944E7	2.4885772956445312E8	2	1482	0	50.940000000000055	0.006216141516795549
817.1771240234375	4574.97	3.107078E7	1.67094139E8	1	1484	0	18.0600000000004	0.014870578976306866
1250.79345703125	2853.0	9803846.0	7.6398294E7	1	1485	1	24.01000000000022	0.007476246092667265
1693.432861328125	1719.02	1.3094638E7	9.006319492773438E7	3	1486	3	69.07999999999993	0.008194484266770642
1906.7167358398438	941.978	1.4089492E7	1.08195714E8	1	1487	1	26.848999999999933	0.00659676823531892
1080.0177001953125	2214.01	116384.2578125	793984.2109375	2	1488	7	24.080000000000382	0.00790988309412142
1287.693359375	1682.99	3.093818E7	2.102074165E8	1	1489	0	26.99000000000001	0.011120099994753371
870.4288940429688	678.089	3.0937324E7	1.0871594072070312E8	2	1490	0	29.97199999999998	0.01285189651093159
1657.8108520507812	1598.97	6405828.0	2.999544125E7	1	1495	2	27.00999999999999	0.010326119109335744
1940.1490478515625	4677.03	1.4630346E7	9.9256393E7	1	1496	1	35.98999999999978	0.0102094868897004
1724.8360595703125	2547.05	3.0825028E7	1.4305712E8	1	1497	0	11.970000000000255	0.006887513822898217
1209.6240234375	1067.99	3.0819296E7	1.4645372846875E8	1	1498	0	45.00999999999999	0.011105242829423845
1676.723388671875	2118.02	1448043.0	1.98312174375E7	1	1501	3	53.88999999999987	0.00673748043606144
903.5896606445312	4185.08	2.8284372E7	2.09638961E8	2	1503	1	29.94000000000051	0.010333445482214107
1975.4288940429688	3615.01	3.0682892E7	1.96471073375E8	2	1504	0	38.98999999999978	0.006929697779263336
1341.77685546875	2507.93	3.0672492E7	1.60379734E8	1	1506	0	18.0	0.005861917579854966
2392.13671875	2355.02	3.0652956E7	3.068903335625E8	1	1507	0	54.039999999999964	0.007343325316084543
1842.904052734375	2525.95	2.4685702E7	7.2165738E7	1	1511	2	12.059999999999945	0.011701380254564329
1556.7247314453125	2433.01	8637123.0	3.410662975E7	1	1513	1	20.979999999999563	0.006419664188677756
992.4349975585938	1701.0	3382682.25	4.653654734765625E7	2	1515	4	65.93000000000006	0.010665809817259573
640.234619140625	1023.03	3.0468118E7	1.26720252E8	1	1518	0	11.990000000000009	0.005249981460084423
609.6111450195312	1836.07	3.02963E7	5.005523295E8	1	1522	0	83.87000000000012	0.007707694415425194
1353.5897827148438	1424.97	1.8661392E7	8.978965E7	1	1523	1	14.950000000000045	0.013448285646151158
1517.8565673828125	2471.98	3.0283336E7	3.68820272E8	1	1524	0	42.0300000000002	0.008511157115731475
551.618896484375	2403.0	9920930.0	8.161980025E7	1	1525	1	65.93000000000029	0.008621837219027668
1641.808349609375	2874.02	1.5721122E7	1.45912694E8	1	1526	1	51.08000000000038	0.009615455352562323
1405.685302734375	2343.01	5859482.0	2.2036837E7	1	1528	2	12.009999999999764	0.010593213610727792
1899.90771484375	4148.99	1.7928078E7	2.11154076828125E8	1	1529	2	53.98999999999978	0.008127729366735448
1388.5291748046875	1320.02	1.4996486E7	6.2294784E7	1	1530	1	12.129999999999882	0.007618204684687715
648.8481750488281	1965.07	596510.6875	4547907.7578125	1	1532	2	39.069999999999936	0.00943810963589322
640.564697265625	1016.92	2.955127E7	1.86059168140625E8	3	1533	1	48.06899999999996	0.007858986552862445
2095.755859375	1472.97	3931656.5	2.887086228125E7	1	1535	3	41.950000000000045	0.010645709757895926
886.9130859375	1595.98	582099.4375	3934851.59375	1	1537	2	20.980000000000018	0.00990989923501006
2091.749267578125	1551.02	3.0170358E7	1.04485618E8	1	1538	0	12.0	0.009877894689523393
1636.825927734375	3261.03	3.0164664E7	2.47654148E8	1	1539	0	29.960000000000036	0.009806198451344707
937.9083557128906	2397.05	3.0158624E7	2.70247696E8	2	1540	0	32.88999999999987	0.013189599138962341
1342.7764892578125	2441.99	2.0003864E7	1.2317980175E8	1	1541	1	24.070000000000164	0.010836524187796267
1371.586181640625	3156.06	3.0135994E7	1.5849472E8	1	1544	0	17.929999999999836	0.007129863717018654
647.3519897460938	1974.0	1.9390456E7	8.053161024707031E7	2	1547	1	39.0	0.007175560606600927
1653.8099365234375	1652.93	3.0079062E7	1.07987684E8	1	1550	0	9.059999999999945	0.01731717723137207
1685.63525390625	857.997	3.0015984E7	3.14694037E8	1	1554	0	53.92100000000005	0.011202741351629086
1477.6361083984375	2751.07	1.5563862E7	2.08470202E8	1	1557	1	59.98000000000002	0.009252460351364936
1129.4559326171875	1239.02	1.0797378E7	8.50293605E7	2	1559	2	48.069999999999936	0.010485718842724976
1876.8060302734375	1844.98	2.5269404E7	9.1987427E7	1	1563	1	11.990000000000009	0.013896727998786823
2065.927734375	1754.99	2.988326E7	4.16505998390625E8	1	1564	0	132.01	0.009825039847332843
990.4337158203125	1746.05	2.9853852E7	1.517000375E8	2	1566	0	30.039999999999964	0.007562177264279352
1630.2227783203125	2042.97	2.9702032E7	1.05085138E8	2	1571	0	8.930000000000064	0.007810274442929712
929.3594360351562	1874.96	2.9694156E7	5.279224724121094E8	2	1573	0	96.0	0.007079997406024058
1867.8568115234375	2013.0	2783488.0	2.7327440390625E7	1	1575	4	78.04999999999995	0.006515044825141083
1318.7608032226562	2826.08	2.9611396E7	2.34068706E8	1	1576	0	39.029999999999745	0.013627719089218573
2009.9814453125	2438.97	3384063.0	2.4983255484375E7	1	1577	3	36.04000000000042	0.009881713642173827
1413.5509033203125	1385.96	1.5693476E7	6.4505375E7	1	1579	2	17.930000000000064	0.015803902360613718
1087.629638671875	800.961	2.9564774E7	2.1461775E8	1	1581	0	26.975000000000023	0.00771701530015034
1465.768310546875	2703.03	9947955.0	5.46969265E7	1	1582	2	18.050000000000182	0.014465203264524449
1949.9326171875	4271.93	8750872.0	4.751019125E7	1	1585	1	30.099999999999454	0.0068825261244706195
807.3477172851562	1844.98	2194672.25	1.3940204625E7	2	1587	4	29.940000000000055	0.010875330767489273
2097.1441650390625	3650.99	3951165.0	3.8878984625E7	1	1589	3	38.899999999999636	0.007619141784525346
2063.0137939453125	2853.0	2.937418E7	2.61457288E8	1	1591	0	33.09999999999991	0.013081818151806368
1486.6495361328125	2370.04	1.5110382E7	1.439662226875E8	1	1592	1	47.86999999999989	0.00925382935103656
685.6671142578125	2118.02	2.7227218E7	1.22167578E8	3	1599	1	18.079999999999927	0.007788610262773308
709.3092041015625	1205.97	2.918756E7	1.9236117033007812E8	1	1600	0	77.98000000000002	0.009918839006225918
1102.6248779296875	1364.98	5162023.0	2.679323375E7	1	1603	2	18.089999999999918	0.010152405231167845
1173.0345458984375	2357.94	2.9127404E7	2.818330265E8	2	1604	0	53.940000000000055	0.009480431205576949
2416.0582275390625	2019.04	2.9126112E7	1.7161022959375E8	1	1605	0	44.99999999999977	0.007483351561163754
577.29052734375	987.003	1725743.75	1.7331605375E7	2	1606	3	36.053	0.010498933976418252
807.4359741210938	2441.99	5037407.5	3.05010355E7	3	1607	3	20.970000000000255	0.013421726121144964
625.6126098632812	158.945	2.7041648E7	1.8196877E8	3	1609	1	21.00400000000002	0.014796705556610884
1571.7556762695312	2793.01	2.9030836E7	1.02704932E8	2	1610	0	15.010000000000218	0.010637478139505961
1664.8095092773438	1956.03	4925866.0	2.966351275E7	2	1613	4	21.029999999999973	0.007837188403527335
1325.7138671875	1949.98	1.8481326E7	4.8553782E7	1	1616	1	5.930000000000064	0.01447035303978266
1512.8151245117188	2976.06	2.8945358E7	2.0741365380078125E8	1	1618	0	44.909999999999854	0.007843524208973145
447.7021179199219	818.988	735449.6875	3953140.158203125	2	1619	2	30.057000000000016	0.011422972641458933
1107.4920043945312	735.071	2.890671E7	3.94563182E8	1	1621	0	50.93700000000001	0.010610166973372182
1804.9034423828125	2324.97	2416097.25	3.928628764355469E7	1	1623	4	84.07000000000016	0.009570396179833558
1938.1519775390625	4713.03	2.752388E7	2.78881226E8	1	1624	1	42.01999999999953	0.012656014791788996
1711.3549194335938	3369.0	1.99681E7	2.7034934125E8	1	1628	1	57.070000000000164	0.009198207904123117
1903.097900390625	2970.04	1.3988235E7	4.6189353E7	1	1631	2	9.13000000000011	0.008532342279583932
1187.7362060546875	2853.0	2.867848E7	1.2719022E8	1	1636	0	12.039999999999964	0.00709815512852725
1199.4944458007812	1968.05	2.1006136E7	1.5888966686328125E8	2	1637	1	44.950000000000045	0.007972256101079576
767.0768432617188	3650.99	119345.796875	642078.25	1	1638	2	18.019999999999982	0.009664098598948654
1317.62109375	639.061	5670194.0	5.956124875E7	2	1639	3	38.99299999999994	0.0072021427534638355
1951.9739990234375	1965.07	2013686.0	1.20802246875E7	1	1640	2	29.970000000000027	0.01118763834343226
1565.7796020507812	2703.03	2.2652792E7	1.152230441875E8	1	1641	1	26.960000000000036	0.012202696984437508
998.5314025878906	1239.02	1.3998854E7	1.5171012851953125E8	1	1642	1	57.069999999999936	0.007003040359518829
1194.5308837890625	2438.97	4568812.0	1.77802595E7	1	1644	2	12.0	0.0063484778239354155
2416.12158203125	1730.99	2.8584372E7	2.29991465359375E8	3	1645	0	57.08999999999992	0.010609921305226595
677.3103332519531	1338.04	9611706.0	5.12532055E7	1	1649	1	21.0	0.006715605869822588
765.7391967773438	3672.04	1.1422834E7	6.11852845E7	3	1650	2	17.980000000000018	0.008803421482020339
492.90391540527344	2283.04	1289029.625	1.259740069921875E7	3	1652	4	51.04999999999973	0.00955112616318499
1711.8555908203125	3362.93	1.50024E7	8.8046416E7	1	1653	1	23.960000000000036	0.010807704534649035
1707.7393798828125	1470.04	2.8515024E7	1.33244265E8	1	1654	0	17.88000000000011	0.008468430891980964
638.0646362304688	3510.04	5607361.0	2.304590125E7	1	1655	1	12.039999999999964	0.012428157705063024
1312.65966796875	1871.98	2.8473224E7	2.03169678E8	1	1657	0	24.019999999999982	0.00930529838810811
1077.0142211914062	2231.98	2.8428444E7	2.5772570760742188E8	1	1658	0	62.98000000000002	0.00898971614251686
1824.844970703125	1350.01	2.735714E7	3.18835472E8	1	1660	1	48.0	0.011227814733952068
1727.8367919921875	2576.98	6116848.0	4.8769739E7	1	1661	3	33.01999999999998	0.0091103238312987
1632.8505859375	3345.07	868338.25	3132380.875	1	1665	4	9.039999999999964	0.016059400078750886
1128.7247314453125	2612.99	2.8329352E7	1.90873133E8	1	1669	0	53.83999999999969	0.012594771282905745
1467.776123046875	2714.94	1890196.75	9180155.3125	1	1673	4	29.9699999999998	0.006951424192927645
1514.7263793945312	3167.99	6943186.0	4.05686165E7	1	1674	2	21.01000000000022	0.00767545041390857
1554.7255859375	2609.95	2.2341938E7	1.71507625E8	1	1677	1	32.85999999999967	0.010190090851716375
576.7707214355469	2634.0	2241819.0	9502304.75	1	1678	1	14.9699999999998	0.007918089353988177
1286.5093994140625	588.021	2.8129318E7	1.5442726876367188E8	1	1679	0	41.898000000000025	0.01073643914531157
714.7706298828125	1724.95	1.5964304E7	8.9434188E7	2	1681	1	18.019999999999982	0.013178923787260238
2168.9521484375	3543.0	2.8064066E7	1.94737212E8	1	1683	0	24.039999999999964	0.007968302695491987
1938.9743041992188	2231.98	2.8061508E7	1.546767435E8	1	1684	0	32.98000000000002	0.012037320517773788
1442.6642456054688	1979.95	1.6592328E7	7.30343155E7	1	1685	2	21.059999999999945	0.006409065079986141
1384.588623046875	2144.86	1.1105849E7	6.29252895E7	1	1686	1	18.170000000000073	0.010398144376010061
1540.657470703125	1688.96	2.8011138E7	1.77943948E8	1	1687	0	17.99000000000001	0.007395659303312621
899.4302978515625	1760.98	1.5864695E7	1.6079586941601562E8	1	1689	1	51.02999999999997	0.007204254305674439
806.44091796875	2469.0	2.7977466E7	1.29975307E8	1	1691	0	15.019999999999982	0.010025663079714486
1613.750732421875	2772.01	2.7935218E7	9.4821637E7	2	1694	0	11.879999999999654	0.013402742189262372
1553.8873901367188	3266.96	2.7933204E7	1.3394829E8	1	1695	0	14.9399999999996	0.008633055532495342
1214.50146484375	1125.0	1.7208032E7	1.76093171125E8	1	1697	1	54.01999999999998	0.013839257947266953
1636.2701416015625	2730.02	2.7881232E7	4.1671054178125E8	2	1700	0	77.98999999999978	0.008616953747156427
1290.5872802734375	2507.93	2.0550168E7	2.17108043E8	2	1701	1	41.960000000000036	0.012730013752198106
1630.2027587890625	2034.05	2.78649E7	1.56350158E8	1	1702	0	26.970000000000027	0.009222966610945831
1554.6356811523438	999.004	2.7807492E7	2.08167748E8	1	1704	0	26.9849999999999	0.010189967144705285
1163.596923828125	738.043	3082986.5	1.0123048E7	1	1705	2	9.007999999999925	0.013766145402624164
1490.7606811523438	2786.99	2.6456688E7	1.13271303E8	1	1707	1	21.070000000000164	0.008911476203289229
2246.57080078125	1859.94	1.0693845E7	4.602573346875E7	1	1708	1	32.940000000000055	0.010538208523005913
1188.7252197265625	887.921	5959809.0	1.90070345E7	1	1709	1	8.956000000000017	0.01619077600741138
795.9151000976562	2570.97	117036.0078125	793020.296875	2	1710	6	23.95999999999958	0.008895936547320092
1713.733642578125	1922.99	1.3831348E7	9.81333061640625E7	1	1711	2	42.039999999999964	0.00900469864450841
2216.05322265625	3165.06	2.3395688E7	1.45912914375E8	1	1712	1	38.98000000000002	0.0061118536367958335
1710.346923828125	3345.07	2.7678988E7	2.58045376E8	1	1713	0	29.86999999999989	0.010005610041119412
1383.597412109375	2072.94	2.7668496E7	1.3978124E8	2	1714	0	15.100000000000364	0.010054449814183178
1127.5189208984375	3180.0	2.1833342E7	3.03201094E8	1	1715	1	50.940000000000055	0.00555431977097163
510.2508544921875	3000.02	2085089.375	4743181.9375	1	1716	1	6.0900000000001455	0.006696458846735256
665.8162841796875	893.984	2.765448E7	1.00493364125E8	2	1718	0	20.948999999999955	0.01014595558008558
884.4169311523438	1598.97	2.7642742E7	3.565726065673828E8	1	1719	0	72.07999999999993	0.010465620958705821
1266.65966796875	4148.99	2.763588E7	2.59940292E8	1	1720	0	41.9399999999996	0.012555525842249142
2126.4371337890625	1118.95	1.4772332E7	8.6083083078125E7	2	1721	2	27.00999999999999	0.009159666914568447
818.1863403320312	4632.02	1093329.5	4113245.3125	2	1722	2	12.039999999999964	0.006519571860742908
1362.6451416015625	1431.05	1.0726838E7	6.20268405E7	1	1726	1	24.0	0.014955910573252497
800.8399658203125	2040.05	1.8028542E7	5.77271945E7	1	1731	1	12.019999999999982	0.009477621920271097
576.0226440429688	2654.98	2.3246604E7	1.02302328E8	2	1732	1	11.9699999999998	0.008170667650299236
791.3039855957031	1133.88	2.7492736E7	2.21542648E8	1	1733	0	27.079999999999927	0.011355574007337098
1583.8414916992188	2403.0	2.7468442E7	2.055477745E8	1	1735	0	33.00999999999976	0.007877276380575414
1357.6009521484375	2252.97	1.7760074E7	2.082148625E8	1	1736	1	50.88000000000011	0.009399574666326434
2082.978515625	2580.07	1.8164342E7	1.59871283E8	1	1737	1	35.940000000000055	0.009552013203147174
1996.0577392578125	2742.0	2.7383038E7	1.59480684E8	1	1739	0	17.98999999999978	0.0064863760175676395
1602.7282104492188	2135.95	2.7362502E7	1.80369908E8	1	1740	0	27.019999999999982	0.010558129416475957
1442.65673828125	3041.93	2.7291082E7	1.12550748E8	1	1747	0	12.090000000000146	0.008992282870240143
1637.6752319335938	2643.05	1.0149854E7	5.1670204E7	1	1748	2	14.980000000000018	0.015986162704081083
509.5818786621094	3054.01	1.6037107E7	1.2405519825E8	3	1750	2	48.0	0.008483739004895383
667.8184814453125	966.079	600773.25	5254671.09375	1	1752	2	33.07800000000009	0.00838486352090893
1410.622314453125	2193.0	9792468.0	1.2966680666503906E8	1	1754	1	93.03999999999996	0.006953860494946704
1803.90478515625	2309.95	7143370.5	1.1936575475E8	1	1755	2	80.97000000000025	0.010322488499766013
2246.307373046875	1880.96	1.3141047E7	3.5144123E7	2	1756	1	6.009999999999991	0.01690809701171893
1539.6676025390625	2751.07	2.2767392E7	1.445162445E8	1	1757	1	29.98999999999978	0.00867408530570147
1590.3005981445312	3261.03	3236226.5	1.6210957756835938E7	1	1758	2	44.909999999999854	0.006194747640892583
493.9039306640625	2283.04	1.1981068E7	5.3323081E7	3	1759	1	12.059999999999945	0.009998440732685656
1536.6248779296875	1857.08	2.716082E7	1.12499744E8	1	1760	0	11.930000000000064	0.009600735013361396
591.0176086425781	1758.01	2.7075926E7	2.5706827717089844E8	2	1765	0	62.92000000000007	0.009397222827871431
1350.611572265625	1590.01	2.1999386E7	2.67780717E8	1	1768	1	59.930000000000064	0.008840950684761657
583.755126953125	2798.93	1644404.0	8648649.53515625	2	1769	2	42.08000000000038	0.010386200470559537
1479.72216796875	2072.94	1.0246212E7	7.32770698359375E7	1	1770	1	39.0	0.00676217397415442
663.8243713378906	1652.93	2.7008618E7	2.30700498E8	2	1773	0	27.059999999999945	0.010496516941771762
1745.6964721679688	2103.0	5848007.0	6.44381885E7	1	1774	3	44.9699999999998	0.0071146330061407715
1318.8280029296875	2513.98	1.2526014E7	6.6923111375E7	1	1775	1	27.0	0.008153427798518537
1572.7625732421875	2775.0	9460280.0	8.5970893E7	2	1778	3	35.99000000000024	0.005987781819346323
1602.7452392578125	2459.97	1.6070382E7	1.530400595E8	1	1781	1	42.100000000000364	0.008981469673817324
1881.9224853515625	1542.02	2.6862922E7	9.26250915E7	1	1782	0	12.069999999999936	0.015225451863916854
610.277587890625	1812.02	1.7017764E7	9.1772024E7	3	1783	1	18.059999999999945	0.012721199499153964
1801.9049682617188	2300.98	2.6812292E7	8.9537008E7	1	1785	0	8.91000000000031	0.00935438857349879
1490.7935791015625	3074.99	2.11523E7	2.76179805E8	1	1787	1	74.9699999999998	0.008542685415172864
1901.1002197265625	2987.98	2.6770264E7	6.9619764E7	1	1788	0	6.039999999999964	0.011524066800105837
696.3179931640625	1830.08	1.0008635E7	7.04594955E7	3	1791	2	30.079999999999927	0.010552723223264233
1327.703369140625	1937.97	2149774.0	1.1509472375E7	1	1792	3	15.019999999999982	0.007691172407504806
942.7146301269531	1787.99	1275534.875	1.0177657951171875E7	3	1793	4	50.940000000000055	0.010848455821466872
1635.6778564453125	1676.98	1705639.875	2.2438565125E7	1	1794	4	53.92000000000007	0.008784073968701185
1623.2958984375	4472.93	210782.65625	1949427.5625	1	1796	3	39.17999999999938	0.01200953422564072
584.3084716796875	1446.09	2.6692264E7	1.1393418E8	2	1798	0	11.970000000000027	0.010939400371580282
1383.5830688476562	2109.08	2.669214E7	1.24219376E8	1	1799	0	15.059999999999945	0.011851449501942309
447.70851135253906	800.961	1000579.0	4249674.75	2	1802	2	14.898000000000025	0.006189428308352322
2067.99609375	2919.1	1079128.125	6369219.3125	1	1803	4	17.9699999999998	0.009309869411150275
1454.7470703125	2280.0	1.0714185E7	9.166680325E7	1	1805	2	29.84999999999991	0.011869489860712448
1806.8416748046875	1896.01	2.66514E7	1.52087428E8	1	1808	0	18.0	0.00853968868769175
1983.919921875	2627.9	2.5650934E7	2.14812746E8	1	1809	1	38.960000000000036	0.009835852165002823
1842.8955078125	2567.95	2.6628234E7	1.4863242120507812E8	1	1813	0	50.960000000000036	0.00974426176765814
1475.787109375	2297.9	2.6529244E7	1.590610515E8	1	1823	0	32.91000000000031	0.008919635420150483
1438.7427368164062	2670.0	2.2293808E7	1.6540563374609375E8	2	1825	1	57.01999999999998	0.009169565923759204
1405.7089233398438	2565.07	1.361747E7	7.1078996E7	1	1826	1	14.9699999999998	0.008535645308693747
2123.9739990234375	3389.93	2.6504348E7	2.9726182915625E8	2	1828	0	63.0	0.008761400487768314
1762.7650146484375	2660.96	2.5787222E7	2.36172271E8	1	1831	1	47.940000000000055	0.010349379509358938
1536.6314697265625	1874.96	2.6414248E7	2.43664934E8	1	1835	0	30.029999999999973	0.009005687900691034
1190.085205078125	2480.91	158508.046875	625341.4609375	2	1836	6	12.090000000000146	0.011574042461493376
1819.8617553710938	3000.02	2.538912E7	1.57699281E8	1	1838	1	26.960000000000036	0.009197043746475694
2245.568359375	1877.95	2.6382336E7	2.03476089E8	1	1839	0	24.069999999999936	0.01115925643118684
1757.9400634765625	4100.96	4669262.0	1.26342305E7	1	1840	2	6.0	0.00824042423424691
1651.9208374023438	2673.05	1.2053722E7	7.21605675E7	1	1841	2	21.01000000000022	0.010466353522394998
903.5912780761719	4173.08	2.3974904E7	1.4361164716064453E8	2	1845	1	51.01000000000022	0.010310683976392074
714.7702026367188	1806.02	9995244.0	1.2634955775E8	1	1846	1	59.98000000000002	0.0072943499227769845
1704.744873046875	1751.99	1.6147846E7	8.5742087E7	1	1849	1	15.139999999999873	0.0073309972972629865
1231.6318359375	1913.99	2.6231224E7	1.76625328E8	1	1850	0	20.980000000000018	0.010567860690844538
576.0201110839844	2675.97	2.6187584E7	1.3976698717773438E8	2	1853	0	56.9699999999998	0.00846537745150649
647.8466796875	1877.95	3813154.0	3.31663595E7	1	1854	1	29.970000000000027	0.01182505049957748
583.0084228515625	2801.93	2.6123784E7	9.5742791E7	1	1856	0	15.010000000000218	0.010145039362197303
975.3973083496094	395.97	1.3383844E7	1.2709098818554688E8	2	1858	2	50.978999999999985	0.009366830500274304
1485.7083740234375	575.978	2.608964E7	1.15383648E8	1	1859	0	14.964999999999918	0.015819797585981232
2104.9398193359375	2882.97	2.608563E7	1.66662895875E8	1	1860	0	38.94999999999982	0.012350220989204056
1453.73583984375	2286.01	1.8906824E7	9.6742605671875E7	1	1864	1	30.009999999999764	0.006863150986533516
554.8874816894531	1395.04	2.6035472E7	8.053678094042969E7	1	1865	0	32.960000000000036	0.01218339423325427
794.4140319824219	2591.98	5394228.5	3.8095054E7	1	1869	1	21.070000000000164	0.012197905262669544
546.9009094238281	960.019	2.5745572E7	1.13760585E8	3	1879	0	14.870000000000005	0.00875401750931061
1131.4798583984375	2960.96	2.568269E7	1.353968495E8	2	1884	0	44.98999999999978	0.01041732329047451
1703.7537841796875	1782.0	2.2069648E7	9.7612432E7	1	1885	1	12.009999999999991	0.015273040219967011
2000.0633544921875	2766.07	2930765.5	2.137141625E7	1	1887	3	26.990000000000236	0.008568180461579165
1250.60302734375	2118.02	1938450.75	1.5737402453125E7	1	1888	2	63.01000000000022	0.009612383034170759
1318.7225341796875	2600.94	1.1594853E7	8.8830875E7	1	1889	1	23.980000000000018	0.006015602210856285
610.93896484375	1833.03	2646726.5	1.8189039875E7	1	1890	1	23.99000000000001	0.012321688161662068
1077.512451171875	2231.98	2.5118164E7	1.73168651375E8	1	1891	1	41.85999999999967	0.009948379193901666
2092.754638671875	1568.98	2.1698412E7	1.03070052E8	1	1893	1	18.1099999999999	0.010623958333561312
1627.818115234375	3126.01	1.2355011E7	4.21927315E7	1	1895	2	12.08999999999969	0.013175679409742984
2163.0286865234375	3375.04	1.4971879E7	1.21759556E8	1	1896	1	27.0	0.008012913678923641
990.9379272460938	1719.02	2.5527726E7	1.4599134E8	1	1897	0	18.019999999999982	0.01128021815242749
2470.880126953125	2340.08	2.544694E7	1.16713862E8	1	1904	0	14.940000000000055	0.004530108077757858
2418.478515625	1754.99	622754.25	2311628.53125	3	1906	7	9.11999999999989	0.009290986319867202
931.3603515625	1892.97	2424001.0	2.73445183125E7	2	1908	3	51.02999999999997	0.011139070938594535
2222.1485595703125	3674.98	1.3127072E7	1.679485020625E8	1	1910	1	62.940000000000055	0.01119028690029064
1703.744140625	1743.01	2.5416156E7	1.01416917E8	1	1911	0	24.12999999999988	0.009198663815847136
1871.8441162109375	2316.02	2.405018E7	1.73826382E8	1	1912	1	24.059999999999945	0.012197414424773532
1646.7491455078125	2724.04	1.6679096E7	1.17074264E8	1	1914	1	27.04000000000042	0.0054661971900518
1854.3731689453125	2594.97	2.536416E7	1.491257775E8	2	1916	0	24.009999999999764	0.00842936044710043
1478.7183837890625	2057.97	2.5258356E7	8.2525511E7	1	1923	0	12.039999999999964	0.006049935722009615
1768.8767700195312	2277.01	2.5257904E7	2.6001491E8	1	1924	0	33.01000000000022	0.02548094116378085
619.602294921875	3899.97	1.1945407E7	1.1515476725E8	2	1926	1	36.18000000000029	0.009174159206835132
625.6211547851562	143.942	2.5204338E7	1.75522494E8	3	1927	0	27.003	0.010159993908067646
1072.4974365234375	1791.0	1.8246434E7	1.1940263344726562E8	1	1928	1	51.02999999999997	0.008161792816006333
447.45648193359375	797.998	2460554.0	1.400324825E7	1	1931	1	21.01400000000001	0.010092005348810273
575.7927856445312	941.978	2.5168912E7	1.86199028E8	2	1932	0	36.03800000000001	0.011506682511761634
798.3395385742188	2334.03	1.567107E7	9.8643494E7	2	1933	1	17.920000000000073	0.006318286399226157
1334.701904296875	1883.96	2200140.5	2.70248480625E7	1	1937	3	65.99000000000001	0.008790409351832227
813.3328247070312	1758.01	2.0361184E7	2.0451654E8	2	1938	1	32.98000000000002	0.008141913205631473
665.813720703125	953.925	2.5077184E7	1.35641878E8	1	1940	0	17.873000000000047	0.015696831621237927
550.9513549804688	2408.99	2.506135E7	1.58660822E8	3	1943	0	17.9399999999996	0.00601496816150227
1218.622802734375	1326.03	1769053.5	7941166.625	1	1944	2	12.0	0.009718360966688015
1250.799072265625	2808.12	2.500632E7	8.5168625E7	1	1945	0	15.020000000000437	0.004747525641472707
1877.8116455078125	1877.95	2.4975376E7	2.48390089E8	1	1946	0	36.039999999999964	0.009690893776172356
1066.0489501953125	3023.97	1.5753406E7	6.4906652E7	2	1947	1	12.050000000000182	0.009369005830108038
2328.6005859375	3570.08	2.4918928E7	2.3917078E8	2	1951	0	48.05000000000018	0.01130609827587018
1311.074951171875	3906.13	502466.71875	2013195.8125	2	1952	4	11.83999999999969	0.007622799884255714
1646.7498779296875	2660.96	9932482.0	1.12829695E8	1	1954	1	50.88999999999987	0.011076735408779863
1043.5579833984375	1944.06	2.4867642E7	6.769716E7	1	1955	0	5.920000000000073	0.013011420344337296
1988.9755859375	2697.01	2.4838132E7	2.261595608125E8	1	1959	0	54.090000000000146	0.00670169454894145
1818.8662719726562	3078.08	2.4733744E7	8.899981344335938E7	1	1963	0	44.86999999999989	0.010799023517973547
1759.775390625	2859.01	2.4732224E7	9.4070364E7	1	1964	0	11.840000000000146	0.007027582695690552
576.02197265625	2636.91	2.0258728E7	1.31432952E8	2	1965	1	21.15000000000009	0.011730948411743573
1194.5453491210938	2340.08	2.4676472E7	7.1043561E7	1	1968	0	8.929999999999836	0.00857683308455368
2322.951904296875	2612.99	1.7443598E7	1.1281726646875E8	1	1971	1	32.85999999999967	0.008845880952828141
2109.448974609375	1098.01	1.0771945E7	2.60978525E7	2	1972	1	6.0	0.004043703857032827
2308.7276611328125	1974.0	3669602.75	1.367950525E7	1	1974	1	9.089999999999918	0.009325138587364997
2094.151611328125	3690.01	2.0311216E7	1.34534512E8	1	1979	1	24.04000000000042	0.00915201765025711
1314.7550659179688	2679.0	5405382.5	6.305625975E7	1	1984	2	57.0600000000004	0.00857689404480532
1164.5536499023438	2286.01	1.4267201E7	1.30175861E8	1	1985	1	33.0300000000002	0.009051349231276451
1480.60791015625	2844.04	2.4385488E7	1.71682844E8	1	1987	0	23.86999999999989	0.008403910349522897
1043.5555419921875	1983.09	2.4381112E7	9.4939199E7	1	1988	0	11.990000000000009	0.01772669419987436
628.3472290039062	2219.95	2.4358426E7	3.18803351E8	1	1990	0	50.91999999999962	0.011683115353896543
806.3391723632812	1830.08	1.3015998E7	7.2193987E7	2	1991	1	18.0	0.009109839677662645
1640.6875	1041.04	2.4313534E7	2.61361297E8	1	1996	0	41.90000000000009	0.011145685158437698
695.3135070800781	1773.05	2.4306604E7	7.9058498E7	1	1997	0	8.950000000000045	0.012939777010336917
1935.8742065429688	2379.0	7654619.5	4.184289E7	1	1998	1	39.039999999999964	0.009283488474218915
2394.063720703125	3638.99	1.0530374E7	6.2087666421875E7	1	1999	1	39.11000000000013	0.00993261405859056
1421.7047119140625	3387.0	8949477.0	4.02715935E7	1	2003	2	17.960000000000036	0.004474458004338741
1808.9105224609375	2922.0	2.423243E7	4.7999647E7	1	2007	0	5.900000000000091	0.020736509073874074
1536.6280517578125	1901.96	2.4214428E7	7.091514779296875E7	1	2008	0	27.069999999999936	0.01109404329201765
2007.9732666015625	2456.95	1.2004119E7	4.144546434375E7	1	2009	1	27.070000000000164	0.01154668012129651
2168.945068359375	3594.04	2.419637E7	8.77713325E7	1	2012	0	17.940000000000055	0.01036554233982411
1439.5923461914062	2238.06	2.4174298E7	2.13150437E8	1	2015	0	32.909999999999854	0.008538181569476933
1643.1983642578125	2006.97	2.1614316E7	1.1845690833398438E8	2	2016	1	35.92000000000007	0.010235864885873825
654.8289794921875	665.957	630273.875	3572838.6875	1	2017	2	18.039999999999964	0.0074529922890917534
798.8179931640625	1581.08	1.0033267E7	3.54765095E7	1	2018	1	12.0	0.012609263550786988
1470.699951171875	3000.02	1.0095138E7	8.88309305E7	1	2019	1	42.14000000000033	0.008560726574809885
1298.6876220703125	1851.01	2.4137586E7	7.7644726E7	1	2020	0	8.930000000000064	0.01007918192129149
1324.7102661132812	1922.99	2.4123072E7	1.07840723E8	1	2021	0	15.0	0.013997744770284327
1298.1445922851562	2946.02	1.0864575E7	5.0057248E7	1	2022	1	14.980000000000018	0.010172029610282612
996.432861328125	732.052	1.7011792E7	7.5829596E7	1	2023	1	18.088999999999942	0.010311260410356852
1549.6048583984375	3384.06	1196183.75	1.2634082609375E7	1	2025	3	47.929999999999836	0.009614333520375296
1403.6746215820312	2381.96	2.4078448E7	1.971889765E8	1	2027	0	38.909999999999854	0.009725185124874492
492.2356872558594	2292.05	8937440.0	5.3238927E7	3	2028	2	17.899999999999636	0.006028541388269473
1053.12255859375	3300.05	1079224.25	7720164.625	2	2030	5	27.050000000000182	0.010539483199831829
996.9664001464844	3293.96	7106775.0	2.6646054521484375E7	1	2034	1	26.980000000000018	0.013768026030674802
1384.5923461914062	2135.95	1.6360466E7	5.0622081E7	1	2035	1	8.940000000000055	0.011767181347585483
2065.02490234375	2805.01	1.4394309E7	9.3628027E7	1	2036	1	24.04000000000042	0.015072978914383216
625.28857421875	125.998	2.3921448E7	1.30629763E8	1	2040	0	17.843000000000004	0.005192824388329391
2017.0283813476562	3707.98	2.3918652E7	2.11049435E8	1	2041	0	38.909999999999854	0.008770710435846192
806.4242248535156	2727.02	1512541.75	1.185532225E7	1	2043	2	32.909999999999854	0.006267269795843228
666.3114013671875	939.007	2.3912294E7	2.30362557E8	2	2044	0	38.89499999999998	0.010789965038363939
585.2967529296875	1431.05	4920507.0	2.15555505E7	1	2045	1	12.049999999999955	0.01257469391080573
1381.600341796875	2157.04	2.3869222E7	3.171259E8	1	2049	0	75.01000000000022	0.009756521823874575
1491.7587890625	2753.96	3633310.5	1.819827125E7	1	2062	3	15.0	0.012004608282731264
1365.5009155273438	1503.0	1.84631E7	5.32209520390625E7	1	2063	1	33.100000000000136	0.006842539848020452
2245.8203125	1889.96	2.3530768E7	2.2736296075E8	2	2064	1	47.91000000000008	0.009576789340397168
2108.111083984375	2811.01	6930629.5	3.9199848E7	1	2066	1	17.9699999999998	0.00832400026388651
2362.9219970703125	2513.98	2.0824056E7	6.9027627E7	1	2068	1	9.0	0.010272055413286829
1676.8046264648438	1985.98	2.3671828E7	1.47784177E8	1	2069	0	20.930000000000064	0.007856788441479802
1916.9315185546875	3107.93	1921728.5	1.1352828E7	1	2072	3	18.080000000000382	0.011232648365498447
1511.7326049804688	3341.93	9025568.0	4.648123E7	1	2081	2	14.899999999999636	0.012485750341430893
1442.649169921875	3069.09	1.678339E7	1.5668077825E8	1	2083	1	57.07999999999993	0.007652644979402642
1353.6341552734375	1697.98	2.2015274E7	1.11224133E8	1	2088	1	18.089999999999918	0.013062175332113296
866.381591796875	1866.0	1.3543075E7	1.22070373E8	2	2089	1	29.950000000000045	0.009837489566266464
1832.9134521484375	4203.06	1.3719926E7	8.19166495E7	1	2090	2	21.080000000000837	0.015306635364709649
2169.017333984375	3039.02	4340286.5	1.8563756E7	1	2091	3	17.990000000000236	0.011690620691543835
1976.0120849609375	2160.0	2599098.75	2.20463681484375E7	1	2098	3	51.0300000000002	0.007530728493285085
1424.6842041015625	2528.98	1.4578846E7	3.5931931E7	1	2102	1	6.059999999999945	0.01614946099002852
1297.648193359375	2895.02	1.3638968E7	7.7965084E7	2	2103	1	18.120000000000346	0.007153857933361379
1375.6484375	2088.02	1.5502775E7	3.9838233E7	1	2104	1	6.050000000000182	0.005816408080917764
1073.4971923828125	1733.99	3167879.5	1.7832990625E7	2	2105	3	17.980000000000018	0.009774449312519399
1711.858642578125	3387.0	8571152.0	5.33784948125E7	1	2106	1	35.88000000000011	0.009788183908165422
1518.6580810546875	3486.07	1.7834008E7	9.0174861E7	1	2107	1	17.960000000000036	0.008002025892689725
1982.3602905273438	1959.07	1.4119307E7	1.43890728E8	2	2110	1	32.86000000000013	0.010335419348388266
1857.7805786132812	561.008	2.3228692E7	1.0221378125E8	1	2111	0	20.976	0.007610974555223653
2052.7607421875	695.98	1.3748486E7	6.53965225E7	1	2113	1	15.109000000000037	0.015434953137141163
2234.8809814453125	974.977	2.0921732E7	2.8386009803125E8	2	2121	1	68.90200000000004	0.006908646113295608
1848.9637451171875	2705.99	5679112.0	3.472630075292969E7	1	2122	1	48.090000000000146	0.009704539037438108
1438.2352905273438	2649.05	2.3109888E7	2.71514848E8	2	2123	0	51.01000000000022	0.00998841752879641
825.3905639648438	2202.05	2.3107182E7	1.64168041E8	1	2124	0	32.94999999999982	0.0113001984434971
1188.083740234375	2517.05	2.309514E7	2.37897995E8	1	2126	0	39.08000000000038	0.006615880026163562
2126.43603515625	1113.0	2.124121E7	6.8947959E7	2	2127	1	11.940000000000055	0.009414462638993575
1385.595458984375	2076.06	9052806.0	6.3082552E7	1	2130	1	21.050000000000182	0.008390566156642229
1995.0087890625	3563.95	2.3054782E7	3.860436607685547E8	1	2133	0	89.98000000000002	0.008537735268144652
1211.8121337890625	2673.05	2.3050882E7	1.50110443E8	1	2134	0	24.110000000000127	0.009273081910406477
1571.26123046875	2817.02	2.302547E7	3.742395435E8	2	2136	0	84.08000000000038	0.009411631895874155
917.5120849609375	2387.95	1.2664111E7	9.7146132E7	1	2140	1	29.970000000000255	0.0075494973071020335
1339.309326171875	3315.0	2.2956762E7	1.9125793106347656E8	3	2142	0	60.029999999999745	0.009088499673149624
1428.7423095703125	2223.03	1227106.0	8012116.75	1	2146	4	36.0600000000004	0.012567748278975614
1421.3340454101562	2640.0	2.2843064E7	1.7839516246289062E8	3	2148	0	50.98999999999978	0.008684602741396425
1426.7403564453125	2235.04	6731016.0	7.66212125E7	1	2149	2	53.98000000000002	0.013890088946938382
1385.5885009765625	2121.08	9176334.0	7.043603475E7	1	2150	1	35.99000000000024	0.011834736208074324
1354.4986572265625	417.039	2.2816758E7	1.31065135E8	1	2152	0	18.006999999999948	0.010515707206904085
1986.7305908203125	4541.98	5807505.5	6.190739525E7	1	2153	1	41.9399999999996	0.00887393241156407
1555.7288208007812	2594.97	1.6490416E7	4.5033254E7	1	2154	1	8.960000000000036	0.00734757830889267
1864.8681640625	3825.12	5954080.0	5.56504805E7	1	2155	3	29.9699999999998	0.007116243320164261
1248.7900390625	2916.03	2.2786394E7	2.456526595E8	1	2158	0	42.0300000000002	0.007168700944412205
2176.970947265625	1043.98	9114790.0	7.14290925E7	1	2159	1	33.069999999999936	0.007039879791567444
1986.2344970703125	4572.05	1.0612034E7	4.3494047E7	2	2161	1	11.960000000000036	0.007221467567614538
1477.1394653320312	2747.96	2.2751056E7	1.90211485E8	1	2163	0	33.09999999999991	0.010959641640136502
1546.6051025390625	3350.97	1.968464E7	1.21960537E8	1	2164	1	23.960000000000036	0.011772210426008616
1044.0330810546875	1937.97	1.5238834E7	1.333287985E8	2	2165	1	30.079999999999927	0.014188836688227513
1224.9793090820312	2219.95	9553500.0	8.081124576269531E7	2	2166	2	51.070000000000164	0.00733186077949053
1297.1357421875	2957.97	2.2735584E7	9.843889133300781E7	2	2167	0	42.05000000000018	0.007962084563982036
1820.8135986328125	3152.98	2.2712164E7	1.21514627E8	1	2172	0	17.949999999999818	0.011803396991105561
583.755126953125	2874.02	1379047.75	7804133.4375	1	2173	1	17.899999999999636	0.012875462982699634
1976.8931884765625	2927.95	2.266236E7	2.017360589375E8	1	2175	0	53.899999999999636	0.006574853939808831
642.2262878417969	1077.05	221048.1875	886342.546875	1	2179	2	14.990000000000009	0.009236456467012476
1318.8259887695312	2538.0	1.451515E7	1.605833155E8	1	2180	1	45.05000000000018	0.007674654165256879
1651.9154052734375	2636.91	2.2630634E7	9.1246432E7	1	2182	0	12.019999999999982	0.005777034769313804
766.4063110351562	3650.99	1311945.5	1.00138119375E7	1	2183	1	30.050000000000182	0.009549588073759595
1104.627685546875	1389.0	272651.8125	1389143.046875	1	2184	4	17.930000000000064	0.008653800847404974
1260.6693115234375	3186.01	1.0528674E7	1.053201675E8	1	2185	1	39.0	0.009898135581347984
971.407470703125	578.942	1.3798548E7	1.35479875E8	1	2186	1	35.986999999999966	0.00829331823445801
1973.8323974609375	1737.04	6595787.0	3.972715425E7	1	2187	2	24.019999999999982	0.011522683875087113
1692.4314575195312	1688.96	2.0657788E7	1.37880177E8	3	2191	1	21.059999999999945	0.012020484038920802
1620.307373046875	2046.04	2.2583292E7	7.8076156E7	1	2192	0	17.8900000000001	0.011238868999437412
1504.6673583984375	2654.98	2.2555978E7	1.35340782E8	1	2195	0	17.980000000000018	0.007325865545272006
1319.6468505859375	2991.01	6415248.0	3.34581055E7	1	2198	2	21.090000000000146	0.010897760795058272
1519.856201171875	2463.06	1.098435E7	3.7176095E7	1	2201	1	9.0300000000002	0.014578546578600225
1240.5577392578125	1629.0	2.2475492E7	2.836315015E8	1	2203	0	56.930000000000064	0.009446221162317577
1415.5042724609375	746.917	2.24551E7	1.36420538E8	1	2205	0	17.915000000000077	0.007254177828432439
1390.6207885742188	2135.95	8432868.0	8.052284775E7	1	2206	2	32.93000000000029	0.012830727856177516
2308.08251953125	2591.98	1.2447226E7	8.981265E7	1	2207	1	20.889999999999873	0.011649517638267725
1780.752197265625	2139.0	1.0227029E7	7.6188892E7	1	2214	1	27.019999999999982	0.014012699484825435
2304.186279296875	2801.93	2.2339988E7	1.47243649E8	1	2216	0	21.070000000000164	0.0078602421982826
1260.1669921875	971.971	2.2327544E7	2.0338148490429688E8	1	2218	0	83.94399999999996	0.00871080196001888
1985.3739624023438	1931.99	181504.21875	1020595.7734375	1	2219	4	20.950000000000045	0.008407784643498494
620.3536376953125	3906.13	568310.6875	6093111.828125	2	2221	3	41.9699999999998	0.013366716471555374
1050.630615234375	3273.17	2.2276106E7	1.12008355125E8	2	2222	0	26.919999999999618	0.009536262194902827
510.58367919921875	3044.99	506051.875	2015520.65625	3	2223	4	12.080000000000382	0.014419408726826576
1907.853515625	882.018	6236303.0	3.759517475E7	1	2226	1	17.897000000000048	0.008723788608833136
1742.6927490234375	2072.94	2.2253876E7	2.1923378568945312E8	1	2227	0	54.08999999999992	0.00835709551131347
1387.5408935546875	599.987	1.1135668E7	1.19762462E8	1	2229	1	42.176000000000045	0.006503332007156314
1631.2096557617188	2054.99	2.2222818E7	1.2625438E8	1	2230	0	27.070000000000164	0.006719413547130315
1913.9185180664062	3090.08	2.2217294E7	1.01314399E8	1	2231	0	21.050000000000182	0.00974968563086541
2304.8427734375	1038.03	2.2205946E7	2.3508844303125E8	1	2234	0	63.0	0.010001835840324309
817.67529296875	4556.98	5859922.5	2.2357102E7	2	2236	1	12.010000000000218	0.007496697572975459
1970.833740234375	1730.99	2.2156156E7	9.1250275E7	1	2237	0	12.019999999999982	0.011561096209289815
1986.4806518554688	4574.97	6564443.0	5.5579677E7	2	2238	2	33.05999999999949	0.009073204805447665
939.45166015625	2709.07	2.211866E7	2.01608467E8	1	2241	0	38.9699999999998	0.008549562927543953
782.9283142089844	1317.08	2.2073846E7	2.180447035E8	2	2244	0	74.93000000000006	0.007862392814556883
1981.86328125	1889.96	1.7848666E7	8.3381446E7	2	2246	1	18.059999999999945	0.009478573643346045
2305.8399658203125	1011.02	8124308.0	3.8120701E7	1	2249	2	14.970000000000027	0.009115854810403525
1975.0087890625	2132.98	6363543.0	2.973822925E7	1	2250	2	15.070000000000164	0.015295301367476083
799.8469848632812	2066.91	2.20299E7	2.93166991E8	1	2251	0	65.96000000000004	0.009135753544478096
960.4163208007812	2309.95	1.3166756E7	4.8118963E7	2	2252	2	12.13000000000011	0.007957940530486703
1077.5147705078125	2175.03	1.2525616E7	1.671979485E8	1	2253	1	47.94999999999982	0.012077950559580983
546.9037475585938	930.003	2.199722E7	1.5300637140820312E8	1	2255	0	41.98299999999995	0.008241194878555765
1613.7557983398438	2783.94	2.1592654E7	1.13167588E8	2	2258	1	14.929999999999836	0.00898125635835745
2225.114501953125	2925.0	1.4994712E7	7.3915474E7	1	2260	1	14.989999999999782	0.010770725143941924
2008.100341796875	3312.05	2.1937442E7	1.7334523675E8	1	2262	0	48.039999999999964	0.008790003657594567
1384.1091918945312	2135.95	2254628.25	1.1391826875E7	1	2263	2	14.800000000000182	0.011066174868395387
1365.5009155273438	1449.02	1.0695879E7	8.4233821E7	1	2269	1	26.960000000000036	0.00878040216711463
1627.7448120117188	1004.86	8670853.0	4.3828682E7	1	2271	1	15.134999999999991	0.007784092436319702
555.224609375	1338.04	1.9188836E7	1.07555047E8	3	2281	1	18.079999999999927	0.014989296144306793
695.9890747070312	1859.94	1.4331738E7	1.24451621E8	3	2282	2	35.8900000000001	0.006218358942404525
946.9104919433594	1028.97	196279.40625	1748889.462890625	2	2284	6	39.039999999999964	0.009002734997834301
690.3536376953125	2297.9	8539000.0	4.02881255E7	1	2286	1	18.11999999999989	0.009375235009653824
1588.803466796875	3197.95	1.9779092E7	9.1862154E7	2	2287	1	12.049999999999727	0.008702594542303503
1732.32666015625	3867.01	158808.375	2179379.328125	2	2288	6	59.98999999999978	0.00841785859468007
522.880126953125	1268.95	1431912.0	6923571.826171875	1	2289	1	36.0	0.011481279514589436
642.2361450195312	1058.95	228856.75	1100632.875	1	2294	2	14.850000000000136	0.009793356621101932
1864.94921875	2874.02	2.1650852E7	1.38178406E8	2	2295	0	29.929999999999836	0.010445110904000732
870.9263305664062	635.937	8350977.0	5.8936829E7	2	2296	1	21.09299999999996	0.008724581622298225
1614.2549438476562	2817.02	2.1616972E7	2.53124712E8	2	2298	0	45.01999999999998	0.007767096350019982
1250.7927856445312	2817.02	2.1592014E7	1.72747512E8	1	2301	0	32.9699999999998	0.008062264377394001
1085.4664916992188	1395.04	9259937.0	7.9430593E7	1	2302	1	33.01999999999998	0.009224841970919823
1973.0022583007812	2175.03	1.8493E7	1.393200068461914E8	1	2303	1	51.00999999999976	0.007864671921389
1623.697265625	2036.96	4225890.5	1.5627539375E7	1	2311	3	11.990000000000009	0.006556437280414701
1769.8754272460938	2300.98	1.9154496E7	9.62105715E7	1	2317	1	21.09999999999991	0.008901632063031942
1484.5911865234375	1547.97	735013.25	3399307.6875	1	2321	3	11.950000000000045	0.009450639129904606
1299.135498046875	2871.05	1302412.5	1.15926554375E7	2	2323	4	29.93000000000029	0.005818309800138407
1197.6116943359375	2430.06	8191842.0	2.47031025E7	1	2324	1	11.929999999999836	0.006429641630766956
1615.5466918945312	1746.05	1.1581095E7	7.7056409E7	1	2325	1	20.970000000000027	0.010696300741574077
1486.646728515625	2304.01	1.0497985E7	9.193573E7	1	2336	1	26.980000000000018	0.009921554133048679
1390.526123046875	1376.95	771832.4375	8249250.546875	1	2340	4	39.0	0.0075244243604427425
1332.6990356445312	1847.98	2.1197524E7	1.18830396E8	1	2342	0	21.019999999999982	0.008008673751186718
1171.632080078125	1925.96	1.2457482E7	8.5021686E7	1	2343	1	20.960000000000036	0.010101943970110149
2218.9833984375	2532.05	1109751.75	7898633.25	1	2344	4	33.0300000000002	0.009045990961259248
451.87152099609375	1535.92	2.1184244E7	2.2664600125E8	1	2346	0	59.99000000000001	0.012233876817955189
2392.1297607421875	2334.03	2.1183844E7	7.542431E7	1	2347	0	9.210000000000036	0.014422216960342406
1273.548095703125	1013.98	92201.2421875	435083.3203125	1	2348	5	14.910000000000082	0.014762216137496812
2213.036865234375	1770.02	2.1134164E7	3.213475915E8	1	2350	0	80.87000000000012	0.00828196782659492
1351.5818481445312	1283.98	2.1107916E7	1.03578656E8	1	2351	0	15.069999999999936	0.013927878515709936
2295.5009765625	885.028	2.1103952E7	2.303787575E8	1	2352	0	48.085000000000036	0.011801130911363837
1027.5277099609375	2621.9	3766894.0	2.8971444625E7	1	2353	1	27.039999999999964	0.011654543708864018
1975.8150634765625	1364.98	1.008117E7	4.23078105E7	1	2354	2	11.970000000000027	0.006886431986117351
2095.14697265625	3681.1	1.457723E7	1.36942882E8	1	2356	1	35.960000000000036	0.007791834176785521
1511.7059936523438	1961.97	2.0984594E7	6.624804E7	1	2361	0	9.039999999999964	0.009815596834919805
1062.8735961914062	1947.09	2.0951486E7	2.5800541766015625E8	3	2363	0	69.09999999999991	0.008257073587702382
1132.475341796875	2942.99	2.094396E7	1.895109773203125E8	2	2366	0	86.98999999999978	0.01040106267838415
1319.6431274414062	2966.93	8748808.0	6.25141025E7	1	2368	1	27.0600000000004	0.009480785539047302
1028.0313110351562	2646.0	857228.5	4891069.3125	1	2369	2	20.909999999999854	0.007987381127929356
866.38232421875	1887.05	1.4392828E7	5.0754226E7	2	2370	1	12.049999999999955	0.0059003351960898055
585.7985229492188	1419.12	1322376.75	7337657.0	2	2371	3	18.059999999999945	0.011090042382493908
2295.1461181640625	3230.94	3287108.25	2.05318165625E7	1	2372	3	27.019999999999982	0.006487794354996092
1711.355712890625	3324.03	1.3524886E7	7.1733393E7	1	2376	1	15.109999999999673	0.008127597491452988
590.7712707519531	1748.97	2.077048E7	7.437582E7	1	2377	0	8.980000000000018	0.010832035127518248
1701.6803588867188	2978.99	2.073313E7	1.87667219E8	1	2381	0	33.0	0.009795328684612898
625.280517578125	83.999	2.0722492E7	6.0948344E7	1	2385	0	9.015999999999991	0.01013090137016771
547.2308959960938	941.978	2.071858E7	1.7258152E8	1	2387	0	30.015999999999963	0.013566380514973187
1545.6121215820312	3384.06	2.0707408E7	1.30614202E8	1	2388	0	20.949999999999818	0.009260908785193962
1315.6739501953125	1496.93	1.3198288E7	5.6488078E7	1	2390	1	11.8599999999999	0.008149233405211858
1511.6953125	1974.0	2.0673392E7	7.0873503E7	1	2392	0	9.009999999999991	0.017435555325704025
1949.4141845703125	1937.97	1.6043568E7	1.1103200169726562E8	2	2394	1	54.059999999999945	0.010348999521028718
1801.8963623046875	2268.05	1.8777172E7	1.75720182E8	1	2396	1	30.100000000000364	0.010634330080130235
493.580078125	2241.01	1.32768E7	7.0993332E7	3	2397	1	17.929999999999836	0.01463446177496473
576.7719421386719	2594.97	1139841.125	7996515.8125	1	2398	1	27.04000000000042	0.008598621509685858
2369.1826171875	2243.97	1071369.25	9322597.53125	1	2400	4	33.01000000000022	0.007341091872721474
621.8416442871094	2513.98	5087355.0	1.71732435E7	2	2402	2	9.0	0.012020504330750189
866.3788757324219	1785.03	1.0346882E7	4.537124308203125E7	1	2404	1	44.98000000000002	0.011158866261001259
1986.0053100585938	3470.95	1.339183E7	7.0082818E7	1	2405	1	15.010000000000218	0.007678115916761057
1515.8153076171875	2934.0	2476528.5	1.0902538625E7	1	2406	3	11.9699999999998	0.010480857793558987
1872.824951171875	2345.98	1.2493662E7	7.91623565E7	1	2407	1	23.899999999999636	0.011644676777750952
2365.9366455078125	2492.97	3440199.0	1.0224149E7	1	2414	3	8.909999999999854	0.014800238834206714
1051.1258544921875	3284.93	2.0524012E7	9.0768182E7	1	2416	0	12.019999999999982	0.009941276144738954
1450.780517578125	1449.02	2.0523132E7	1.72044223E8	1	2417	0	32.960000000000036	0.012755599849684975
2297.5076904296875	866.953	7733119.5	2.13121335E7	1	2418	1	9.122000000000071	0.01807341568520833
817.4287109375	4632.02	9764810.0	3.96293855E7	2	2421	1	12.039999999999964	0.00783162161119691
2176.9747314453125	1008.06	1.0851808E7	8.4126223E7	1	2422	1	26.904999999999973	0.009044157151052288
805.4231872558594	2742.0	6592874.0	4.198313075E7	2	2424	2	21.039999999999964	0.010517394022121544
971.9179077148438	590.978	5600978.5	2.879691375E7	1	2425	1	17.995000000000005	0.012496062351093608
2470.87841796875	2360.95	2.0454106E7	1.762810475E8	1	2427	0	57.04999999999973	0.009791698783260814
547.9016418457031	983.996	3708500.0	1.442311575E7	1	2430	1	15.008000000000038	0.009338870897817242
1799.8006591796875	2691.02	1.6981632E7	1.68013787E8	1	2431	1	36.0600000000004	0.010249927759661487
1639.6812744140625	2663.94	2017639.75	1.019010675E7	1	2432	4	29.950000000000273	0.010727031514390332
582.75146484375	2909.97	2.0431082E7	6.1840446E7	1	2434	0	12.029999999999745	0.010566082877183747
1163.5531005859375	2322.08	2.042488E7	1.96587736E8	1	2435	0	41.98999999999978	0.005200511872420994
2213.04638671875	1754.99	2.04127E7	7.203848E7	1	2436	0	9.11999999999989	0.011135194757794151
1853.7719116210938	357.13	2385086.75	2.5280042279296875E7	1	2438	2	69.03300000000002	0.007273131881571259
1627.7388305664062	1013.98	9352440.0	4.86942435E7	1	2440	2	14.910000000000082	0.010768972584141211
1626.8241577148438	3165.06	1.562326E7	1.580375435E8	1	2441	1	44.929999999999836	0.008425530638760488
1477.6420288085938	2705.99	2.0330338E7	1.196439035E8	2	2443	0	39.070000000000164	0.010700155029552825
839.8949584960938	2769.02	399225.75	2684631.53125	2	2447	4	21.070000000000164	0.014235533143159885
626.2870483398438	203.957	9498422.0	7.181445725683594E7	3	2449	1	66.00800000000001	0.00860196186253909
1315.7997436523438	2895.02	2.0288928E7	1.657040405E8	1	2450	0	33.08999999999969	0.007466991920896945
2262.040283203125	2160.0	2.0260552E7	1.70865857375E8	1	2452	0	72.0300000000002	0.010721989919576028
2165.0203857421875	3056.97	2.0251424E7	1.906183495E8	1	2454	0	45.08999999999969	0.006414830733712577
664.3279418945312	1688.96	1.5466204E7	3.7660461E7	2	2455	1	6.069999999999936	0.017359039394958427
1573.6285400390625	2640.0	2.02421E7	1.4570468919580078E8	1	2456	0	57.01999999999998	0.00853309903350927
2392.138671875	2316.02	2.024157E7	9.6485022E7	1	2457	0	15.019999999999982	0.011792775635529636
1031.945068359375	2517.05	3391897.25	3.57457365E7	1	2460	1	42.059999999999945	0.01003555007396838
1637.1170654296875	4577.98	1258886.875	1.43711093125E7	1	2462	4	51.090000000000146	0.008240796522947284
772.051513671875	2337.05	2.0191192E7	9.027221E7	1	2464	0	11.949999999999818	0.014037289804190996
800.3495178222656	2048.98	2.0165224E7	8.6978737E7	1	2467	0	15.050000000000182	0.00993295366427852
1654.9251708984375	2646.0	1197457.875	4762713.15625	1	2471	3	20.909999999999854	0.00997674793208065
619.6013793945312	3953.99	7423913.5	9.1435096E7	2	2475	1	45.05000000000018	0.008897318649117244
491.5690612792969	2304.01	2.0097938E7	8.190882926367188E7	1	2481	0	30.019999999999982	0.010998159645990198
1188.085205078125	2535.04	2.0039508E7	1.2954473026513672E8	1	2486	0	59.929999999999836	0.008308975065108134
1485.716796875	512.956	1.9977752E7	2.27675296E8	1	2488	1	54.059000000000026	0.010296323020524481
650.271728515625	1154.93	1.9997544E7	2.36546021E8	1	2496	0	45.159999999999854	0.01244994450422574
1491.7940673828125	3014.95	1.9975228E7	9.3632192E7	1	2499	0	27.059999999999945	0.011153513083809862
641.833984375	2181.02	1.9962652E7	2.509654886875E8	2	2500	0	158.89999999999964	0.007643865375790236
984.5748901367188	588.021	1.994469E7	1.34034997E8	1	2502	0	29.972000000000094	0.008513172168645954
1665.7977294921875	1983.09	448425.625	2037608.015625	1	2504	3	18.039999999999964	0.009399112090271455
522.2224731445312	1367.96	1.3792953E7	8.8124534E7	3	2507	1	33.039999999999964	0.008320726649459077
1441.5465698242188	1514.98	5685231.0	5.037492275E7	1	2508	2	38.930000000000064	0.010746012948775864
1722.3619384765625	4776.02	7795058.5	4.4863614E7	1	2509	1	18.00999999999931	0.004325526768688052
1487.8243408203125	2205.05	1.9865194E7	1.37502118E8	1	2511	0	24.080000000000382	0.006719721543992812
494.9034118652344	2324.97	1246111.25	1.6099344899414062E7	1	2515	1	95.96000000000004	0.010427073767166891
2133.483642578125	3513.0	3976112.0	2.688752125E7	2	2516	4	23.949999999999818	0.009320965212811397
1940.1456298828125	4752.07	5400300.5	3.977905325E7	1	2517	3	29.980000000000473	0.00767584845473558
704.8657836914062	2691.02	6317702.5	5.262249020703125E7	2	2520	1	84.05000000000018	0.00806650985709294
808.3431091308594	1889.96	68025.015625	387018.54296875	1	2521	3	21.0	0.007200111489045382
1427.742919921875	2207.98	2844655.0	1.164203375E7	1	2524	3	11.949999999999818	0.00677517727130794
1951.9169921875	4238.98	2081310.0	7673174.875	1	2525	2	11.919999999999163	0.006157234306844852
1875.8126220703125	1949.98	1.9735564E7	1.36577165E8	1	2527	0	24.019999999999982	0.009878104206210683
2224.11669921875	2897.96	1.9726056E7	1.21779025E8	1	2529	0	24.080000000000382	0.009828744987012042
1261.6715087890625	1899.03	1.969308E7	8.818440225E7	1	2533	0	45.07999999999993	0.009419829421196409
2091.062255859375	2751.07	1.9692634E7	1.78203735E8	1	2534	0	30.070000000000164	0.009369461272987333
765.7388000488281	3654.08	9145412.0	5.24900745E7	1	2536	1	21.050000000000182	0.010578883509941643
2173.10498046875	3482.98	2802832.75	2.6234420265625E7	1	2538	3	41.91999999999962	0.01003180192697469
1416.5904541015625	1791.0	1.3140749E7	4.4765443E7	1	2539	1	9.039999999999964	0.009573509045779695
1520.860595703125	2544.08	7662818.0	5.75126555E7	1	2542	1	45.0300000000002	0.010287517380419697
877.7120971679688	1241.97	1401694.25	8984934.451171875	1	2544	1	32.99000000000001	0.012510148673468916
2029.926025390625	2183.98	5442872.0	5.103581625E7	1	2547	2	36.0	0.01110998052668985
1045.035888671875	1959.07	9327564.0	6.244723725E7	2	2548	1	24.019999999999982	0.005875283297568925
865.8809204101562	1899.03	1.7251354E7	1.30542805E8	2	2552	1	29.950000000000045	0.010162311025869659
1344.787353515625	2525.95	1297827.625	6489941.75	1	2553	3	15.019999999999982	0.009360413329746974
1186.7075805664062	911.918	1.9494346E7	1.8056943E8	1	2559	0	38.93799999999999	0.009827503722467991
1353.5950927734375	1937.97	6807166.0	1.62983595E7	1	2560	2	6.089999999999918	0.010890286586763156
2321.94921875	2562.01	1.5960729E7	1.65704412E8	1	2561	1	36.00999999999976	0.010672890398700417
971.9098205566406	611.971	5878804.5	3.883849875E7	2	2562	3	26.894000000000005	0.015152462937322073
542.2212524414062	486.102	1.9472568E7	2.000632475E8	2	2563	0	47.875999999999976	0.010865570059704864
941.3752746582031	1874.96	9738830.0	9.6726638E7	3	2566	1	39.01999999999998	0.009963186651648599
1518.8551025390625	2435.97	1.4566808E7	5.451207E7	1	2567	1	12.009999999999764	0.010922053192387749
1198.0855102539062	3989.95	7133875.0	3.468471275E7	1	2568	1	15.179999999999836	0.01679396493232594
1331.7796630859375	3585.06	1.348521E7	1.21343455E8	1	2569	1	42.11000000000013	0.007806457726082017
434.60308837890625	393.054	5604954.5	6.49090435E7	3	2571	2	35.986999999999966	0.0069660521221462345
586.2650451660156	966.079	1.938972E7	9.24012959453125E7	2	2572	0	44.94100000000003	0.010128425115948681
1197.6788940429688	1383.07	9063603.0	9.60645645E7	1	2577	1	63.049999999999955	0.007937971942702828
1975.810791015625	1383.07	1.2083654E7	5.80909365E7	1	2580	2	17.960000000000036	0.008533994993282935
1855.8831787109375	2589.06	1.1149645E7	4.65670875E7	2	2581	1	17.980000000000018	0.01125120534948868
621.8499145507812	2498.96	4797861.0	2.85891925E7	2	2583	2	18.0300000000002	0.009171447998341645
1626.8192138671875	3143.94	1.5257767E7	1.38603335E8	1	2584	1	30.070000000000164	0.010516341481166277
972.4093017578125	563.989	3367022.5	1.6184256E7	1	2585	1	14.965000000000032	0.007827712189632961
2403.76904296875	5321.97	1.1502179E7	8.54116808125E7	2	2586	2	44.97999999999956	0.009774763282160065
1415.498291015625	732.052	1.928434E7	8.219097E7	1	2588	0	12.046999999999912	0.005670294128875952
1194.55078125	2357.94	1.928331E7	6.7521802E7	1	2589	0	11.929999999999836	0.006829067592899122
1197.5604248046875	4002.02	1.3855999E7	5.5039224E7	2	2590	1	11.88000000000011	0.010366134463588325
1267.6546630859375	4187.9	1.5078488E7	1.08164911E8	2	2595	1	27.11999999999989	0.011493524783192812
1167.6607055664062	2295.1	1.0543322E7	7.46882375E7	1	2597	1	26.980000000000018	0.009227238140011957
1489.6431884765625	2252.97	250605.875	1325200.046875	1	2598	5	17.86999999999989	0.010036773222711641
1985.7332153320312	4524.1	1.9190062E7	1.00926218E8	2	2601	0	15.0	0.0060298286304826506
1645.204833984375	1983.09	1235431.0	1.0555723375E7	2	2602	5	33.08999999999992	0.009140903485454242
1892.8525390625	2832.02	1780262.5	1.12528004375E7	1	2604	4	23.9699999999998	0.012693861527951843
798.8262329101562	1590.01	1.7227306E7	4.029775E7	2	2605	1	5.910000000000082	0.0025359599402549884
1726.8411865234375	2528.98	1.7531958E7	2.5170936065722656E8	1	2608	1	83.94999999999982	0.011377615344721268
1948.9139404296875	1913.99	1.9130628E7	1.08216004E8	2	2609	0	18.0	0.007252465835690945
1822.8109130859375	3113.88	1.0506296E7	4.7616606E7	1	2610	1	20.919999999999618	0.008012593400622088
1244.5986938476562	3872.99	4413096.0	2.7443336421875E7	1	2615	1	32.88999999999987	0.005248636308068168
1902.8615112304688	2874.02	1147342.0	1.282591896875E7	1	2616	3	45.0	0.008724626354243422
2234.87841796875	939.007	1.906476E7	6.8735221E7	2	2618	0	11.974999999999909	0.008151153141189775
1129.45654296875	1187.98	1.9062226E7	2.83444062E8	1	2619	0	66.01999999999998	0.00852504078119301
768.3344116210938	2337.05	1.8993496E7	6.4756621E7	2	2620	1	8.980000000000018	0.005153044658009139
1540.6555786132812	1629.0	1.9052362E7	1.94944495E8	1	2621	0	33.01999999999998	0.009793807314686794
2137.956298828125	2733.03	1342032.75	5411887.5	1	2623	3	11.980000000000018	0.006808416280003836
1085.4691162109375	1433.93	1.902348E7	1.35600055E8	1	2626	0	26.940000000000055	0.008858311374932554
1641.8009643554688	2853.0	1.4908516E7	3.9382946E7	1	2627	1	9.0600000000004	0.016012900205976628
1316.1207275390625	678.089	1.8988348E7	2.18627553E8	2	2629	0	42.10400000000004	0.011039085669186753
1383.595703125	2168.94	1.898816E7	4.2566294E7	2	2630	0	5.869999999999891	0.0017787673335281896
621.8497314453125	2541.02	7812698.5	2.7331711E7	2	2633	1	9.070000000000164	0.014411191852597968
1726.8406982421875	2640.0	7391337.5	7.2439918E7	1	2634	2	32.909999999999854	0.0069725861402975585
1515.7197265625	3086.97	703289.875	3762251.21875	1	2635	4	18.039999999999964	0.007742202196404676
2461.2060546875	3750.05	1.8932488E7	1.14556706E8	1	2637	0	24.049999999999727	0.010160474632170319
767.8401489257812	2313.03	1.8932184E7	1.260154715E8	1	2638	0	41.929999999999836	0.010037126706143854
1637.771728515625	2712.03	6101561.0	4.590594E7	1	2640	1	30.179999999999836	0.015472438922357473
2277.955322265625	2355.02	1.7194812E7	1.15218659E8	1	2641	1	35.879999999999654	0.006412394179382766
1600.6936645507812	2618.91	1.8868146E7	1.293410505E8	1	2646	0	38.9699999999998	0.022694293623734357
2424.06591796875	2712.03	1.7489992E7	8.2618766625E7	2	2648	2	29.879999999999654	0.0063732989756646085
2064.92724609375	1715.97	1.8692584E7	9.6360839453125E7	1	2649	1	60.0	0.010045571259075027
1162.502685546875	263.989	1.8816144E7	1.50577201E8	1	2650	0	30.038999999999987	0.005466069146514581
868.8633422851562	1422.04	1.881165E7	7.345519056347656E7	2	2651	0	35.97000000000003	0.006796724383559846
938.4136352539062	2370.04	1.8798828E7	2.02490556E8	2	2655	0	56.92000000000007	0.009723376689921317
2217.9794921875	2498.96	3478717.5	2.965220125E7	1	2657	3	32.98000000000002	0.013054365272502907
2246.0721435546875	1892.97	1.8098304E7	1.047485515E8	1	2658	1	21.019999999999982	0.00959675419749991
1128.4524536132812	1245.01	1.8772294E7	1.564787935E8	2	2659	0	38.97000000000003	0.007756018565639131
1389.6201171875	2150.95	1.3241524E7	5.56716125E7	1	2660	1	12.080000000000382	0.00887300880015872
2416.795654296875	1724.95	1.8285608E7	6.712395125E7	1	2661	1	17.950000000000045	0.016199626467310088
2477.0889892578125	2100.02	1.3855321E7	1.4765087853125E8	1	2663	1	51.11000000000013	0.011850197449235794
1444.6597290039062	2987.98	9637651.0	3.5711257E7	1	2665	1	14.950000000000273	0.010758174213283638
1563.7293701171875	3023.97	1.587082E7	1.033926615E8	1	2666	1	23.960000000000036	0.005524271728019902
2424.064697265625	2697.01	1.8722224E7	1.60575965E8	1	2667	0	26.98999999999978	0.0053993790414708235
2365.1820068359375	2264.89	1.869452E7	5.8738296E7	1	2669	0	9.150000000000091	0.011739712086839991
1421.6695556640625	2609.95	1.1125172E7	1.78179812E8	3	2670	2	59.909999999999854	0.009445592227703007
1823.8417358398438	1401.0	1.8647964E7	1.858110875E8	1	2674	0	50.940000000000055	0.008563673457399466
1476.7925415039062	2363.96	1.8647234E7	6.93076110859375E7	1	2675	0	39.05000000000018	0.008524051492565382
1588.79443359375	3180.0	1.6967224E7	1.67539315E8	2	2679	1	36.01999999999998	0.011346976045471186
609.9419250488281	1857.08	1.8575944E7	1.58166743E8	3	2682	0	32.98000000000002	0.009606803865846844
491.56341552734375	2250.08	1.8546874E7	1.05360388E8	3	2684	0	18.019999999999982	0.012718758922380518
552.2921142578125	2970.04	867408.75	3934557.5	2	2687	2	12.070000000000164	0.008571300661744816
1223.5281982421875	1271.97	9503950.0	1.00192879E8	1	2691	1	41.930000000000064	0.01044656459236941
903.588623046875	4221.02	1.8512042E7	1.36755653E8	2	2692	0	23.92999999999938	0.012238271791787485
1508.6221923828125	2738.95	1.8508516E7	9.363960725E7	1	2693	0	23.920000000000073	0.00998983492383614
1256.71826171875	2426.96	5111657.0	5.51285475E7	1	2694	1	35.98999999999978	0.007106270476368675
625.9500122070312	98.967	1.0554396E7	7.9877162E7	3	2697	2	27.052999999999997	0.010907993555593465
576.517822265625	2607.04	3656119.0	3.44373485E7	2	2701	2	32.98000000000002	0.009557498794672274
1995.008544921875	3531.04	1.8437808E7	8.1551383E7	1	2705	0	18.009999999999764	0.011443058996674974
995.4263000488281	683.952	1.843732E7	1.68232289E8	1	2706	0	39.07800000000009	0.0077100218432848006
1520.8607177734375	2490.05	7250037.0	6.806017225E7	1	2708	1	29.960000000000036	0.009959484953207663
894.4220581054688	2319.03	9754880.0	1.472750438984375E8	2	2709	1	72.07000000000016	0.011757455590154973
860.8992309570312	2228.97	1359815.25	1.5816628064453125E7	2	2714	4	54.01999999999998	0.008819626083783562
1649.7131958007812	1728.04	1.5324113E7	1.23067721E8	1	2715	1	27.039999999999964	0.012790317924047032
2349.70263671875	5276.95	1.8308568E7	1.6750345403125E8	1	2716	0	83.97000000000025	0.01279357373953743
2133.956787109375	2753.96	1.829532E7	1.03777243E8	1	2719	0	23.98999999999978	0.008570556940058417
1679.7979736328125	1956.03	4312392.0	4.6350612E7	1	2721	2	36.059999999999945	0.0096943430084715
2106.9365234375	3011.99	7454239.0	4.5224521E7	1	2724	2	21.080000000000382	0.00986344527522295
1616.1353149414062	2844.04	1.590571E7	1.1796480025E8	3	2726	1	32.9699999999998	0.011920630193492262
1322.6903076171875	2867.92	1.8187694E7	1.390241015E8	1	2734	0	29.93000000000029	0.009432690299118007
1441.6640014648438	1947.09	1.3729728E7	1.02832822E8	1	2735	1	26.920000000000073	0.01241012155812626
2312.05908203125	2340.08	4907621.5	3.2967372E7	1	2736	2	23.899999999999636	0.005822525002143014
642.2394104003906	1098.01	166175.375	557676.84375	1	2744	2	8.950000000000045	0.013810173548606504
1565.7144775390625	3048.04	5307349.0	4.0462242E7	1	2748	2	33.059999999999945	0.00801590357779767
1554.6278076171875	966.079	1.8115654E7	1.034247625E8	1	2749	0	24.148000000000025	0.009886941763338177
625.6161193847656	90.019	1.8093934E7	8.7896513E7	1	2751	0	14.968000000000004	0.012278745441160845
1977.8914794921875	2903.95	1.2950503E7	5.4989484E7	1	2754	1	12.050000000000182	0.012464807561130286
1726.8406372070312	2591.98	1.493924E7	5.17927405E7	1	2755	1	14.990000000000236	0.011459383771893178
1196.049560546875	2334.03	4275214.0	2.586488275E7	1	2758	1	23.909999999999854	0.007658878575847856
1631.8546752929688	3357.02	2366832.25	1.5680459125E7	1	2762	3	21.050000000000182	0.010941282902692227
1779.8185424804688	2211.03	4280352.0	1.2911058E7	1	2763	2	9.019999999999982	0.013577590267537134
1383.107177734375	2150.95	1.7991664E7	8.7566237E7	1	2767	0	18.170000000000073	0.0152313974752125
1692.0991821289062	1724.95	1.7971516E7	1.0228702042578125E8	1	2770	0	51.00999999999999	0.008661829940285005
1408.6203002929688	2300.98	1.2652486E7	1.065166755E8	1	2773	1	33.05000000000018	0.009243472872623148
1052.1279296875	3327.01	5709915.0	4.60633095E7	2	2778	2	29.95999999999958	0.011309859518977497
2170.0950927734375	3504.03	1.792784E7	7.8653878E7	1	2780	0	15.019999999999982	0.004770227096664438
1109.4886474609375	683.952	3620311.0	2.21701945E7	1	2782	2	18.001999999999953	0.010699065880348304
1546.7318115234375	704.982	624697.4375	3271697.6875	1	2784	3	18.00299999999993	0.015119762856079142
1223.985107421875	2241.01	1.7866242E7	1.25345301E8	2	2787	0	27.050000000000182	0.0094529076052943
434.2703399658203	410.982	1.7848982E7	7.4294747E7	1	2788	0	15.022999999999968	0.012646234232467343
575.52392578125	2591.98	1.779866E7	7.8167024E7	2	2792	0	12.040000000000418	0.006343693596725399
1270.55615234375	990.015	4609353.0	3.884090275E7	1	2794	2	29.944999999999936	0.007446252677817218
1419.6951904296875	3411.0	1.7763068E7	8.2360279E7	1	2799	0	23.98999999999978	0.010634314157029983
877.0352172851562	1217.92	7934702.0	8.835873025E7	3	2800	2	41.950000000000045	0.008259314389342602
1199.0713500976562	3987.04	1703917.625	1.05732176796875E7	1	2804	2	33.07999999999993	0.008421377154316997
1352.577880859375	1913.99	1.2155164E7	5.3654143E7	1	2806	1	11.970000000000027	0.01263159387074183
1806.5033569335938	1877.95	1.774132E7	5.8631744E7	3	2807	0	9.0	0.00972963695628369
959.9093017578125	2328.06	1.7741046E7	9.05803335E7	2	2808	0	24.090000000000146	0.01072999956391841
1985.988037109375	4529.97	1.7739162E7	6.1965984E7	2	2809	0	9.029999999999745	0.009582325149799982
1211.8037109375	2720.98	1.770822E7	2.1957660225E8	1	2812	0	65.91999999999962	0.010115435397030024
1998.969482421875	2379.0	1.4006041E7	1.22046404E8	2	2813	1	38.94999999999982	0.007368136353743055
2093.7557373046875	1535.92	1.7676348E7	2.009381095E8	1	2816	0	45.159999999999854	0.009150755721292488
971.4077758789062	626.931	9811084.0	6.92828745E7	2	2818	1	30.108999999999924	0.006908296356446632
1226.5660400390625	723.031	116487.078125	775807.1875	2	2820	6	20.978999999999928	0.007882874147383933
998.5360107421875	1277.93	1.7636538E7	1.306997655E8	1	2823	0	45.01999999999998	0.010378494705111534
2095.1519775390625	3719.99	1.1564735E7	7.82401525E7	1	2824	1	26.889999999999873	0.007365875461718422
1488.7623291015625	2727.02	1.763038E7	6.0669559E7	1	2825	0	8.990000000000236	0.00885234234284983
714.272216796875	1836.07	1.2208488E7	8.4192268E7	2	2826	1	24.049999999999955	0.012314719865212353
1554.8817749023438	3227.97	1.489223E7	7.8827163E7	1	2827	1	14.960000000000036	0.007318825325386866
1761.8573608398438	827.923	6537070.5	4.9193326625E7	1	2828	1	33.14300000000003	0.007905257706597314
877.376953125	1239.02	3660885.5	4.803216332324219E7	1	2829	1	63.159999999999854	0.008568203925970299
1878.8148193359375	1919.96	7967603.0	2.53155425E7	1	2830	1	9.069999999999936	0.008668997805646568
1243.5931396484375	3836.92	1.7570364E7	7.9921934E7	3	2831	0	15.019999999999982	0.012433447096016981
1855.377197265625	2616.01	1.7551012E7	1.40439344E8	2	2833	0	62.960000000000036	0.007589937242343637
1483.633056640625	1304.96	7156852.5	4.58597555E7	1	2835	2	24.00999999999999	0.00550753749825219
2364.18505859375	2280.0	1.7544418E7	1.00678821E8	1	2837	0	23.970000000000255	0.00800013393713835
2308.078369140625	2624.98	1.7537982E7	9.86495861875E7	1	2839	0	47.929999999999836	0.009263586467323611
997.43115234375	800.961	4323179.0	2.08856994921875E7	1	2847	1	26.96199999999999	0.007929393677260732
1555.890625	3243.02	9411642.0	4.94318655E7	1	2848	1	15.009999999999764	0.009620013253896125
1707.7490234375	1496.93	1.7489184E7	1.21988539E8	1	2849	0	44.960000000000036	0.006455079779381859
591.5252075195312	1733.99	9978043.0	6.3724081E7	2	2851	1	24.12999999999988	0.010287507321594731
1485.6531982421875	2271.1	1.3245349E7	3.5968971E7	1	2852	1	5.879999999999654	0.005910438976261424
1249.8123779296875	2181.02	2550130.75	1.785714875E7	1	2853	1	23.899999999999636	0.009553079811737754
621.3445434570312	2583.03	1.7462788E7	7.22442515546875E7	1	2855	0	32.91999999999962	0.005206071478099629
1355.5909423828125	1332.01	7959904.5	3.087904E7	1	2856	1	17.910000000000082	0.012132486067098923
552.0301513671875	2970.04	3638334.5	9668964.75	1	2859	1	9.13000000000011	0.006633391835403612
945.9334716796875	1970.98	1746145.25	8216101.046875	1	2862	2	42.01999999999998	0.009709372403056514
1999.4664916992188	2363.96	8771406.0	4.68083675E7	2	2866	2	15.11999999999989	0.0061019285045850165
1518.664306640625	3515.98	1.7365448E7	7.6804518E7	1	2869	0	11.860000000000127	0.012677517670604236
1386.5350952148438	1397.96	1.7362368E7	1.048281865E8	1	2870	0	21.049999999999955	0.00524638670537638
2082.972900390625	2618.91	8813055.0	8.7873177E7	1	2871	1	42.05000000000018	0.009855802255297575
666.8141479492188	978.073	4929576.0	1.398623975E7	2	2873	2	8.930000000000064	0.008067634094977011
1463.7706298828125	2691.02	1.7323634E7	6.2727397E7	1	2875	0	17.970000000000255	0.03841400445930973
1712.38623046875	3920.96	6705343.0	4.46838505E7	1	2877	1	21.09999999999991	0.009041388496287035
1546.6009521484375	3414.0	9977758.0	7.762511525E7	1	2878	1	29.920000000000073	0.011646429061438432
1576.7244873046875	2306.94	6586356.5	3.4248302E7	1	2879	2	15.019999999999982	0.007641900557416016
997.9719543457031	3336.12	640469.5	6920319.921875	1	2880	2	56.809999999999945	0.008042669274161252
2112.09033203125	2135.95	1.1804288E7	6.2416414796875E7	1	2886	1	60.01999999999998	0.00853771087103081
1419.5880126953125	1851.01	524248.0	4639293.09375	1	2888	4	38.8900000000001	0.009955322287369771
1555.7305297851562	2292.05	1.1780076E7	6.5188302E7	1	2889	1	14.9699999999998	0.010750137623933582
1723.8603515625	4812.02	525032.8125	7098300.59375	2	2893	6	65.97000000000025	0.008466213118248883
2107.9376220703125	2963.95	7827587.0	5.897704825E7	1	2895	1	33.0	0.010463385861847606
1716.8348999023438	3230.94	4330876.0	4.56483285E7	1	2896	2	38.940000000000055	0.009848492496515553
1643.8079833984375	2820.03	1186009.75	3247171.625	1	2898	4	5.960000000000036	0.0071928319641876145
634.9728088378906	1854.07	4605514.5	3.35846363125E7	1	2899	1	38.90000000000009	0.008926289130473917
1862.8614501953125	3797.93	1.6475237E7	8.7798827E7	1	2900	1	18.050000000000182	0.011510420151759095
2247.8292236328125	1869.0	507703.1875	3904336.4375	2	2902	3	26.980000000000018	0.01067279016043867
764.3365173339844	2612.99	7284994.0	4.396159575E7	1	2904	1	32.98000000000002	0.007548037379942437
510.91461181640625	3011.99	167517.28125	2011426.353515625	3	2905	4	59.960000000000036	0.00949480022860698
943.9146423339844	1058.95	1.712736E7	1.54859281E8	1	2908	0	33.069999999999936	0.009209457505929728
1180.6871337890625	2144.86	1.1466654E7	1.1668340075E8	1	2909	1	45.10999999999967	0.008073254034724975
1915.9935302734375	4059.0	1.711807E7	8.4988393265625E7	1	2911	0	36.11000000000013	0.01208306381403949
1142.0595703125	2742.0	334033.375	3094356.70703125	1	2914	3	59.929999999999836	0.007038877275976608
1686.6292724609375	918.056	3925912.0	1.6246076125E7	1	2916	2	14.996000000000095	0.012919092053180684
1351.5935668945312	1266.08	1.707008E7	5.610931E7	1	2917	0	8.920000000000073	0.008662907887223277
1866.8677978515625	1970.98	1.7035372E7	7.222258984375E7	1	2919	0	29.940000000000055	0.009503683598950648
1572.7279052734375	1859.94	1.7006654E7	7.2449803E7	1	2923	0	12.039999999999964	0.010181132427026136
2365.94140625	2541.02	3887148.25	2.3300898E7	1	2924	2	18.01000000000022	0.012223876955330847
654.3314819335938	621.118	1315184.125	1.3372586E7	2	2925	3	42.06700000000001	0.009031730148819337
1000.5552978515625	2865.08	1.0943859E7	7.36712005E7	1	2927	1	24.070000000000164	0.00732613291275664
1405.7001342773438	2547.05	1.2401282E7	6.23664695E7	1	2928	1	21.0300000000002	0.008507971768000003
1488.82421875	2183.98	1.2969844E7	5.3079225E7	1	2929	1	12.019999999999982	0.0079650294276171
2415.796630859375	1766.94	1.6965148E7	7.5466489E7	1	2930	0	14.88000000000011	0.01284250854531508
2214.03662109375	1721.92	1.3207802E7	1.261774133125E8	1	2933	1	42.07999999999993	0.011088341892100397
591.2745361328125	1719.02	1.5156914E7	9.4643298E7	2	2935	1	20.940000000000055	0.009977281342472135
641.9026489257812	1023.03	1022351.75	4904574.75	1	2938	1	15.110000000000014	0.006224708245933212
1869.7810668945312	1977.06	1.4969436E7	6.902919E7	1	2939	1	14.930000000000064	0.012616996803062976
1903.106689453125	2954.98	7588687.5	4.1305435E7	1	2942	2	17.929999999999836	0.006822065954167626
1169.6531372070312	2286.01	431579.40625	2475429.109375	1	2944	3	20.9399999999996	0.010290948302918055
893.4214172363281	2295.1	1.686765E7	1.11212916E8	2	2945	0	27.050000000000182	0.011056986458522636
1620.3008422851562	4499.95	1.6184708E7	9.0290092E7	2	2946	1	21.0	0.010184487712418502
791.3035278320312	1113.0	1.6865498E7	4.4584747E7	2	2947	0	5.8900000000001	0.012787168707087708
685.0145568847656	2094.07	1.684722E7	6.1361689E7	1	2951	0	9.0	0.0048497671264768685
1854.3795166015625	2616.01	1.6836538E7	7.8293959E7	2	2954	0	17.950000000000273	0.011304904835852938
619.6013488769531	3981.04	5530189.0	1.7662581E7	2	2957	1	8.909999999999854	0.00769371890819185
650.7772827148438	1143.07	1.6776126E7	1.93565069E8	2	2958	0	41.97000000000003	0.011140016027433162
1642.6851196289062	1058.95	9364517.0	8.315072375E7	1	2959	1	39.059999999999945	0.008268088508754705
1161.6119995117188	848.982	6014262.0	5.7901511875E7	1	2960	1	45.06499999999994	0.008782716508725473
555.2254638671875	1383.07	1.6751223E7	1.0101675451953125E8	3	2963	0	38.97000000000003	0.011102113303475162
1872.8369140625	2366.95	9971741.0	7.70581305E7	1	2964	1	33.090000000000146	0.01315185202165768
493.23374938964844	2256.01	1.6743907E7	5.5135921E7	1	2965	0	8.980000000000018	0.016553329543344958
690.8539428710938	2322.08	2133863.75	2.4797896625E7	2	2967	3	41.91999999999962	0.009986531477383957
2477.08447265625	2121.08	1.2592754E7	1.23663021E8	1	2968	1	42.02000000000044	0.00894948689420061
1781.826171875	2231.98	311378.8125	939847.390625	1	2975	5	9.0300000000002	0.012060275055451554
1030.6907958984375	2504.98	1.665985E7	7.7283223E7	1	2980	0	12.039999999999964	0.009394418949716982
811.8885498046875	1320.02	8964286.0	5.25278005E7	1	2984	1	21.12999999999988	0.009065019698863665
995.4652709960938	3339.09	1.6618005E7	8.8314736E7	1	2985	0	17.929999999999836	0.00601847671264099
816.3352661132812	1604.97	1.6615514E7	7.589681E7	1	2986	0	18.029999999999973	0.013145856990854816
1298.1411743164062	2922.0	1.0229503E7	8.7899884E7	2	2987	1	27.039999999999964	0.009501326652384609
1104.6239624023438	1409.97	270733.46875	2218857.125	1	2988	4	39.07999999999993	0.008475580732822592
1250.0022583007812	2189.97	1390227.125	6220293.0625	1	2989	1	15.080000000000382	0.003924074830115889
2171.0968017578125	3525.03	1.1389066E7	1.2779246675E8	1	2994	1	50.94999999999982	0.008779483137480538
1385.5372924804688	653.966	1.6564531E7	7.2743333E7	1	2997	0	15.000999999999976	0.006475021786450588
1249.6068115234375	2103.0	4402633.0	2.8858789125E7	1	3002	1	23.980000000000018	0.008485447826120679
1801.8961181640625	2256.01	1.5737385E7	6.8270794E7	1	3004	1	11.86999999999989	0.009937153264360456
1027.0252685546875	2580.07	9711116.0	2.61279055E7	2	3006	1	6.050000000000182	0.01159410950136748
768.330810546875	2328.06	1.6520588E7	1.41972776E8	2	3007	0	74.85999999999967	0.00917321115598414
1670.7845458984375	2679.0	1.0606603E7	6.3681557E7	1	3011	1	24.0300000000002	0.011421966640500809
1757.7705078125	2942.99	1.6505839E7	1.46614708E8	1	3012	0	35.98999999999978	0.0070463502026905135
2035.8807373046875	1626.02	2951240.5	2.413725165625E7	1	3017	2	71.96000000000004	0.007468678318461793
667.3268432617188	996.004	1360409.0	1.225201275E7	2	3018	3	45.07499999999993	0.011268919620191182
1297.1287841796875	2846.97	1.6465471E7	7.2793175E7	1	3019	0	17.920000000000073	0.007206235992628511
810.8760681152344	1322.99	1.6456275E7	4.8984783E7	2	3021	0	9.019999999999982	0.008812061876088125
2133.4822998046875	3500.96	3918431.0	2.22627165E7	2	3022	2	27.039999999999964	0.010942657707831985
1976.8995361328125	2877.01	1.6431588E7	1.19394854E8	1	3023	0	30.039999999999964	0.010650533808323853
1986.00048828125	3458.99	9572186.0	3.18789995E7	1	3027	2	8.949999999999818	0.014884362794992698
1287.5126953125	483.037	1.1387464E7	4.73396355E7	1	3028	1	12.015000000000043	0.009064491316277819
1357.58935546875	2304.01	7903513.0	8.34274835E7	1	3030	1	62.98000000000002	0.010474104458735293
1632.84228515625	3269.95	5430540.0	3.791433289453125E7	1	3031	1	59.909999999999854	0.011696834356104562
764.7431030273438	3615.01	1.6377468E7	5.1748031E7	3	3034	0	11.970000000000255	0.009099828039106066
1078.5238647460938	1455.0	1.6330189E7	5.0410337E7	1	3036	0	9.009999999999991	0.009435213948943838
817.6792297363281	4611.08	6086004.0	2.9873228E7	2	3037	1	14.88000000000011	0.0070057796164968164
1727.839111328125	2612.99	3957279.0	4.6090399E7	1	3039	3	42.070000000000164	0.010188113522589875
1411.54931640625	1359.04	1.6281166E7	1.10292966E8	1	3043	0	20.950000000000045	0.0077147326883941205
2174.8931884765625	1751.99	8412216.0	6.7202062E7	1	3046	1	32.940000000000055	0.01029265158410659
1634.6810302734375	1701.0	3916109.5	5.1042538125E7	1	3049	2	48.07999999999993	0.008315571474810874
2004.2359619140625	4914.02	7711538.5	6.0201618E7	1	3051	1	27.090000000000146	0.00706631429741398
2392.07080078125	3578.98	1.0869072E7	6.09658095E7	1	3066	2	18.019999999999982	0.0069303672646760465
2207.0509033203125	3656.96	7569518.0	3.2317535546875E7	1	3068	1	32.98999999999978	0.006609310086153774
1998.9666748046875	2340.08	1.3092494E7	1.06272267E8	2	3069	1	36.05000000000018	0.008482270895273064
638.07373046875	3486.07	4782733.0	1.7748055625E7	2	3076	2	14.9699999999998	0.009711823077036962
1720.85791015625	4793.95	1.5965377E7	6.8665388E7	2	3079	0	11.960000000000036	0.0011657555064759106
1424.6953125	2567.95	1.0540078E7	8.403730675E7	1	3080	1	39.090000000000146	0.009041524328129255
1913.92529296875	3131.99	1.5959031E7	5.7249416546875E7	1	3083	0	21.01000000000022	0.005949664418475855
1665.3021240234375	1929.03	3099167.25	2.7583285765625E7	2	3084	2	50.950000000000045	0.01221720950577777
1368.619140625	2841.12	1.595045E7	6.0512279E7	1	3086	0	12.019999999999982	0.009466708174019022
1622.3058471679688	2135.95	2596648.5	8481749.25	2	3087	3	8.91000000000031	0.010706234501138794
2124.483154296875	3402.02	1.5931188E7	6.527685221875E7	1	3089	0	29.979999999999563	0.011275010869075348
905.096435546875	4244.94	1319108.5	8234728.875	1	3096	2	24.080000000000837	0.010942219858707136
1291.602294921875	932.885	1.0064003E7	3.5613939E7	1	3101	1	11.974999999999909	0.012745800860187874
664.3179016113281	1713.05	1.0595764E7	6.7665754E7	2	3102	1	20.980000000000018	0.0068272857022371
2050.8538818359375	1467.04	1.5853614E7	6.1058392E7	1	3103	0	15.009999999999991	0.01522577809400596
1424.6939086914062	2547.05	1.5822066E7	1.1492529E8	1	3109	0	27.070000000000164	0.010200449955226292
1416.591064453125	1808.99	1.1656788E7	4.7365969E7	1	3111	1	12.079999999999927	0.009681337919383961
1553.8777465820312	3216.08	1.5807748E7	5.7158386E7	1	3113	0	9.039999999999964	0.0072591647615394845
817.427978515625	4653.03	7145790.5	1.8113995E7	2	3114	1	5.980000000000473	0.010989774940351056
1483.6328125	1287.04	7026779.0	2.83556125E7	1	3115	1	11.940000000000055	0.009716827545884384
1089.6378784179688	822.014	6513643.0	2.12029825E7	1	3120	1	9.095000000000027	0.014052894632019062
2108.105712890625	2783.94	4353227.0	1.558150025E7	1	3123	1	9.039999999999964	0.01475705040787694
1779.7554931640625	2054.99	7304579.0	8.2907491E7	1	3124	2	41.94999999999982	0.0091563429434833
1998.0568237304688	2790.0	1.0123229E7	9.5960762E7	1	3126	2	39.090000000000146	0.006933577926752303
1864.867431640625	3771.03	4693247.5	3.4146107375E7	1	3131	2	29.84999999999991	0.009948216439375027
899.4340515136719	1728.04	8806531.0	1.019544205E8	2	3135	1	38.940000000000055	0.009700740900147487
1406.6836547851562	2423.98	703446.4375	3011889.375	1	3136	4	14.9699999999998	0.01119449770283447
1540.6571044921875	2697.01	1.5688768E7	9.0746804375E7	1	3137	0	24.110000000000127	0.007342196406168512
1372.578369140625	3186.01	1974931.5	9261230.9375	1	3140	1	14.9399999999996	0.012319469151310238
1650.7138671875	1706.99	1.0860994E7	4.4384138E7	1	3142	1	18.019999999999982	0.0032323122890897493
1243.9342041015625	3822.06	7978015.0	3.3484977E7	3	3146	1	11.919999999999618	0.012813603888618158
1444.6738891601562	2030.98	1885354.25	1.4527158625E7	1	3147	2	26.9699999999998	0.010945834662693051
1986.98388671875	4568.97	2398470.5	2.2720814625E7	2	3150	2	33.030000000000655	0.008257660406342687
1868.7645263671875	1991.94	1.5584033E7	9.6896575E7	1	3153	0	18.039999999999964	0.007139411447123431
1210.6512451171875	2498.96	3250012.25	3.41513147421875E7	1	3155	1	78.0300000000002	0.009654364985203175
1354.5750732421875	1991.94	4586913.0	1.022874225E7	1	3157	1	6.129999999999882	0.01298027078372541
1261.6747436523438	3273.17	1.556147E7	9.5655985E7	1	3159	0	21.019999999999982	0.011621880933975266
1453.7386474609375	2223.03	9701661.0	1.033192485E8	1	3161	1	35.98000000000002	0.011487746223813843
987.5751342773438	519.061	3730662.0	2.758736375E7	1	3168	1	35.952999999999975	0.009997830124945805
1171.6357421875	1949.98	9532730.0	1.4355402E8	1	3170	1	78.04999999999995	0.008189085809903384
641.2244262695312	1113.0	5623742.0	3.4325643E7	1	3171	1	30.029999999999973	0.006556628395478451
1243.591552734375	3857.98	1.5470168E7	8.0242747E7	1	3173	0	14.970000000000255	0.011701889624794067
1761.851318359375	876.075	5451486.5	2.3327828375E7	1	3174	1	14.940999999999917	0.005969225799609905
1407.70556640625	2640.0	1.5447436E7	1.322742495E8	1	3175	0	30.11999999999989	0.009877346115691882
715.7661437988281	1713.05	1554541.5	5656486.4765625	1	3176	1	27.00999999999999	0.0102489318084296
1641.8023071289062	2841.12	1.2223442E7	5.02727735E7	1	3178	1	14.949999999999818	0.011147543992768962
689.853515625	2337.05	1.1276892E7	8.60974545E7	2	3179	1	26.919999999999618	0.008840443691412465
1621.8062744140625	2150.95	5096082.0	4.45808575E7	2	3183	3	35.929999999999836	0.00918268257890325
1974.813720703125	1401.0	1.13807E7	1.2545417525E8	1	3185	1	53.98000000000002	0.008467931805747194
1821.821044921875	3126.01	1.4909054E7	6.8495008E7	1	3186	1	12.08999999999969	0.004987435050292875
806.0986938476562	2379.0	1.5371878E7	1.038180265E8	3	3191	0	29.970000000000255	0.01088561160054221
1964.124267578125	4394.93	4517143.5	7.309973193359375E7	1	3192	3	78.01000000000022	0.008700712553033785
1355.5950927734375	1401.0	5698425.5	4.258501525E7	1	3194	1	30.049999999999955	0.006992072961275005
1268.16845703125	4148.99	1.5338742E7	1.413838275E8	1	3196	0	42.07999999999993	0.008893198378817552
1463.7791137695312	2775.0	1.5326618E7	1.063062465E8	1	3200	0	27.070000000000164	0.011172408985575194
629.8472290039062	2223.03	1866393.625	2.06763355625E7	1	3203	1	38.960000000000036	0.00877531721144522
1183.68896484375	2051.94	1019805.625	9585295.9375	1	3204	2	36.00999999999999	0.010109580896312902
1558.7298583984375	2304.01	981882.75	3882232.75	1	3206	4	12.009999999999764	0.006275886333226417
1377.6485595703125	2121.08	2433827.75	2.1049611E7	1	3208	3	35.94999999999982	0.008591365705755253
1388.60986328125	2178.03	1.5269062E7	5.4021929E7	1	3209	0	8.959999999999582	0.022680453822020736
1225.6170043945312	1583.98	1.5267644E7	5.571771249609375E7	1	3210	0	45.01999999999998	0.00941645411164293
2102.970947265625	3009.07	2698725.25	2.0723947875E7	1	3218	3	32.95999999999958	0.008754675800720722
2333.1064453125	2604.05	1.5223068E7	1.107061695E8	1	3220	0	35.92000000000007	0.009539404864437762
1206.632568359375	1406.98	1.522291E7	1.5431433525E8	1	3221	0	44.98000000000002	0.009879198858639575
1555.8917236328125	3189.0	6508422.0	5.14949235E7	1	3222	2	26.979999999999563	0.005864868414608632
672.8634338378906	1862.98	1.5206266E7	9.79028275E7	2	3224	0	26.980000000000018	0.009948884407625922
1052.6302490234375	3365.99	1433695.25	1.88142055625E7	2	3228	3	57.01000000000022	0.010687100009354585
818.4413757324219	4596.07	544785.125	2771317.40625	2	3230	2	15.009999999999309	0.009859278152965502
2394.07275390625	3605.97	4808588.0	1.48276965E7	1	3233	2	9.019999999999982	0.010776119393531921
641.8980407714844	1058.95	836450.125	3936509.875	1	3236	1	14.850000000000136	0.009725290289307886
2295.152587890625	3192.03	6256016.5	4.488306825E7	1	3237	1	26.909999999999854	0.008190787589584239
1446.6522216796875	2996.91	1281660.375	1.7014811625E7	1	3238	2	74.94999999999982	0.008856076110885482
2168.024658203125	3081.06	4277774.5	2.2337520625E7	1	3239	2	18.039999999999964	0.004344187595219136
1751.3621215820312	3315.0	1.5109078E7	9.787037425E7	2	3240	0	39.08000000000038	0.00585917937123344
1480.5548095703125	1073.93	1.5081746E7	3.78944205E7	1	3243	0	6.119999999999891	0.0063784901907062135
748.3616943359375	2376.04	1.5056668E7	6.394105811816406E7	2	3245	0	53.90000000000009	0.009423073824337486
2119.97802734375	2607.04	5600327.5	7.0479211E7	1	3248	1	50.929999999999836	0.009267890767424533
1389.53125	1422.04	1879744.5	8755978.75	1	3249	3	14.950000000000045	0.004418484433695118
1127.9434814453125	1266.08	1.5019625E7	7.89081885E7	1	3254	0	23.930000000000064	0.0054729324574866525
797.8413696289062	2243.97	1.2972483E7	1.633290385E8	2	3255	1	45.0300000000002	0.007879343773415442
1925.957763671875	2822.98	1.5016894E7	1.515918268359375E8	1	3256	0	54.029999999999745	0.009378243232995884
1267.1557006835938	4206.08	1.5014309E7	1.452455685E8	1	3257	0	44.969999999999345	0.009292132319270553
619.1112060546875	3966.02	1.5007536E7	6.2814277E7	1	3261	0	12.050000000000182	0.004720152930574514
493.8985290527344	2273.93	1.500653E7	6.2082989E7	1	3262	0	15.110000000000127	0.004671339815588201
1984.8632202148438	1985.98	291089.3125	1416478.359375	1	3263	3	14.900000000000091	0.011700934537423593
1766.7642822265625	2919.1	1.0538018E7	2.919622923046875E7	1	3264	1	29.980000000000018	0.011092594882744444
1317.7958984375	2867.92	8803166.0	3.417418325E7	1	3265	1	14.940000000000055	0.00728358547536605
932.3662719726562	1937.97	184276.53125	1170168.7109375	2	3267	6	47.960000000000036	0.010265728202258033
620.8421020507812	2487.02	1.494904E7	6.593842E7	1	3270	0	12.059999999999945	0.008492510686794111
1692.76171875	1649.96	1.4943566E7	6.41391615E7	1	3272	0	18.029999999999973	0.011944132371657997
641.5659790039062	1110.06	1657899.25	1.30439505625E7	1	3280	1	30.029999999999973	0.004699692619148504
1544.6559448242188	1634.93	1023637.25	8751973.75	1	3284	3	26.910000000000082	0.00843737543273149
618.7319641113281	909.019	1.4859952E7	5.962269302734375E7	2	3285	0	38.9319999999999	0.01054626279862131
1895.6536865234375	1197.07	1.4859936E7	8.10824775E7	1	3286	0	24.00999999999999	0.008724280014560081
1071.990966796875	1679.99	1.4852422E7	3.92346125E7	2	3287	0	8.950000000000045	0.011640232685484595
651.2770385742188	1220.95	3886092.25	1.02455681875E7	2	3288	1	9.059999999999945	0.009253135685569385
1084.6223754882812	2088.02	5555666.5	3.7855E7	1	3289	1	27.090000000000146	0.012095190785461746
860.4034423828125	2241.01	2985651.25	1.418868375E7	2	3292	3	14.909999999999854	0.012419801974908851
1613.7564697265625	2730.02	1.4804892E7	1.74549467E8	2	3299	0	41.94999999999982	0.00915444409686123
1386.538330078125	675.016	1.0534823E7	5.94566115E7	1	3303	1	17.995000000000005	0.00884335014803976
1421.3421020507812	2616.01	1.4778985E7	5.387919E7	1	3304	0	8.91000000000031	0.008426315406228945
1391.6129150390625	2193.0	2196878.0	1.41619565625E7	1	3305	3	29.980000000000018	0.009939456836456674
1195.0457153320312	2357.94	1.0468219E7	8.6284315E7	1	3308	1	26.940000000000055	0.010009401723144717
690.8450927734375	2370.04	1905606.0	1.46183280625E7	2	3310	3	29.929999999999836	0.00883176045893987
1049.613525390625	1623.07	2868422.0	1.483652175E7	1	3311	2	18.00999999999999	0.008370202678534158
1268.5518798828125	971.971	1.4754943E7	8.6111468E7	1	3312	0	18.124000000000024	0.00591547914685578
2415.581298828125	2919.1	8802976.0	3.612457803125E7	2	3313	1	26.980000000000018	0.009995000437162473
859.9002685546875	2283.04	6551702.0	5.9334976625E7	2	3314	1	36.01999999999998	0.006472383570878722
1645.7470703125	2624.98	1.3981426E7	6.993528490234375E7	1	3315	1	36.0600000000004	0.03092973075064817
1539.6057739257812	974.977	1.4739556E7	5.5026685E7	1	3316	0	9.104000000000042	0.01203342327289485
1499.670166015625	2736.01	850105.0625	7321741.4296875	1	3322	4	62.90000000000009	0.009936152546751039
930.3660583496094	1862.98	1.4707032E7	1.3173869149316406E8	2	3323	0	50.930000000000064	0.009995705891819069
1416.6488037109375	971.971	1.1155946E7	6.19582125E7	2	3325	1	24.148000000000025	0.011355892948427029
1614.7482299804688	2826.08	1.466843E7	7.0875419E7	2	3327	0	21.059999999999945	0.01403822809941119
1399.6019287109375	882.018	1.466466E7	2.494494945E8	1	3329	0	71.88799999999992	0.010530897683609125
591.5296630859375	1688.96	4618065.0	1.90249005E7	2	3330	1	12.039999999999964	0.007478811812594076
1855.8727416992188	2562.01	1.4629758E7	1.5780879825E8	1	3331	0	50.98000000000002	0.009708240929452504
1031.4359741210938	2504.98	1.2352547E7	4.2614087E7	1	3332	1	9.0	0.006799875233010476
1474.6926879882812	2832.02	2171211.0	1.9652967125E7	1	3333	3	33.09999999999991	0.014184100436201195
550.6180725097656	2340.08	1.4611682E7	1.04603627E8	3	3334	0	20.889999999999873	0.009947513435672987
590.7665710449219	1764.11	1.4609129E7	5.1242436E7	1	3335	0	8.940000000000055	0.005379496850173514
859.8989868164062	2256.01	6989863.5	4.1314421E7	2	3336	2	18.13000000000011	0.01061730224853194
1339.7418212890625	2379.0	6683215.0	4.20190665E7	1	3337	1	32.94999999999982	0.008602801723591657
1985.4891967773438	4515.01	1.4579232E7	6.6177871E7	1	3340	0	15.0	0.012328416660534863
2303.8408203125	936.082	1.455944E7	1.09126532E8	1	3341	0	23.921999999999912	0.008775016958782429
1211.633056640625	1053.02	3058842.0	2.3738409125E7	1	3342	1	30.069999999999936	0.004870617984487081
1581.701171875	2130.06	2822289.5	2.87046761875E7	1	3344	1	128.96000000000004	0.00858855219528407
1988.0042724609375	3554.99	5111431.5	1.86786404375E7	1	3345	1	30.070000000000164	0.00844342880793245
447.21051025390625	764.983	3851707.75	4.971531575E7	2	3346	1	47.96199999999999	0.008216204287276992
550.9539184570312	2373.06	1.4537038E7	1.26686383E8	1	3347	0	29.889999999999873	0.010938313689247149
653.8185424804688	704.982	1.4522943E7	1.01073395E8	2	3349	0	21.021999999999935	0.008662308899370445
714.7684936523438	1770.02	1.4505582E7	5.4714189E7	2	3351	0	11.980000000000018	0.009583627430231674
1541.666748046875	1604.97	1.024334E7	6.41109505E7	1	3355	1	18.039999999999964	0.011827599134559887
840.4501647949219	1460.95	820333.375	5121947.03125	1	3356	1	21.019999999999982	0.005257931624334152
1374.6436767578125	2135.95	1.447478E7	7.1842288E7	1	3358	0	15.070000000000164	0.010260879325440389
1515.7325439453125	3212.92	2062426.75	1.114176309375E7	1	3367	2	38.88000000000011	0.007724056985431679
1833.9163208007812	4274.98	1.4408455E7	9.361213234667969E7	1	3369	0	62.97999999999956	0.009742109050384615
1383.1085205078125	2175.03	1.4385004E7	7.944170982910156E7	1	3373	0	45.070000000000164	0.009279481741850818
1519.6697998046875	3545.99	1.4377978E7	1.19272461E8	1	3375	0	24.009999999999764	0.00875624664552237
1026.0137939453125	2663.94	1.3486515E7	3.3880611E7	2	3376	1	5.949999999999818	0.014533204251483151
1701.6824951171875	3020.97	1.4352534E7	9.4526224E7	1	3377	0	26.980000000000018	0.007298629705871388
650.283203125	1205.97	1.4339796E7	9.8354955E7	1	3378	0	24.059999999999945	0.008292081425148102
1077.5106201171875	2130.06	8655561.0	7.473766E7	2	3379	1	29.860000000000127	0.010909947457426607
1415.5911865234375	1827.0	1.4318164E7	5.57155015E7	1	3381	0	12.019999999999982	0.013720670543917056
1939.14453125	4779.01	6473211.5	8.552160125E7	1	3382	1	47.970000000000255	0.00949708623349747
2174.9681396484375	1118.95	8681197.0	3.546467525E7	1	3383	1	14.930000000000064	0.010193760389567898
805.8424377441406	1877.95	1.1640049E7	4.2948225E7	2	3384	1	8.980000000000018	0.007607798209979674
2124.47607421875	3350.97	1.240239E7	7.5806307E7	2	3386	1	17.859999999999673	0.007921637310734116
1244.2637939453125	3860.9	8068667.0	8.3977289E7	1	3396	1	35.970000000000255	0.010412707554544588
1542.667236328125	1746.05	1.422931E7	9.9736174375E7	1	3397	0	35.950000000000045	0.00696789874636465
1273.8451538085938	2400.0	8162038.5	9.980328110253906E7	1	3402	1	93.03999999999996	0.008243754880409203
1672.723876953125	2139.0	1.4183552E7	1.489061155E8	1	3403	0	41.88000000000011	0.0074617771236416145
1315.6717529296875	1506.01	1.4162358E7	5.0199299E7	1	3405	0	9.019999999999982	0.016155611174378526
493.90045166015625	2217.0	3894331.5	2.5697433E7	3	3406	2	21.029999999999745	0.008449471899845414
725.8123779296875	2264.89	1.4140958E7	7.4251689421875E7	2	3408	0	35.95000000000027	0.008710170219484916
1475.685791015625	2817.02	658015.0	6518975.25	1	3409	4	33.090000000000146	0.005567587240979416
1195.6177978515625	2495.98	1.4129316E7	1.52644048E8	1	3412	0	42.070000000000164	0.010558119335436761
1350.6198120117188	1641.02	9192097.0	5.1611645E7	1	3414	1	21.11999999999989	0.004815178161341777
1637.7784423828125	2747.96	1.4061908E7	4.86355905E7	1	3420	0	21.059999999999945	0.007556096703372703
2424.07470703125	2649.05	1.4057278E7	6.5692754E7	2	3421	0	17.940000000000055	0.006925041097093113
1465.5615844726562	2366.95	7070452.5	5.87476403125E7	1	3422	1	69.01999999999998	0.01030004741290919
1645.75146484375	2636.91	1.15919E7	7.3248578E7	1	3423	1	18.019999999999982	0.008633359642255239
1092.8607177734375	263.989	1.4032236E7	2.0840508965625E8	1	3428	0	179.89499999999998	0.009176334690883513
522.8749389648438	1389.0	833588.8125	4001964.25	1	3432	1	15.039999999999964	0.01425854493789939
1440.6827392578125	1937.97	1.4002068E7	3.6900923E7	1	3433	0	6.089999999999918	0.013837806487831575
817.6873168945312	4596.07	8311508.5	5.96707205E7	1	3434	1	24.019999999999527	0.010118718573519028
1589.8021240234375	3141.02	5361810.5	2.05547335E7	1	3435	1	14.88000000000011	0.010313821765694823
620.8475341796875	2463.06	1.3993355E7	1.6583245E8	2	3437	0	47.90000000000009	0.009174300225507453
1339.648681640625	3327.01	1.3990822E7	5.075606963378906E7	3	3438	0	29.95999999999958	0.009118222257478995
805.3478393554688	1919.96	1.3961983E7	1.017527495E8	2	3441	0	36.00999999999999	0.008165143128332754
747.3529663085938	2297.9	7883253.5	4.169511E7	2	3443	1	24.01000000000022	0.010081927898747133
1601.734130859375	2088.02	1.3944479E7	8.2128009E7	1	3444	0	17.980000000000018	0.008755493645260503
1764.7593994140625	2666.91	7877897.0	3.27979081171875E7	1	3446	1	36.070000000000164	0.009135878143597505
1652.746337890625	2238.06	1.3929284E7	1.050849395E8	1	3447	0	54.02000000000044	0.009179683513006843
2235.3775634765625	909.019	1.3536581E7	9.15670735E7	1	3449	1	32.97900000000004	0.010284224876068988
1044.0283203125	1892.97	1.3881474E7	9.2142585E7	1	3455	0	24.029999999999973	0.006846948867957304
2153.8994140625	861.072	7782112.5	6.183933525E7	1	3457	1	35.98700000000008	0.012458933103410369
1906.8487548828125	863.991	1.3866204E7	5.2175158E7	1	3458	0	11.966999999999985	0.009524066281547438
1231.6268310546875	1899.03	1.3865962E7	4.7644371E7	1	3459	0	9.009999999999991	0.011641939417557291
651.2831420898438	1175.94	5731866.0	2.6788631E7	2	3460	1	17.970000000000027	0.004835902535777055
1354.6259765625	1682.99	5894222.0	2.326768525E7	1	3463	1	12.009999999999991	0.01314357759777124
1539.62890625	1821.02	2237675.5	1.3968603375E7	1	3466	3	18.059999999999945	0.007073059110560145
2325.9610595703125	2591.98	1121356.75	5744201.375	1	3470	3	14.970000000000255	0.0083561267662044
1065.5636596679688	3048.04	1.3786954E7	9.2143073875E7	2	3471	0	51.059999999999945	0.009684777791215822
1572.6179809570312	2547.05	1.0124227E7	5.22873635E7	1	3474	1	15.050000000000182	0.013490711837558586
944.4049377441406	1082.99	1.377877E7	9.04870695E7	2	3475	0	33.00999999999999	0.013059496553508094
1319.719970703125	2670.0	1.3778146E7	3.2445246E7	1	3477	0	6.140000000000327	0.006589912804628249
1450.7815551757812	3041.93	1.3772094E7	5.54514665E7	1	3478	0	14.990000000000236	0.007273895314822373
1631.846435546875	3059.98	519151.75	2931084.25	1	3479	3	18.019999999999982	0.0079607298283025
1873.8365478515625	2334.03	6005581.5	2.5687838E7	1	3480	1	12.019999999999982	0.004178122824737508
1916.9969482421875	4068.0	1.3744214E7	4.2138472E7	1	3481	0	8.989999999999782	0.007412107632669906
524.7445678710938	3449.97	8849722.0	4.77222425E7	2	3482	1	18.120000000000346	0.006027224438961564
577.2759399414062	2673.05	200168.453125	1757759.05078125	1	3485	1	33.0300000000002	0.010372902589928061
1704.74609375	1830.08	1.0928972E7	1.016898635E8	1	3486	1	47.91000000000008	0.007016060822497335
1074.9981079101562	1715.97	58654.59765625	321143.5390625	1	3488	3	14.860000000000127	0.010445895513271623
552.53369140625	3020.97	1011382.6875	3793810.4375	2	3489	1	12.100000000000364	0.0079852320813877
1909.9683837890625	2646.0	8035803.5	3.3892E7	1	3492	1	18.019999999999982	0.010199021484462086
2117.975341796875	2624.98	1.3696444E7	8.7656211E7	1	3493	0	20.899999999999636	0.009685954309022155
2153.89599609375	843.094	1.3690312E7	4.8867375E7	1	3494	0	11.870000000000005	0.009747297254725161
1825.8353271484375	1370.94	1.3681192E7	2.185192985E8	1	3496	0	84.03999999999996	0.00873070874459565
1166.6529541015625	2256.01	7980278.5	9.89644335E7	1	3502	1	48.100000000000364	0.013939957941329325
893.9320678710938	2297.9	1.3640911E7	6.0787217E7	1	3503	0	12.049999999999727	0.005378475318772626
714.263427734375	1880.96	1.0233662E7	1.02102876E8	2	3504	1	48.069999999999936	0.008889766717841668
1561.326171875	3216.08	264150.09375	1021683.21875	1	3506	2	11.970000000000255	0.005191505586177507
974.4077758789062	354.024	1.3609938E7	9.11783095E7	2	3508	0	21.000999999999976	0.00945811088950924
1451.7783813476562	1409.97	4385557.0	1.5736681E7	1	3510	2	9.149999999999864	0.009185537543871011
1453.61083984375	1787.99	4575608.0	4.57341254140625E7	1	3512	1	63.049999999999955	0.010297061255697584
1763.755126953125	2604.05	6720984.0	4.4964832E7	1	3513	1	24.0300000000002	0.005380256620610783
1643.6829833984375	1004.86	5636486.5	4.15765768125E7	1	3514	1	29.984000000000037	0.011751233941813002
2294.16015625	3246.04	5033326.0	1.7720262875E7	1	3515	2	11.9699999999998	0.014236350432247752
2394.141357421875	2297.9	5015700.0	2.28065225E7	1	3520	2	11.840000000000146	0.005126953125
620.353515625	3953.99	466148.75	3696859.46875	2	3522	2	30.13000000000011	0.009860016070332937
1540.6587524414062	2786.99	5464882.0	2.34214315E7	1	3523	2	14.989999999999782	0.007672259143087078
940.9525146484375	2727.02	3330428.75	2.2096343E7	1	3525	1	20.970000000000255	0.012042125181845682
1314.6798095703125	1467.04	1.3487998E7	1.5374965025E8	1	3527	0	65.96000000000004	0.009381067752494062
2255.509521484375	2946.02	481774.9375	2196748.015625	1	3528	3	17.929999999999836	0.008176237924022722
646.8442077636719	1866.0	1.3479539E7	6.7548305E7	2	3529	0	14.900000000000091	0.010187570255715978
1711.8619995117188	3293.96	7843573.0	2.0197703E7	1	3530	1	9.080000000000382	0.015488024176716653
765.7455444335938	3635.99	5406534.0	1.870345525E7	3	3533	2	9.13000000000011	0.010432370587242615
1085.6204223632812	2141.93	5114248.5	2.4245347E7	1	3537	1	20.889999999999873	0.010784992788578822
816.9374694824219	4553.99	1.343653E7	5.37176593046875E7	1	3540	0	38.97999999999956	0.009844173774600229
640.6326904296875	2469.0	5300490.5	5.036122546875E7	3	3542	1	71.96000000000004	0.010414961039457611
447.4548797607422	824.989	2028741.0	8200443.1640625	2	3543	1	27.060999999999922	0.007517905561853366
1811.907958984375	2978.99	459766.0	3992117.96875	1	3546	5	38.88999999999987	0.007617986513023534
1861.854248046875	3779.9	1.33904E7	4.4842418E7	1	3547	0	9.039999999999964	0.006726801579650172
1128.5164794921875	3234.05	4004974.5	3.3881070625E7	1	3551	1	42.05000000000018	0.010152950379661765
1467.7717895507812	2772.01	639509.375	4182022.625	1	3552	3	26.9699999999998	0.009254194680345716
1772.8857421875	2238.06	4936302.5	5.478245526171875E7	1	3553	1	71.88999999999987	0.009801544253004293
1743.692138671875	2141.93	1.3339113E7	1.207081355E8	1	3555	0	36.05000000000018	0.009682669796115057
1878.8139038085938	2001.04	3580557.0	4.738502E7	1	3556	3	50.960000000000036	0.011513578203940611
1264.3004150390625	3186.01	4944186.5	7.6561891625E7	1	3558	1	113.97000000000025	0.010384579064894898
677.3194274902344	1370.94	4881092.0	4.85586875E7	1	3561	1	33.09999999999991	0.009514455564743719
1729.8333129882812	3879.03	8974863.0	9.4558841E7	1	3563	1	38.9399999999996	0.009013917580429041
1671.78515625	2670.0	7045534.0	6.477332875E7	1	3564	2	39.05000000000018	0.007681215129947067
1317.6363525390625	3005.95	1.3277977E7	1.41236228E8	1	3565	0	41.98999999999978	0.01153109636941615
1310.6563720703125	2328.06	5089415.0	4.3822330029296875E7	1	3566	1	47.960000000000036	0.007999215512256878
1186.507080078125	1614.02	1.3273336E7	9.32528005E7	1	3567	0	24.029999999999973	0.010088171571879665
1627.73876953125	978.073	6183095.0	7.894090275E7	1	3570	2	44.93700000000001	0.011158410697442804
714.7664794921875	1869.0	4650386.0	4.353420725E7	2	3571	1	30.029999999999973	0.0096304115836504
942.3832397460938	1851.01	1838776.5	1.4915762515625E7	3	3573	3	35.97000000000003	0.014975674742411864
550.9509582519531	2322.08	1.3218992E7	1.091021595E8	3	3574	0	45.04000000000042	0.010379922154040648
523.2280883789062	1332.01	454313.875	1751828.4375	1	3575	1	12.019999999999982	0.005427223305047326
1028.0322265625	2685.05	539849.125	3334203.0625	1	3577	2	24.0300000000002	0.0118728675935428
1450.7687377929688	3059.98	6747337.5	4.1386642375E7	1	3578	1	33.11000000000013	0.007302384632464046
1731.332763671875	3882.0	1075200.0	1.533726765625E7	1	3579	2	68.90999999999985	0.009121300510570052
611.2735900878906	1844.98	665433.75	3319250.25	1	3580	1	14.960000000000036	0.006040126971563894
1857.77978515625	639.061	5383832.0	3.420722425E7	1	3581	1	23.899999999999977	0.011592306461361694
696.9893188476562	1818.09	863687.875	2115309.3125	1	3582	1	5.800000000000182	0.005163276008429752
1702.7364501953125	1833.03	1.3158105E7	9.4130185E7	1	3584	0	24.049999999999955	0.008789486345031954
1808.83984375	1859.94	602515.4375	3416244.90625	1	3585	2	20.970000000000027	0.009100336826107827
591.2650756835938	1688.96	1.0388987E7	7.08976155E7	2	3589	1	26.99000000000001	0.012630630433675084
871.9316101074219	617.993	1457890.0	3952167.5	2	3590	4	8.924999999999955	0.004107194394475402
1243.923583984375	3876.01	1.3107346E7	7.668440482714844E7	1	3597	0	41.93000000000029	0.0093735451553414
2461.211669921875	3771.03	1.3106993E7	8.55604665E7	1	3598	0	26.899999999999636	0.009485630444595508
996.9736633300781	3359.96	2963904.75	2.6799738125E7	1	3600	1	38.9699999999998	0.008675741323809183
1623.6959228515625	2054.99	3130220.0	3.1700942375E7	1	3601	2	48.07999999999993	0.008160370448997973
2417.066650390625	1869.0	9038756.0	3.93642675E7	1	3602	2	18.00999999999999	0.009430728760500771
1854.872314453125	2652.02	1.3069972E7	6.4375572E7	1	3603	0	35.94999999999982	0.009456990432461284
1948.9144287109375	1887.05	1.3052754E7	1.04258715E8	2	3607	0	23.970000000000027	0.011904898143170405
548.5704040527344	981.075	388050.84375	2694358.09375	1	3612	1	27.033000000000015	0.008119712580437822
803.8711853027344	2547.05	922985.75	8451412.40625	2	3613	3	39.05000000000018	0.008539751006402184
1826.83740234375	1296.04	1.3008022E7	2.3283924618652344E8	1	3614	0	110.99000000000001	0.00892131419058238
1377.6453857421875	2157.04	1727927.0	1.34176234375E7	1	3619	3	35.95999999999958	0.009181142921593725
676.820068359375	1392.01	8751464.0	4.65220245E7	2	3621	1	17.960000000000036	0.011161863177066422
1710.8480834960938	3305.94	1.2971807E7	6.8251782E7	2	3623	0	15.0	0.010636147280016335
1298.6798095703125	1806.02	1.2955857E7	9.0586599E7	1	3626	0	20.960000000000036	0.00879777748726754
1730.3277587890625	3897.02	4804265.0	2.7575431E7	1	3627	1	20.949999999999818	0.01090053178829258
807.1044921875	2414.99	6351259.0	5.8011362E7	1	3628	1	33.070000000000164	0.01287710195969909
2093.74951171875	1587.07	9230282.0	7.5229254E7	1	3630	1	33.01999999999998	0.010460105546425087
1573.7637329101562	2861.95	685526.625	6884619.90625	1	3631	2	38.940000000000055	0.006596769476449447
1352.6007080078125	1458.01	1.2917504E7	5.2450696E7	1	3633	0	12.039999999999964	0.009127317343362402
2266.0582275390625	1664.96	1.2910186E7	5.513428275E7	1	3635	0	21.069999999999936	0.011693837160599874
2173.893310546875	1730.99	8787323.0	8.16241815E7	1	3636	1	29.960000000000036	0.0075489320627841
1800.8085327148438	2585.97	7818834.0	3.102351746875E7	1	3639	2	27.049999999999727	0.012379351485550558
1313.7537841796875	2714.94	8286536.0	9.517360525E7	1	3641	1	66.02000000000044	0.00938532666383668
765.4093627929688	3620.95	9827876.0	6.3836371E7	3	3643	1	21.050000000000182	0.013096209461716793
1341.9794921875	3266.96	93692.1796875	610757.0703125	3	3645	7	23.899999999999636	0.00914864759514328
1642.7763061523438	2682.11	7740093.5	6.357702E7	1	3648	1	27.079999999999927	0.010660807291666666
1467.564208984375	2355.02	1570408.75	1.1058247109375E7	1	3650	2	44.98000000000002	0.012289677906249102
1563.7945556640625	2511.0	5139253.0	1.6674882552734375E7	1	3653	1	29.960000000000036	0.008420953549325209
1722.359130859375	4826.97	5130542.5	4.779387675E7	1	3657	1	35.960000000000036	0.010007980979631808
1683.6292724609375	932.885	1.2807183E7	1.57126271875E8	1	3658	0	102.20499999999993	0.008045453181502545
839.3871459960938	2786.99	1833964.875	1.084015375E7	1	3662	1	17.86999999999989	0.009568180258197388
1287.515625	500.995	1.2740264E7	5.2021244E7	1	3668	0	11.90500000000003	0.010676093947307728
1869.7706298828125	1959.07	1.2413776E7	1.04869045E8	1	3677	1	30.079999999999927	0.007230082036784102
582.5133056640625	2897.96	1.2673393E7	5.6737862E7	2	3678	0	12.050000000000182	0.008365001211183394
840.4555053710938	1424.97	518158.8125	1649339.953125	1	3679	2	11.930000000000064	0.01001097509008846
2329.5927734375	3615.01	5419380.0	3.905457175E7	2	3680	2	29.949999999999818	0.009527344223193639
894.4250793457031	2259.03	4638932.0	5.191621175E7	1	3682	1	44.960000000000036	0.00793278209391676
1223.9842529296875	2264.89	1.2658746E7	4.2909447E7	1	3683	0	9.150000000000091	0.008752464106418145
755.7061157226562	3635.99	1.2642665E7	8.1823209375E7	1	3684	0	42.05000000000018	0.009541199781791129
1314.7592163085938	2652.02	1.2638344E7	7.35024005E7	1	3686	0	27.050000000000182	0.011269058050119126
1416.5012817382812	717.002	9646818.0	9.4937484E7	1	3687	1	38.99300000000005	0.008627087186071667
1588.293212890625	3158.97	1.2629863E7	5.1541055E7	1	3688	0	12.059999999999945	0.014562072469304905
793.9212341308594	2547.05	6265250.5	3.683924125E7	2	3689	1	21.0300000000002	0.018699381186592503
1616.13330078125	2856.08	1.2606176E7	7.42773495E7	3	3691	0	23.940000000000055	0.007798924837702435
1800.8035888671875	2720.98	9282580.0	7.117902275E7	1	3695	1	47.95999999999958	0.010717445071016863
1242.5597534179688	1652.93	3528325.75	3.477688025E7	1	3696	1	33.02999999999997	0.011606429532565906
1084.6212158203125	2054.99	2594267.75	2.618517175E7	1	3700	2	39.04000000000019	0.008035337552239473
813.3266906738281	1724.95	1.0448522E7	8.53784645E7	2	3701	1	27.0	0.010399965965106284
867.3804931640625	1847.98	2102895.0	1.991655275E7	1	3704	1	29.980000000000018	0.006229800397455011
1034.0568237304688	2895.02	95405.921875	1062284.66015625	2	3705	5	39.0300000000002	0.00940802925046887
972.9004821777344	525.055	1534479.25	5147493.75	1	3707	1	8.923000000000002	0.010179812047298441
2117.981689453125	2649.05	1.1039617E7	5.25077535E7	1	3708	1	14.919999999999618	0.008650643416272741
2216.0499267578125	3243.02	1.2522214E7	9.267021675E7	1	3709	0	38.99000000000024	0.01228795986420572
1677.7176513671875	2072.94	506900.5	3663938.15625	1	3710	3	24.11999999999989	0.00816178983280061
1001.0441589355469	2835.08	3692713.0	3.3269346875E7	1	3711	1	32.9699999999998	0.008809999131991987
2394.06005859375	3626.96	5676278.0	2.32085625E7	1	3713	1	12.070000000000164	0.010144916960412588
509.5833740234375	3102.03	5973545.5	3.57619025E7	3	3714	2	20.889999999999873	0.006039968466618755
975.9012145996094	335.979	2792043.0	1.0416415E7	2	3715	2	9.029999999999973	0.0073052903468878334
2228.9132080078125	2048.98	1.2485674E7	4.0931853E7	1	3716	0	8.989999999999782	0.013050871216106992
1433.6431884765625	2370.04	1.2470708E7	1.13672475E8	1	3721	0	30.009999999999764	0.009324940051323768
866.8737182617188	1929.03	3112201.0	2.754410025E7	2	3722	2	36.039999999999964	0.008127148530382504
1537.5938720703125	939.007	1.2468839E7	4.2627664E7	1	3723	0	12.192999999999984	0.005081263819226456
1861.8612060546875	3750.05	1.2458117E7	4.72069035E7	1	3728	0	11.909999999999854	0.006939243647395493
2306.838134765625	962.951	3826874.25	2.1769611625E7	1	3730	2	21.05200000000002	0.010835269075586244
2389.180419921875	2598.01	1.0706095E7	6.708499675E7	1	3731	1	24.0300000000002	0.006581364920847418
1186.6217041015625	3654.08	2891186.5	1.9060848875E7	2	3736	2	23.990000000000236	0.012668728504811943
1264.5540771484375	3197.95	2056960.25	2.10334264375E7	1	3738	1	53.88000000000011	0.008578336644313971
1411.5462646484375	1328.96	1.239365E7	9.7531048E7	1	3740	0	30.059999999999945	0.00995579823258862
1299.697509765625	1794.0	8167096.5	2.517518E7	1	3741	1	9.039999999999964	0.008493322161522928
2049.857177734375	1506.01	1.1888888E7	1.464463385E8	1	3742	1	72.1400000000001	0.00807779636366343
1519.70703125	1151.91	1.2360445E7	9.1106246E7	1	3745	0	29.920000000000073	0.008178528740974342
2005.9793701171875	2366.95	1.2359012E7	5.1745796E7	1	3746	0	12.099999999999909	0.009268264343132084
1971.8320922851562	1794.0	1.2352734E7	1.182042875E8	1	3747	0	32.97000000000003	0.007556081229853957
1480.1320190429688	2783.94	61962.86328125	652241.982421875	1	3748	3	39.070000000000164	0.011837718709092561
1808.9105224609375	2934.0	1.234497E7	1.159471375E8	1	3749	0	36.0	0.009917337653612811
2257.9739990234375	2139.0	1.2344787E7	7.4899120625E7	1	3750	0	56.840000000000146	0.008603243170308117
547.2373962402344	1008.06	1.0143088E7	1.00808761E8	3	3752	1	45.059999999999945	0.00894227877373722
695.6482849121094	1877.95	1.2320009E7	7.51779525E7	1	3755	0	21.079999999999927	0.01355861686566096
948.4350891113281	1652.93	1.2319144E7	3.784826017285156E7	1	3756	0	33.02999999999997	0.008545311592759905
1983.9143676757812	2666.91	1.2133236E7	8.07779355E7	1	3758	1	27.0300000000002	0.00804430084041796
939.4109497070312	2453.99	1.2311314E7	5.302100325E7	2	3759	0	14.919999999999618	0.009454343732977724
904.5926513671875	4203.06	5484042.0	6.84281195E7	2	3761	1	44.98999999999978	0.009507453394220232
1633.6796875	1740.01	6811700.5	4.948836425E7	1	3763	2	36.00999999999999	0.009221711973958411
1628.855712890625	2996.91	5610330.0	2.3495801E7	1	3766	2	11.929999999999836	0.0038942151644431205
991.4348754882812	1794.0	7765199.0	5.21327145E7	2	3767	1	30.019999999999982	0.009470263449747024
1025.5267333984375	2682.11	1.2289532E7	1.02812945E8	1	3768	0	30.01000000000022	0.009950953084783384
917.5055541992188	2408.99	7635730.5	2.0569576E7	1	3773	1	6.0	0.005641819039413743
1878.8056640625	1931.99	5582795.5	4.3149506E7	1	3774	1	24.039999999999964	0.008180406182815647
1382.0989990234375	2103.0	1.2275822E7	8.12049665E7	2	3775	0	20.9699999999998	0.013539510422513093
2034.8718872070312	1641.02	3801067.75	2.93281030625E7	1	3777	2	38.97000000000003	0.010824828799480485
1631.8494873046875	3378.02	2229616.5	2.0649331E7	1	3779	2	41.92000000000007	0.00797551250152044
1405.6830444335938	2435.97	1723375.25	7698952.0	1	3780	3	15.0600000000004	0.006185685492181839
1195.0518798828125	2300.98	1.2260166E7	6.4174737900878906E7	2	3781	0	38.88999999999987	0.00824393079579602
1000.5507507324219	2835.08	7905013.0	6.9146232E7	1	3788	1	32.9699999999998	0.008439521226353148
807.7597045898438	2414.99	1584581.125	6947378.6875	1	3795	1	17.970000000000255	0.007546318058470782
1978.8951416015625	2853.0	5728836.0	3.517079875E7	1	3796	1	20.829999999999927	0.009163161013566255
948.947998046875	3152.98	1.2178645E7	5.5307536E7	2	3799	0	11.879999999999654	0.004830923941936403
1199.6362915039062	2453.99	356358.3125	2072650.21875	1	3800	3	20.9399999999996	0.010279150787861983
1652.9188232421875	2718.1	2367625.25	1.3020153625E7	1	3801	3	21.070000000000164	0.012777335995651246
1186.710693359375	978.073	1.214858E7	6.074289675E7	1	3802	0	20.95399999999995	0.010995612686889662
1638.8360595703125	3243.02	5016171.0	2.222255275E7	1	3803	1	12.050000000000182	0.007896732195282658
1704.7542724609375	1871.98	4664469.0	2.4593137E7	1	3804	2	18.049999999999955	0.00796104179444854
1859.7960205078125	1896.01	1.2133414E7	8.30919225E7	1	3805	0	29.950000000000045	0.008334104184419744
1471.69482421875	3014.95	2050352.25	1.677465509375E7	1	3806	1	48.11000000000013	0.008405480517069868
1889.8616943359375	2844.04	1.2121357E7	6.41107455E7	1	3807	0	17.909999999999854	0.011859981294242108
1443.6533813476562	3051.11	1.2121186E7	8.59966255E7	1	3808	0	32.83999999999969	0.011965282533697542
1808.840087890625	1925.96	1764793.0	1.6466072734375E7	1	3812	1	54.069999999999936	0.010984388630125444
2091.067626953125	2727.02	1.2059897E7	6.6113895E7	1	3814	0	15.0300000000002	0.01117344629579615
1493.761474609375	2832.02	735293.9375	5444614.203125	1	3815	2	29.919999999999618	0.009553059329126146
2253.4991455078125	2934.0	1.2059306E7	3.80642E7	2	3816	0	9.050000000000182	0.00698650391950893
1389.5264892578125	1385.96	2384321.5	2.1000673625E7	1	3818	2	33.159999999999854	0.009376994556604828
2163.033447265625	3408.04	1.2038054E7	1.519616075E8	1	3821	0	44.929999999999836	0.008924778632260131
816.9417114257812	4667.93	1.2005752E7	8.0365863E7	2	3828	0	20.92999999999938	0.01102588133580937
1974.0088500976562	2097.06	8079322.0	6.3689283E7	1	3829	1	27.0	0.006813083775323896
555.8854370117188	1332.01	5414230.5	5.0106778875E7	3	3831	2	47.99000000000001	0.009930907535762997
584.7998657226562	1389.0	7068908.0	6.826445775E7	2	3833	1	45.02999999999997	0.010243715793223947
949.9475708007812	3143.94	5112327.0	1.7463523875E7	1	3836	1	18.100000000000364	0.01570283711921217
675.3709411621094	1899.03	697452.625	5087486.484375	2	3844	2	26.940000000000055	0.010059851657271092
865.8646240234375	1944.06	9185172.0	2.82485855E7	2	3847	1	8.930000000000064	0.02258313840536213
2392.1357421875	2283.04	1.1922082E7	4.7055669E7	1	3848	0	12.050000000000182	0.01586200260137032
1224.5568237304688	714.047	6264241.0	1.89848565E7	1	3850	1	8.940999999999917	0.015149347103222313
1128.0218505859375	3173.99	1.189743E7	2.25152878E8	2	3853	0	87.04000000000042	0.00715371633209153
1440.6076049804688	2196.0	9066919.0	2.99498905E7	1	3855	1	9.050000000000182	0.005005875155686614
1760.8551635742188	927.076	6483433.5	4.113330175E7	1	3856	2	26.965000000000032	0.00971391337947384
640.9005432128906	1140.04	7236920.5	5.1355915E7	3	3857	2	26.930000000000064	0.005438426887564056
976.40478515625	368.939	3018638.25	1.158901025E7	2	3859	2	15.004000000000019	0.006536824392172732
797.8351440429688	2219.95	9658686.0	4.0732081E7	2	3860	1	11.9699999999998	0.010769255088389626
447.7050018310547	753.007	427341.3125	3202264.09375	1	3866	1	33.02499999999998	0.005122665302173185
2395.140380859375	2250.08	2308485.0	1.9108178E7	1	3869	2	45.01999999999998	0.007048138011178306
1808.4984130859375	1862.98	1211373.375	1.43720314375E7	1	3870	2	72.02999999999997	0.008360681758479878
1405.6761474609375	2360.95	4652137.0	6.3049851625E7	1	3871	1	59.9699999999998	0.007184970126152033
1407.6182861328125	2337.05	1.17894E7	6.09009805E7	1	3875	0	18.039999999999964	0.00922037863026935
1974.8265380859375	1719.02	3028297.0	1.2963207125E7	1	3876	2	17.940000000000055	0.007901457276085457
1249.801513671875	2154.01	1511980.25	6622320.0	1	3878	1	12.080000000000382	0.012033557422872621
1862.871826171875	3758.99	1.1036556E7	2.99947645E7	1	3879	1	6.170000000000073	0.009046664818060997
2177.968505859375	1094.99	1289539.5	1.02065893125E7	1	3882	3	23.910000000000082	0.00739049244054549
1998.958984375	2421.0	9401271.0	4.79908405E7	2	3884	1	24.079999999999927	0.009559122234216056
1487.71484375	582.018	4265190.0	3.742313065234375E7	1	3886	1	47.960000000000036	0.00722396148789859
1483.579833984375	1524.0	1450569.75	9069688.25	1	3887	2	17.910000000000082	0.007344825457174278
2169.953369140625	3617.94	5826999.0	5.444602875E7	1	3889	1	35.97999999999956	0.008251058523921863
2463.2021484375	3717.01	1.1697993E7	4.98119445E7	1	3890	0	14.9399999999996	0.015282241092258706
1064.2088623046875	1899.03	697191.5	3278996.6875	3	3891	5	15.009999999999991	0.007587106108562062
1172.5369873046875	2381.96	1.1697474E7	1.2048860434375E8	1	3892	0	114.01999999999998	0.009066262611524692
940.4559020996094	2747.96	6523880.5	5.5285081125E7	1	3894	1	38.929999999999836	0.005910912251965332
1297.1370849609375	2822.98	1.1667913E7	4.59125795E7	1	3898	0	15.0	0.007589364385330671
1393.6710205078125	996.004	2902225.0	1.266339653125E7	1	3903	1	29.909999999999968	0.01161404855841922
918.0067749023438	2421.0	4430607.0	3.0234536375E7	1	3909	1	39.039999999999964	0.011114680938197582
620.60205078125	3999.1	96993.03125	673851.5390625	2	3914	3	29.84999999999991	0.008004770314291506
575.7738037109375	2691.02	1.1576008E7	4.6379896E7	2	3918	0	18.050000000000182	0.007729142397447199
1949.420166015625	1854.07	7587555.0	5.333983825E7	1	3919	1	23.87000000000012	0.005169325026733334
1243.9229736328125	3852.04	1.1563063E7	8.8546359E7	1	3920	0	24.020000000000437	0.00886316029668936
1554.7384033203125	2643.05	9087514.0	6.08318105E7	1	3924	1	23.940000000000055	0.009825522789380751
971.9076538085938	639.061	3311765.5	1.7995827E7	1	3935	1	17.978999999999928	0.0059658250663217486
1360.6519165039062	1401.0	1.1486352E7	1.0061906025E8	1	3936	0	45.02999999999997	0.0100831328131045
1687.633056640625	848.982	4142167.75	3.392026942089844E7	1	3939	1	57.035999999999945	0.010033186615359046
2417.1328125	1778.99	5989933.0	3.918606375E7	3	3940	2	20.99000000000001	0.006116754615025688
2136.957275390625	2693.94	5771066.0	6.677997515625E7	1	3943	1	60.11000000000013	0.007250665361663018
1555.7294311523438	2277.01	9501725.0	4.54907315E7	1	3946	1	14.989999999999782	0.006091500217478968
2328.5982666015625	3558.02	1.1437861E7	4.53493860625E7	1	3948	0	21.079999999999927	0.011415788801397304
1032.5582275390625	2982.11	1.1437582E7	3.59478685E7	1	3949	0	8.970000000000255	0.011035667115035869
1440.5927734375	2207.98	1.14257E7	5.06072555E7	1	3951	0	11.949999999999818	0.008205359018480659
2029.9196166992188	2217.0	6652609.0	3.685721025E7	1	3952	1	21.029999999999745	0.015073997884287543
2310.06591796875	2355.02	9552157.0	1.00947222E8	1	3955	1	41.81999999999971	0.009259827409701493
1439.7439575195312	2598.01	2902153.25	1.336069575E7	2	3956	3	14.980000000000018	0.009864006393517174
1161.60400390625	812.98	1.1401657E7	5.9596709E7	1	3958	0	14.995000000000005	0.0078070303525618456
1488.8268432617188	2226.02	1.1398012E7	1.36263773E8	1	3961	0	56.9699999999998	0.007112030098318029
1245.5547485351562	1695.03	42123.8984375	254497.541015625	1	3962	5	21.059999999999945	0.010652926772622919
[truncated: 2,879 more rows]
