# Supplementary material for: LC-MSsim – a simulation software for liquid chromatography mass spectrometry data
Source: BMC Bioinformatics. 2008 Oct 8;9:423. doi: 10.1186/1471-2105-9-423 (PMC2577660; doi:10.1186/1471-2105-9-423)
Supplement: Additional file 3 — Results of the feature detection algorithms. Result lists of the feature detection algorithms executed on our benchmark data. [file 1471-2105-9-423-S3.tgz › mouse_fwhm005_MZminePeakList.txt]

M/Z	RT	Height	Area	Charge	Isotope Pattern ID	Isotope Peak Number	Duration	M/Z stdev
988.5383911132812	594.07	1.51985856E8	8.420152259257812E8	1	1	1	80.92600000000004	0.020374970735299893
989.5288696289062	590.978	4.1981276E7	2.7667549604785156E8	1	1	2	71.92099999999994	0.009202334692267467
991.5426330566406	590.978	2178826.0	1.4473805053710938E7	1	1	4	57.12900000000002	0.01127615002782973
990.5409240722656	590.978	1.0456508E7	7.031616405175781E7	1	1	3	69.101	0.00713819058630123
987.5361328125	594.07	2.25417568E8	7.29874029E8	1	1	0	15.038000000000011	0.022480690604539482
1209.6446533203125	2507.93	1.0575339E7	5.597717475E7	1	2	3	33.090000000000146	0.0097103287319027
1208.649658203125	2504.98	5.1817532E7	5.027567405E8	1	2	2	74.94000000000005	0.008619326431848165
1207.6512451171875	2504.98	1.3379544E8	1.341832729E9	1	2	1	78.0300000000002	0.006885875590770557
1206.649169921875	2507.93	2.2324368E8	1.722864214E9	1	2	0	51.0300000000002	0.012493232144645816
707.8136596679688	1209.03	2.13677552E8	7.957865156640625E8	2	3	0	48.01999999999998	0.009402785195732033
708.3056640625	1205.97	1.40738304E8	9.318244345996094E8	2	3	1	81.02999999999997	0.009995921682027056
1223.61376953125	1571.98	1.37294544E8	1.175731841671875E9	1	4	1	66.04999999999995	0.008238819479548328
1224.6103515625	1568.98	4.7834488E7	4.62001545375E8	1	4	2	57.02999999999997	0.01081801487039243
1225.6151733398438	1571.98	1.9479364E7	1.28573571375E8	1	4	3	39.059999999999945	0.00777962864181455
1222.6146850585938	1568.98	2.09590688E8	1.58582969675E9	1	4	0	63.1099999999999	0.009753226794882065
1226.6163330078125	1568.98	3609549.25	1.455959225E7	1	4	4	12.029999999999973	0.008131935387474322
1215.6217041015625	1601.99	1.2627784E8	1.0526509337539062E9	1	5	1	101.99000000000001	0.009199539835337844
1214.6194458007812	1601.99	2.07166608E8	1.67971579903125E9	1	5	0	68.95000000000005	0.007963177029543442
1216.626708984375	1604.97	5.1730728E7	4.0427176337939453E8	1	5	2	114.09999999999991	0.008295110412968461
1218.62353515625	1601.99	3233220.0	2.837151278515625E7	1	5	4	66.04999999999995	0.008431039446835435
1217.624267578125	1601.99	1.4430938E7	9.193471530908203E7	1	5	3	68.97000000000003	0.00963402127996123
1034.50390625	227.97	3.7111872E7	2.061132201689453E8	1	6	2	63.12100000000001	0.00993723018852959
1033.5018310546875	225.052	9.1016752E7	4.9074033659375E8	1	6	1	63.12100000000001	0.010687999524096974
1032.5027465820312	227.97	1.9729024E8	1.1092753975820312E9	1	6	0	63.12100000000001	0.012727984377804228
1035.4957275390625	227.97	9146920.0	4.7991316078125E7	1	6	3	54.00399999999999	0.010491213162477673
1037.5053100585938	227.97	359335.0625	2050205.9404296875	1	6	5	38.99199999999999	0.008425757497229378
1036.50390625	230.987	2032748.375	1.129109455078125E7	1	6	4	42.022999999999996	0.010622208279269083
1772.7906494140625	1428.05	1.26492256E8	1.2343816917392578E9	1	7	1	84.08999999999992	0.009699213244169601
1774.7939453125	1428.05	3.24592E7	2.47869148734375E8	1	7	3	59.98000000000002	0.011405322863976441
1775.7901611328125	1424.97	1.0433526E7	1.2759070146875E8	1	7	4	90.03999999999996	0.009563404877693565
1776.7949829101562	1428.05	3326456.5	2.3175921125E7	1	7	5	32.820000000000164	0.010327666998127151
1773.7906494140625	1428.05	8.4041896E7	3.10027968E8	1	7	2	11.8900000000001	0.014927906594885753
1771.7901611328125	1428.05	1.96918944E8	5.95325712E8	1	7	0	11.930000000000064	0.009908169870228667
1062.4761352539062	950.946	1.93119392E8	1.42255609753125E9	1	8	0	63.03399999999999	0.007689829923348321
1065.4766845703125	953.925	9354764.0	6.0586854665527344E7	1	8	3	57.09500000000003	0.0088480680876657
1064.4783325195312	953.925	3.5745704E7	2.2948734329296875E8	1	8	2	57.09500000000003	0.011693175333397764
1063.4716796875	950.946	1.0379136E8	1.0222187925E9	1	8	1	54.02600000000007	0.008773080275618251
1067.47900390625	950.946	529478.0	5067119.79296875	1	8	5	84.03000000000009	0.012220115226724637
1066.4769287109375	953.925	3751048.0	2.03003170625E7	1	8	4	41.962999999999965	0.0116279169867558
1697.8768310546875	2451.03	1.93097648E8	1.5101472825126953E9	1	9	0	137.92000000000007	0.009576601626894995
1699.874267578125	2451.03	7.6537616E7	7.261812060195312E8	1	9	2	132.05999999999995	0.0086816962292217
1700.873046875	2447.95	3.1126556E7	2.1243814962890625E8	1	9	3	75.00999999999976	0.007895088879719655
1701.87255859375	2451.03	1.1121688E7	1.0444701451611328E8	1	9	4	117.05000000000018	0.009117928788760069
1698.8671264648438	2447.95	1.31274224E8	4.15705688E8	1	9	1	9.0	0.014330442936505637
618.2445068359375	936.082	1.07989744E8	8.99256226E8	2	10	1	42.01800000000003	0.01046941322660473
617.7410888671875	932.885	1.87532496E8	1.7693052575351562E9	2	10	0	86.97199999999998	0.00966692717037125
709.8114013671875	1202.92	9105714.0	5.833175036621094E7	1	11	2	72.01999999999998	0.010233945643419173
710.8150024414062	1199.97	621306.3125	3830255.03515625	1	11	3	53.91000000000008	0.008198980263233319
708.8103332519531	1202.92	7.1367928E7	2.7617796030078125E8	1	11	1	38.950000000000045	0.011113251776471893
707.8131408691406	1199.97	1.84230144E8	5.943582025976562E8	1	11	0	38.940000000000055	0.00934258527708679
1450.6376953125	1899.03	1.8209376E8	1.459009393618164E9	1	13	0	84.11999999999989	0.009284491699284206
1452.6447143554688	1899.03	7.2369488E7	4.8166114442578125E8	1	13	2	69.06999999999994	0.012921611783140977
1451.637451171875	1899.03	1.42201648E8	1.0677451450820312E9	1	13	1	83.97000000000003	0.00987622066704778
1453.6436157226562	1899.03	2.6616348E7	2.020372279765625E8	1	13	3	62.98000000000002	0.011394467165654827
1454.637939453125	1896.01	7417604.0	6.352084392675781E7	1	13	4	80.8900000000001	0.01074075161730512
1455.6432495117188	1899.03	2331574.5	1.7526193424804688E7	1	13	5	74.96000000000004	0.007648729256581641
1207.6236572265625	1053.02	1.80922592E8	2.2734813605E9	1	14	0	95.94000000000005	0.008025354708356414
1208.6199951171875	1053.02	1.01655968E8	6.26072248E8	1	14	1	20.920000000000073	0.01022375956108618
663.6344909667969	1212.0	9.9070776E7	7.039655906523438E8	3	15	2	99.05999999999995	0.010322452429011045
663.3067016601562	1212.0	1.45953232E8	1.0627082443046875E9	3	15	1	110.92000000000007	0.009229106379291203
662.9727783203125	1209.03	1.7270256E8	1.12100154421875E9	3	15	0	110.92000000000007	0.007744290759536088
663.9700927734375	1209.03	4.1711072E7	3.2577464414746094E8	3	15	3	105.05999999999995	0.008559845674783316
664.6309814453125	1212.0	4710946.5	3.764882448828125E7	3	15	5	72.01999999999998	0.010346258952101712
664.97119140625	1212.0	1602828.0	1.1505751517578125E7	3	15	6	68.98000000000002	0.00963761246824039
664.305419921875	1212.0	1.8307442E7	1.265382375E8	3	15	4	50.98000000000002	0.007457362375354924
2285.9013671875	2517.05	8.58722E7	8.09426110078125E8	1	17	1	81.10000000000036	0.007450538975594336
2284.8988037109375	2517.05	1.67217424E8	1.02783573225E9	1	17	0	51.14000000000033	0.009031510240786904
1767.83837890625	2295.1	5.022568E7	4.242870106386719E8	1	19	2	68.95999999999958	0.009487925075441215
1766.8421020507812	2295.1	8.4507392E7	5.619931295244141E8	1	19	1	50.929999999999836	0.009194321811011033
1765.8185424804688	2295.1	1.65326992E8	3.98741884E8	1	19	0	8.929999999999836	0.015281842935990376
1365.678955078125	2463.06	1.6523712E8	1.0757619039472656E9	1	21	0	68.98000000000002	0.010115472879780188
1369.67626953125	2463.06	6193424.0	2.38668745E7	1	21	4	12.050000000000182	0.009986291668573748
1370.6818237304688	2463.06	1620443.75	7119099.4375	1	21	5	15.010000000000218	0.004902152859440239
1368.67626953125	2463.06	2.0081228E7	1.1680952033740234E8	1	21	3	60.01000000000022	0.011647090097946556
1367.6790771484375	2463.06	5.4237488E7	3.2434693890625E8	1	21	2	60.01000000000022	0.011849913665889274
1366.6759643554688	2459.97	9.3346736E7	6.174698450527344E8	1	21	1	62.98999999999978	0.010958174485074744
1623.79443359375	2261.95	8603103.0	4.304499675E7	1	22	3	18.13000000000011	0.010593859989598919
1622.7918701171875	2261.95	3.333376E7	1.65481987E8	1	22	2	21.019999999999982	0.009569973842312054
1620.7893676757812	2261.95	1.65070496E8	6.722788E8	1	22	0	21.0300000000002	0.009497476009427104
1621.791015625	2259.03	8.5731448E7	3.58672668E8	1	22	1	29.990000000000236	0.013229976966925412
1397.5789794921875	1610.99	2.2347726E7	1.832314602578125E8	1	24	3	51.00999999999999	0.00783067969108803
1396.5787353515625	1610.99	1.07395712E8	5.369227404140625E8	1	24	2	72.03999999999996	0.007849978513344033
1394.5762329101562	1610.99	1.61892976E8	1.3425896313789062E9	1	24	0	75.01999999999998	0.007941746823903468
1395.5789794921875	1608.0	1.16082928E8	7.292334330390625E8	1	24	1	48.01999999999998	0.009135463450213504
1563.7960205078125	2532.05	2.6841422E7	2.3492030012841797E8	1	25	3	65.98000000000002	0.009210132392386237
1565.7949829101562	2528.98	2511178.5	2.203836590625E7	1	25	5	45.120000000000346	0.009397243893267567
1562.794921875	2532.05	6.8250392E7	4.289908665E8	1	25	2	30.019999999999982	0.012641011664386631
1560.80126953125	2532.05	1.60517056E8	9.40114968E8	1	25	0	24.019999999999982	0.0113520468328268
1564.792724609375	2528.98	8964541.0	5.50375059375E7	1	25	4	30.070000000000164	0.00965854546337943
1561.786376953125	2532.05	1.27802768E8	8.04871606E8	1	25	1	33.01999999999998	0.009072234288110591
1696.7022705078125	2366.95	7.2305544E7	6.611687256367188E8	1	26	2	119.9399999999996	0.008703407830893878
1697.7042846679688	2370.04	3.0367346E7	2.7317303283984375E8	1	26	3	92.90999999999985	0.010404867236869274
1698.700439453125	2370.04	1.1197562E7	9.7584189375E7	1	26	4	87.01000000000022	0.00903028362174194
1699.7021484375	2370.04	3160254.0	2.80104129453125E7	1	26	5	66.18000000000029	0.010736423471609137
1695.6986083984375	2370.04	1.252046E8	1.1512284227089844E9	1	26	1	78.01999999999998	0.012371438929623465
1694.698974609375	2370.04	1.59278016E8	1.089242802E9	1	26	0	35.94999999999982	0.011107899688762997
1411.555908203125	822.014	1.58154656E8	9.2744942296875E8	1	27	0	69.12400000000002	0.012609567551373843
1413.5554809570312	822.014	5.3019728E7	3.6719210383984375E8	1	27	2	69.01099999999997	0.010712211107254383
1414.5575561523438	822.014	2.1896216E7	1.3961554919335938E8	1	27	3	63.016000000000076	0.009312702901691195
1412.5464477539062	822.014	1.02937088E8	6.602964784990234E8	1	27	1	68.95900000000006	0.011146872463740524
1701.9939575195312	3956.99	2.4162868E7	2.1029349885351562E8	1	29	3	111.01999999999998	0.00834441731249283
1699.9869384765625	3960.07	9.2040792E7	7.5152015925E8	1	29	1	66.0300000000002	0.010709580812389454
1702.99072265625	3956.99	8522469.0	6.574591703125E7	1	29	4	57.01000000000022	0.011270710233554287
1700.9869384765625	3956.99	5.7306548E7	3.836703695E8	1	29	2	42.11000000000013	0.007297265245503243
1698.985595703125	3956.99	1.57846672E8	6.74365008E8	1	29	0	14.989999999999782	0.007589462556034187
1852.7945556640625	2357.94	1.56844256E8	1.3598847070625E9	1	30	0	108.11000000000013	0.009022272253767167
1853.8009643554688	2355.02	1.26008768E8	1.16830153609375E9	1	30	1	62.94999999999982	0.007212501611985384
1461.8670654296875	3753.0	1.55455888E8	1.2317882214672852E9	1	31	0	95.97999999999956	0.00972052912441658
1465.8651123046875	3753.0	7235229.0	5.842950684765625E7	1	31	4	72.04999999999973	0.009854290581717799
1463.8676147460938	3753.0	5.9424224E7	4.9169810888183594E8	1	31	2	80.97999999999956	0.006901159568252452
1462.8641357421875	3753.0	1.15847872E8	9.368461961875E8	1	31	1	80.97999999999956	0.009666809816649887
1464.8695068359375	3750.05	2.319571E7	7.5382699E7	1	31	3	9.099999999999909	0.014449528083333009
1441.6571044921875	2996.91	1.5319352E8	1.47268534E9	1	34	0	87.07999999999993	0.00944954260058044
1442.6551513671875	2996.91	9.8671248E7	7.49887157125E8	1	34	1	57.039999999999964	0.009391617686833189
1034.5437622070312	486.102	3.004514E7	2.1560542899414062E8	1	35	2	93.07099999999997	0.009783571427003625
1033.5443725585938	486.102	8.739772E7	6.3308800390625E8	1	35	1	87.00499999999994	0.011050519046158913
1036.548095703125	486.102	1661159.0	8868087.46484375	1	35	4	44.87300000000005	0.0061632816027954165
1037.552978515625	486.102	308055.6875	1606209.1748046875	1	35	5	35.870000000000005	0.008390855636745588
1035.53515625	486.102	7818535.5	3.235072852734375E7	1	35	3	29.948000000000036	0.009541183048524648
1032.5489501953125	486.102	1.5293128E8	5.73341094453125E8	1	35	0	33.02999999999997	0.010808999649796654
1579.9365234375	4100.96	1.20032168E8	8.271125181152344E8	1	36	1	65.98999999999978	0.011511291944021852
1580.9486083984375	4097.99	6.072344E7	4.8297168432128906E8	1	36	2	95.9399999999996	0.009538799272316057
1578.9407958984375	4097.99	1.525056E8	1.1692651639169922E9	1	36	0	95.9399999999996	0.00785020018752404
1581.9476318359375	4097.99	2.6873636E7	1.6554584080126953E8	1	36	3	60.039999999999964	0.009545008625208464
1582.947509765625	4100.96	8701034.0	6.5853490791015625E7	1	36	4	77.97000000000025	0.00822917263448041
703.3637084960938	2691.02	1.03246016E8	6.670042415234375E8	2	38	1	71.90999999999985	0.008839866599945283
702.8673706054688	2691.02	1.51235264E8	7.157999410117188E8	2	38	0	42.0300000000002	0.010592592313032754
2114.935546875	1217.92	1.50503744E8	1.24244554928125E9	1	39	1	83.94000000000005	0.00866045553491072
2113.94140625	1214.9	1.50566672E8	1.144956810109375E9	1	39	0	83.94000000000005	0.00861400194507445
1079.5949096679688	3281.93	1699460.0	1.9752395151367188E7	1	40	4	93.0	0.008351260268322945
1075.5906982421875	3284.93	1.47704368E8	1.7503222357578125E9	1	40	0	107.87999999999965	0.008971936672812774
1076.5881958007812	3281.93	7.9015616E7	6.821423576210938E8	1	40	1	68.96000000000004	0.011660680777828787
1078.5860595703125	3284.93	7591601.0	4.402373540625E7	1	40	3	35.98000000000002	0.009809541988145681
1077.5894775390625	3284.93	2.9260248E7	1.743469386875E8	1	40	2	38.9399999999996	0.006441355076890886
1080.5849609375	3281.93	308876.0625	776838.296875	1	40	5	5.980000000000018	0.007652877272343558
1367.68212890625	2475.01	5.1135804E7	2.799064583847656E8	1	41	2	84.07000000000016	0.009922746126100742
1366.6754150390625	2475.01	1.46785248E8	6.111669205625E8	1	41	1	53.9699999999998	0.006913165567638664
1369.6773071289062	2475.01	5566834.0	3.0452507640625E7	1	41	4	51.0	0.010093046970786628
1368.6848754882812	2475.01	1.803734E7	9.18126705E7	1	41	3	26.980000000000018	0.011417044317770193
1365.677490234375	2475.01	1.47538896E8	6.13795316E8	1	41	0	17.95999999999958	0.005562353610852066
1370.6883544921875	2475.01	1440483.375	6930534.1875	1	41	5	18.070000000000164	0.00795720821959386
1057.01025390625	2703.03	8.0721224E7	5.695741371328125E8	2	43	1	60.05000000000018	0.010549620955452086
1056.5042724609375	2703.03	1.4538392E8	9.50411930046875E8	2	43	0	90.11000000000013	0.011336512814218951
1058.005126953125	2700.01	1.6182457E7	1.2009821773291016E8	2	43	3	81.07000000000016	0.010071136434764883
1057.50537109375	2700.01	4.193924E7	3.0859310899072266E8	2	43	2	84.05000000000018	0.009050722265848878
1058.50732421875	2705.99	6920943.0	4.528153231738281E7	2	43	4	72.03999999999996	0.007209214015222115
1059.0048828125	2700.01	1718065.375	1.2411124041015625E7	2	43	5	59.98000000000002	0.010378318543685457
1059.5043334960938	2700.01	453452.3125	3358515.7548828125	2	43	6	56.9699999999998	0.008363366175744819
703.866455078125	2700.01	5.8085296E7	4.629508948911133E8	1	44	1	107.94999999999982	0.011166997240161609
702.8706970214844	2697.01	1.44850128E8	4.29792468E8	1	44	0	8.979999999999563	0.009967809064698106
1222.10009765625	2849.95	9.8777392E7	7.60739869828125E8	2	45	1	102.05999999999995	0.012508477814171536
1223.0985717773438	2849.95	2.5320318E7	1.874375712890625E8	2	45	3	86.90000000000009	0.01123069446495126
1224.1029052734375	2849.95	3411470.75	2.3666630763671875E7	2	45	5	71.92999999999984	0.009277991556672908
1222.60400390625	2849.95	5.7029516E7	4.28628841375E8	2	45	2	59.98999999999978	0.009157958590610287
1223.5993041992188	2846.97	9968889.0	6.5800859375E7	2	45	4	32.840000000000146	0.01128465849555339
1221.605712890625	2849.95	1.44375472E8	6.606222032612305E8	2	45	0	48.01999999999998	0.0063776799275661235
821.4132385253906	1518.01	1.4404064E8	1.170025271875E9	2	46	0	92.95000000000005	0.008797575645792517
821.9084777832031	1514.98	1.22720856E8	1.006735098E9	2	46	1	69.01999999999998	0.010081871893189022
822.4058227539062	1518.01	6.154716E7	6.071827225E8	2	46	2	60.13000000000011	0.01196486639346834
823.4121704101562	1518.01	9439046.0	9.468921379785156E7	2	46	4	84.05999999999995	0.00832236905924715
822.9124145507812	1518.01	2.5132736E7	2.8027999137109375E8	2	46	3	90.00999999999999	0.009368579556247758
824.410888671875	1518.01	700186.25	4899992.5	2	46	6	32.950000000000045	0.00899214948481381
823.915283203125	1518.01	2745979.5	2.0258421821289062E7	2	46	5	59.97000000000003	0.009959070581035208
585.2660827636719	950.946	1.43864464E8	1.728639242E9	2	47	0	80.98399999999992	0.008269912723303081
585.767578125	950.946	8.4189808E7	1.0109339135625E9	2	47	1	84.07899999999995	0.007779400099608259
586.2688598632812	950.946	3.2008128E7	2.75193842E8	2	47	2	32.942999999999984	0.010499283420034042
639.2890930175781	2471.98	1.39640608E8	1.2116261379868164E9	3	48	1	75.0300000000002	0.009595412571220489
638.95556640625	2469.0	1.43775072E8	1.0985497249863281E9	3	48	0	65.98000000000002	0.009690775144373668
639.62548828125	2465.95	1.06127768E8	3.07357548E8	3	48	2	12.050000000000182	0.009551114659642916
1675.724853515625	1794.0	1.4364512E8	4.9106917775E8	1	49	0	18.019999999999982	0.010991461629272814
1680.724365234375	1794.0	4256640.0	1.7077981091796875E7	1	49	5	42.0	0.010432651153814004
1677.732666015625	1796.95	6.1721088E7	3.581210731875E8	1	49	2	42.0	0.009701377608932044
1676.7347412109375	1796.95	1.29152288E8	6.75572767375E8	1	49	1	42.0	0.007823092228331647
1679.7295532226562	1796.95	1.0013272E7	5.2435004814453125E7	1	49	4	45.07999999999993	0.010839907900875304
1678.728515625	1796.95	4.4368208E7	1.7857014057617188E8	1	49	3	47.91000000000008	0.010487970403351579
947.4401245117188	1626.02	1.43024848E8	1.4936015809492188E9	2	50	0	92.98000000000002	0.00909374088695335
948.9440612792969	1626.02	3.6585728E7	2.0705244027929688E8	2	50	3	56.92000000000007	0.011243437779300383
949.938720703125	1626.02	4343810.0	2.847724918359375E7	2	50	5	54.049999999999955	0.006307309826228687
950.4457397460938	1623.07	1149654.25	1.2921230512695312E7	2	50	6	89.94000000000005	0.008494014954790746
949.444580078125	1626.02	1.4357112E7	6.845913E7	2	50	4	17.87000000000012	0.010896767786074126
948.4415893554688	1626.02	8.39044E7	5.06979262E8	2	50	2	23.88000000000011	0.009264183749317303
947.9469909667969	1623.07	1.30182464E8	7.38671272E8	2	50	1	20.910000000000082	0.011393997270292265
1423.658447265625	2381.96	5.1989848E7	2.63419728875E8	1	51	2	33.029999999999745	0.009123158240128432
1422.6490478515625	2381.96	1.02525312E8	9.12755689375E8	1	51	1	71.97999999999956	0.010305469987422053
1421.652099609375	2381.96	1.4207592E8	1.21821720125E9	1	51	0	77.9399999999996	0.010790168648416162
1427.7471923828125	2379.0	426694.15625	3816357.40625	1	51	6	29.940000000000055	0.013156644976277382
1425.6595458984375	2385.02	8164356.5	3.684964375E7	1	51	4	21.0	0.02896095883342456
1428.7589111328125	2379.0	133144.875	652181.4921875	1	51	7	15.019999999999982	0.012160249714012751
1424.6558837890625	2381.96	1.776969E7	1.063266645E8	1	51	3	24.110000000000127	0.010434235221477737
1426.7406005859375	2379.0	1754541.75	1.222144775E7	1	51	5	24.070000000000164	0.03962783737667176
453.1988983154297	1581.08	4729155.5	3.5178865E7	3	52	4	26.99000000000001	0.013949057927636772
452.8745422363281	1583.98	1.7716982E7	1.28346863E8	3	52	3	26.99000000000001	0.010432658238730758
451.86708068847656	1583.98	1.41698496E8	1.018070176E9	3	52	0	26.99000000000001	0.009788547739463645
453.54002380371094	1583.98	1415668.75	1.12411661875E7	3	52	5	32.97000000000003	0.007990715372194757
453.87501525878906	1583.98	309550.28125	3126277.15625	3	52	6	51.0	0.008309014661526755
452.5372619628906	1587.07	4.82358E7	3.6457944E8	3	52	2	29.980000000000018	0.009466515886398158
452.1958770751953	1587.07	8.4093936E7	6.1674562E8	3	52	1	27.039999999999964	0.0074039785827167606
1719.8223876953125	683.952	1.4135904E8	1.039390398109375E9	1	53	0	69.13900000000001	0.009975401330498446
1723.826904296875	681.001	1.108904E7	7.475087878125E7	1	53	4	50.997999999999934	0.00971101187791738
1722.822265625	681.001	3.2070358E7	2.242696816875E8	1	53	3	50.997999999999934	0.008488097320644147
1721.8208618164062	683.952	9.0815336E7	5.36021090875E8	1	53	2	45.033000000000015	0.006168190665236156
1720.8226928710938	681.001	1.2762784E8	8.60952429E8	1	53	1	45.033000000000015	0.009735863157015131
2194.957275390625	3141.02	7.7356648E7	7.0273620059375E8	1	55	1	54.02000000000044	0.007866167591676266
2196.950439453125	3141.02	1.5667986E7	1.60358780265625E8	1	55	3	72.07000000000016	0.008617253385991135
2197.952880859375	3141.02	5985455.0	5.04165013125E7	1	55	4	39.08000000000038	0.007703013947404053
2195.95556640625	3141.02	4.1540656E7	2.28157969875E8	1	55	2	42.039999999999964	0.009611471658515806
2193.952392578125	3143.94	1.38880832E8	6.9134827803125E8	1	55	0	45.059999999999945	0.009861589041099175
1724.7796630859375	1743.01	3242383.5	2.7498284828125E7	1	57	5	54.049999999999955	0.006360718829844717
1723.7732543945312	1740.01	8030952.0	4.362983722265625E7	1	57	4	45.049999999999955	0.00985468625290984
1719.7852172851562	1740.01	1.36710368E8	6.597316760351562E8	1	57	0	51.01999999999998	0.008215279453914266
1720.777099609375	1740.01	9.8117376E7	5.25814343296875E8	1	57	1	54.049999999999955	0.01163872505114947
1722.7760620117188	1740.01	2.259447E7	1.05749278015625E8	1	57	3	39.039999999999964	0.010010391334397269
1721.7772216796875	1740.01	5.6075432E7	2.6231790680859375E8	1	57	2	47.98000000000002	0.007254874378737789
716.3117065429688	1559.97	5886918.0	4.4932807056640625E7	2	58	4	66.02999999999997	0.00813641146501585
714.8139953613281	1559.97	9.5331616E7	7.411581235625E8	2	58	1	63.039999999999964	0.009644866089956758
714.3107299804688	1562.97	1.36327184E8	1.051741352125E9	2	58	0	63.039999999999964	0.007716909522163277
717.3140563964844	1562.97	373560.625	2764969.767578125	2	58	6	45.049999999999955	0.005658916898456657
715.81689453125	1559.97	2.0583804E7	1.1952467082421875E8	2	58	3	41.960000000000036	0.008205793556516138
715.3084106445312	1562.97	4.9478896E7	3.142749733046875E8	2	58	2	41.960000000000036	0.007413371193097071
716.8090209960938	1562.97	1374734.0	8490212.34765625	2	58	5	33.059999999999945	0.015463276574315763
1346.6756591796875	2381.96	3.7645752E7	2.374066314013672E8	1	59	2	66.0	0.011328976294890955
1345.6837158203125	2381.96	8.985096E7	5.665269936958008E8	1	59	1	71.90000000000009	0.0068342406573796595
1344.67626953125	2381.96	1.35324144E8	8.79976394734375E8	1	59	0	71.90000000000009	0.012547957294889611
1347.6766357421875	2381.96	1.1926606E7	7.772189736328125E7	1	59	3	48.039999999999964	0.008219249222571008
1348.6851806640625	2381.96	3065389.0	2.0503548918945312E7	1	59	4	56.91999999999962	0.008056796375089425
1349.6766357421875	2381.96	685955.0	4309834.44140625	1	59	5	36.039999999999964	0.010431551080366596
1654.72998046875	2685.05	1.12168896E8	9.26264511625E8	1	60	1	54.159999999999854	0.00929269785197487
1656.727294921875	2685.05	2.5490198E7	2.035913174453125E8	1	60	3	75.04999999999973	0.010452873199753148
1653.737060546875	2685.05	1.34099928E8	3.668894E8	1	60	0	5.809999999999945	0.01346891619350394
1657.736328125	2685.05	8989598.0	5.07350196484375E7	1	60	4	41.92000000000007	0.014030157974216603
1655.7384033203125	2682.11	6.280608E7	3.238288355078125E8	1	60	2	44.86999999999989	0.008593250028920658
1621.8001098632812	2273.93	7.3993872E7	3.1346481225E8	1	61	1	38.84999999999991	0.012909086576013406
1620.7811279296875	2273.93	1.33863192E8	4.67380628E8	1	61	0	14.91000000000031	0.013477450723908845
1246.6005859375	2313.03	1.3367656E8	7.928382829804688E8	1	62	0	54.01000000000022	0.008373455450899434
1247.6102294921875	2313.03	6.5729496E7	5.355844455917969E8	1	62	1	96.03999999999996	0.010188804317713808
1248.611572265625	2309.95	2.5673252E7	2.0885293409375E8	1	62	2	83.95000000000027	0.00830535850902218
1249.60400390625	2309.95	7640591.0	5.8375637869140625E7	1	62	3	93.01999999999998	0.009974942836137767
1250.6051025390625	2313.03	1715795.25	1.3998369649414062E7	1	62	4	59.76999999999998	0.009114870079875742
1251.6119384765625	2309.95	394118.6875	2509179.7490234375	1	62	5	36.00999999999976	0.00924940961710368
1357.6251220703125	1764.11	915037.875	5430867.84375	1	63	5	20.980000000000018	0.007652830911920641
1352.6272583007812	1766.94	1.33054048E8	8.15149908E8	1	63	0	27.0	0.010596698454454904
1355.6381225585938	1764.11	1.5159352E7	5.96682255E7	1	63	3	14.980000000000018	0.008511257159698398
1356.62646484375	1766.94	5056950.5	4.1166930375E7	1	63	4	47.92000000000007	0.008257080991703799
1353.6309204101562	1770.02	6.9741728E7	2.23460236E8	1	63	1	8.940000000000055	0.01317732862261824
1354.6337890625	1764.11	4.1307E7	1.5568209E8	1	63	2	12.069999999999936	0.006842256078139035
1216.61962890625	1344.03	3.4239708E7	2.5336082875E8	1	64	2	102.08999999999992	0.010147454386824465
1215.620849609375	1338.04	7.7595648E7	1.1964386530078125E9	1	64	1	162.16999999999985	0.007876605193368198
1217.62255859375	1340.94	9337282.0	8.358950840625E7	1	64	3	71.93000000000006	0.008071423464265887
1214.6253662109375	1340.94	1.32988688E8	9.02268208E8	1	64	0	24.049999999999955	0.005753226766170301
1218.6229248046875	1344.03	2028479.0	7753852.6875	1	64	4	12.029999999999973	0.01131111709825232
1219.625244140625	1340.94	465612.34375	1911003.5	1	64	5	12.049999999999955	0.013492497408012973
1944.9888916015625	4611.08	1.2274964E8	8.008066080498047E8	1	66	1	65.94999999999982	0.011320314266137985
1943.9892578125	4611.08	1.31170448E8	1.216120479493164E9	1	66	0	77.88999999999942	0.007064918532909241
1945.98486328125	4611.08	9.8086024E7	8.5631185065625E8	1	66	2	125.95000000000073	0.009769621376693991
1946.9931640625	4611.08	3.268948E7	3.7127590640625E8	1	66	3	78.08000000000084	0.009502332828811407
1947.99072265625	4613.95	1.387038E7	1.486715840625E8	1	66	4	75.09000000000015	0.009673951853368628
2228.9149169921875	2121.08	1.3081428E8	8.2376440178125E8	1	67	0	75.01000000000022	0.010398724092847388
2230.91943359375	2121.08	3.7177144E7	3.9408275940625E8	1	67	2	104.90999999999985	0.0090551292708406
2232.911376953125	2121.08	4189098.5	2.837524959375E7	1	67	4	42.039999999999964	0.010559698580889211
2231.915283203125	2121.08	1.1795348E7	9.511655325E7	1	67	3	36.0	0.009735648289896192
2229.916259765625	2121.08	5.4840176E7	2.77579649E8	1	67	1	17.980000000000018	0.010575088897060025
542.7261047363281	407.894	6.8490184E7	6.910489282871094E8	2	68	1	86.93200000000002	0.008350197879713224
542.228271484375	404.973	1.30077072E8	1.2939772515771484E9	2	68	0	89.97300000000001	0.00946965822951185
1158.6329345703125	1455.0	1.28435472E8	1.6177858620029297E9	1	69	0	90.04999999999995	0.009005413417314362
1159.6314697265625	1455.0	7.40244E7	3.19819008E8	1	69	1	12.089999999999918	0.008978352393972832
1947.9248046875	4248.03	1.28427232E8	7.78074475625E8	1	70	0	89.97000000000025	0.00911409696110445
1948.9395141601562	4248.03	4.4276016E7	3.52570904375E8	1	70	1	51.05999999999949	0.015442965908707045
1478.5629272460938	1056.08	1.05880712E8	8.7435478421875E8	1	71	1	68.98599999999999	0.0093944844652749
1477.5560913085938	1053.02	1.28125976E8	1.0720522571484375E9	1	71	0	62.99000000000001	0.009329763557665753
1755.0330810546875	4641.02	1.25195384E8	1.0994144124472656E9	1	75	0	137.94999999999982	0.009678735514892678
1758.0263061523438	4644.06	2.7541636E7	2.3138949481347656E8	1	75	3	69.02999999999975	0.00843390620907083
1757.0309448242188	4644.06	6.3102716E7	5.516201956210938E8	1	75	2	69.02999999999975	0.008759969514445602
1756.0291137695312	4641.02	1.04983888E8	9.762822198046875E8	1	75	1	134.98999999999978	0.00954439244248569
1759.032958984375	4644.06	8874418.0	3.956194844921875E7	1	75	4	35.899999999999636	0.006931475711567885
1760.0420532226562	4641.02	2742134.0	2.11988934453125E7	1	75	5	44.969999999999345	0.011403440713035845
1876.961669921875	3380.98	1.24287536E8	1.3220674448984375E9	1	77	0	146.96000000000004	0.00975576128385004
1878.9613037109375	3380.98	7.5408368E7	3.893826175498047E8	1	77	2	54.01000000000022	0.009535001539960423
1877.9682006835938	3380.98	1.17955136E8	1.3266460411992188E9	1	77	1	129.01999999999998	0.009005658515936004
1880.9700927734375	3378.02	1.1597455E7	6.1957384427734375E7	1	77	4	48.059999999999945	0.013213545407921627
1879.9663696289062	3380.98	3.4238488E7	3.529295807392578E8	1	77	3	135.11000000000013	0.007726152047550311
1881.9647216796875	3380.98	3988700.5	2.03513470625E7	1	77	5	20.949999999999818	0.009076225898148231
2116.030029296875	2024.99	8.1879728E7	4.5090963046875E8	1	78	1	60.02999999999997	0.007408562291402939
2117.022705078125	2028.02	3.6142716E7	4.1046244240625E8	1	78	2	92.90999999999985	0.01199939975467846
2118.0263671875	2028.02	1.4890813E7	1.268258275625E8	1	78	3	51.0300000000002	0.012217406806355528
2115.0242919921875	2024.99	1.24179376E8	7.08553376E8	1	78	0	20.99000000000001	0.012159330629823191
1603.8035278320312	2397.05	5.2439664E7	3.54254848E8	1	80	1	38.91999999999962	0.00832937551839043
1606.806884765625	2391.06	5803556.0	4.62875524375E7	1	80	4	47.99000000000024	0.009214638119133433
1605.8116455078125	2393.89	2.1546608E7	7.2470612E7	1	80	3	12.050000000000182	0.01158690994719164
1604.79345703125	2391.06	5.100564E7	1.77064608E8	1	80	2	12.050000000000182	0.017097558596260026
1607.8031005859375	2391.06	1504577.625	5181341.9375	1	80	5	9.100000000000364	0.012925770561004028
1602.8016357421875	2393.89	1.23596272E8	3.7668292E8	1	80	0	9.100000000000364	0.011057755726320896
1475.7838745117188	2345.98	7.6052672E7	2.43936436E8	1	81	1	9.059999999999945	0.009791720809516286
1477.800048828125	2343.01	1.8173582E7	6.9153297E7	1	81	3	11.990000000000236	0.007195213988185821
1476.797119140625	2343.01	4.7188792E7	1.79569206E8	1	81	2	11.990000000000236	0.008221143279795992
1474.78759765625	2343.01	1.23563384E8	4.6927064E8	1	81	0	11.990000000000236	0.0060240184142627915
1289.6951293945312	1641.02	2.4968636E7	1.63319963E8	1	82	2	27.11999999999989	0.008108272858982583
1288.6885986328125	1637.9	7.0236368E7	4.59843146E8	1	82	1	27.11999999999989	0.007711005563896136
1291.6939086914062	1644.02	1887555.25	1.01913810625E7	1	82	4	21.11999999999989	0.007478950571241749
1290.6953125	1641.02	7223567.0	4.3354832125E7	1	82	3	24.089999999999918	0.015133518988286946
1287.685302734375	1641.02	1.2331664E8	4.19489848E8	1	82	0	12.059999999999945	0.020410324168997494
1600.7156982421875	2604.05	2.0120908E7	9.0217907E7	1	85	3	14.980000000000018	0.019207276535200622
1599.6993408203125	2600.94	5.4990268E7	2.934036582480469E8	1	85	2	53.899999999999636	0.010119865235555884
1598.69970703125	2600.94	9.7764336E7	5.42854679640625E8	1	85	1	53.899999999999636	0.007028157407363585
1601.703857421875	2598.01	1.1441922E7	4.05265155E7	1	85	4	12.070000000000164	0.015046224498849181
1597.6937255859375	2600.94	1.1993424E8	5.850112442470703E8	1	85	0	50.98999999999978	0.009818907841182807
1296.604736328125	1296.04	7.1932112E7	7.100565249726562E8	1	86	1	77.99000000000001	0.007221286204839189
1295.60546875	1296.04	1.19225968E8	1.14404478384375E9	1	86	0	132.06999999999994	0.008467260401828111
1298.6004028320312	1298.98	1.2436301E7	9.132642838574219E7	1	86	3	68.91000000000008	0.011473610664261063
1297.6041259765625	1296.04	3.1676624E7	2.952622539453125E8	1	86	2	108.00999999999999	0.008962935814491592
1300.6046752929688	1296.04	533630.5625	4315115.544921875	1	86	5	44.98000000000002	0.011710184993916885
1299.6126708984375	1296.04	2870207.5	2.16067935625E7	1	86	4	54.039999999999964	0.01073395871716837
1700.9949951171875	3941.97	5.715902E7	4.303197015595703E8	1	89	2	69.04999999999973	0.008464016364148475
1699.9896240234375	3941.97	1.01281272E8	6.692254342006836E8	1	89	1	69.0300000000002	0.008957699340870566
1701.9998779296875	3941.97	3.2364208E7	8.5163368E7	1	89	3	8.900000000000091	0.009684928634819139
1702.9871826171875	3941.97	8173793.5	4.9680658810546875E7	1	89	4	54.01000000000022	0.01061613276481667
1698.989013671875	3941.97	1.17927672E8	6.557340443125E8	1	89	0	65.94000000000005	0.011409994319731161
1393.6766357421875	1035.09	1.5647064E7	1.5161683158789062E8	1	90	2	66.01999999999998	0.007202414211731731
1394.6788330078125	1035.09	4573655.0	2.751642063671875E7	1	90	3	39.02999999999997	0.011854966044880184
1392.6761474609375	1028.97	4.1640864E7	3.99543158375E8	1	90	1	62.99000000000001	0.009264382629966159
1391.6773681640625	1032.03	1.17815736E8	9.23871738671875E8	1	90	0	143.91899999999998	0.00858059582941335
1285.6656494140625	1668.03	1.1720616E8	1.1838531659638672E9	1	92	0	143.87000000000012	0.008912369099595177
1286.6718139648438	1668.03	4.9013624E7	2.7439664E8	1	92	1	20.970000000000027	0.009137934660288147
2118.0723876953125	1512.02	4826946.0	2.607090525E7	1	93	4	20.920000000000073	0.010795510458785134
2116.0882568359375	1506.01	3.7219528E7	2.2131504E8	1	93	2	20.940000000000055	0.009739814436938945
2115.083740234375	1509.07	7.7512704E7	7.525486289375E8	1	93	1	59.91000000000008	0.007998850700156665
2114.0836181640625	1509.07	1.16887216E8	1.112759554625E9	1	93	0	62.92000000000007	0.010143528153088572
2117.08154296875	1506.01	1.594416E7	8.191907503125E7	1	93	3	39.02999999999997	0.012358955445180269
1259.1666259765625	974.977	8.800944E7	8.040765293349609E8	2	94	1	98.85400000000004	0.008605886428606477
1258.6693115234375	971.971	1.1673128E8	1.0331218680712891E9	2	94	0	101.98899999999992	0.011990327598705655
703.7838134765625	566.948	233683.234375	2099902.1171875	2	95	6	36.003999999999905	0.009997431233333118
700.7736511230469	566.948	1.16506184E8	6.09308016E8	2	95	0	20.851	0.008438880942380354
703.279052734375	563.989	1195792.0	6769919.875	2	95	5	23.927999999999997	0.011647862148197125
701.778076171875	566.948	3.6050296E7	2.44014277E8	2	95	2	29.908000000000015	0.012267652320861055
702.2819213867188	563.989	1.3112056E7	6.9557848E7	2	95	3	17.886999999999944	0.0050711503531411075
702.776123046875	563.989	3736644.5	3.6277418875E7	2	95	4	50.923	0.009516415302307738
701.2789916992188	570.01	8.0272192E7	3.2453645E8	2	95	1	14.965000000000032	0.014199690603245827
1478.7984008789062	2330.87	5643801.5	7.0947563625E7	1	96	4	56.970000000000255	0.005877346786491514
1476.7987670898438	2330.87	4.9299812E7	3.0090013E8	1	96	2	21.0300000000002	0.0061191902522168525
1475.790283203125	2330.87	8.6426856E7	6.52863314E8	1	96	1	30.110000000000127	0.01022754269060583
1479.7916259765625	2334.03	1519887.0	1.25552976875E7	1	96	5	41.95000000000027	0.007845626716545135
1477.802978515625	2330.87	1.75218E7	1.4828866175E8	1	96	3	45.0	0.009007377479461792
1474.7935791015625	2330.87	1.1644188E8	1.1037894375E9	1	96	0	78.01999999999998	0.008914543249287032
672.8711547851562	1901.96	1.14732856E8	1.0649354611958008E9	1	98	0	77.99000000000001	0.010706519999060136
673.864501953125	1899.03	3.8168408E7	3.1651736253125E8	1	98	1	102.02999999999997	0.01043119182512731
1619.73193359375	3152.98	2.105926E7	2.2909346734375E8	1	99	3	107.98000000000002	0.008842266497477309
1617.7254028320312	3152.98	9.4311312E7	9.776685920703125E8	1	99	1	116.9699999999998	0.009794900978351428
1616.7308349609375	3152.98	1.141196E8	1.20191930971875E9	1	99	0	114.01999999999998	0.009330890317744749
1621.732421875	3152.98	2256053.5	1.61284196875E7	1	99	5	35.88999999999987	0.01123296057232765
1620.736328125	3156.06	1.0040269E7	4.371410375E7	1	99	4	17.9699999999998	0.008420028898044786
1618.7247314453125	3152.98	5.5521428E7	2.25199764E8	1	99	2	17.960000000000036	0.012056538386571804
747.8536376953125	2355.02	4.5165128E7	5.850569995E8	2	100	2	65.9699999999998	0.008664991486264048
748.3652648925781	2355.02	1.775518E7	1.54019401E8	2	100	3	32.98999999999978	0.010653049771192913
746.8681030273438	2357.94	1.13866128E8	9.65511632E8	2	100	0	32.91999999999962	0.009919877346132585
747.3648071289062	2355.02	8.6323504E7	6.57099324E8	2	100	1	30.079999999999927	0.009443828043595984
1537.5948486328125	996.004	1.12614448E8	1.633601309375E9	1	102	0	110.99300000000005	0.010413172949014162
1542.59423828125	992.925	1520465.875	2.002250602734375E7	1	102	5	71.94499999999994	0.00977136316198206
1539.5894775390625	996.004	4.7256432E7	5.2598735675E8	1	102	2	62.986999999999966	0.008091458634875733
1541.593994140625	992.925	7178157.0	8.89955109375E7	1	102	4	99.00799999999992	0.009319362366474578
1538.5936279296875	996.004	8.6148512E7	7.15517852E8	1	102	1	29.984000000000037	0.008866082467493507
1540.59716796875	996.004	1.8818016E7	1.212552065E8	1	102	3	23.784999999999968	0.009186506331520577
1688.821044921875	3197.95	1.11955536E8	7.676526453779297E8	1	104	0	77.79999999999973	0.009933453282392611
1691.8247680664062	3201.04	2.6037504E7	1.6992462060058594E8	1	104	3	68.90999999999985	0.008321724282818863
1692.8226318359375	3201.04	9046585.0	5.798934085839844E7	1	104	4	63.0	0.008333302266612087
1689.8203125	3197.95	1.0820864E8	6.82622030984375E8	1	104	1	47.909999999999854	0.009349542066508327
1690.81884765625	3201.04	6.1170244E7	2.6871700247753906E8	1	104	2	35.879999999999654	0.009803015702494235
1693.8158569335938	3201.04	2428338.0	8772965.21875	1	104	5	21.06999999999971	0.0063472370386555245
763.837158203125	2666.91	8.2629424E7	6.252500558398438E8	2	106	1	69.05000000000018	0.0088989431176637
764.337646484375	2663.94	4.5012292E7	6.107368609306641E8	2	106	2	90.11000000000013	0.008399924327653055
764.8453063964844	2663.94	1.8226482E7	2.720671171279297E8	2	106	3	99.19000000000005	0.010300306831534902
765.8375854492188	2663.94	2221043.0	2.3815118249023438E7	2	106	5	78.03999999999996	0.012171834866599207
766.3441772460938	2660.96	416859.03125	2704920.6953125	2	106	6	30.059999999999945	0.011950410975633041
765.3404541015625	2660.96	6129509.0	7.4106705375E7	2	106	4	54.14000000000033	0.00876404297655095
763.3334350585938	2663.94	1.11248616E8	2.95140056E8	2	106	0	6.059999999999945	0.0053142662478125584
1439.5472412109375	1553.97	1.10465224E8	1.0579122773046875E9	1	107	0	71.98000000000002	0.008245585315232668
1440.5501098632812	1557.04	7.191876E7	7.37475415375E8	1	107	1	68.98000000000002	0.01080039116949096
1442.5494384765625	1553.97	1.5845344E7	1.6382160898046875E8	1	107	3	120.00999999999999	0.009921261889535044
1441.54638671875	1557.04	3.9535112E7	4.11022728E8	1	107	2	63.069999999999936	0.006758194132680053
946.934814453125	1941.05	1073890.75	6655062.53125	2	110	6	33.08999999999992	0.011074577416662868
943.9362182617188	1941.05	1.09683272E8	7.50753234E8	2	110	0	36.059999999999945	0.011762005293753406
945.4402770996094	1941.05	2.9940614E7	2.1037723E8	2	110	3	27.0	0.007289050404896478
946.4447021484375	1944.06	3278968.5	8589178.5	2	110	5	6.039999999999964	0.009471730714657836
944.4354248046875	1941.05	1.03278272E8	5.92160688E8	2	110	1	18.059999999999945	0.007750423491607768
945.9430541992188	1937.97	1.0632471E7	2.7016565E7	2	110	4	6.089999999999918	0.0165800441334616
944.9430236816406	1937.97	5.6395E7	1.92122908E8	2	110	2	9.059999999999945	0.013434853256147275
1459.64892578125	1041.04	8.1567504E7	9.428593955703125E8	1	112	1	83.98599999999999	0.009358930282513521
1461.64599609375	1041.04	1.6479988E7	1.44151931E8	1	112	3	48.07999999999993	0.008839859369709421
1458.6507568359375	1041.04	1.09324752E8	9.040774687456055E8	1	112	0	62.946000000000026	0.012054060901112178
1460.65234375	1038.03	3.8210452E7	2.8394121997265625E8	1	112	2	54.01599999999996	0.010204121027555265
1462.6439819335938	1041.04	4981749.5	2.6692766984375E7	1	112	4	33.049999999999955	0.008351867467783387
1463.6538696289062	1038.03	1266282.375	3439080.625	1	112	5	9.009999999999991	0.00600258342438684
1247.6036376953125	2139.0	7.7518512E7	1.0056034079980469E9	1	115	1	168.01	0.01062892954475075
1250.604736328125	2139.0	3295831.0	1.4516860875E7	1	115	4	27.080000000000382	0.008973113663961842
1248.5984497070312	2135.95	4.1257544E7	2.53581094E8	1	115	2	27.080000000000382	0.014084748928697313
1246.613525390625	2135.95	1.08830896E8	8.53906472E8	1	115	0	23.9699999999998	0.008738265002137086
1249.5936889648438	2135.95	1.3330829E7	4.2535823E7	1	115	3	8.949999999999818	0.0038632570066035278
1262.672607421875	1919.96	8383067.0	6.547595667480469E7	1	118	3	48.0	0.010315493745816997
1261.6727294921875	1919.96	2.7865316E7	2.04498099828125E8	1	118	2	41.930000000000064	0.009663474472746611
1259.66943359375	1919.96	1.08658296E8	4.38922752E8	1	118	0	27.12999999999988	0.008684034709952227
1263.6749267578125	1922.99	2935296.75	2.1725626770507812E7	1	118	4	105.04999999999995	0.009130070303107052
1260.6713256835938	1919.96	6.8112232E7	7.269357628125E8	1	118	1	105.04999999999995	0.008541372517871949
1264.677978515625	1922.99	554522.25	3052512.96875	1	118	5	23.940000000000055	0.009552104869500708
1185.5037841796875	1679.99	1.0829064E8	7.187531081992188E8	1	119	0	59.91000000000008	0.010022050184511222
1186.5121459960938	1682.99	9.2639648E7	4.43506348875E8	1	119	1	44.940000000000055	0.007879096538746699
1188.50927734375	1679.99	1.0716046E7	9.52314365703125E7	1	119	3	86.99000000000001	0.008293317698287445
1187.5045166015625	1679.99	2.632295E7	2.6412124271875E8	1	119	2	66.08999999999992	0.008776663107606483
1190.5010375976562	1679.99	314500.4375	1482037.921875	1	119	5	14.88000000000011	0.01507588951392345
1189.50341796875	1679.99	1623041.75	7488776.625	1	119	4	14.88000000000011	0.006886648367069349
724.317626953125	2268.05	1.07961584E8	8.210633461796875E8	2	120	0	50.90000000000009	0.010265423420827154
724.8182373046875	2264.89	7.7867736E7	8.655544111757812E8	2	120	1	107.98000000000002	0.009194870435004528
819.3887023925781	1317.08	1.05347784E8	1.0098255094580078E9	2	123	0	68.97000000000003	0.009061399533143633
820.3965759277344	1317.08	4.8754864E7	4.902567942861328E8	2	123	2	75.00999999999999	0.013137262121834898
819.89306640625	1313.9	9.9609368E7	9.893494865273438E8	2	123	1	77.95000000000005	0.00926607700223955
821.8952026367188	1313.9	1988546.25	2.1981892536132812E7	2	123	5	71.98000000000002	0.010831104799754944
822.391357421875	1313.9	577242.25	5588409.72265625	2	123	6	63.069999999999936	0.01014686353015498
820.8890991210938	1317.08	2.0331008E7	1.4161743425E8	2	123	3	29.960000000000036	0.009170984832022607
821.3953552246094	1317.08	6927775.0	7.420164275E7	2	123	4	57.13999999999987	0.009049957062479906
949.9457397460938	1608.0	2660580.5	1.77907287421875E7	1	124	2	42.0	0.008326124723515762
948.9415893554688	1608.0	2.2433724E7	1.09091899921875E8	1	124	1	48.01999999999998	0.00910843931276317
947.9367065429688	1604.97	1.0525172E8	4.133782328417969E8	1	124	0	53.950000000000045	0.009792488360199794
1360.6494140625	1460.95	1.04970488E8	9.59336924E8	1	125	0	56.88000000000011	0.006385016823195268
1361.6425170898438	1460.95	5.1799312E7	2.53357502E8	1	125	1	15.099999999999909	0.008150056204572783
1577.1348876953125	3587.99	3.0511836E7	3.170233618725586E8	2	128	2	105.05000000000018	0.007902974062542312
1576.631103515625	3587.99	5.7720024E7	5.813863393378906E8	2	128	1	96.07000000000016	0.00812045658343258
1576.1324462890625	3585.06	1.04513728E8	9.186243895644531E8	2	128	0	108.07000000000016	0.008217948667525165
1577.631103515625	3587.99	1.2983104E7	1.3654792293066406E8	2	128	3	99.07999999999993	0.00914824535046411
1591.8128662109375	2730.02	1.7741398E7	9.099839724169922E7	1	131	3	42.0300000000002	0.011089103385702334
1589.8021850585938	2730.02	8.170768E7	3.9871411075E8	1	131	1	38.88999999999987	0.010878107936208496
1590.8129272460938	2730.02	4.3931196E7	4.926636719609375E8	1	131	2	68.98999999999978	0.009542281601985083
1592.8087158203125	2727.02	6772481.0	6.1041907283203125E7	1	131	4	54.0	0.008210692265562798
1588.8135986328125	2730.02	1.0358732E8	1.15802117825E9	1	131	0	60.01999999999998	0.006788611564353593
1129.7252807617188	2654.98	1.9857242E7	2.642753947524414E8	1	134	2	87.03999999999996	0.008482060969000876
1131.7210693359375	2649.05	1243467.25	1.05840325390625E7	1	134	4	41.9699999999998	0.009320252127305882
1128.7210693359375	2652.02	5.4636616E7	5.93229671E8	1	134	1	41.929999999999836	0.006961351959789436
1127.71435546875	2652.02	1.02688624E8	4.8921474E8	1	134	0	14.960000000000036	0.010656675358222739
1130.72021484375	2652.02	5907869.0	3.745729075E7	1	134	3	23.949999999999818	0.010365200056325088
2104.18310546875	2753.96	1.02313392E8	4.45101408E8	1	135	0	17.98999999999978	0.008627069786986644
2105.1749267578125	2751.07	7.2919088E7	1.65571663E8	1	135	1	8.949999999999818	0.028421855717492197
1764.7543334960938	2931.02	4.8659E7	4.951552768359375E8	1	136	2	81.09000000000015	0.008507888365915255
1766.76611328125	2934.0	7590765.0	5.1695681125E7	1	136	4	38.98000000000002	0.008965136383438021
1765.7547607421875	2931.02	2.3258812E7	1.50954774E8	1	136	3	29.980000000000018	0.007373509860444758
1762.7481689453125	2931.02	1.02285384E8	9.741015188125E8	1	136	0	72.01000000000022	0.013181487492097523
1767.7631225585938	2927.95	2325610.0	2.0399453205078125E7	1	136	5	51.13000000000011	0.006582467304112732
1763.7479248046875	2931.02	8.0144848E7	7.027961619472656E8	1	136	1	60.00999999999976	0.010379251769937821
1215.500244140625	1082.99	2.3999764E7	2.4453073375E8	1	137	2	113.85000000000014	0.008189286625048224
1214.5064086914062	1082.99	5.034192E7	3.19115018E8	1	137	1	27.069999999999936	0.012247984958317052
1216.5009765625	1082.99	7004031.5	4.501063175E7	1	137	3	30.0	0.011944101047306544
1213.5013427734375	1082.99	1.018476E8	4.24880784E8	1	137	0	11.910000000000082	0.00556900231574338
1358.5991821289062	2202.05	2.4092352E7	3.390102322734375E8	1	138	2	74.95999999999958	0.006873481689537342
1356.5987548828125	2202.05	1.01611024E8	6.68842610125E8	1	138	0	47.98000000000002	0.008861406077050354
1357.5924682617188	2205.05	4.6105088E7	4.1707890975E8	1	138	1	50.940000000000055	0.011330473929066422
1524.481689453125	1098.01	1.6574478E7	2.071379375E8	1	139	3	59.98000000000002	0.00847692723647869
1521.477783203125	1094.99	1.01565056E8	1.6365408675800781E9	1	139	0	111.01999999999998	0.008748348032079616
1522.485595703125	1092.04	7.591064E7	5.5832184E8	1	139	1	26.99000000000001	0.010116741574809792
1523.4784545898438	1094.99	4.2096152E7	2.86396382E8	1	139	2	20.920000000000073	0.008893736938031924
1525.4854736328125	1094.99	5399944.0	1.37265475E7	1	139	4	5.970000000000027	0.01095939443017466
1506.6279296875	2751.07	7.786248E7	6.826878945E8	1	140	1	66.0	0.009898432361294382
1507.6267700195312	2751.07	4.12825E7	2.89521344E8	1	140	2	45.05000000000018	0.009713092014585733
1509.624267578125	2753.96	5127433.0	2.2807279875E7	1	140	4	14.9699999999998	0.010936573534282864
1505.6173095703125	2751.07	1.0149764E8	4.63879784E8	1	140	0	14.9699999999998	0.004019556241317676
1508.6301879882812	2751.07	1.6268876E7	5.1790574E7	1	140	3	8.919999999999618	0.008991523331485788
1352.5947875976562	1352.97	1.00959792E8	3.17373448E8	1	142	0	8.970000000000027	0.012566870398897886
1354.583740234375	1352.97	2.8692944E7	6.8575949E7	1	142	2	6.069999999999936	0.013105561833588797
1353.5892944335938	1352.97	8.4981664E7	5.76221618E8	1	142	1	33.00999999999999	0.010611801585668795
1355.5966796875	1350.01	1.0688765E7	5.81028405E7	1	142	3	18.019999999999982	0.014620921616226319
1356.5951538085938	1350.01	3219004.25	1.8878706375E7	1	142	4	20.960000000000036	0.012110343577942731
1271.8453369140625	2406.01	5.9930196E7	8.29071708078125E8	1	143	1	126.07999999999993	0.008023158302086806
1272.8441772460938	2411.98	2.5327866E7	1.93324712E8	1	143	2	26.929999999999836	0.010267589663015574
1270.8485107421875	2408.99	1.00811568E8	8.99715778E8	1	143	0	39.039999999999964	0.006435785356429205
1357.5989990234375	1380.0	557235.1875	3640247.375	1	144	5	24.09999999999991	0.007740670712645364
1353.5889282226562	1383.07	3.833232E7	1.3375E8	1	144	1	8.940000000000055	0.016589740208834945
1354.6004028320312	1385.96	2.541617E7	8.4974074E7	1	144	2	9.0	0.016431460613953126
1356.58642578125	1380.0	3707757.25	1.3342635E7	1	144	4	15.009999999999991	0.015889035005646018
1352.590087890625	1383.07	1.00570096E8	6.0996898E8	1	144	0	20.980000000000018	0.01329364959124953
1355.593994140625	1380.0	1.2993249E7	2.96826025E7	1	144	3	6.119999999999891	0.00784422473053445
1399.5979614257812	960.019	1.00376048E8	9.468735379316406E8	1	145	0	87.13299999999992	0.008108842478048413
1401.5992431640625	960.019	3.5969576E7	2.7371863925E8	1	145	2	65.92899999999997	0.007697196906220295
1403.6011962890625	960.019	4170182.5	3.947132015625E7	1	145	4	54.013000000000034	0.008292436423930566
1402.6014404296875	960.019	1.2146839E7	1.42898811625E8	1	145	3	59.99700000000007	0.008217064049985403
1400.5999755859375	960.019	7.1275952E7	5.70627952E8	1	145	1	32.995000000000005	0.008825585871470072
1404.6090698242188	960.019	963975.75	4392958.0	1	145	5	14.95799999999997	0.01057488759779958
1837.9083251953125	2957.97	2.42756E7	8.52618575131836E7	1	146	2	30.070000000000164	0.014610073831374169
1836.9049072265625	2957.97	5.9456208E7	3.713422469472656E8	1	146	1	54.16000000000031	0.00823221934924579
1835.902099609375	2957.97	1.00106088E8	6.175384514960938E8	1	146	0	54.16000000000031	0.009714221072049837
1838.9041748046875	2957.97	8343660.0	5.5892937048828125E7	1	146	3	47.9699999999998	0.009349495190357342
1839.9121704101562	2957.97	2982202.5	1.78273966875E7	1	146	4	45.039999999999964	0.009059253280951848
1949.9892578125	1974.0	1.860938E7	8.9206762859375E7	1	147	2	42.01999999999998	0.00986360354258917
1948.9910888671875	1970.98	5.963074E7	4.9283351990625E8	1	147	1	66.03999999999996	0.02078812831319437
1947.9891967773438	1974.0	1.00041272E8	8.2310485846875E8	1	147	0	68.93000000000006	0.009733793653463966
1951.001220703125	1970.98	7842372.5	2.0231206E7	1	147	3	6.079999999999927	0.018075064569044
1938.9869384765625	2181.02	5.935428E7	4.70361548E8	1	148	1	35.98000000000002	0.01636411265061327
1939.9898681640625	2181.02	5.7839032E7	2.3497582E8	1	148	2	17.929999999999836	0.0072741538215966095
1937.9974365234375	2181.02	9.9246016E7	3.0655785E8	1	148	0	11.9399999999996	0.013243756946743722
1940.980712890625	2178.03	2.5356666E7	2.191597435263672E8	1	148	3	65.90999999999985	0.01812541832245526
1753.828125	3936.02	9.9146304E7	9.333986858554688E8	2	149	0	122.92000000000007	0.010452012136066224
1755.333251953125	3939.04	1.7351914E7	1.7412393478222656E8	2	149	3	108.09000000000015	0.011045563157978257
1754.3263549804688	3936.02	7.2927792E7	6.4067253965625E8	2	149	1	62.960000000000036	0.009822537600891993
1756.8275756835938	3936.02	1131970.375	9982148.045898438	2	149	6	74.82999999999993	0.007710337599687878
1756.32666015625	3936.02	3303429.75	2.7912562080078125E7	2	149	5	66.05000000000018	0.010190310245337144
1754.83056640625	3936.02	3.9991896E7	3.355497543886719E8	2	149	2	63.00999999999976	0.007970923174473678
1755.8309326171875	3936.02	9332022.0	5.1306477703125E7	2	149	4	39.029999999999745	0.011434900638195536
1453.7725830078125	3003.0	1190634.25	1.2673150625E7	1	150	5	50.9699999999998	0.010359664232289095
1450.77197265625	3003.0	3.7185724E7	3.73960995875E8	1	150	2	66.14000000000033	0.011875424564962322
1451.7772827148438	3003.0	1.3337007E7	1.119911905E8	1	150	3	33.0	0.011116439038333896
1448.7686767578125	3003.0	9.9115304E7	5.40694516E8	1	150	0	18.039999999999964	0.004709793242256332
1449.7759399414062	3003.0	6.6552056E7	3.16848268E8	1	150	1	15.079999999999927	0.012172069073012545
1452.7806396484375	3003.0	4260452.5	2.1788195625E7	1	150	4	17.9699999999998	0.008810713002249367
2104.1767578125	2766.07	9.8279384E7	4.63201006E8	1	153	0	21.01000000000022	0.02975684077459662
2105.18212890625	2762.93	6.2423624E7	3.19902066E8	1	153	1	17.960000000000036	0.014320901836352613
2071.0277099609375	3308.98	6.6544428E7	4.75925907484375E8	1	154	1	57.11000000000013	0.011931275776728532
2072.03271484375	3305.94	2.685818E7	2.20320749921875E8	1	154	2	53.9699999999998	0.012914700210007918
2074.0269775390625	3308.98	4358525.0	3.1603908828125E7	1	154	4	39.039999999999964	0.00995921979287678
2070.0250244140625	3308.98	9.8235616E7	5.18225017421875E8	1	154	0	33.08000000000038	0.009420192530520618
2073.02294921875	3308.98	1.2067558E7	5.613989946875E7	1	154	3	24.0300000000002	0.010537087251225359
1938.9729614257812	2175.03	9.8161776E7	2.96150252E8	1	155	0	9.090000000000146	0.02205489979235383
1939.9736938476562	2175.03	5.1885776E7	3.1013688528515625E8	1	155	1	56.95000000000027	0.017359405721035198
1355.4949340820312	483.037	7.4319208E7	5.75353339E8	1	157	1	33.01600000000002	0.009478200179785583
1359.5001220703125	483.037	981595.6875	1.475013678125E7	1	157	5	90.01299999999998	0.007253257978414051
1357.4998168945312	483.037	1.2349055E7	1.22531523E8	1	157	3	38.96300000000002	0.008903200132211382
1358.48876953125	483.037	3804989.0	3.4775494875E7	1	157	4	36.053999999999974	0.013431760100019511
1356.498046875	486.102	3.8389052E7	3.41720098E8	1	157	2	41.968999999999994	0.009113192289950401
1354.4874267578125	483.037	9.7852848E7	2.61309184E8	1	157	0	6.161000000000001	0.011682028987594068
1187.633544921875	2670.0	1419101.625	1.10637275E7	1	158	4	42.16000000000031	0.007801711489833439
1186.633544921875	2673.05	5502191.5	4.01434865E7	1	158	3	30.01000000000022	0.011443968246255423
1183.63623046875	2673.05	9.7816344E7	6.36510828E8	1	158	0	27.0300000000002	0.009838131776412651
1185.625244140625	2670.0	2.1138208E7	1.296106765E8	1	158	2	24.110000000000127	0.00920298260656163
1184.6259765625	2673.05	5.765032E7	2.80077688E8	1	158	1	18.140000000000327	0.01198298154628233
2110.0855712890625	2109.08	9.7772568E7	9.22135276375E8	1	159	0	86.92000000000007	0.011730614863788588
2111.0860595703125	2109.08	6.5712344E7	6.714604969375E8	1	159	1	75.01000000000022	0.010284106596455872
2112.094970703125	2109.08	3.1147734E7	2.9782795396875E8	1	159	2	65.96000000000004	0.010541828630824947
2113.091064453125	2109.08	1.2918842E7	8.1652029E7	1	159	3	23.949999999999818	0.009098492906527547
2249.2054443359375	3422.93	3.4148576E7	2.973127134375E8	1	161	2	63.0	0.008953809161254798
2248.20654296875	3426.08	6.8593512E7	5.15931939E8	1	161	1	48.029999999999745	0.013035274426067589
2250.201416015625	3426.08	1.481193E7	1.5015501E8	1	161	3	53.98999999999978	0.009590951436203378
2247.20361328125	3426.08	9.7402624E7	5.26195602E8	1	161	0	18.159999999999854	0.01035787247842361
1224.6058959960938	1551.02	4.6186472E7	1.28304523E8	1	162	1	15.019999999999982	0.007886693245586883
1223.6102905273438	1553.97	9.704784E7	3.60900708578125E8	1	162	0	57.200000000000045	0.007135150048101987
2387.082275390625	2736.01	9.6642904E7	8.01380025E8	1	163	0	53.91000000000031	0.009691890289511439
2389.0859375	2733.03	5.3767604E7	3.68879018796875E8	1	163	2	84.09000000000015	0.017305295750464883
2388.0802001953125	2733.03	6.8860304E7	6.81197017796875E8	1	163	1	86.96000000000004	0.009249938994268993
2391.086669921875	2738.95	7276590.5	5.565387125E7	1	163	4	53.85999999999967	0.009170684633533524
2390.0888671875	2738.95	1.9619232E7	1.187148905E8	1	163	3	30.090000000000146	0.0333968118031622
746.8619079589844	2376.04	9.6513104E7	5.1712709121484375E8	2	164	0	62.970000000000255	0.009610453473203412
747.3653869628906	2373.06	9.5933792E7	4.5122288108203125E8	2	164	1	63.11000000000013	0.010857613134381754
1323.68212890625	2790.0	6.42532E7	3.44104276E8	1	165	1	21.070000000000164	0.010585232773058137
1322.6866455078125	2786.99	9.6391024E7	5.35976406E8	1	165	0	20.980000000000018	0.011866187001895345
946.9382934570312	1922.99	767571.25	6038918.65234375	2	166	5	42.02999999999997	0.006633640537806906
945.940185546875	1917.01	9264096.0	6.7474255640625E7	2	166	3	44.940000000000055	0.010873874594199744
944.9353942871094	1922.99	5.0658272E7	3.46846278375E8	2	166	1	39.069999999999936	0.005938372961507632
945.4416198730469	1917.01	2.2284488E7	1.35348917125E8	2	166	2	38.91000000000008	0.00797777192678762
944.4371643066406	1919.96	9.5975768E7	5.07321487125E8	2	166	0	38.91000000000008	0.011418406296498105
946.441162109375	1917.01	2649299.5	9358811.546875	2	166	4	29.960000000000036	0.01061822601349022
1742.94873046875	4773.02	1.7905014E7	1.5212455052929688E8	1	167	2	66.01999999999953	0.00717481946970116
1743.9419555664062	4773.02	6296178.5	3.0317865E7	1	167	3	21.150000000000546	0.0075901088148039265
1740.9464111328125	4770.01	9.5620344E7	4.07885712E8	1	167	0	21.150000000000546	0.009615465752683731
1744.948486328125	4766.9	1834260.375	1.44413556328125E7	1	167	4	54.090000000000146	0.010105155714272628
1741.9440307617188	4773.02	4.1542824E7	3.1934375115234375E8	1	167	1	63.039999999999964	0.009378704767476058
1415.4991455078125	800.961	9.5593744E7	4.33235816E8	1	168	0	14.981999999999971	0.013294945929184081
1416.5047607421875	800.961	5.8049364E7	5.36110272E8	1	168	1	30.03200000000004	0.011264697598388657
1214.4935913085938	1064.96	5.8669144E7	2.76746384E8	1	170	1	14.990000000000009	0.013411004018650082
1215.5086669921875	1064.96	2.3071658E7	1.886544725E8	1	170	2	36.00999999999999	0.008179645214887515
1213.500244140625	1064.96	9.548816E7	7.184659399765625E8	1	170	0	65.87000000000012	0.012006138206082161
1541.7431030273438	725.99	9.5410816E7	1.3319623540625E9	1	171	0	75.01599999999996	0.006955739010482168
1545.740234375	728.969	4882122.5	3.9610631375E7	1	171	4	32.870000000000005	0.010702068772035674
1543.7402954101562	728.969	3.6977956E7	2.2582964E8	1	171	2	20.978999999999928	0.009612365837620743
1546.73876953125	728.969	1414036.25	7480959.875	1	171	5	18.005999999999972	0.006348215155396732
1542.7401123046875	728.969	6.8541816E7	3.1175972E8	1	171	1	12.040000000000077	0.0032405012410589265
1544.732666015625	728.969	1.5656738E7	4.63835495E7	1	171	3	8.932000000000016	0.00465403905856949
1600.7786865234375	2861.95	9.5037312E7	5.4133471925E8	1	172	0	36.00999999999976	0.009751010621065516
1601.7882690429688	2861.95	7.8734704E7	5.140170765E8	1	172	1	32.86999999999989	0.008609334093290507
756.374267578125	3615.01	4.1376016E7	2.5098631512109375E8	3	173	1	90.0	0.009399345023737082
756.0410766601562	3612.0	9.4731E7	6.306333391992188E8	3	173	0	75.09999999999991	0.009241238348927068
757.042236328125	3612.0	9181054.0	7.1111832375E7	3	173	3	30.019999999999982	0.010487618619963274
757.7124633789062	3612.0	1123597.25	9407366.724609375	3	173	5	44.940000000000055	0.0073445694378296705
756.7083129882812	3608.96	2.3351236E7	1.958030778515625E8	3	173	2	50.91999999999962	0.009302242998607714
757.3771057128906	3608.96	5081462.5	2.759989150390625E7	3	173	4	38.88999999999987	0.010060693303373435
758.03955078125	3612.0	300708.125	1702269.31640625	3	173	6	29.950000000000273	0.01117941064469374
1602.78515625	2846.97	4.4797376E7	5.8435394025E8	1	174	2	56.929999999999836	0.00824179224259293
1601.787841796875	2846.97	8.2342112E7	2.13823228E8	1	174	1	6.0300000000002	0.010789247946281423
1600.7847900390625	2844.04	9.46602E7	7.18032448E8	1	174	0	56.9399999999996	0.009569335625408702
1603.786376953125	2844.04	1.5929723E7	1.041297675E8	1	174	3	26.9399999999996	0.011559492126643298
932.3927001953125	1209.03	8.9606112E7	5.311645506953125E8	2	175	1	77.99000000000001	0.005901970683501465
933.3909301757812	1212.0	2.5040544E7	1.3939310371777344E8	2	175	3	41.950000000000045	0.007399704691954705
932.8930053710938	1209.03	5.4174432E7	3.0842302798046875E8	2	175	2	72.0	0.010658385217625839
931.8908386230469	1209.03	9.4467472E7	5.417732840585938E8	2	175	0	75.03999999999996	0.008726269656321416
934.3919067382812	1212.0	2566832.5	8267995.3759765625	2	175	5	23.970000000000027	0.007129220941063125
933.889404296875	1209.03	8384480.0	4.8536534859375E7	2	175	4	60.02999999999997	0.010712715276982131
934.8853759765625	1209.03	790999.125	4277226.9365234375	2	175	6	38.99000000000001	0.009793599900173713
2118.2650146484375	2115.0	2482871.25	2.3196150328125E7	2	176	7	63.0300000000002	0.009747932557866061
2116.76318359375	2115.0	2.6611824E7	2.415370285E8	2	176	4	53.840000000000146	0.00792941235965065
2117.260009765625	2118.02	1.3825189E7	1.26835039125E8	2	176	5	65.82999999999993	0.008516753091874224
2117.760009765625	2118.02	5733389.0	4.7357683015625E7	2	176	6	53.9399999999996	0.012888750436519606
2114.7598876953125	2118.02	9.3386128E7	5.7153321125E8	2	176	0	56.91999999999962	0.012212298411344554
2115.2608642578125	2115.0	7.63408E7	5.891485184375E8	2	176	1	57.11999999999989	0.0107402891096927
2118.764404296875	2118.02	881206.375	6181483.484375	2	176	8	26.960000000000036	0.006731919189235057
2115.76708984375	2115.0	6.6223404E7	3.741330995E8	2	176	2	42.04999999999973	0.01066582026983672
2116.263427734375	2118.02	4.6898576E7	2.7113628653125E8	2	176	3	48.13999999999987	0.007761282487880613
825.3847045898438	2241.01	8.4690512E7	9.045302356484375E8	2	178	1	72.00999999999976	0.009735633572796715
825.88427734375	2241.01	4.7029264E7	5.439300875019531E8	2	178	2	87.0	0.008643148316604938
826.8871459960938	2241.01	6202995.5	8.057820883789062E7	2	178	4	95.99000000000024	0.007914409945832897
827.3858337402344	2235.04	2399960.25	2.1107794162109375E7	2	178	5	63.11999999999989	0.009080977641344624
827.8892211914062	2241.01	494383.625	4859655.8544921875	2	178	6	57.01999999999998	0.009298622476642544
824.8897094726562	2238.06	9.2901256E7	1.240745546125E9	2	178	0	113.9699999999998	0.010338597211918498
826.3803100585938	2235.04	2.4225296E7	7.8942656E7	2	178	3	12.039999999999964	0.013416868495114165
1066.5576782226562	2976.06	3.0198726E7	3.3804141275E8	2	180	2	68.92999999999984	0.008087139009656864
1065.560546875	2976.06	9.274088E7	1.28478122415625E9	2	180	0	96.03999999999996	0.009125671309868062
1067.0621337890625	2976.06	1.1445283E7	1.3127114969140625E8	2	180	3	80.98999999999978	0.007976189631191156
1066.05517578125	2976.06	6.147388E7	2.5336985E8	2	180	1	12.16000000000031	0.003922808836138523
1068.5625	2976.06	322600.3125	2967081.3525390625	2	180	6	47.98000000000002	0.008187527881758125
1067.5587158203125	2976.06	3935763.25	3.3440769484375E7	2	180	4	60.11000000000013	0.009453289176178816
1068.0574340820312	2976.06	1254732.0	8540193.287109375	2	180	5	51.039999999999964	0.011293454145843521
784.4337463378906	1287.04	1.4476766E7	2.2438195763916016E8	2	183	3	159.08999999999992	0.010150415731487525
783.9313354492188	1283.98	3.5755004E7	4.868327068041992E8	2	183	2	96.12999999999988	0.008418364705620202
784.9307861328125	1287.04	5082836.0	2.798487625E7	2	183	4	20.99000000000001	0.008002075772183696
785.4365234375	1283.98	1429420.75	1.13755198125E7	2	183	5	30.049999999999955	0.010481869126125929
782.9340209960938	1283.98	9.1754768E7	4.41382E8	2	183	0	15.069999999999936	0.011411757163042793
783.4435424804688	1281.03	7.2702448E7	1.80695648E8	2	183	1	6.0499999999999545	0.004671881404604397
1724.667236328125	1320.02	1940303.375	1.814557765625E7	1	185	5	47.90000000000009	0.01106938401135103
1722.6668701171875	1322.99	1.9257018E7	1.52419755E8	1	185	3	39.01999999999998	0.010215768199766141
1721.673583984375	1326.03	3.76562E7	2.8131212E8	1	185	2	24.00999999999999	0.009799094595464714
1720.6713256835938	1322.99	7.7312864E7	4.34692576E8	1	185	1	20.920000000000073	0.01242548967946957
1719.672607421875	1322.99	9.1168304E7	1.007625821E9	1	185	0	48.02999999999997	0.006537586439927973
1723.6636962890625	1320.02	8649318.0	7.272086195507812E7	1	185	4	71.92000000000007	0.009477452902227818
1208.624267578125	1062.06	9.1167296E7	5.451250025E8	1	186	0	35.950000000000045	0.00880789844089981
1209.6260986328125	1058.95	5.1591992E7	3.5953336671875E8	1	186	1	54.0	0.010693005046104435
1353.6217041015625	1743.01	5.927012E7	1.83282108E8	1	187	1	9.009999999999991	0.008432208038223256
1352.630615234375	1743.01	9.1152256E7	4.00990412E8	1	187	0	21.09999999999991	0.012159757356121844
731.032470703125	2643.05	6.5293984E7	4.00678976E8	3	188	1	23.940000000000055	0.007632432120996953
731.3561706542969	2643.05	4.5171372E7	4.434897208154297E8	3	188	2	74.90999999999985	0.007377920614406996
730.677490234375	2640.0	9.105024E7	2.21578576E8	3	188	0	6.0	0.011286939093480344
1507.6218872070312	2736.01	3.2185152E7	2.097983355E8	1	190	2	26.980000000000018	0.011064633709057772
1505.6270751953125	2733.03	9.076892E7	5.1093302E8	1	190	0	24.0300000000002	0.011590574564840759
1506.620361328125	2736.01	6.1923756E7	2.9324252E8	1	190	1	17.960000000000036	0.01072222022279234
1720.7738037109375	1748.97	9.0671424E7	4.2422629175E8	1	191	0	26.99000000000001	0.013347123286718252
1722.7830810546875	1746.05	2.2318016E7	1.347461931875E8	1	191	2	29.910000000000082	0.00908015465762413
1721.777099609375	1751.99	7.2597936E7	3.236986825E8	1	191	1	29.910000000000082	0.008677957512056638
813.8261413574219	1823.89	3.3997636E7	2.922681078222656E8	2	192	1	74.88000000000011	0.007864257223072789
813.32958984375	1821.02	9.0566896E7	5.03304092E8	2	192	0	35.98000000000002	0.01076764200922217
814.3310546875	1821.02	1.8596482E7	1.5821621E8	2	192	2	42.069999999999936	0.009821255587420964
814.8282470703125	1821.02	4734591.5	2.886231925E7	2	192	3	21.00999999999999	0.014663958274255486
630.34326171875	2126.98	1715707.75	2.27297604375E7	2	194	4	53.92000000000007	0.007400101753591605
629.3500061035156	2126.98	2.2262128E7	1.89911435E8	2	194	2	26.840000000000146	0.008456841286318802
629.8425903320312	2126.98	6804592.0	6.48272985E7	2	194	3	35.7800000000002	0.008877612446688585
628.346923828125	2126.98	9.0214528E7	7.136125E8	2	194	0	26.929999999999836	0.007037800222090782
630.8444519042969	2126.98	359649.53125	3875529.595703125	2	194	5	62.899999999999636	0.007883582474420524
628.8446655273438	2126.98	5.7529104E7	5.835139453798828E8	2	194	1	83.96000000000004	0.010694215586106682
867.85791015625	1416.09	8.4997856E7	8.046989256289062E8	2	196	1	101.95000000000005	0.01021271454001211
868.3607177734375	1416.09	6.443794E7	4.8455819865625E8	2	196	2	120.00999999999999	0.00893156778295359
868.8634033203125	1412.99	1.90929E7	1.053667275E8	2	196	3	30.11999999999989	0.012722495793836783
867.3536071777344	1412.99	9.0081432E7	5.8453535340625E8	2	196	0	81.07999999999993	0.010263034777603916
1603.806396484375	2379.0	6.9210544E7	6.28451502609375E8	1	199	1	54.00999999999976	0.01036510757779117
1602.8031005859375	2379.0	8.9522512E7	6.526426591875E8	1	199	0	50.899999999999636	0.009913367866401792
1605.80615234375	2376.04	1.5682035E7	1.066688539609375E8	1	199	3	47.9699999999998	0.007929058663508185
1606.8026123046875	2376.04	5670575.0	2.583275425E7	1	199	4	15.010000000000218	0.0061954341586251275
1604.802734375	2376.04	3.8292176E7	2.308025709375E8	1	199	2	41.88000000000011	0.009823523954325562
607.6114501953125	1313.9	2.814162E7	2.390870636796875E8	3	205	2	77.98000000000002	0.007838340962732051
608.610107421875	1310.88	781775.125	9077235.89453125	3	205	5	72.03999999999996	0.00966593531535844
607.2687377929688	1313.9	4.7768588E7	4.02759018E8	3	205	1	36.01999999999998	0.010242248261160004
607.9376220703125	1313.9	8061171.0	6.557204625E7	3	205	3	30.029999999999973	0.011009878483403205
606.9409790039062	1310.88	8.8871456E7	8.228913E8	3	205	0	45.1099999999999	0.008772777552650287
608.279296875	1310.88	2512996.0	2.251915446875E7	3	205	4	53.840000000000146	0.007419281574228406
673.3624267578125	1896.01	8.272824E7	6.94173616E8	2	206	1	42.01999999999998	0.007832082547340425
672.8604736328125	1892.97	8.8858688E7	3.5688528E8	2	206	0	15.049999999999955	0.006470388702481832
1207.625	1530.02	5.3304148E7	3.73722132E8	1	208	1	20.940000000000055	0.007105289165456664
1206.6328125	1530.02	8.8570672E7	8.79345688E8	1	208	0	35.950000000000045	0.010163604736846202
943.4542236328125	1710.09	7938758.0	8.547278292871094E7	1	209	2	96.01999999999998	0.010672843310429687
942.456787109375	1710.09	5.038986E7	4.98881552453125E8	1	209	1	93.04999999999995	0.01816217741097603
941.4552001953125	1713.05	8.8345656E7	9.15270777875E8	1	209	0	77.94000000000005	0.00843701541447368
1316.679931640625	1559.97	2.4027274E7	3.20359172625E8	1	211	2	83.91000000000008	0.008693697595620577
1314.6798706054688	1557.04	8.8003616E7	4.1400416E8	1	211	0	14.980000000000018	0.01347236383610566
1315.6846923828125	1557.04	5.7697704E7	5.80274796E8	1	211	1	51.01999999999998	0.007759729443550464
1318.6719970703125	1557.04	1779156.5	5121742.375	1	211	4	5.930000000000064	0.004333639366396255
1317.6810302734375	1559.97	7404851.5	3.1957564E7	1	211	3	11.950000000000045	0.009819416669895928
2007.1002197265625	3318.01	5.608842E7	5.6028576171875E8	1	213	1	60.04999999999973	0.00806102990920614
2009.1004028320312	3318.01	1.0238674E7	9.19401794375E7	1	213	3	50.98000000000002	0.010948215884268498
2008.1053466796875	3318.01	2.4712738E7	6.6262128E7	1	213	2	6.019999999999982	0.01228086395562883
2006.101318359375	3318.01	8.7841752E7	5.04340864E8	1	213	0	18.090000000000146	0.005045268200464088
723.3627014160156	1901.96	3.1232896E7	3.695996268125E8	2	218	2	68.88000000000011	0.009933480002227523
723.8540649414062	1905.02	1.5940199E7	9.072093E7	2	218	3	26.980000000000018	0.0072765352286086995
724.368408203125	1901.96	3923375.5	2.5026049875E7	2	218	4	23.950000000000045	0.01027674377222498
722.8591613769531	1901.96	6.3746944E7	6.460910564960938E8	2	218	1	74.98000000000002	0.007954902196124401
725.3603515625	1899.03	246819.640625	2508897.6611328125	2	218	6	48.00999999999999	0.00675391021303751
724.8602294921875	1899.03	1025917.875	1.0315235361328125E7	2	218	5	59.930000000000064	0.009969219358720735
722.360107421875	1901.96	8.7481248E7	8.310406064824219E8	2	218	0	74.97000000000003	0.011127755976879804
1352.6339111328125	1782.0	8.7476E7	4.40439445E8	1	219	0	36.01999999999998	0.014103249796345495
1355.633544921875	1785.03	7774044.0	5.3782626E7	1	219	3	23.940000000000055	0.0050464342264048105
1354.62158203125	1785.03	2.1165778E7	1.3562133125E8	1	219	2	23.940000000000055	0.011083890267531387
1353.6185302734375	1782.0	6.0142132E7	1.3635272E8	1	219	1	6.039999999999964	0.011601390216545743
452.8673400878906	1601.99	1.0947694E7	4.80560845E7	3	221	3	15.009999999999991	0.0034840329947502364
451.8776092529297	1601.99	8.7098712E7	3.25545702E8	3	221	0	15.009999999999991	0.01055766042793943
452.54412841796875	1601.99	2.8413344E7	1.0937646E8	3	221	2	12.019999999999982	0.010488785495393402
452.2055206298828	1601.99	5.7496884E7	2.0638952E8	3	221	1	8.990000000000009	0.008469200687686064
798.8269348144531	1623.07	3.4396844E7	3.075855241875E8	2	222	2	57.01999999999998	0.010587548396173495
797.8181762695312	1626.02	8.6787992E7	8.644509521875E8	2	222	0	68.92000000000007	0.010924202030083454
799.3204345703125	1623.07	1.4885219E7	1.6883341096875E8	2	222	3	84.00999999999999	0.008906826690960861
799.8179321289062	1626.02	4273212.0	3.3152055625E7	2	222	4	30.029999999999973	0.011916997920300914
800.3113098144531	1623.07	1421051.875	1.092957225E7	2	222	5	38.930000000000064	0.011125010191911219
800.8200378417969	1623.07	355466.3125	2082262.140625	2	222	6	20.910000000000082	0.006671723707059245
798.324462890625	1623.07	6.2961728E7	5.05498098E8	2	222	1	39.02999999999997	0.010552569619211225
452.8661804199219	1559.97	1.170378E7	5.3382572E7	1	224	1	17.960000000000036	0.006170741834312018
451.8734436035156	1562.97	8.6181712E7	3.7816198E8	1	224	0	17.960000000000036	0.011339593353217664
1906.8475341796875	893.984	2.3378618E7	1.205514725E8	1	226	3	21.097999999999956	0.007637237876833911
1904.8489990234375	893.984	8.4581184E7	4.33976522E8	1	226	1	21.097999999999956	0.006907015696999378
1908.853271484375	893.984	2765003.25	1.4909302E7	1	226	5	23.990999999999985	0.00921336640025405
1907.845458984375	893.984	8813197.0	3.459715E7	1	226	4	14.966000000000008	0.00703221067294269
1903.85009765625	893.984	8.5878664E7	8.01097138E8	1	226	0	44.90999999999997	0.00803552422664564
1905.8447265625	891.016	4.361704E7	4.56131746E8	1	226	2	41.900999999999954	0.007828949459108829
1897.748291015625	1340.94	7.8352232E7	4.757673769560547E8	1	227	1	54.059999999999945	0.007984946297150321
1896.7391357421875	1340.94	8.583952E7	4.871075815908203E8	1	227	0	57.07999999999993	0.010986014021460117
1898.7470703125	1340.94	5.4750832E7	3.319932682792969E8	1	227	2	59.98000000000002	0.009366737236425539
1900.7486572265625	1340.94	8513716.0	5.0658860232421875E7	1	227	4	54.09999999999991	0.010076554375447274
1899.746337890625	1340.94	2.4931764E7	1.3913769194921875E8	1	227	3	54.09999999999991	0.008665413504964274
1901.7471923828125	1340.94	2971509.0	1.6162779620117188E7	1	227	5	48.039999999999964	0.008328546465178506
635.974609375	1818.09	1067516.625	7817636.3857421875	1	231	2	113.94000000000005	0.008595027484650538
633.9707641601562	1815.01	8.546616E7	8.5556174E8	1	231	0	45.049999999999955	0.00822541580196342
634.9717407226562	1815.01	2.6279598E7	2.6940588E8	1	231	1	48.0	0.007811041303101806
1418.5081787109375	815.894	1.0117574E7	4.89579994296875E7	1	232	3	42.10299999999995	0.008577701727239553
1417.5090942382812	815.894	2.4047272E7	1.22057203234375E8	1	232	2	39.07000000000005	0.010904813188677132
1416.5031127929688	818.988	5.0251008E7	2.498105533125E8	1	232	1	39.07000000000005	0.009825624866143925
1419.504638671875	815.894	2889149.5	1.738286016796875E7	1	232	4	41.98400000000004	0.010681542629455433
1415.5086059570312	815.894	8.5446744E7	3.0946511E8	1	232	0	14.942999999999984	0.01464742021207211
628.3414916992188	2148.05	8.5405488E7	5.62686372E8	2	233	0	30.170000000000073	0.006804042572588503
629.8443603515625	2148.05	6587970.0	4.03608555E7	2	233	3	27.079999999999927	0.00837219287474043
629.34521484375	2150.95	1.9363224E7	1.29918099E8	2	233	2	27.079999999999927	0.0127825162861879
628.8392944335938	2148.05	5.4363268E7	3.19135936E8	2	233	1	27.079999999999927	0.01123102343382691
1186.62841796875	2657.97	5005585.0	5.089046375E7	1	235	3	39.00999999999976	0.008507375104319216
1187.626708984375	2657.97	1149854.75	2989891.0	1	235	4	5.970000000000255	0.012262042386962055
1185.64208984375	2657.97	1.8997736E7	6.0701382E7	1	235	2	8.960000000000036	0.005804333182705549
1184.6384887695312	2660.96	4.3575344E7	2.79724062E8	1	235	1	20.889999999999873	0.009227821283609822
1183.6294555664062	2657.97	8.5244048E7	6.1705492E8	1	235	0	27.0300000000002	0.008002037716005298
1317.724853515625	2733.03	8.4830488E7	4.60464473625E8	1	237	0	47.98000000000002	0.0104733344532085
1318.7275390625	2730.02	4.0406992E7	3.41929295E8	1	237	1	45.090000000000146	0.009288710607563998
1319.7291259765625	2730.02	1.581661E7	2.058530605E8	1	237	2	53.94999999999982	0.00920224874452862
1321.7203979492188	2733.03	1355791.125	8733007.4375	1	237	4	27.0300000000002	0.008224636714272551
1320.7250366210938	2730.02	4903896.0	9.289216525E7	1	237	3	75.10000000000036	0.008569404155351823
1658.8085327148438	1617.0	1298827.625	1.5110584703125E7	1	239	5	62.960000000000036	0.007310801625505073
1657.8052368164062	1617.0	4468168.0	2.9524074875E7	1	239	4	27.0	0.010077321417262527
1656.8012084960938	1617.0	1.3115982E7	8.5949232E7	1	239	3	27.0	0.0105705341229102
1655.7997436523438	1617.0	3.1650752E7	2.16107759E8	1	239	2	27.0	0.00633799804429278
1653.7996826171875	1614.02	8.3772496E7	2.97059944E8	1	239	0	12.079999999999927	0.012480756729457011
1654.79345703125	1617.0	5.5590584E7	1.29041028E8	1	239	1	6.009999999999991	0.017936583766952452
1598.6966552734375	2624.98	8.374856E7	6.526865374453125E8	1	240	0	105.11000000000013	0.009338065461811837
1599.69775390625	2621.9	4.7986488E7	3.40775598E8	1	240	1	39.0300000000002	0.01015085268786339
1510.7310791015625	3389.93	7.0384144E7	5.22542504E8	1	242	1	26.980000000000018	0.008918515287080757
1509.7291259765625	3389.93	8.354012E7	6.4597809E8	1	242	0	41.960000000000036	0.011541005583060005
1845.9496459960938	2720.98	7.8994408E7	7.530407785E8	1	244	1	62.9699999999998	0.011698917985806426
1847.9603271484375	2718.1	2.0139206E7	2.06833578E8	1	244	3	54.039999999999964	0.008202701983676364
1848.95458984375	2720.98	7684309.0	6.499243525E7	1	244	4	42.00999999999976	0.01070839326285838
1844.9570922851562	2720.98	8.2781056E7	4.90910828E8	1	244	0	21.070000000000164	0.008314810045705771
1846.95458984375	2720.98	6.3311664E7	4.036505326220703E8	1	244	2	66.07000000000016	0.011966228211841954
1987.9765625	2685.05	6.0515944E7	4.580147565625E8	1	245	1	56.9399999999996	0.028229016928227185
1986.971923828125	2682.11	8.2726592E7	2.9367236E8	1	245	0	30.070000000000164	0.03250631177740692
987.5847778320312	506.954	4648870.5	2.8526196603515625E7	1	247	3	51.03499999999997	0.009714666815874162
985.5826110839844	506.954	4.4036992E7	3.170561680839844E8	1	247	1	57.053999999999974	0.010429306215054003
984.5826416015625	506.954	8.263324E7	6.300491331171875E8	1	247	0	60.085999999999956	0.009862563067974815
986.5777587890625	506.954	1.4669576E7	9.214314175E7	1	247	2	29.91900000000004	0.007588651865957588
988.58154296875	503.896	663704.3125	4914238.234375	1	247	4	41.98599999999999	0.01002211567595409
543.227783203125	437.932	1.1921804E7	6.1444954E7	2	248	2	18.031000000000006	0.006990717565671249
544.7207946777344	437.932	133401.703125	791692.921875	2	248	5	21.02600000000001	0.01012891704383684
544.2235107421875	437.932	702962.3125	4377540.03125	2	248	4	21.02600000000001	0.006126529357742126
543.7220458984375	437.932	3231616.5	1.920454175E7	2	248	3	21.02600000000001	0.007948626130958097
542.7237243652344	437.932	3.342156E7	1.93389939E8	2	248	1	21.02600000000001	0.012050185046382035
542.2206420898438	437.932	8.2271696E7	3.52080484E8	2	248	0	18.08099999999996	0.012292977179308034
1974.925048828125	3605.97	6.44558E7	6.447740442392578E8	2	250	1	90.13000000000011	0.010003088428045917
1974.4331665039062	3605.97	8.1735232E7	6.9606640825E8	2	250	0	44.94999999999982	0.008708385783741768
1317.7965698242188	2805.01	1.6014833E7	1.71478454E8	1	251	2	45.11000000000013	0.010892837594284248
1315.7713012695312	2808.12	8.1691568E7	2.322823E8	1	251	0	15.090000000000146	0.0169298365383515
1316.7918701171875	2808.12	4.6189464E7	1.592593395E8	1	251	1	18.01000000000022	0.01569674686117646
2501.157958984375	1988.93	4.0016352E7	5.275316265E8	1	254	1	75.03999999999996	0.008837615664217775
2500.159423828125	1985.98	8.134752E7	1.28328640871875E9	1	254	0	126.07999999999993	0.00886214429114938
2502.15771484375	1983.09	3.1761808E7	3.55602145E8	1	254	2	62.99000000000001	0.00798126515003421
1407.6180419921875	2189.97	8.134748E7	4.84539468E8	1	255	0	24.019999999999982	0.011671518582790925
1408.6201171875	2193.0	5.7897896E7	4.100954055E8	1	255	1	45.01000000000022	0.011798078862925018
638.9597778320312	2484.02	8.0999144E7	3.313117496767578E8	1	256	0	72.0300000000002	0.010138162989011284
639.9559936523438	2487.02	3.1585532E7	1.0585262192675781E8	1	256	1	66.07000000000016	0.008335841270964267
2267.0914306640625	1464.03	6.2648484E7	7.05475650828125E8	1	259	1	141.1099999999999	0.00838970445650846
2268.091552734375	1460.95	3.0924786E7	2.4767174375E8	1	259	2	44.92000000000007	0.008711180177509952
2266.0908203125	1464.03	8.0699408E7	7.2198015175E8	1	259	0	65.99000000000001	0.009418915932757751
2269.0950927734375	1464.03	1.3470733E7	4.1526651E7	1	259	3	9.089999999999918	0.013082801860697327
700.7848510742188	582.018	8.023916E7	6.003368994428711E8	2	261	0	68.93799999999999	0.00817110110708373
701.7705383300781	582.018	2.574692E7	1.41711286E8	2	261	2	14.975999999999999	0.010764290005719837
701.2860717773438	582.018	5.1520096E7	3.54628852E8	2	261	1	21.016000000000076	0.003654826961510856
1932.8661499023438	2393.89	7.7939848E7	1.0462202021992188E9	1	262	1	182.88999999999987	0.010062764697836906
1934.8653564453125	2397.05	3.1278294E7	2.038024846875E8	1	262	3	60.0	0.011291951645623428
1936.865478515625	2393.89	2554050.5	3.678209051953125E7	1	262	5	98.97999999999956	0.008557862036725906
1933.8721923828125	2397.05	4.8955968E7	3.59829017E8	1	262	2	29.940000000000055	0.009336162809640081
1935.8674926757812	2393.89	9289495.0	4.4791638E7	1	262	4	15.050000000000182	0.007682255028243979
1931.8670043945312	2397.05	8.0034048E7	3.84186024E8	1	262	0	15.050000000000182	0.013444757941079036
1922.9893188476562	2337.05	2713532.0	2.498400753125E7	1	263	5	51.090000000000146	0.010501219221862892
1917.9955444335938	2337.05	7.9969712E7	8.47828193375E8	1	263	0	69.04999999999973	0.00754583358481352
1919.9840087890625	2337.05	5.026344E7	3.632898761904297E8	1	263	2	56.970000000000255	0.008378410507211416
1921.980712890625	2337.05	8468033.0	3.62137345E7	1	263	4	15.110000000000127	0.009754148733607877
1918.98974609375	2337.05	7.738124E7	4.79859722390625E8	1	263	1	48.07999999999993	0.008221241902771641
1920.9903564453125	2334.03	2.7412978E7	9.126038647607422E7	1	263	3	41.95000000000027	0.007725779283063521
1231.6370849609375	1979.95	7.9693944E7	3.57718228015625E8	1	265	0	41.98000000000002	0.013144125551913095
1232.6370849609375	1979.95	7.6491864E7	4.5485213794921875E8	1	265	1	59.97000000000003	0.008405462391875042
1233.635009765625	1983.09	1.953601E7	7.486179944042969E7	1	265	2	36.069999999999936	0.00986141275263922
1234.6339111328125	1979.95	5679791.0	9.186157555371094E7	1	265	3	107.98000000000002	0.008748426103536955
1235.627685546875	1979.95	1365554.125	5413833.693359375	1	265	4	30.039999999999964	0.008340863235986363
1236.6383056640625	1983.09	407145.53125	1800019.3515625	1	265	5	24.079999999999927	0.012687648187700023
525.0035400390625	3411.0	2.191741E7	2.586968915E8	2	266	1	48.059999999999945	0.010378651785569291
526.001708984375	3411.0	254558.78125	2000909.390625	2	266	3	26.9699999999998	0.009628307452012708
525.5053405761719	3411.0	3211522.25	2.5633567375E7	2	266	2	27.06999999999971	0.009058692413607215
524.4961547851562	3414.0	7.9661352E7	3.93603832E8	2	266	0	14.940000000000055	0.005182695868238523
1863.8609008789062	1977.06	7.9515696E7	7.6562617325E8	1	268	0	62.91000000000008	0.00968539652889439
1866.8638916015625	1977.06	2.0902164E7	1.35965596E8	1	268	3	30.019999999999982	0.009886201859189923
1867.8642578125	1974.0	7282188.0	5.750594675E7	1	268	4	35.97000000000003	0.010112263911166612
1865.858154296875	1977.06	4.5133008E7	4.28810725125E8	1	268	2	59.960000000000036	0.007757529370501254
1864.8660888671875	1977.06	7.547096E7	5.85629483375E8	1	268	1	44.850000000000136	0.009712427201483046
1850.7704467773438	354.024	4.4659068E7	4.51119002E8	1	271	2	50.92900000000003	0.007572244655862781
1848.7689208984375	354.024	7.8987384E7	8.446978285E8	1	271	0	63.085999999999956	0.008637061151752662
1849.77099609375	354.024	6.849848E7	3.117221986503906E8	1	271	1	39.084	0.011266007853491623
2006.103515625	3327.01	7.4572256E7	3.763629390625E8	1	273	1	41.98999999999978	0.008103430486782897
2005.100830078125	3329.97	7.8906928E7	3.862013578125E8	1	273	0	41.98999999999978	0.009133818175912073
634.30517578125	1821.02	7.8835544E7	8.7532386E8	3	274	0	45.069999999999936	0.009440618259857274
634.6428833007812	1818.09	5.6756592E7	6.00739457765625E8	3	274	1	72.04999999999995	0.009329060744524362
1545.7394409179688	756.004	5104377.5	3.14271909140625E7	1	275	3	50.98599999999999	0.011818199946763025
1544.7421875	753.007	2.0679208E7	1.826088638046875E8	1	275	2	71.99199999999996	0.009758621247461283
1542.7374877929688	753.007	7.8597936E7	5.109182919375E8	1	275	0	51.08100000000002	0.011350246098416557
1546.740234375	753.007	1507010.0	6065557.6875	1	275	4	11.925000000000068	0.008580336072115306
1543.755126953125	753.007	3.958366E7	1.74413794E8	1	275	1	14.988000000000056	0.009980147046144297
1315.760986328125	2594.97	6668083.0	4.379381325E7	1	277	3	26.919999999999618	0.016116034789455308
1312.7543334960938	2594.97	7.851584E7	7.0588575975E8	1	277	0	56.899999999999636	0.00817274188955961
1314.7591552734375	2594.97	2.1636776E7	1.79162088578125E8	1	277	2	53.98999999999978	0.00897815973354253
1313.75244140625	2591.98	6.3718008E7	2.8856540725E8	1	277	1	32.95999999999958	0.010131211973644551
493.24468994140625	2330.87	7.8004424E7	7.239894170625E8	3	281	0	71.80999999999995	0.008663823081154898
494.23431396484375	2330.87	1.2040636E7	1.2069754675E8	3	281	3	69.0	0.009158907459338584
493.9015197753906	2330.87	3.1829796E7	1.05079774E8	3	281	2	9.210000000000036	0.003985660741332817
493.58216857910156	2330.87	5.5858464E7	3.11474778E8	3	281	1	21.049999999999727	0.010813916373272963
494.5775604248047	2330.87	4038505.75	1.2545755875E7	3	281	4	8.990000000000236	0.003534542947332184
1424.6990966796875	2498.96	3.7526888E7	1.74352316E8	1	282	1	15.019999999999982	0.0055127958655161804
1423.6930541992188	2498.96	7.799768E7	4.65323738375E8	1	282	0	39.0300000000002	0.00813017022836121
1557.8087158203125	3216.08	7.7996224E7	3.35385308E8	1	283	0	23.889999999999873	0.009121029708604806
1558.8050537109375	3218.98	2.3968456E7	2.225487655E8	1	283	1	47.94999999999982	0.011948887573673884
1560.8143310546875	3216.08	815479.8125	8258868.171875	1	283	3	66.05000000000018	0.011109715931913256
1559.8109741210938	3212.92	7151909.5	3.440791625E7	1	283	2	20.920000000000073	0.013645682254330714
686.3404541015625	2150.95	9417846.0	1.0337020309082031E8	1	284	1	78.0600000000004	0.009585780785775131
687.3384399414062	2148.05	247880.125	1970538.662109375	1	284	2	47.94999999999982	0.011289761989608182
685.3346862792969	2148.05	7.7858032E7	5.00587096E8	1	284	0	21.090000000000146	0.007525414481423466
673.362548828125	1917.01	7.745144E7	4.641752791191406E8	2	286	0	60.00999999999999	0.007215570807430967
674.8704833984375	1917.01	2825704.0	2.6233123692382812E7	2	286	3	60.00999999999999	0.00732468860875088
674.3702392578125	1919.96	9584908.0	4.25434225E7	2	286	2	20.960000000000036	0.013082408632558863
675.3802490234375	1917.01	539246.125	1324974.78125	2	286	4	5.980000000000018	0.016633097299622427
673.870849609375	1917.01	3.3888904E7	7.9779716E7	2	286	1	5.970000000000027	0.013197761740473952
1468.5647583007812	2334.03	945251.625	5868780.7060546875	1	288	5	45.070000000000164	0.010911972478378048
1464.552734375	2330.87	6.682024E7	3.9098075284765625E8	1	288	1	51.00999999999976	0.012592333374419465
1467.5654296875	2334.03	3509698.5	1.9971417110351562E7	1	288	4	42.11999999999989	0.010726587106244322
1466.5556640625	2337.05	1.8984296E7	7.817171178125E7	1	288	3	42.11999999999989	0.008768313504698148
1463.56005859375	2334.03	7.7290912E7	2.86517166E8	1	288	0	15.110000000000127	0.010973571152533786
1465.5635375976562	2334.03	2.9040968E7	1.467123575546875E8	1	288	2	39.0	0.009677176209485931
1196.6748046875	1433.93	7.11826E7	5.86760549375E8	1	289	1	60.069999999999936	0.007947080482369463
1197.6734619140625	1433.93	1.9026198E7	2.3409371525E8	1	289	2	66.08999999999992	0.008581420217404625
1198.666259765625	1428.05	4757521.0	4.8151793875E7	1	289	3	36.049999999999955	0.008982664389837797
1195.6751708984375	1431.05	7.7252176E7	6.8540658E8	1	289	0	33.11999999999989	0.007978828967059343
1199.6727905273438	1431.05	1186724.25	5767780.4375	1	289	4	14.950000000000045	0.010161183455031076
1320.746826171875	1880.96	5.5252256E7	5.08935422E8	1	291	1	72.04999999999995	0.008867960824728483
1319.73974609375	1880.96	7.7032144E7	7.72274142E8	1	291	0	69.08999999999992	0.010057306106613475
1321.7476806640625	1880.96	2.0658204E7	2.1526931028125E8	1	291	2	71.95000000000005	0.010937338782439299
1322.751953125	1880.96	7095283.0	4.6229367859375E7	1	291	3	41.940000000000055	0.009421996741768681
2415.076416015625	2925.0	2.98727E7	1.1881196640625E8	2	292	1	24.019999999999982	0.008947845500149378
2414.582275390625	2925.0	7.6952416E7	2.9861014659375E8	2	292	0	57.070000000000164	0.01297688076313517
2416.072265625	2925.0	8204992.5	4.5203711703125E7	2	292	3	42.00999999999976	0.008570625933654102
2415.583251953125	2925.0	1.6671485E7	5.301095775E7	2	292	2	15.070000000000164	0.008213678262494346
2417.083251953125	2925.0	1396513.0	8085227.78125	2	292	5	27.080000000000382	0.008858713216880936
2416.577880859375	2922.0	3063701.75	1.15662570625E7	2	292	4	17.929999999999836	0.0122409313506978
1709.7506713867188	1412.99	3.922106E7	4.66835389E8	1	293	2	57.00999999999999	0.010209715420482246
1711.745849609375	1409.97	5866164.5	7.5115155859375E7	1	293	4	72.06999999999994	0.009621724719164206
1708.7474365234375	1409.97	7.0629472E7	7.699792481679688E8	1	293	1	86.98000000000002	0.008392287681714941
1710.750244140625	1409.97	1.764481E7	8.5064425E7	1	293	3	15.169999999999845	0.011148078668527347
1707.7508544921875	1412.99	7.6949608E7	4.398280795625E8	1	293	0	51.1099999999999	0.0115846532839639
1629.84912109375	3269.95	7.231512E7	4.02417496E8	1	296	1	20.919999999999618	0.010075991395200113
1628.83837890625	3273.17	7.6828112E7	3.62785002E8	1	296	0	18.0300000000002	0.010931128637841863
1354.494384765625	468.008	7.6779744E7	5.64205664E8	1	297	0	26.978999999999985	0.009961848331603488
1355.495849609375	468.008	4.5461232E7	4.00037378E8	1	297	1	36.075999999999965	0.010977752033519136
1448.77587890625	3018.0	7.6716488E7	6.037543905E8	1	298	0	60.07999999999993	0.009807142378443523
1449.7728881835938	3018.0	5.572212E7	4.45611614E8	1	298	1	39.0600000000004	0.008192189231772418
1327.7042846679688	1985.98	4337742.0	2.2014634220703125E7	1	300	3	33.049999999999955	0.007797479640009744
1326.7071533203125	1985.98	1.3968546E7	1.691367410625E8	1	300	2	60.00999999999999	0.005988701070250145
1325.7058715820312	1988.93	2.8456884E7	1.0841281925E8	1	300	1	20.99000000000001	0.009826890321623736
1324.7037963867188	1985.98	7.654072E7	3.744279804375E8	1	300	0	32.97000000000003	0.012107018645160311
1328.7061157226562	1983.09	1119292.75	9388867.63671875	1	300	4	38.92000000000007	0.0056102747185841845
1186.5089111328125	1668.03	4.8560428E7	2.86623876E8	1	301	1	18.089999999999918	0.011001785948708811
1185.5028076171875	1664.96	7.6414808E7	4.2563604E8	1	301	0	18.09999999999991	0.011656155002790804
1496.6790771484375	2777.95	3.7695816E7	2.725732E8	1	302	1	23.950000000000273	0.012370143015372372
1495.669189453125	2777.95	7.6387432E7	3.97663728E8	1	302	0	23.950000000000273	0.009351755394995966
1497.6726684570312	2777.95	2.126016E7	2.16147252E8	1	302	2	44.99000000000024	0.007933314297373423
686.0065612792969	2148.05	2.4892908E7	3.6706460172802734E8	1	303	1	116.94999999999982	0.009251887290693392
685.0071411132812	2148.05	7.6225616E7	9.7422246E8	1	303	0	63.0300000000002	0.009674090811119489
687.0166015625	2148.05	911916.125	3705909.0	1	303	2	12.179999999999836	0.01171851157899553
821.4094543457031	1503.0	7.5961584E7	2.64475608E8	2	305	0	9.230000000000018	0.00861828509453787
821.913818359375	1503.0	6.3147772E7	3.387556057480469E8	2	305	1	54.069999999999936	0.010634976854447638
653.6380920410156	1601.99	8415473.0	1.2002525569824219E8	1	306	1	111.11999999999989	0.010125542206759416
652.6372985839844	1601.99	7.5907008E7	8.11436513390625E8	1	306	0	123.07999999999993	0.009690945437866862
2063.93798828125	1733.99	7.156192E7	2.54296504E8	1	307	1	9.019999999999982	0.0071049396247276145
2064.927978515625	1737.04	4.6744024E7	2.78060207E8	1	307	2	21.089999999999918	0.008641964795977113
2062.93017578125	1737.04	7.524364E7	5.3477101E8	1	307	0	42.00999999999999	0.006149704324465003
525.749267578125	3414.0	1040554.9375	5934309.390625	2	308	3	23.920000000000073	0.004336050412041487
525.2546997070312	3414.0	1.027818E7	2.54693055E7	2	308	2	5.940000000000055	0.007590558709307555
524.2481689453125	3414.0	7.5191888E7	1.85476996E8	2	308	0	5.960000000000036	0.013330884822893789
524.7459106445312	3414.0	4.87094E7	2.38144212E8	2	308	1	14.989999999999782	0.011666738802255418
610.8513793945312	2643.05	5.011946E7	4.233058534296875E8	2	309	1	57.059999999999945	0.008809014589778577
611.3570556640625	2643.05	1.8225072E7	8.823357898632812E7	2	309	2	33.05000000000018	0.010205754427342601
611.854248046875	2643.05	5781357.5	6.675232671484375E7	2	309	3	78.01999999999998	0.006672387377572605
610.3554992675781	2646.0	7.5114704E7	3.451032823125E8	2	309	0	26.909999999999854	0.009764090523432254
612.352783203125	2643.05	1390078.0	1.2148924251953125E7	2	309	4	48.0	0.007854968583379687
612.8441162109375	2643.05	289507.53125	1670665.0546875	2	309	5	29.940000000000055	0.007404767630323409
1624.794677734375	3392.93	7.487216E7	6.695684303359375E8	1	311	0	144.07000000000016	0.009747955660092542
1625.8101806640625	3395.99	5.3492088E7	3.2482649875E8	1	311	1	42.059999999999945	0.01622274628558107
1091.072021484375	1949.98	7.4644864E7	7.243200295136719E8	1	312	0	108.01999999999998	0.009276221038426962
1093.0667724609375	1953.02	3320035.5	3.5110163463378906E7	1	312	2	66.07999999999993	0.009089625109119374
1092.0714111328125	1949.98	3.607124E7	2.3795586545507812E8	1	312	1	54.059999999999945	0.010073401713341989
1107.4903564453125	795.053	7.4590872E7	1.029841304E9	1	313	0	59.976	0.008683277490532337
1108.49609375	797.998	4.0013056E7	2.03871464E8	1	313	1	14.956000000000017	0.007668114636005571
1419.6961669921875	3329.97	7.434468E7	8.4048452025E8	1	315	0	69.05999999999995	0.009401376850662
1421.699951171875	3333.0	2.7179956E7	2.3684355E8	1	315	2	33.05000000000018	0.012920293478260346
1423.7017822265625	3333.0	3159395.75	2.3188762375E7	1	315	4	23.919999999999618	0.008805600842266843
1420.6969604492188	3333.0	5.3782448E7	4.56474025875E8	1	315	1	50.960000000000036	0.010783631767293371
1422.6965942382812	3327.01	1.0133227E7	5.5069706875E7	1	315	3	26.95999999999958	0.010036072110404356
1635.8345947265625	3281.93	7.4201944E7	4.61993578E8	1	316	0	32.76999999999998	0.01037423022256726
1636.8392333984375	3281.93	3.413864E7	9.3079514E7	1	316	1	5.980000000000018	0.005076324926351137
1652.752197265625	2292.05	7.4102376E7	7.00343488E8	1	317	0	36.06999999999971	0.010024784122325553
1656.76123046875	2292.05	4944443.0	4.658429375E7	1	317	4	35.99000000000024	0.007524068900617314
1653.744873046875	2292.05	6.168656E7	5.46104134E8	1	317	1	32.98000000000002	0.010607306108736808
1655.7589721679688	2292.05	1.5619113E7	9.638498075E7	1	317	3	27.0	0.009599036191754602
1654.7576904296875	2292.05	3.418602E7	1.78809684E8	1	317	2	17.940000000000055	0.009909952937159171
1657.7525634765625	2292.05	1435469.0	1.098219896875E7	1	317	5	41.88999999999987	0.009642325812204956
1673.86474609375	2909.97	2.4764646E7	1.6174320871679688E8	1	318	1	56.879999999999654	0.008350997532320254
1672.863037109375	2913.03	7.386204E7	4.82150448E8	1	318	0	27.039999999999964	0.00971023107707486
1078.1941528320312	1487.98	7.3684176E7	1.0713475796679688E9	1	321	0	104.96000000000004	0.009526885212240084
1080.197509765625	1484.92	647802.5	8545804.135742188	1	321	2	87.01999999999998	0.009075826227929865
1079.2000732421875	1491.05	1.1463834E7	8.21245885E7	1	321	1	23.960000000000036	0.011662986322466401
839.3941040039062	2829.03	4350516.0	4.080280653125E7	2	322	4	47.940000000000055	0.008022847762596092
837.8916931152344	2832.02	6.2166184E7	5.50813062E8	2	322	1	39.0	0.007701399515079381
838.89599609375	2832.02	1.9948196E7	1.974059585E8	2	322	3	71.94000000000005	0.009297711284006487
837.3992004394531	2832.02	7.359504E7	6.25150088E8	2	322	0	39.029999999999745	0.011292369459268144
838.3909301757812	2832.02	3.5747864E7	1.76421884E8	2	322	2	18.139999999999873	0.006948670357895331
840.3899536132812	2832.02	386624.625	4690042.06640625	2	322	6	81.13000000000011	0.008227032888175381
839.8980712890625	2829.03	1280698.5	1.331735840625E7	2	322	5	50.98000000000002	0.01229147036475865
1118.4708251953125	689.976	4.2255056E7	3.25355738E8	1	324	1	41.94799999999998	0.008210558993663554
1121.468505859375	693.024	698195.25	6474686.3125	1	324	4	36.000999999999976	0.006560931711197083
1119.463134765625	693.024	1.1180286E7	5.18370295E7	1	324	2	15.005999999999972	0.0072290639586028
1122.4796142578125	693.024	138293.890625	835756.234375	1	324	5	21.029999999999973	0.004966642920081321
1120.4703369140625	693.024	3053532.0	2.8264297896484375E7	1	324	3	54.025999999999954	0.010400194395029302
1117.46728515625	693.024	7.345776E7	4.79255433125E8	1	324	0	41.95900000000006	0.013579073093819685
1785.930419921875	2646.0	3.7596056E7	2.362121524296875E8	1	325	2	53.940000000000055	0.009329384819449971
1784.9296264648438	2649.05	6.6217592E7	4.31253799921875E8	1	325	1	57.0300000000002	0.009075049419027922
1783.9268798828125	2649.05	7.3167296E7	3.787813646953125E8	1	325	0	47.9699999999998	0.011244577194787837
1786.9237670898438	2649.05	1.5492174E7	1.469392323154297E8	1	325	3	63.11999999999989	0.007588039594110762
1787.9370727539062	2646.0	5903880.0	7.217054591601562E7	1	325	4	75.10000000000036	0.008039351543743403
1788.9248046875	2649.05	1673020.125	1.59442728359375E7	1	325	5	54.210000000000036	0.009794369161231813
1451.61083984375	1787.99	3.9209936E7	2.8043836925E8	1	326	1	57.00999999999999	0.009252922906755258
1450.6137084960938	1791.0	7.2766832E7	7.561366635761719E8	1	326	0	68.98000000000002	0.007536961654565096
1484.5848388671875	1562.97	798966.875	3575156.5625	1	327	4	12.009999999999991	0.005962356938339263
1483.593017578125	1559.97	3520313.0	1.745517575E7	1	327	3	14.940000000000055	0.006583955598547813
1482.5831298828125	1559.97	1.025318E7	4.2190658E7	1	327	2	12.029999999999973	0.00976005395292003
1481.583251953125	1559.97	2.624876E7	1.28238596E8	1	327	1	14.980000000000018	0.005246846538661143
1480.589599609375	1559.97	7.2751888E7	7.915764055E8	1	327	0	101.97000000000003	0.008867842847353568
1578.7208251953125	2366.95	3893332.0	4.3530439125E7	1	330	3	53.94999999999982	0.007511799028732485
1579.720458984375	2366.95	1107789.5	1.385989325E7	1	330	4	47.929999999999836	0.008607351025486171
1576.7123413085938	2366.95	2.6594908E7	2.34087656E8	1	330	1	27.09999999999991	0.006212620750326611
1577.720947265625	2370.04	1.2427555E7	7.7302176E7	1	330	2	21.01000000000022	0.009060028190075708
1575.7109375	2370.04	7.2703288E7	2.34185364E8	1	330	0	12.050000000000182	0.013821626418532846
652.3057250976562	1587.07	7.2632816E7	1.0787623472304688E9	1	332	0	162.1199999999999	0.008722719518338948
653.3148193359375	1587.07	1.6201732E7	4.2058898E7	1	332	1	6.029999999999973	0.013109351320665909
1330.7816162109375	3683.93	7.2238368E7	1.1982656909179688E9	1	334	0	102.10000000000036	0.008808339240787092
1331.7823486328125	3681.1	5.4422956E7	4.00158938375E8	1	334	1	50.94999999999982	0.009177081826166536
1333.7813110351562	3681.1	7030794.0	8.3598051265625E7	1	334	3	68.98000000000002	0.007059826117586196
1332.785400390625	3681.1	2.224792E7	2.5326120596875E8	1	334	2	68.98000000000002	0.009745696369013802
1334.7850341796875	3681.1	1794375.875	2.4512733064453125E7	1	334	4	77.98999999999978	0.010350703188548456
1318.7264404296875	2685.05	4.7500708E7	3.41577546E8	1	335	1	36.070000000000164	0.011073112606784022
1319.7276000976562	2685.05	1.2933879E7	9.4307869E7	1	335	2	21.04000000000042	0.008534311986683505
1317.7176513671875	2685.05	7.222892E7	5.0300733E8	1	335	0	30.0	0.012808131723014348
1818.6395874023438	422.985	6.8293752E7	6.73987715046875E8	1	337	1	86.887	0.009376804134364832
1817.640869140625	422.985	7.2184088E7	6.8393869953125E8	1	337	0	72.03799999999995	0.008598069348160823
1822.6453857421875	422.985	2049623.5	1.89522218359375E7	1	337	5	65.94200000000001	0.009312511659930566
1821.64794921875	422.985	6364941.5	6.09310253984375E7	1	337	4	69.04399999999998	0.009236236681705838
1820.642578125	422.985	1.7700418E7	7.7608282515625E7	1	337	3	35.935	0.011655727692860642
1819.6513671875	422.985	3.9744336E7	1.7356138921875E8	1	337	2	35.935	0.008459425005921664
1908.9775390625	2700.01	7.202208E7	3.1813620369140625E8	1	338	0	36.01999999999998	0.0080685945525401
1910.972900390625	2703.03	1.6116146E7	1.301703679140625E8	1	338	2	54.0300000000002	0.010455631694784003
1909.9705810546875	2703.03	3.5058804E7	3.592448996796875E8	1	338	1	78.05000000000018	0.010256775022708258
1911.975341796875	2703.03	6118572.0	3.1486597828125E7	1	338	3	30.009999999999764	0.00741697816061499
650.2739562988281	1088.96	7.1924344E7	7.2971723E8	2	339	0	63.00999999999999	0.007932080142643901
650.7782592773438	1086.03	3.1981284E7	3.889074325E8	2	339	1	50.98000000000002	0.010967522776416152
2267.0484619140625	1719.02	7.1644848E7	5.2319039234375E8	1	343	1	45.0	0.009666948874782744
2266.0478515625	1719.02	7.171964E7	6.9722816184375E8	1	343	0	59.99000000000001	0.009441166459370211
2268.05615234375	1715.97	5.3107472E7	7.155951499375E8	1	343	2	137.97000000000003	0.00919959103521047
2269.0546875	1719.02	2.9263292E7	3.6938031378125E8	1	343	3	122.95000000000005	0.007679508451271859
2270.0616455078125	1719.02	1.224359E7	6.31585266875E7	1	343	4	33.0	0.011016844422272994
2271.0576171875	1721.92	3921401.0	1.90959843125E7	1	343	5	24.039999999999964	0.008303473540870295
625.6151733398438	180.043	7.1657784E7	4.60749655E8	3	345	0	41.97399999999999	0.0075427017444990195
627.2835693359375	183.04	331642.5625	2288155.234375	3	345	5	20.937999999999988	0.01108080492457492
625.9455261230469	183.04	2.3413518E7	2.35322265E8	3	345	1	39.037000000000006	0.013079297854405978
626.615966796875	183.04	4081807.0	2.04443215E7	3	345	3	15.026999999999987	0.008498824985014568
626.2874145507812	180.043	1.03897E7	1.276073465E8	3	345	2	47.98599999999999	0.008682240723054025
626.9404907226562	180.043	1037436.375	4201802.25	3	345	4	12.020999999999987	0.011539486845629722
2260.034423828125	2166.07	7.1607448E7	3.32764985875E8	1	346	0	38.94999999999982	0.01062399429759633
2261.036865234375	2163.03	3.2105608E7	2.0463879190625E8	1	346	1	33.090000000000146	0.02336412561857017
1000.0547790527344	2907.07	7.1400144E7	5.72582412E8	1	347	0	69.0600000000004	0.010313335712781927
1001.0543823242188	2903.95	1.2168193E7	1.4532474775E8	1	347	1	63.08000000000038	0.010045006155074407
1002.0433349609375	2903.95	1513037.0	8000213.375	1	347	2	18.120000000000346	0.008097129905092582
1194.0050659179688	2465.95	1.80107E7	2.362266810625E8	2	348	3	111.03999999999996	0.024254975187676598
1194.5106201171875	2465.95	7023657.0	7.224630875E7	2	348	4	41.9399999999996	0.01999941356684731
1192.9969482421875	2465.95	5.2323484E7	4.7285134E8	2	348	1	30.070000000000164	0.007496403930208727
1195.0123291015625	2469.0	2496510.0	9539172.625	2	348	5	11.909999999999854	0.019532890250949383
1193.5078125	2465.95	2.804604E7	2.08724462E8	2	348	2	23.960000000000036	0.005672987122179325
1192.5023803710938	2465.95	7.1013512E7	3.3655166E8	2	348	0	15.0300000000002	0.011924318162417505
1301.6831665039062	1937.97	5931779.0	4.9132590921875E7	1	349	3	56.950000000000045	0.007244157060155043
1298.68310546875	1937.97	7.0999752E7	6.6721373075E8	1	349	0	60.01999999999998	0.00755724112235353
1299.6822509765625	1937.97	4.66482E7	4.8945426575E8	1	349	1	57.09999999999991	0.008799683695109648
1300.6829833984375	1937.97	1.9272988E7	1.93324759375E8	1	349	2	51.00999999999999	0.0114068662948437
1302.681396484375	1934.96	1502949.75	1.3440275125E7	1	349	4	30.019999999999982	0.00946006617511755
1303.6846923828125	1937.97	334199.78125	1338729.703125	1	349	5	12.129999999999882	0.007997888137304112
1488.7616577148438	2832.02	7.0319632E7	5.31007191E8	1	352	0	56.909999999999854	0.01058389957835015
1489.7647705078125	2835.08	4.1289192E7	4.98102642E8	1	352	1	60.090000000000146	0.008132345491285966
1249.7949829101562	2820.03	6.1260992E7	4.78724114E8	1	353	1	33.15000000000009	0.011258954897701528
1248.7943115234375	2822.98	7.0237128E7	1.9647804E8	1	353	0	5.960000000000036	0.012954990487310523
1854.800048828125	2345.98	7.0122E7	5.53056591625E8	1	354	0	54.00999999999976	0.010228366643737448
1856.8017578125	2345.98	1.1418197E7	3.1391967E7	1	354	2	6.0900000000001455	0.03145942450308828
1855.781494140625	2349.06	4.3313964E7	9.324022E7	1	354	1	6.0900000000001455	0.022895045629343268
1857.86669921875	2345.98	5061284.5	3.4893447E7	1	354	3	30.029999999999745	0.020460852820934145
1477.7200927734375	2072.94	5.5262184E7	6.054117184765625E8	1	356	1	102.02999999999997	0.008157102295832908
1476.7193603515625	2069.97	6.9789272E7	4.0445354E8	1	356	0	23.960000000000036	0.01260881217489331
638.3195190429688	3525.03	5434933.5	4.419772379296875E7	2	357	2	53.98999999999978	0.00890393873207543
638.8188171386719	3525.03	557661.4375	3573725.3125	2	357	3	27.009999999999764	0.006899405831364087
637.8247680664062	3518.94	3.1390088E7	8.6088148E7	2	357	1	6.0900000000001455	0.015941318789965617
637.3248291015625	3521.9	6.973504E7	4.033190130703125E8	2	357	0	125.91000000000031	0.00926873829135321
1028.96875	1160.98	4.4722192E7	4.390228237558594E8	2	359	1	144.04999999999995	0.009968924478225802
1029.4765625	1160.98	2.1813018E7	2.1728808471289062E8	2	359	2	113.85000000000014	0.008489563810555469
1029.978515625	1157.92	8380998.0	6.485837663671875E7	2	359	3	45.09999999999991	0.008249517227988366
1030.4710693359375	1160.98	2824146.5	1.700567940625E7	2	359	4	30.059999999999945	0.0065003496422796365
1031.4688720703125	1160.98	223288.453125	1070889.8046875	2	359	6	18.019999999999982	0.008043065820706925
1030.972412109375	1157.92	789944.25	6301499.671875	2	359	5	39.00999999999999	0.012167946421488506
1028.4698486328125	1160.98	6.9640544E7	4.38147766E8	2	359	0	26.99000000000001	0.009105941672171863
1291.5919189453125	812.98	3.0951458E7	2.471784615E8	1	361	1	35.97500000000002	0.006664974856898177
1290.5849609375	812.98	6.944276E7	3.6760667575E8	1	361	0	35.97500000000002	0.01250049455593579
1292.5945434570312	815.894	1.7680632E7	7.524369325E7	1	361	2	32.98300000000006	0.012904753705530616
1555.6368408203125	1056.08	6.9380328E7	3.122900944433594E8	1	362	0	54.01999999999998	0.009627592546666992
1557.628662109375	1058.95	9532507.0	4.854199821875E7	1	362	2	35.940000000000055	0.014867915304445594
1559.6356811523438	1056.08	1036637.75	1.1562828802734375E7	1	362	4	57.059999999999945	0.010255701581918748
1556.6353759765625	1056.08	2.7754652E7	1.333528505E8	1	362	1	18.0	0.009445652325732226
1558.633544921875	1056.08	3574492.5	1.3248677E7	1	362	3	12.069999999999936	0.020461875693014393
552.29345703125	3014.95	3457931.0	1.251054E7	2	363	2	9.019999999999982	0.007109023808618799
552.7928771972656	3014.95	294411.9375	1085768.765625	2	363	3	8.980000000000018	0.008535979905530271
551.7711181640625	3014.95	2.40789E7	6.1633364E7	2	363	1	5.879999999999654	0.0068612311943020265
551.2833251953125	3014.95	6.9170528E7	3.98703336E8	2	363	0	18.039999999999964	0.0039055687446537778
1162.5032958984375	173.996	5.12677E7	6.185969485546875E8	1	364	1	95.96500000000002	0.007455805511862184
1164.5020751953125	173.996	4186918.0	3.166283575E7	1	364	3	23.98399999999998	0.014315198494929637
1165.504638671875	180.043	1296048.25	9221444.1875	1	364	4	29.953000000000003	0.009011612567395558
1161.5114135742188	177.044	6.9103192E7	2.11658056E8	1	364	0	9.024000000000001	0.011421839803144825
1163.5126953125	177.044	1.5226218E7	1.376778535E8	1	364	2	32.959	0.006332584084486718
1166.5057373046875	173.996	199469.96875	1580674.0	1	364	5	27.043000000000006	0.008423785220872568
1363.5010986328125	1491.05	6.9069784E7	3.5249227525E8	1	365	0	30.029999999999973	0.007749738890201023
1364.5068359375	1493.99	3.6277464E7	9.948252E7	1	365	1	5.880000000000109	0.009087750128058925
1508.6669921875	2705.99	4163010.0	2.1234187E7	1	366	3	20.9699999999998	0.0188661900673853
1505.6673583984375	2703.03	6.9045472E7	3.24560088E8	1	366	0	20.9699999999998	0.0072429507978056295
1507.6759033203125	2705.99	1.4894626E7	5.89655515E7	1	366	2	14.929999999999836	0.008060985896155101
1509.669921875	2705.99	1505348.875	3331071.46875	1	366	4	9.0	0.018234161419286368
1506.660400390625	2703.03	2.9018614E7	1.51661224E8	1	366	1	18.090000000000146	0.010244629138421332
1225.531494140625	1167.02	4987636.5	5.48674588125E7	1	368	3	54.069999999999936	0.007557903292672586
1224.527099609375	1167.02	1.6632027E7	1.1368348275E8	1	368	2	39.1099999999999	0.011976724698638261
1222.5233154296875	1167.02	6.8823296E7	4.568638236875E8	1	368	0	47.99000000000001	0.00965302003534591
1223.525390625	1167.02	4.2502688E7	2.47664508E8	1	368	1	29.930000000000064	0.010111586525688436
1226.53515625	1163.98	827323.0625	5247949.0625	1	368	4	33.13999999999987	0.012142101190211118
1433.64892578125	2435.97	2.3706672E7	3.001199741064453E8	1	372	1	84.11000000000013	0.00902682188057602
1434.64013671875	2435.97	9218250.0	9.199684829199219E7	1	372	2	72.0	0.010139003194893297
1432.6402587890625	2435.97	6.8370272E7	4.49115014E8	1	372	0	36.09999999999991	0.010885312212444157
1435.6423950195312	2435.97	2857827.5	4.284021175E7	1	372	3	57.0600000000004	0.008186771469225813
1436.640869140625	2435.97	762671.0	3887378.78125	1	372	4	18.009999999999764	0.008030970247834284
1555.7303466796875	2556.05	2.7195412E7	2.31564881E8	1	373	2	36.00999999999976	0.005934969379482106
1554.734130859375	2556.05	5.3963152E7	3.19169804E8	1	373	1	20.9699999999998	0.004909307259708614
1553.7342529296875	2556.05	6.8156944E7	8.202829565869141E8	1	373	0	93.11000000000013	0.008365091536204709
1556.7367553710938	2559.03	1.0528407E7	5.12179185E7	1	373	3	14.980000000000018	0.012916958046774753
2134.04345703125	2640.0	1.3013742E7	9.5314948671875E7	1	375	3	59.88999999999987	0.01140546284626424
2131.051513671875	2640.0	6.8134464E7	5.1664885475E8	1	375	0	54.00999999999976	0.010199252172113888
2133.04931640625	2643.05	2.2989036E7	1.58962746921875E8	1	375	2	48.11000000000013	0.01004756756685569
2132.044921875	2640.0	4.3561232E7	2.6952450490625E8	1	375	1	47.98999999999978	0.012079882673924241
2135.0498046875	2640.0	3133487.0	1.5633464875E7	1	375	4	30.0600000000004	0.013481780437986526
1209.5009765625	449.987	6.8020856E7	3.185416198066406E8	1	376	0	33.05500000000001	0.005845332417164439
1210.505859375	449.987	2.6890468E7	1.9539791690820312E8	1	376	1	122.94200000000001	0.010455177199391189
1211.5062866210938	449.987	4240697.0	3.1752257140625E7	1	376	2	80.983	0.009162296783511187
1212.5001831054688	449.987	411903.71875	2061526.6689453125	1	376	3	26.97399999999999	0.00815022888031228
1819.8739013671875	3044.99	6.0397888E7	5.9076674E8	1	377	1	35.9699999999998	0.007942932658096384
1818.8699951171875	3041.93	6.7838224E7	7.57615566E8	1	377	0	47.899999999999636	0.011214525462156245
1581.6942138671875	2139.0	3859446.0	1.6226737484375E7	1	378	4	30.120000000000346	0.012196051080870022
1580.7026977539062	2141.93	1.0731526E7	5.77195627265625E7	1	378	3	33.090000000000146	0.009937621291656132
1579.6966552734375	2139.0	2.9150888E7	2.14623615109375E8	1	378	2	48.05000000000018	0.00936988756617419
1578.7017822265625	2139.0	5.4105312E7	6.153382196875E8	1	378	1	177.1400000000001	0.008773459157641548
1577.7059326171875	2139.0	6.7574784E7	4.8030860125E8	1	378	0	41.95000000000027	0.00743554178739921
1032.5606689453125	2996.91	1.5999869E7	9.24111035E7	2	380	3	21.090000000000146	0.008189749030260788
1031.0567626953125	2996.91	6.7250208E7	2.0555969E8	2	380	0	11.929999999999836	0.011194719553097235
1033.0570678710938	2994.02	5496573.0	5.44463075E7	2	380	4	39.01999999999998	0.010719271061562313
1031.5570068359375	2996.91	5.017776E7	4.79028068E8	2	380	1	42.0	0.009334858225632882
1032.0574951171875	3000.02	4.2165952E7	3.54669895E8	2	380	2	56.85999999999967	0.01236650558881247
1025.5255737304688	2589.06	6.7246584E7	7.67844653E8	2	381	0	74.90999999999985	0.007446587690063274
1027.0264892578125	2591.98	1.6452184E7	2.02250751E8	2	381	3	57.08000000000038	0.009409763065019911
1029.0263671875	2591.98	160542.03125	2384250.4619140625	2	381	7	77.98000000000002	0.009334396218526424
1026.0245361328125	2591.98	5.293682E7	7.796012359238281E8	2	381	1	98.98000000000002	0.008405013605906557
1026.5255126953125	2591.98	3.1842564E7	3.23408548E8	2	381	2	35.879999999999654	0.008575318317617686
1028.5313720703125	2589.06	608432.375	5306977.96875	2	381	6	30.04000000000042	0.007959015011661965
1027.529296875	2589.06	6205716.0	7.36558568203125E7	2	381	4	74.98999999999978	0.009153412771661597
1028.02392578125	2589.06	2086694.75	1.728727465625E7	2	381	5	47.88999999999987	0.011424033144886403
1189.5838012695312	2535.04	1484835.5	7198062.3125	1	383	3	21.110000000000127	0.015396041470255209
1186.580078125	2532.05	6.7213168E7	3.402392E8	1	383	0	18.070000000000164	0.011783722493139304
1188.5888671875	2535.04	1.2555252E7	1.2803486875E8	1	383	2	48.05000000000018	0.006689687014758088
1187.5804443359375	2535.04	5.3731512E7	1.25751496E8	1	383	1	5.949999999999818	0.00992404863872958
2104.102294921875	2820.03	6.7128888E7	3.38439062E8	1	385	0	20.949999999999818	0.012616215043720408
2106.100341796875	2820.03	3.3180468E7	1.58913704E8	1	385	2	15.049999999999727	0.009846769808222793
2105.095947265625	2820.03	6.0121396E7	2.848610525E8	1	385	1	17.960000000000036	0.0209081079902503
767.8311767578125	2379.0	6.7115728E7	6.438300683662109E8	1	386	0	62.92000000000007	0.005860916777057343
768.8315124511719	2376.04	2.5793498E7	1.0527897703320312E8	1	386	1	32.94999999999982	0.008111951282348833
769.8337707519531	2376.04	3331118.0	1.6316450418945312E7	1	386	2	32.95000000000027	0.010314994758521332
1337.7474975585938	2363.96	4.445656E7	5.611966263242188E8	1	391	1	68.98000000000002	0.009295934502488707
1338.751220703125	2363.96	1.8936604E7	9.3186553E7	1	391	2	15.090000000000146	0.00831957913839692
1339.7416381835938	2363.96	6299050.0	4.961892022265625E7	1	391	3	45.0	0.008568141814206632
1336.7443237304688	2363.96	6.6746816E7	5.496644699003906E8	1	391	0	50.98000000000002	0.010305144266222699
1091.571044921875	1953.02	5.0264544E7	4.822449790957031E8	1	394	1	105.0	0.009012306948560759
1090.562255859375	1953.02	6.6542508E7	3.7960451925E8	1	394	0	33.1099999999999	0.009727467056966343
584.2584838867188	2829.03	323698.125	4158518.8671875	2	395	3	66.07999999999993	0.009235890998150278
583.7568664550781	2835.08	1929683.625	7325374.0	2	395	2	8.960000000000036	0.005837931069924964
582.7589721679688	2832.02	6.6504608E7	2.98474234E8	2	395	0	17.960000000000036	0.010681775133310235
583.2584228515625	2829.03	2.2949924E7	1.98735109E8	2	395	1	33.029999999999745	0.008460727414939872
822.4144287109375	1493.99	2.2527972E7	8.004753294335938E7	1	400	1	41.930000000000064	0.01330461343772858
821.4118041992188	1491.05	6.635706E7	1.9035592811914062E8	1	400	0	42.049999999999955	0.011315761515503401
1975.8087158203125	1313.9	4.0808752E7	3.20058987E8	1	401	1	33.02999999999997	0.00906685723418543
1976.8123168945312	1313.9	1.9053144E7	1.9492126165625E8	1	401	2	63.059999999999945	0.008891303188933603
1977.8154296875	1313.9	7514474.0	6.632892575E7	1	401	3	44.98000000000002	0.01139719939311067
1978.8067626953125	1310.88	2360588.0	2.208750776953125E7	1	401	4	57.07999999999993	0.007700162638669498
1974.8104248046875	1313.9	6.611558E7	6.016029535E8	1	401	0	59.950000000000045	0.009875516662970025
677.31396484375	1271.97	2.2822696E7	2.78916503E8	2	402	2	60.039999999999964	0.008018276807438518
676.3092346191406	1271.97	6.6084316E7	5.97566912E8	2	402	0	32.950000000000045	0.008500795249405705
678.3206176757812	1271.97	2556492.25	1.0004672625E7	2	402	4	12.009999999999991	0.007336923388776433
677.8090209960938	1275.0	7124845.0	2.9340947E7	2	402	3	12.009999999999991	0.014765021195756558
678.8216552734375	1275.0	632056.5	2364036.46875	2	402	5	12.079999999999927	0.011518241227991957
676.8128662109375	1271.97	4.6229896E7	1.43435998E8	2	402	1	8.980000000000018	0.006778727416755265
679.3143920898438	1271.97	149700.234375	379866.5078125	2	402	6	6.0499999999999545	0.012517168255485902
1314.7623291015625	2609.95	1.6911072E7	1.27696087E8	1	403	1	30.050000000000182	0.007052261093492601
1315.7445068359375	2616.01	5063365.0	1.614067975E7	1	403	2	8.91000000000031	0.00953555900851431
1313.7476806640625	2612.99	6.5974332E7	2.41832404E8	1	403	0	14.859999999999673	0.00910377770181485
1224.527099609375	1175.94	1.5692311E7	1.527023805E8	1	404	2	38.960000000000036	0.010219374098847826
1223.530517578125	1175.94	3.9206472E7	2.26162426E8	1	404	1	18.069999999999936	0.007953640444577224
1222.5203857421875	1175.94	6.589622E7	2.61301736E8	1	404	0	12.0	0.015654393205923392
2293.14599609375	3171.07	4.5637108E7	4.77920325E8	1	407	1	50.88999999999987	0.009850436663466924
2292.146484375	3171.07	6.5778016E7	6.7217706628125E8	1	407	0	81.10999999999967	0.011284633724624852
2295.15185546875	3173.99	8584716.0	8.76649595E7	1	407	3	54.02000000000044	0.008199317705091611
2294.148681640625	3171.07	2.4048648E7	1.51584511E8	1	407	2	24.090000000000146	0.005738603160909746
1311.58056640625	3839.98	432497.21875	2994864.203125	2	409	6	27.0300000000002	0.009728934982993787
1311.0736083984375	3836.92	1966025.875	2.325965962158203E7	2	409	5	87.11000000000013	0.010601873221358818
1310.07568359375	3836.92	1.4332578E7	1.677036978408203E8	2	409	3	95.98000000000002	0.007980804191536163
1308.5789794921875	3836.92	6.5739168E7	4.31695002E8	2	409	0	26.950000000000273	0.005802314689767426
1309.5789794921875	3836.92	3.0739498E7	1.2623431E8	2	409	2	15.019999999999982	0.013051993913438075
1310.58154296875	3836.92	5659651.0	5.253778108984375E7	2	409	4	69.06999999999971	0.010887995933396687
1309.0758056640625	3833.95	6.443728E7	4.5249658075E8	2	409	1	54.04999999999973	0.009174769651613322
2151.9072265625	836.99	5.000198E7	4.7055084703125E8	1	410	1	54.053	0.009164315976350665
2152.904052734375	840.117	3.4919044E7	1.86717696E8	1	410	2	21.006999999999948	0.010539685175286981
2150.907470703125	836.99	6.5699184E7	4.0698873103125E8	1	410	0	50.97799999999995	0.011148101382942687
2155.913330078125	836.99	2059705.0	1.121471315625E7	1	410	5	24.222999999999956	0.013190938528420147
2153.896728515625	836.99	1.5086674E7	8.15764754375E7	1	410	3	30.16599999999994	0.011471681202786443
2154.904052734375	836.99	9496180.0	3.1733461625E7	1	410	4	24.00999999999999	0.009638488554786724
1864.9532470703125	2820.03	6.569876E7	6.406949090625E8	2	411	0	59.94999999999982	0.010780306472718819
1865.4451904296875	2822.98	3.1909396E7	1.5413004637939453E8	2	411	1	51.07999999999993	0.011944544435958973
1083.6146240234375	2171.94	6.5617344E7	4.352654813515625E8	1	412	0	72.00999999999976	0.006981080822330563
1085.614501953125	2171.94	4257980.0	3.863448089013672E7	1	412	2	65.9399999999996	0.00935828411167622
1084.62158203125	2168.94	1.6509061E7	2.1399585178125E8	1	412	1	78.01999999999998	0.008171001670791008
1086.6214599609375	2168.94	982607.5	4725500.4375	1	412	3	15.039999999999964	0.011170600871809908
1554.6265869140625	1032.03	6.5545088E7	7.545769434755859E8	1	414	0	75.03999999999996	0.010169256786360657
1557.6278076171875	1035.09	1.0858767E7	1.34258758E8	1	414	3	42.0	0.007876299164884729
1556.6339111328125	1035.09	2.7306722E7	1.11238467E8	1	414	2	11.940000000000055	0.008168410462121236
1555.6278076171875	1032.03	5.20506E7	4.05087428E8	1	414	1	24.0	0.00733788240105277
1558.637939453125	1032.03	3578967.5	3.8290783E7	1	414	4	42.16999999999996	0.010148840077032862
1830.9158935546875	4260.02	6.537416E7	4.02213168E8	1	416	0	21.0	0.010371564680465182
1833.9227905273438	4260.02	1.6612411E7	7.0634205E7	1	416	3	15.040000000000873	0.013774811293733882
1834.9180908203125	4260.02	5673238.5	2.216597275E7	1	416	4	12.080000000000837	0.012351742342002169
1832.9102783203125	4260.02	3.5706724E7	9.6122374E7	1	416	2	5.960000000000036	0.0028445264154616807
1831.9166259765625	4260.02	6.220768E7	2.66961654E8	1	416	1	18.07000000000062	0.006881458502079258
611.3438720703125	2634.0	1.4636464E7	5.8013024E7	1	418	1	11.929999999999836	0.010668798659514811
610.3473510742188	2634.0	6.5226716E7	6.5627821075E8	1	418	0	77.87999999999965	0.008800537139679128
1317.72265625	2700.01	6.5182548E7	4.67940496E8	1	419	0	29.960000000000036	0.017233143251136687
1318.7210083007812	2703.03	3.0848406E7	1.57875012E8	1	419	1	15.069999999999709	0.00834863370731099
1365.502685546875	1472.97	2.2341238E7	1.7503943E8	1	420	2	27.019999999999982	0.008350656306196658
1366.5064086914062	1472.97	8097785.0	7.32650845E7	1	420	3	33.039999999999964	0.007980526593273009
1364.5003662109375	1472.97	4.474918E7	3.28343386E8	1	420	1	26.910000000000082	0.00799766041731957
1363.498291015625	1472.97	6.505684E7	7.96745368E8	1	420	0	83.92000000000007	0.007295581977614425
653.327392578125	723.031	4.6603748E7	6.96086851E8	2	421	1	62.92699999999991	0.009522311301435648
652.8259887695312	725.99	6.496372E7	1.072341254E9	2	421	0	72.04399999999998	0.009193256846301187
2107.95556640625	1088.96	6.495092E7	3.73985054875E8	2	422	0	47.850000000000136	0.006517074023477692
2108.45654296875	1088.96	5.4870644E7	6.57592705E8	2	422	1	59.940000000000055	0.009851697624146779
813.833984375	1800.04	2.6593128E7	1.63823184E8	2	431	1	18.059999999999945	0.008626041596927645
813.3307800292969	1800.04	6.4138248E7	5.388480935E8	2	431	0	44.99000000000001	0.010662714712327829
795.4220581054688	2631.03	931665.9375	7998769.64453125	2	437	5	54.210000000000036	0.008083384969052726
793.9126892089844	2634.0	2.6620972E7	1.82292841E8	2	437	2	26.9399999999996	0.012685501350449706
795.9170227050781	2634.0	235704.09375	1394175.515625	2	437	6	21.019999999999982	0.010365479232153833
793.4122924804688	2631.03	4.49616E7	1.8969779E8	2	437	1	12.099999999999909	0.011584675247462916
794.9184265136719	2634.0	3351747.0	1.178331E7	2	437	4	9.009999999999764	0.003602065472570514
794.4206848144531	2634.0	1.0029181E7	6.7676658E7	2	437	3	26.960000000000036	0.011066191700261454
792.9201049804688	2631.03	6.3803376E7	1.41913864E8	2	437	0	6.099999999999909	0.018835090572810128
1496.6724853515625	2790.0	4.5330392E7	2.922385017368164E8	1	440	1	50.98000000000002	0.009406358966863447
1495.6697998046875	2793.01	6.3638272E7	3.966634501279297E8	1	440	0	50.98000000000002	0.010233476733838832
1497.6739501953125	2793.01	3.0957144E7	1.62750272296875E8	1	440	2	48.090000000000146	0.009441209951431042
1500.6744384765625	2790.0	841035.625	4760305.2109375	1	440	5	36.07999999999993	0.008089639682541153
1499.66748046875	2790.0	3194970.0	1.63511575E7	1	440	4	24.0	0.010611948742657133
1498.671142578125	2793.01	9812800.0	1.17136105E8	1	440	3	53.98999999999978	0.008008157670701661
1481.6148681640625	2886.01	4.807288E7	5.03802779E8	1	441	1	53.88999999999987	0.008866325588305723
1483.6116333007812	2886.01	9708109.0	1.27649509875E8	1	441	3	74.88999999999987	0.00914051168698834
1482.620849609375	2886.01	2.4051062E7	2.57264795E8	1	441	2	50.99000000000024	0.012318246879707501
1480.613525390625	2886.01	6.3579824E7	5.54086748E8	1	441	0	41.88000000000011	0.01020957029168295
1484.6216430664062	2882.97	3314961.0	1.4863403875E7	1	441	4	15.049999999999727	0.005794633718264095
1485.6178588867188	2886.01	832471.9375	2863769.3125	1	441	5	8.929999999999836	0.00552517078762843
618.730712890625	921.041	2.4978824E7	5.8241927E7	2	446	1	5.9249999999999545	0.019209823602994763
618.2410888671875	921.041	6.347752E7	3.099894886660156E8	2	446	0	53.956999999999994	0.005717836017388008
2300.983642578125	2874.02	6.3239E7	3.5788922659375E8	1	450	0	41.88000000000011	0.008036252160210873
2303.988525390625	2877.01	1.8025428E7	9.1399018625E7	1	450	3	23.95999999999958	0.007191796055495818
2301.9881591796875	2877.01	4.76298E7	2.43108699E8	1	450	1	26.889999999999873	0.007805757792225993
2302.9852294921875	2871.05	2.4912696E7	7.1474006E7	1	450	2	8.940000000000055	0.017093766988296018
1423.6778564453125	2154.01	6.3191688E7	7.1566852175E8	1	452	0	63.0	0.008359280845882595
1424.6769409179688	2154.01	3.2557808E7	2.593446295E8	1	452	1	33.090000000000146	0.00796047153539153
1362.6513061523438	1496.93	2.719488E7	1.4522106104492188E8	1	454	1	57.039999999999964	0.00946200139471202
1361.6497802734375	1493.99	6.295588E7	4.8234689E8	1	454	0	27.09999999999991	0.008373080275557726
1128.4471435546875	1179.05	6.2813692E7	7.4116651959375E8	2	455	0	78.11999999999989	0.007957661319245217
1128.9515380859375	1181.96	3.91847E7	3.76815568E8	2	455	1	48.02999999999997	0.008641607978709226
1356.60205078125	2211.03	6.2468788E7	5.48898486E8	1	460	0	35.98999999999978	0.00607667940910125
1357.5941162109375	2211.03	4.614548E7	3.5975081E8	1	460	1	32.9399999999996	0.010606284385597213
1903.7107543945312	957.101	6.2337768E7	3.650949621953125E8	1	461	0	50.93500000000006	0.006825903644224983
1905.71484375	957.101	3.6955892E7	2.3366552136523438E8	1	461	2	53.91399999999999	0.009269596057144613
1904.703369140625	953.925	5.5036484E7	1.74064212E8	1	461	1	9.144000000000005	0.010931031266981769
1921.99169921875	2355.02	6771572.0	4.469958459765625E7	1	464	3	74.92000000000007	0.008369465434639385
1919.98681640625	2355.02	3.8683248E7	1.65447444E8	1	464	1	30.0	0.007892545368533127
1920.99072265625	2355.02	1.8538032E7	8.8645644E7	1	464	2	29.889999999999873	0.010025870822019868
1918.982177734375	2355.02	6.209014E7	2.95977421E8	1	464	0	20.980000000000018	0.01767206070062655
1844.9525146484375	2705.99	6.2070632E7	1.73412656E8	1	465	0	6.040000000000418	0.012451371334697326
1845.9524536132812	2703.03	5.4006388E7	2.836526236699219E8	1	465	1	51.100000000000364	0.01253183128201662
1399.5994262695312	936.082	6.2067616E7	3.1281344E8	1	466	0	15.074999999999932	0.013895101614716998
1400.5962524414062	936.082	4.4201496E7	1.52835324E8	1	466	1	9.092999999999961	0.01422752053981852
677.3085632324219	1253.99	2.0808104E7	1.34021961E8	2	467	2	21.0	0.009418839038271083
678.314697265625	1253.99	2390494.0	2.1427473943359375E7	2	467	4	62.98000000000002	0.009775507249305605
679.3199462890625	1251.02	134611.28125	1035581.421875	2	467	6	33.11999999999989	0.008776292611228555
678.8177490234375	1253.99	617364.25	4693707.242675781	2	467	5	60.1099999999999	0.010147107729031065
677.8173522949219	1251.02	7658977.0	6.501267412792969E7	2	467	3	69.00999999999999	0.007825163498225667
676.8103332519531	1253.99	4.2452276E7	2.4185674771875E8	2	467	1	63.12999999999988	0.009789535842769788
676.3176879882812	1253.99	6.1796884E7	3.6616013812402344E8	2	467	0	65.98000000000002	0.008380059859147951
1020.5523071289062	3081.06	6.1687152E7	6.742306845117188E8	2	468	0	168.03999999999996	0.009401231775054005
1021.5522155761719	3081.06	1.9117674E7	1.9000722393554688E8	2	468	2	74.90000000000009	0.009277471317541627
1022.0533447265625	3081.06	6883613.0	5.881336810449219E7	2	468	3	53.940000000000055	0.009131018799490135
1023.0563659667969	3081.06	669738.3125	3341290.51171875	2	468	5	26.98999999999978	0.00907408709810761
1022.5556030273438	3078.08	2533459.0	1.218840717578125E7	2	468	4	32.95999999999958	0.01067322275665571
1021.0563049316406	3081.06	3.9683944E7	1.7585382016796875E8	2	468	1	38.929999999999836	0.012175009510942015
1222.5257568359375	1191.06	6.1499952E7	7.36455302E8	1	471	0	60.01999999999998	0.010177099743750967
1223.52587890625	1193.91	3.3330718E7	3.0210228E8	1	471	1	36.08999999999992	0.006865928173226531
941.9534912109375	2666.91	1853241.75	1.50536271875E7	2	474	5	54.070000000000164	0.009884853779587746
939.9547729492188	2666.91	5.6410928E7	7.51842685E8	2	474	1	89.94999999999982	0.011350224162216383
940.4599609375	2663.94	3.3243324E7	2.8347869E8	2	474	2	42.070000000000164	0.009943579572626211
941.4629516601562	2666.91	5818676.0	5.814701425E7	2	474	4	47.9699999999998	0.009611766171966388
939.4578857421875	2666.91	6.1386024E7	3.74955972E8	2	474	0	24.090000000000146	0.010220974309710766
942.4500122070312	2666.91	507801.625	2417989.890625	2	474	6	18.170000000000073	0.007015832518242224
940.951904296875	2666.91	1.583563E7	1.515370044375E8	2	474	3	54.210000000000036	0.00666436007504882
2247.19921875	3414.0	6.1189264E7	3.19988876E8	1	477	0	24.0300000000002	0.00906531323143717
2248.20556640625	3411.0	4.32772E7	2.359535310625E8	1	477	1	38.940000000000055	0.008549404914561957
2249.194580078125	3411.0	2.21916E7	7.0373784E7	1	477	2	9.0	0.007376926235223695
1142.562744140625	2709.07	293197.6875	3836476.869140625	2	479	6	113.87999999999965	0.01014629273095393
1140.055419921875	2705.99	4.2531792E7	4.566814862363281E8	2	479	1	72.03999999999996	0.010621524878269374
1141.0549926757812	2709.07	9420497.0	9.171060897607422E7	2	479	3	63.0300000000002	0.008974880771470383
1140.561767578125	2709.07	2.2429606E7	1.9733487862109375E8	2	479	2	57.01999999999998	0.008389448774193158
1142.0558471679688	2709.07	1065412.375	7873596.921875	2	479	5	39.09999999999991	0.007058472387962543
1141.5601806640625	2705.99	3209479.0	1.5624334701171875E7	2	479	4	36.01999999999998	0.013791562976782776
1139.5650634765625	2705.99	6.0913736E7	2.6998260578759766E8	2	479	0	42.16000000000031	0.00923283735995472
2306.19091796875	2835.08	2.8434432E7	3.28776998125E8	1	480	2	90.07999999999993	0.008292129128563032
2304.18896484375	2832.02	6.0864608E7	6.57580566E8	1	480	0	47.960000000000036	0.010426476945244524
2305.1907958984375	2835.08	5.3613048E7	3.75655208E8	1	480	1	32.929999999999836	0.01073714208734086
2307.19189453125	2835.08	1.0361618E7	3.8208345E7	1	480	3	11.889999999999873	0.009775690613372735
1375.6472778320312	2028.02	2.7885948E7	2.4910547095996094E8	1	482	1	68.98000000000002	0.010059371312731713
1378.6417236328125	2028.02	1522563.25	8284405.5625	1	482	4	17.980000000000018	0.006627010633293974
1379.6421508789062	2028.02	349625.03125	2251776.1875	1	482	5	20.960000000000036	0.011668586084468361
1376.6470947265625	2028.02	1.3988892E7	1.1534416102148438E8	1	482	2	59.88000000000011	0.010438271098373779
1374.64208984375	2028.02	6.0769152E7	3.532657723154297E8	1	482	0	65.91000000000008	0.009323140401938998
1377.6433715820312	2024.99	4328967.0	3.860017404199219E7	1	482	3	56.960000000000036	0.009007258483117635
1821.8145751953125	3234.05	5.6524984E7	6.122573918125E8	1	483	1	77.84999999999991	0.008758239701392938
1822.8125610351562	3230.94	2.914264E7	7.1936539275E8	1	483	2	152.9399999999996	0.010048931700748918
1823.8135986328125	3230.94	1.2981788E7	6.9137879E7	1	483	3	24.0600000000004	0.004571121665857613
1820.812255859375	3230.94	6.0735624E7	3.77385122E8	1	483	0	27.059999999999945	0.00982887132617881
1824.8148193359375	3230.94	4427419.0	7.8587899125E7	1	483	4	63.01999999999998	0.008799647003320213
1825.8140869140625	3230.94	1459020.0	1.462280175E7	1	483	5	36.100000000000364	0.010581858579371058
1314.6856079101562	1568.98	6.0490632E7	2.5433275125E8	1	488	0	27.0	0.007566663764051197
1315.6749267578125	1568.98	3.9904576E7	1.6700077575E8	1	488	1	24.0	0.008673437166841061
1614.5546264648438	1808.99	5.4101176E7	4.2919220256591797E8	1	489	1	75.01999999999998	0.008662020661579041
1616.5509033203125	1808.99	1.1986048E7	8.75209774375E7	1	489	3	48.049999999999955	0.008430360534798892
1618.5543212890625	1808.99	1329469.75	1.0267075984375E7	1	489	5	42.069999999999936	0.0071039208650782
1617.55712890625	1808.99	4012137.5	3.4242861E7	1	489	4	36.0	0.011181728784266797
1615.5558471679688	1808.99	3.0246556E7	2.01573156E8	1	489	2	26.940000000000055	0.010328083081207647
1613.5545654296875	1812.02	6.0457592E7	2.50293756E8	1	489	0	12.079999999999927	0.012526519776840411
1131.978759765625	2946.02	4.1149344E7	2.6781016933203125E8	2	493	1	41.94999999999982	0.009452313324882083
1131.4815673828125	2949.09	6.0219436E7	3.755529315E8	2	493	0	41.94999999999982	0.00928390385721389
1575.7215576171875	2385.02	4.8130352E7	3.1161820775E8	1	494	1	48.09999999999991	0.01047366398699865
1574.7156982421875	2385.02	6.0148392E7	3.86955747125E8	1	494	0	48.09999999999991	0.008306138576863966
1161.5104370117188	239.978	6.0017016E7	2.64999248E8	1	496	0	20.93100000000001	0.009456595062048672
1163.5047607421875	239.978	1.0084531E7	4.97683485E7	1	496	2	18.01599999999999	0.010336407778328392
1164.5057983398438	236.979	3011498.0	1.7054149125E7	1	496	3	21.02000000000001	0.006519057579501313
1162.50830078125	236.979	2.7224624E7	1.09132656E8	1	496	1	11.924999999999983	0.01442636641868326
1166.5062866210938	236.979	131256.71875	467790.125	1	496	5	8.954999999999984	0.010195855410018943
1165.5086059570312	236.979	698342.6875	2495140.6875	1	496	4	8.954999999999984	0.0063526427416657014
867.8735961914062	1796.95	1054106.875	7606631.96875	2	500	5	35.940000000000055	0.008354393621850342
866.8826293945312	1796.95	9960670.0	4.07408715E7	2	500	3	12.019999999999982	0.009283906723380184
866.372802734375	1796.95	2.3757678E7	1.01251104E8	2	500	2	12.019999999999982	0.011418501662386716
865.3760681152344	1796.95	5.9938092E7	2.25050274E8	2	500	0	15.019999999999982	0.007390447634611127
867.3736572265625	1796.95	3578839.0	2.340562821875E7	2	500	4	36.0	0.006986442394734036
865.8749389648438	1796.95	4.136732E7	2.2193626421191406E8	2	500	1	65.8900000000001	0.009486043448743717
868.3743286132812	1794.0	204871.75	861636.671875	2	500	6	20.950000000000045	0.00791280507002374
1779.757080078125	2166.07	2.2876534E7	2.0129880525E8	1	501	1	42.01999999999998	0.02200276567365119
1778.76416015625	2168.94	5.9871512E7	3.34813088E8	1	501	0	23.980000000000018	0.024479976261900665
726.3134155273438	2247.02	3175477.5	1.59699799375E7	1	504	2	21.110000000000127	0.00872194304841195
727.3157958984375	2243.97	163781.90625	735119.3359375	1	504	3	15.039999999999964	0.012330174163391164
725.3215942382812	2243.97	2.2383454E7	9.4736887E7	1	504	1	15.039999999999964	0.005794773008609211
724.3140869140625	2243.97	5.9725872E7	3.28412639390625E8	1	504	0	71.98999999999978	0.00913915818011554
586.2708740234375	918.056	1.4628474E7	7.45300005E7	2	506	2	21.008000000000038	0.011084343392455624
585.2662963867188	918.056	5.9602632E7	4.00245896E8	2	506	0	36.059999999999945	0.012391580215945367
585.7741088867188	918.056	3.4517328E7	1.56916707E8	2	506	1	18.068000000000097	0.012468434680940318
586.7745971679688	915.007	3491402.5	1.399930975E7	2	506	3	15.083000000000084	0.008069176986983468
1684.6340942382812	845.951	5.9470548E7	3.72469748E8	1	509	0	20.896999999999935	0.014296816498921854
1685.6370239257812	848.982	2.867708E7	2.0748673572607422E8	1	509	1	63.016000000000076	0.009316645145785049
2053.7529296875	645.012	3.225648E7	5.6640559828125E8	1	511	1	102.04500000000007	0.010037773340676867
2052.75927734375	648.024	5.939864E7	7.953906100625E8	1	511	0	83.96000000000004	0.010538600382367142
2056.760498046875	648.024	3533401.25	2.8185539984375E7	1	511	4	60.096000000000004	0.009313542391504021
2055.7608642578125	645.012	7203848.0	8.13216534375E7	1	511	3	63.04499999999996	0.010367371809054582
2054.76611328125	648.024	1.9268572E7	6.0345901E7	1	511	2	8.954000000000065	0.014325459572441994
1307.6530151367188	2340.08	5.9326936E7	6.337154046132812E8	1	512	0	63.11000000000013	0.008366377321897447
1308.6527099609375	2343.01	3.8342904E7	6.075501919238281E8	1	512	1	138.01999999999998	0.008822195637596899
1309.6627197265625	2343.01	1.4514966E7	8.4396089609375E7	1	512	2	36.00999999999976	0.009960202151121708
1766.8436279296875	2313.03	3.560652E7	1.9156824325E8	1	513	1	44.909999999999854	0.008960534682860706
1765.8417358398438	2313.03	5.9321652E7	2.77519754E8	1	513	0	27.090000000000146	0.01051982818183186
1917.002197265625	4088.95	1.2180922E7	1.668106305E8	1	514	2	101.88999999999942	0.007375092758336477
1915.000732421875	4088.95	5.9305512E7	4.79811506E8	1	514	0	59.94999999999982	0.00817924882737269
1915.9908447265625	4088.95	2.4262924E7	1.04948288E8	1	514	1	11.979999999999563	0.0062024453124680185
1214.8089599609375	2616.01	4307446.0	5.2428689375E7	1	515	3	56.960000000000036	0.008705092741049202
1211.802490234375	2616.01	5.9300108E7	7.72500578E8	1	515	0	56.90000000000009	0.006252097731457911
1212.8067626953125	2612.99	3.6669236E7	5.503014692851562E8	1	515	1	93.0	0.011353215843454643
1215.8106689453125	2618.91	1121530.875	1.3086811958984375E7	1	515	4	65.94000000000005	0.009012765404330374
1213.8050537109375	2612.99	1.3651569E7	1.058314335E8	1	515	2	26.93000000000029	0.011387014964987202
1163.555419921875	2207.98	5.9279892E7	4.4961938E8	1	516	0	38.929999999999836	0.00988482572208438
1164.55810546875	2211.03	3.7179528E7	2.52545319375E8	1	516	1	48.00999999999976	0.012662954216956608
1165.5570678710938	2207.98	1.2489902E7	5.6104367E7	1	516	2	15.0600000000004	0.00874376279054242
2414.0828857421875	2925.0	5.5194588E7	3.39842469125E8	2	520	1	57.070000000000164	0.008501084391391732
2413.5784912109375	2927.95	5.9021352E7	3.776770823125E8	2	520	0	57.070000000000164	0.008548078599241359
1509.6686401367188	2687.92	777333.0	3731752.59375	1	521	4	14.960000000000036	0.008880031431045123
1505.6687622070312	2685.05	5.8985376E7	2.179433E8	1	521	0	14.900000000000091	0.008309393510227596
1508.671875	2687.92	2829206.0	2.50528345E7	1	521	3	44.99000000000024	0.00876471360943011
1507.6719360351562	2685.05	8748941.0	7.4663051E7	1	521	2	44.99000000000024	0.011363840801213472
1506.6632080078125	2687.92	2.2249744E7	1.36371735E8	1	521	1	27.079999999999927	0.00607699587984294
1078.5244140625	1487.98	5.8975472E7	5.48799222E8	1	522	0	41.98000000000002	0.011586046434983014
1079.5248413085938	1484.92	3866189.0	2.284056825E7	1	522	1	20.8900000000001	0.004940778799085482
663.82275390625	1587.07	5.8860176E7	8.882898919921875E8	2	524	0	99.03999999999996	0.009482879571602638
664.3165588378906	1590.01	3.4860904E7	5.5905194975E8	2	524	1	75.06999999999994	0.009176964051463364
1091.646240234375	891.016	705271.0	4963858.8583984375	1	525	4	48.160999999999945	0.011057311479870761
1089.6448974609375	891.016	1.0314736E7	4.94163745E7	1	525	2	18.003000000000043	0.012849479503172837
1088.6345825195312	891.016	2.6814082E7	1.24531673E8	1	525	1	15.051999999999907	0.008434490326409435
1087.6343994140625	887.921	5.8824284E7	2.73992792E8	1	525	0	15.048000000000002	0.0099408764251441
1090.631591796875	891.016	2528433.0	1.1057978875E7	1	525	3	11.995999999999981	0.004634654664689851
1856.8653564453125	2417.91	5.8797744E7	4.0730607075E8	1	526	0	47.97999999999956	0.00929121038162977
1858.8740234375	2417.91	1.5569796E7	8.193032584375E7	1	526	2	36.04000000000042	0.008349258385730135
1857.869873046875	2417.91	3.914724E7	2.69521669125E8	1	526	1	48.0300000000002	0.010752142918627632
1859.8701171875	2417.91	6486259.0	5.4493881109375E7	1	526	3	59.970000000000255	0.007533123539323454
1750.3624877929688	3341.93	5.8667724E7	7.508983798730469E8	2	527	0	105.09000000000015	0.00980556253750056
1752.3650512695312	3345.07	4506396.5	3.44133579609375E7	2	527	4	56.899999999999636	0.011112287909390069
1751.862548828125	3345.07	1.0613018E7	1.3273995813183594E8	2	527	3	80.98999999999978	0.011439895210280446
1753.3677978515625	3341.93	601156.75	5014206.03125	2	527	6	47.940000000000055	0.008800723250395113
1752.860107421875	3341.93	1764149.375	7174148.875	2	527	5	11.930000000000291	0.011107928926375823
1750.8671875	3341.93	3.9420852E7	1.66313202E8	2	527	1	11.930000000000291	0.006416882321420523
1751.368896484375	3339.09	2.448626E7	1.58052962E8	2	527	2	24.019999999999982	0.008809196111360242
940.4813537597656	1931.99	3.1878356E7	2.214221235E8	2	529	2	39.01999999999998	0.008831384554718647
939.4825134277344	1931.99	5.8555624E7	3.95017833E8	2	529	0	39.01999999999998	0.009025332378620958
940.9906921386719	1934.96	1.4029968E7	7.6990536E7	2	529	3	21.069999999999936	0.02774496490348183
939.9884033203125	1931.99	5.266324E7	2.5524534E8	2	529	1	15.029999999999973	0.00817950040888094
1432.647705078125	2403.0	4.0245344E7	3.79335922E8	1	530	1	29.940000000000055	0.00879676558347831
1433.640625	2403.0	2.123606E7	1.40657948E8	1	530	2	20.920000000000073	0.007238485743823667
1431.630859375	2403.0	5.842656E7	1.48608848E8	1	530	0	5.989999999999782	0.014027113012209451
733.031982421875	2631.03	237009.28125	821959.140625	1	531	2	9.009999999999764	0.01192654388434944
732.0299072265625	2631.03	8071647.5	5.082002793359375E7	1	531	1	44.929999999999836	0.010644990287005567
731.0295104980469	2631.03	5.832152E7	3.666294765546875E8	1	531	0	56.83999999999969	0.009038377801762695
1402.6767578125	2330.87	5.8298652E7	6.58622732E8	1	533	0	66.0300000000002	0.009289154096413078
1406.6893920898438	2330.87	2409767.75	2.0473309375E7	1	533	4	39.0	0.011415806731487193
1404.6814575195312	2334.03	1.9267284E7	1.01910176E8	1	533	2	15.110000000000127	0.00996161564531855
1405.6754150390625	2328.06	7002491.0	5.9708146E7	1	533	3	36.06999999999971	0.010130138803064535
1403.683349609375	2330.87	4.131152E7	3.421510674296875E8	1	533	1	54.06999999999971	0.007672959897868944
1388.52734375	1268.95	2.0186838E7	1.9994715125E8	1	534	2	54.07999999999993	0.010393233460566708
1389.5338134765625	1268.95	7274198.0	4.7208854E7	1	534	3	23.930000000000064	0.009161374919974999
1387.524169921875	1268.95	4.0573728E7	1.49546134E8	1	534	1	12.079999999999927	0.004617421513805863
1391.525390625	1271.97	546767.625	2938834.875	1	534	5	18.039999999999964	0.00822616076166668
1390.5288696289062	1268.95	2292911.5	2.0359421609375E7	1	534	4	51.02999999999997	0.010113541075469044
1386.5242919921875	1268.95	5.8209116E7	4.709468725E8	1	534	0	44.97000000000003	0.008833764449581371
2351.313232421875	5078.97	5.8193608E7	4.15649996625E8	1	535	0	42.100000000000364	0.006947424415748916
2352.3060302734375	5078.97	4.3302092E7	3.02635809125E8	1	535	1	39.01999999999953	0.005878013617441999
1832.91796875	4233.02	3.2304776E7	2.70541924E8	1	536	2	35.969999999999345	0.009799643709881338
1830.9107666015625	4233.02	5.8100032E7	4.2566413E8	1	536	0	30.099999999999454	0.010144342765054591
1833.9183959960938	4233.02	1.4421082E7	8.6342195E7	1	536	3	21.13000000000011	0.006824405830745571
1831.9166259765625	4233.02	5.2682976E7	3.32223862E8	1	536	1	23.92999999999938	0.008882240592374562
1392.61962890625	2091.02	1857673.375	1.7507320125E7	1	538	4	39.0	0.010926924672707216
1389.62109375	2088.02	3.0466488E7	2.93556303E8	1	538	1	36.059999999999945	0.008962906242969283
1390.6175537109375	2091.02	1.5939343E7	1.36067654E8	1	538	2	30.0	0.006798361014909506
1393.6155395507812	2091.02	489044.625	1464333.34375	1	538	5	9.050000000000182	0.020171542022344353
1391.6260375976562	2088.02	5664788.5	1.593100525E7	1	538	3	9.050000000000182	0.013112713573184434
1388.6124877929688	2091.02	5.7705944E7	1.75840624E8	1	538	0	9.050000000000182	0.010169941891823363
2223.278076171875	4200.06	1.1984798E7	7.2138696046875E7	1	540	2	36.07000000000062	0.009197016050501345
2221.2784423828125	4200.06	5.7562056E7	4.00437574765625E8	1	540	0	44.93000000000029	0.01004523220048951
2222.2757568359375	4200.06	2.9227912E7	1.555791483125E8	1	540	1	33.01000000000022	0.01231941050574252
591.8581848144531	1925.96	1.3143932E7	1.46835501E8	1	541	1	50.950000000000045	0.01051839076966763
590.846923828125	1929.03	5.755814E7	5.58682527375E8	1	541	0	51.07999999999993	0.012120982045664166
592.8506774902344	1929.03	859646.375	6409816.9541015625	1	541	2	45.0	0.010078700656615926
1769.876220703125	2238.06	5.3740384E7	3.4295261E8	1	542	1	24.0	0.012887960216322882
1770.8858642578125	2238.06	3.1453452E7	2.74680090125E8	1	542	2	54.01999999999998	0.008433056703078631
1768.880615234375	2235.04	5.7497824E7	4.983118940810547E8	1	542	0	66.09999999999991	0.008653713503146603
1781.9067993164062	3126.01	3.1375412E7	4.432569273671875E8	1	546	1	122.96000000000004	0.008618716835929052
1783.9008178710938	3126.01	5359720.0	6.79126631640625E7	1	546	3	99.04000000000042	0.008672949461326629
1782.902099609375	3119.99	1.3976658E7	1.8317952694140625E8	1	546	2	90.01000000000022	0.00889525978383713
1784.892333984375	3122.95	1755110.5	1.3218522125E7	1	546	4	39.0	0.011741016180442184
1780.8998413085938	3122.95	5.7309736E7	4.4640142425E8	1	546	0	38.91999999999962	0.011319485224901223
1313.6566162109375	1911.02	2.82383E7	1.71625278E8	1	547	1	20.940000000000055	0.011293601058567736
1314.6660766601562	1908.05	1.1673926E7	1.2289304E8	1	547	2	38.91000000000008	0.0110775727507006
1315.6778564453125	1911.02	3587801.25	1.423753925E7	1	547	3	11.910000000000082	0.010058178939413959
1312.6683959960938	1911.02	5.7163296E7	4.288444E8	1	547	0	32.91000000000008	0.0056982029933839
2107.455810546875	1070.93	5.7065072E7	7.0915295865625E8	2	551	0	95.87000000000012	0.009313631046076503
2107.9583740234375	1070.93	4.8932492E7	4.8818612475E8	2	551	1	69.00999999999999	0.00894884102553614
1245.5667114257812	1578.09	216776.6875	1288888.109375	1	554	5	21.0	0.010493673636675414
1243.5549926757812	1575.0	3957512.5	2.2369406125E7	1	554	3	21.0	0.011106278293523593
1240.5584106445312	1578.09	5.6945888E7	2.50989246E8	1	554	0	15.009999999999991	0.008097136477595662
1242.55419921875	1575.0	1.338636E7	7.1311926E7	1	554	2	18.029999999999973	0.008410289761404
1241.56298828125	1575.0	3.323172E7	1.92254574E8	1	554	1	18.029999999999973	0.007729314531163653
1244.5623168945312	1575.0	955292.75	9774723.7734375	1	554	4	45.149999999999864	0.009016678275337668
667.314453125	911.918	5438962.0	4.9670507E7	2	558	3	36.00599999999997	0.008740412731178699
668.3159484863281	911.918	317012.3125	3234303.3828125	2	558	5	57.09100000000001	0.00820308568175413
666.8145751953125	911.918	1.7666872E7	1.7904162989648438E8	2	558	2	65.93200000000002	0.009171651431834377
667.8226013183594	911.918	1450124.625	1.1557865888671875E7	2	558	4	50.94200000000001	0.013187104170800374
665.8294982910156	915.007	5.671632E7	1.8963746E8	2	558	0	9.123000000000047	0.008085718566584332
666.3113403320312	911.918	4.1987108E7	1.70696322E8	2	558	1	14.930999999999926	0.013278029556272547
1316.8001708984375	2829.03	3.3710852E7	2.65154865E8	1	560	1	29.949999999999818	0.011088637420654815
1315.791015625	2826.08	5.6484848E7	2.93461476E8	1	560	0	17.9399999999996	0.010472466108167586
2225.1087646484375	2987.98	3.221114E7	1.979142221875E8	1	563	1	44.98000000000002	0.012717789534811218
2224.10693359375	2991.01	5.6441052E7	5.774088885E8	1	563	0	50.960000000000036	0.011274057510942972
2416.057861328125	1991.94	5.6308152E7	2.03052356E8	1	565	0	15.029999999999973	0.009127072451672876
2417.0703125	1988.93	3.0064258E7	1.71032921E8	1	565	1	18.039999999999964	0.008702084924253775
1512.7310180664062	3395.99	1.5620195E7	1.77314629E8	1	566	1	50.9699999999998	0.007829227491252639
1511.7315673828125	3395.99	5.6260764E7	2.83658754E8	1	566	0	24.019999999999982	0.0084614139718992
1513.7303466796875	3392.93	4569709.5	4.336182125E7	1	566	2	42.070000000000164	0.010694588235782149
1986.0149536132812	3536.98	3.512988E7	2.63075258E8	1	569	1	26.98999999999978	0.011571853565976049
1988.0061645507812	3536.98	6893963.0	4.181282425E7	1	569	3	20.889999999999873	0.006754408466496382
1984.9932861328125	3539.91	5.6103452E7	2.9133569E8	1	569	0	17.949999999999818	0.006386828162601975
1987.014892578125	3536.98	1.8085082E7	7.0312257E7	1	569	2	12.0	0.009930778173398193
1373.57958984375	3143.94	599924.5625	7281538.787597656	3	570	7	107.98000000000002	0.008623035985606693
1371.2478637695312	3143.94	5.6015572E7	6.092876772050781E8	3	570	0	86.97000000000025	0.008664883317958323
1372.2523803710938	3141.02	2.021088E7	1.9296036466796875E8	3	570	3	74.88999999999987	0.008205690087663671
1372.9261474609375	3147.09	4102486.0	3.701529739160156E7	3	570	5	62.9399999999996	0.010680242628283891
1371.9268188476562	3147.09	2.967776E7	1.86234403E8	3	570	2	20.86999999999989	0.009125521318358618
1373.2456665039062	3147.09	1658179.875	1.090486723046875E7	3	570	6	39.09999999999991	0.011125639411363726
1372.57666015625	3147.09	8776146.0	6.167048990234375E7	3	570	4	47.929999999999836	0.008866189869405898
1371.5841064453125	3143.94	4.7480208E7	3.05189546421875E8	3	570	1	47.9699999999998	0.010463297012365948
1186.71533203125	831.085	5.5868952E7	2.20926846E8	1	574	0	12.19399999999996	0.006818148764616869
1187.7059326171875	834.037	3.019204E7	1.52919746E8	1	574	1	15.127999999999929	0.011463110823668538
696.9914855957031	1785.03	2609478.25	1.57831901875E7	3	576	4	39.049999999999955	0.007936150207331192
697.6556701660156	1785.03	131509.0	1485011.09765625	3	576	6	63.049999999999955	0.00801294611527693
695.6528625488281	1787.99	5.5823472E7	4.31564342140625E8	3	576	0	87.06999999999994	0.009878695741755011
696.3216857910156	1787.99	1.1884526E7	7.2525336E7	3	576	2	20.930000000000064	0.010141496107441443
697.3187255859375	1787.99	481574.125	3836712.734375	3	576	5	35.97000000000003	0.007843518424310416
695.9897766113281	1785.03	2.4006706E7	8.0192334E7	3	576	1	9.0	0.016019219096014517
696.6529541015625	1787.99	4912069.0	3.3338661205078125E7	3	576	3	57.0	0.007350685752026696
2063.9990234375	2960.96	4.5360032E7	1.84466150375E8	1	577	1	30.050000000000182	0.007469121773551254
2064.994384765625	2954.98	3.4323492E7	1.86840534171875E8	1	577	2	36.0300000000002	0.010891356613676044
2066.0037841796875	2957.97	1.6752484E7	8.968206325E7	1	577	3	33.0	0.007941908210973096
2067.996337890625	2957.97	2191462.75	1.295169075E7	1	577	5	26.949999999999818	0.006904620316342524
2062.997314453125	2957.97	5.58189E7	2.02712222E8	1	577	0	11.949999999999818	0.010969224968432412
2066.996337890625	2957.97	6522251.5	1.8481624E7	1	577	4	5.980000000000018	3.72930964758776E-4
1316.8154296875	2520.02	5.5594176E7	4.28286793E8	1	579	0	36.01000000000022	0.008745351052420008
1317.82666015625	2520.02	3.160352E7	1.1476808E8	1	579	1	8.899999999999636	0.00907763302860264
1262.6710205078125	3293.96	4981298.5	3.212764153125E7	1	580	2	36.04000000000042	0.008677940300736316
1260.6761474609375	3293.96	5.5547624E7	6.25358201E8	1	580	0	60.01000000000022	0.008893581357608758
1261.6695556640625	3293.96	1.6501348E7	3.8961044E7	1	580	1	6.0900000000001455	0.010206567390959067
523.5568237304688	1296.04	197200.21875	1088096.7109375	1	581	2	17.860000000000127	0.009792662838484253
522.5477905273438	1298.98	9447192.0	5.12724475E7	1	581	1	17.88000000000011	0.007624265854310152
521.5475463867188	1298.98	5.5517728E7	2.2986529E8	1	581	0	11.940000000000055	0.009557840433745624
2259.0306396484375	2157.04	5.5438552E7	2.08751798E8	1	583	0	15.139999999999873	0.011913879059593593
2260.042724609375	2154.01	5.4777596E7	1.96370731E8	1	583	1	18.039999999999964	0.015254021762717318
1187.7430419921875	2895.02	5.53885E7	6.120295105E8	1	584	0	47.98999999999978	0.012122049159396698
1188.7288818359375	2892.06	3.1992496E7	8.3324872E7	1	584	1	6.070000000000164	0.008992144777056732
2257.9710693359375	2181.02	3.0988618E7	1.8503512253125E8	1	585	2	33.11000000000013	0.008656200768105724
2256.970458984375	2178.03	4.0595752E7	4.0556290971875E8	1	585	1	66.10000000000036	0.010304477599125499
2255.972900390625	2181.02	5.5350856E7	4.3529470134375E8	1	585	0	90.0600000000004	0.009311649298794756
819.39208984375	1302.02	5.5253216E7	2.530939045E8	1	587	0	29.960000000000036	0.009572795623633914
820.3875732421875	1298.98	1.5622222E7	9.0807363625E7	1	587	1	38.930000000000064	0.006680608759035569
1353.58203125	1370.94	5.5221164E7	2.7279174E8	1	588	0	15.009999999999991	0.015096648307208516
1355.601318359375	1370.94	8535770.0	2.11997325E7	1	588	2	6.029999999999973	0.010044193762372365
1354.596923828125	1370.94	1.850228E7	5.735855E7	1	588	1	9.009999999999991	0.01196304632591596
1510.733154296875	3408.04	5.5008128E7	3.017711022421875E8	1	591	0	54.01000000000022	0.011061864674282346
1511.7252197265625	3408.04	2.887905E7	1.53832041E8	1	591	1	20.949999999999818	0.007721490049319089
772.3884887695312	2379.0	1.6425008E7	7.314593123046875E7	3	593	2	41.86999999999989	0.011700358415283158
772.0531005859375	2379.0	2.9434532E7	1.3827498401171875E8	3	593	1	41.86999999999989	0.010081923646543218
771.7109985351562	2381.96	5.4877912E7	8.001404964667969E8	3	593	0	110.9699999999998	0.00954441049065072
772.7115478515625	2379.0	6821712.0	2.6646817458984375E7	3	593	3	32.98000000000002	0.004740770205967627
1180.6865234375	2030.98	4.8779808E7	4.2600451216796875E8	1	597	1	71.99000000000001	0.008619918860719632
1179.6844482421875	2028.02	5.4369656E7	2.42759267E8	1	597	0	24.00999999999999	0.011933027782293366
1324.7036743164062	1959.07	5.43568E7	2.17456668E8	1	598	0	15.029999999999973	0.017805772927667194
1325.7020263671875	1959.07	2.4590388E7	6.583888E7	1	598	1	5.940000000000055	0.005042454566025894
1164.6162109375	753.007	1022491.25	8116949.78125	1	599	4	36.03899999999999	0.008199543339870557
1160.6109008789062	753.007	5.4354328E7	7.4047497825E8	1	599	0	63.04899999999998	0.009716136431690616
1162.6153564453125	753.007	1.148739E7	7.3070746E7	1	599	2	21.060999999999922	0.010065065542577122
1161.5964965820312	749.975	4.572846E7	1.68023108E8	1	599	1	15.076999999999998	0.009364763605393242
1163.596435546875	749.975	3467901.75	8893257.75	1	599	3	6.089999999999918	0.012949238082388001
1521.856689453125	2538.0	2475300.75	2.050228725E7	1	601	3	56.940000000000055	0.008964605863004651
1518.854248046875	2535.04	5.4253144E7	7.40211472E8	1	601	0	63.0300000000002	0.0085643464957643
1519.8546142578125	2532.05	2.028638E7	9.0896351E7	1	601	1	12.039999999999964	0.008743848000359657
1520.856689453125	2532.05	8017770.0	4.8712535E7	1	601	2	17.98999999999978	0.010526565562089732
1408.6192016601562	2214.01	3.59832E7	2.48433682E8	1	603	1	20.9699999999998	0.009736152862707383
1409.6253051757812	2217.0	1.8193078E7	6.3230678E7	1	603	2	9.019999999999982	0.0023438347695173617
1407.6201782226562	2217.0	5.412274E7	2.48167482E8	1	603	0	15.050000000000182	0.012720816010955769
638.0759887695312	3525.03	1.2717236E7	8.415750125390625E7	2	605	1	42.039999999999964	0.009523267194798117
638.5720825195312	3525.03	2206907.0	1.0413584036132812E7	2	605	2	36.04999999999973	0.01135334467441892
637.5678100585938	3528.0	5.4114684E7	2.19343045E8	2	605	0	20.95999999999958	0.010694518776068418
664.8197631835938	1626.02	1.5069649E7	6.97918965E7	1	606	1	17.950000000000045	0.01516460305564402
663.8278198242188	1626.02	5.4090276E7	3.33235448E8	1	606	0	20.90000000000009	0.008658787088240194
665.819091796875	1626.02	1693905.375	5010922.625	1	606	2	8.910000000000082	0.007952137597874725
618.7355346679688	939.007	5.4024792E7	3.0152624E8	1	607	0	23.870000000000005	0.01475959563905145
619.7398681640625	936.082	3105766.0	2.2099196473632812E7	1	607	1	53.97899999999993	0.009688760862134455
731.6937255859375	2631.03	2.0463716E7	2.5470702685546875E8	1	609	1	77.97000000000025	0.009626964250841691
730.6937255859375	2631.03	5.3933152E7	3.586202839741211E8	1	609	0	59.929999999999836	0.010575042766317948
732.6956787109375	2631.03	865048.125	5349582.1748046875	1	609	2	44.929999999999836	0.009167133702315935
1621.6882934570312	1970.98	4.4305648E7	7.3916513534375E8	1	610	1	87.00999999999999	0.007963471331142056
1620.6888427734375	1970.98	5.3903976E7	5.854950128125E8	1	610	0	59.99000000000001	0.007675943838597925
2280.957275390625	2292.05	4337538.5	2.85256295625E7	1	611	4	39.120000000000346	0.006083710785621193
2279.95849609375	2288.99	8653607.0	6.9398800671875E7	1	611	3	48.01000000000022	0.006869099425712122
2278.9505615234375	2292.05	2.1372958E7	1.59740577375E8	1	611	2	50.90000000000009	0.010204510837492362
2276.952392578125	2288.99	5.3850232E7	2.23421796E8	1	611	0	11.889999999999873	0.019090641698987647
2277.95166015625	2286.01	3.426928E7	1.719255408125E8	1	611	1	41.9699999999998	0.009588410195713572
1616.556884765625	1782.0	9744852.0	9.994799525E7	1	613	3	38.820000000000164	0.009040002894916736
1614.55224609375	1778.99	4.3673824E7	3.96156712E8	1	613	1	35.930000000000064	0.010909040685230928
1613.553466796875	1778.99	5.374988E7	8.11242038E8	1	613	0	86.99000000000001	0.008952322600159808
1618.5538330078125	1778.99	999565.875	6015093.3125	1	613	5	20.950000000000045	0.009794451538320747
1615.5465087890625	1778.99	2.3777038E7	1.78040797E8	1	613	2	26.8900000000001	0.0070700153735669775
1617.5552368164062	1778.99	3462523.0	2.58280755E7	1	613	4	33.0	0.009827085198964473
1918.0044555664062	4079.93	4572127.0	4.7223804125E7	1	615	4	45.04000000000042	0.006713825572491766
1919.00341796875	4079.93	1330414.875	1.21262188125E7	1	615	5	30.179999999999836	0.008453979069559062
1913.995361328125	4077.02	5.3589972E7	4.7651544325E8	1	615	0	54.05000000000018	0.008066693310543582
1917.0111083984375	4077.02	1.350148E7	4.4798406E7	1	615	3	8.909999999999854	0.011228699475668423
1915.990966796875	4077.02	3.20857E7	1.55576735E8	1	615	2	17.879999999999654	0.008821457999044107
1915.004150390625	4077.02	5.2161944E7	3.5386638125E8	1	615	1	42.00999999999976	0.008515557938391262
686.675048828125	2139.0	3834440.0	2.80622428125E7	1	617	1	47.94999999999982	0.010956684335850786
685.6664123535156	2139.0	5.3537964E7	2.19231472E8	1	617	0	14.800000000000182	0.010619047264487163
962.4063415527344	2268.05	494960.84375	3446770.171875	2	619	6	26.980000000000018	0.008023950293164396
960.9186401367188	2268.05	1.4695166E7	6.6429994E7	2	619	3	15.0600000000004	0.009623807494697044
960.4122314453125	2264.89	3.6252496E7	1.8157092940625E8	2	619	2	38.95000000000027	0.014492736799894617
961.412109375	2268.05	5547628.5	3.1867014301757812E7	2	619	4	45.0300000000002	0.01071451770570574
961.9067993164062	2268.05	1760473.75	9073716.32421875	2	619	5	35.86999999999989	0.010910034453289596
959.907470703125	2264.89	5.1886E7	2.5134947546484375E8	2	619	1	44.960000000000036	0.010142431119620756
959.4081420898438	2264.89	5.3498616E7	2.7705596025683594E8	2	619	0	47.909999999999854	0.010854478406896116
1083.6158447265625	2121.08	4.8514716E7	2.86138717E8	1	623	1	35.92000000000007	0.007345458964504905
1082.6217651367188	2121.08	5.3338828E7	5.50335605E8	1	623	0	57.01000000000022	0.011646274178189583
768.3308715820312	2373.06	5.3095384E7	4.3003718899609375E8	2	625	0	53.9699999999998	0.012385533567085754
768.83984375	2370.04	2.589104E7	1.18195436E8	2	625	1	15.11999999999989	0.009472589394244986
1375.65087890625	2048.98	2.26637E7	2.26431206E8	1	626	1	36.039999999999964	0.009023141313049559
1377.6492919921875	2048.98	4221082.5	3.422402375E7	1	626	3	26.999999999999773	0.008411186851631896
1374.6372680664062	2051.94	5.3050988E7	1.8283131E8	1	626	0	14.999999999999773	0.0068640720329447135
1378.6380615234375	2048.98	1240287.75	4237379.9375	1	626	4	8.949999999999818	0.008951452998985702
1376.6443481445312	2048.98	1.1070968E7	3.7864943E7	1	626	2	8.949999999999818	0.00911551425357851
2116.9345703125	1214.9	5.303564E7	4.17694155125E8	1	627	0	75.07999999999993	0.009774958918258312
2117.9505615234375	1217.92	1.9732992E7	1.2355634E8	1	627	1	38.99000000000001	0.011704152835646076
1076.58740234375	3305.94	5.295184E7	1.9431605715429688E8	1	628	0	83.98999999999978	0.011962761767537008
1077.5887451171875	3305.94	1.8971396E7	1.1360156875E8	1	628	1	48.0	0.00846460243700633
1317.7216796875	2652.02	5.2946448E7	2.32756787E8	1	629	0	20.960000000000036	0.005111463334124432
1318.7301025390625	2649.05	2.1754332E7	1.76467591E8	1	629	1	32.98999999999978	0.0077428895469702
1319.7239990234375	2649.05	9091137.0	2.15871065E7	1	629	2	6.019999999999982	0.011138762729931312
970.9048461914062	537.044	4.5744688E7	5.79477932E8	2	631	1	54.00599999999997	0.009148802375839182
970.4090270996094	539.994	5.2864892E7	3.86094882E8	2	631	0	32.96600000000001	0.011600216412926521
971.909912109375	539.994	1.3624734E7	9.72883385E7	2	631	3	27.030000000000086	0.007691193934551301
971.4140014648438	539.994	2.9326696E7	1.9278015E8	2	631	2	24.113000000000056	0.0073044828906446745
972.91552734375	539.994	1658975.0	9087177.25	2	631	5	17.970000000000027	0.013381409104349208
972.4104614257812	539.994	5137668.5	2.742038875E7	2	631	4	17.970000000000027	0.007471344697950038
973.4122314453125	539.994	471651.71875	3035915.625	2	631	6	21.036000000000058	0.005174680680225901
1636.6798095703125	2621.9	4.99758E7	3.8926858846875E8	1	634	1	47.84999999999991	0.009594260862365648
1637.6744384765625	2621.9	2.5109704E7	1.9413022197460938E8	1	634	2	48.0300000000002	0.007612911594984185
1635.683837890625	2618.91	5.2654992E7	1.68437303875E8	1	634	0	12.120000000000346	0.022356037149330543
816.3321533203125	1659.02	5.2629572E7	6.217986055585938E8	2	635	0	71.97000000000003	0.007975127030898541
816.8268432617188	1659.02	4.3285888E7	5.103397106816406E8	2	635	1	77.98000000000002	0.00916624160298301
817.8348388671875	1659.02	9911764.0	8.162421845605469E7	2	635	3	44.940000000000055	0.00797870490239906
817.33203125	1659.02	2.3880046E7	2.8518078438671875E8	2	635	2	77.97000000000003	0.009488911912590325
818.3275756835938	1662.05	5913289.0	2.29381951015625E7	2	635	4	30.059999999999945	0.011290820051850003
818.8324584960938	1662.05	937612.8125	1.261200742578125E7	2	635	5	87.00999999999999	0.007724585197529853
819.3255004882812	1662.05	251921.21875	2390044.64453125	2	635	6	45.059999999999945	0.007933685057725228
1086.4669799804688	1475.95	7167266.0	3.81727715E7	1	642	2	14.88000000000011	0.007658392158866271
1084.4671630859375	1472.97	5.2491596E7	2.80574552E8	1	642	0	20.8900000000001	0.007039654719085753
1085.4725341796875	1475.95	2.0175148E7	2.12043899E8	1	642	1	32.90000000000009	0.008565526123781876
1557.72021484375	2397.05	1.0085842E7	1.04433696875E8	1	647	3	54.059999999999945	0.008866993890477487
1558.7225341796875	2397.05	3345576.75	2.38114545E7	1	647	4	26.960000000000036	0.00905810523624765
1556.7254638671875	2397.05	2.681587E7	1.89950689E8	1	647	2	27.029999999999745	0.008081355862417048
1555.723876953125	2397.05	4.609016E7	3.17775282E8	1	647	1	24.050000000000182	0.009800171675497512
1554.718017578125	2397.05	5.2222496E7	3.62961456E8	1	647	0	24.050000000000182	0.012783494179752775
1559.7130737304688	2397.05	939847.1875	2453604.9375	1	647	5	9.110000000000127	0.012396148576120548
1588.2958984375	3239.98	5.2217596E7	2.0794307E8	1	648	0	17.980000000000018	0.012720606830702107
1589.301513671875	3236.99	2.6072908E7	4.400243475E8	1	648	1	93.0600000000004	0.007635667744474118
1783.9212036132812	2631.03	5.2204136E7	4.26486084E8	1	649	0	27.01000000000022	0.010428302941274229
1785.9264526367188	2634.0	2.9285944E7	1.51398642E8	1	649	2	15.009999999999764	0.01330077288492456
1784.9290771484375	2631.03	4.7217792E7	3.22376112E8	1	649	1	21.01000000000022	0.009065181142955294
838.3889770507812	2808.12	2.0217732E7	1.43173188E8	2	650	1	24.04000000000042	0.011332221404977923
837.8945007324219	2808.12	5.219924E7	2.62928176E8	2	650	0	27.070000000000164	0.00916354561544338
2279.953125	2306.94	6935825.0	6.6886322875E7	1	651	3	51.00999999999976	0.012126116888628458
2277.9547119140625	2306.94	3.682004E7	3.08597581E8	1	651	1	45.04999999999973	0.010029285286039587
2278.954833984375	2306.94	2.0010834E7	1.430471245E8	1	651	2	36.06999999999971	0.009300337288322094
2280.956298828125	2306.94	2940679.25	1.83191189375E7	1	651	4	30.110000000000127	0.008835118930646358
2276.960693359375	2306.94	5.2058724E7	4.07326336E8	1	651	0	36.070000000000164	0.010747343662108767
713.7697143554688	1758.01	5.200658E7	9.3351016671875E8	1	653	0	107.96000000000004	0.007956844936168914
714.7699279785156	1758.01	1.89138E7	1.49551488E8	1	653	1	26.930000000000064	0.009544672539043323
2470.8790283203125	2295.1	5.1971424E7	4.8926712E8	1	654	0	45.0	0.010983253331295812
2473.882080078125	2295.1	9152311.0	1.1600861615625E8	1	654	3	69.0	0.012187692554927436
2471.873291015625	2295.1	3.7272148E7	3.30984856E8	1	654	1	29.990000000000236	0.007612547984287327
2472.875	2292.05	2.5804372E7	2.3841590028125E8	1	654	2	65.92999999999984	0.010439615013360078
582.746337890625	2861.95	5.1896004E7	1.55310294E8	2	655	0	12.039999999999964	0.009918034478563601
583.2582397460938	2859.01	1.2974668E7	3.474673E7	2	655	1	5.869999999999891	0.007898178765460907
1832.9212646484375	4269.02	3.183318E7	2.819455975E8	1	656	1	41.94999999999982	0.008578073975749374
1831.9100341796875	4269.02	5.1871624E7	1.26159576E8	1	656	0	5.869999999999891	0.016634441056503472
1390.6195068359375	2076.06	1.363519E7	1.0948944325E8	1	661	2	42.049999999999955	0.010315675728145547
1388.6148681640625	2076.06	5.1653512E7	3.5500890571875E8	1	661	0	54.039999999999964	0.009711695551673715
1393.611328125	2076.06	375495.71875	2234611.28125	1	661	5	17.980000000000018	0.012219987079333174
1391.6142578125	2072.94	5045897.0	3.667369509375E7	1	661	3	39.04000000000019	0.012412605156678969
1389.6179809570312	2072.94	2.603196E7	2.007286052890625E8	1	661	1	57.02000000000021	0.011312372016681935
1392.624755859375	2076.06	1555519.75	1.074174815625E7	1	661	4	36.06000000000017	0.0077051837074999996
1880.8018798828125	1866.0	1670101.875	7994172.0	1	666	5	17.88000000000011	0.010876692854690251
1879.813232421875	1866.0	5416636.5	2.767869E7	1	666	4	17.88000000000011	0.009548684046963535
1875.8021850585938	1862.98	5.1430376E7	3.06387772E8	1	666	0	20.8900000000001	0.01299195038036999
1877.8060302734375	1866.0	3.192826E7	2.5367442818408203E8	1	666	2	78.00999999999999	0.010317094219651194
1878.8148803710938	1862.98	1.3502328E7	9.281097563574219E7	1	666	3	62.98000000000002	0.013143686061622521
1876.805908203125	1859.94	3.8850744E7	1.26847022E8	1	666	1	8.910000000000082	0.012809581501730893
1479.5552978515625	1058.95	5.134482E7	3.39099997578125E8	1	667	0	29.970000000000027	0.009392666787610072
1480.5651245117188	1056.08	2.1045982E7	1.69373284E8	1	667	1	39.01999999999998	0.008916304094331187
1891.859375	2772.01	1.4560972E7	2.669099901689453E8	1	668	3	113.90999999999985	0.010222759884824965
1892.85400390625	2775.0	7127249.5	9.47757813984375E7	1	668	4	93.17999999999984	0.009237614814245513
1888.852783203125	2772.01	5.133776E7	4.62362392E8	1	668	0	29.909999999999854	0.009052033913068382
1893.8487548828125	2772.01	1688264.0	7314899.25	1	668	5	11.929999999999836	0.008965979277723619
1890.8533935546875	2772.01	3.0496912E7	3.440481076875E8	1	668	2	66.11999999999989	0.008595410185595157
1889.8526611328125	2775.0	4.7988716E7	5.663527438535156E8	1	668	1	78.02999999999975	0.009383162814735115
1091.6412353515625	848.982	595759.25	6215966.171875	1	670	4	48.09699999999998	0.010870266883183545
1088.6298828125	848.982	2.6180242E7	1.16947427E8	1	670	1	15.120999999999981	0.012210550436734118
1087.6343994140625	852.05	5.1276224E7	2.24580216E8	1	670	0	15.120999999999981	0.010429692071920814
1089.6353759765625	852.05	1.0670862E7	5.71791385E7	1	670	2	20.95500000000004	0.006277832151965316
1090.6416015625	852.05	2532944.0	2.6225656E7	1	670	3	45.178	0.00892850323775909
434.93365478515625	458.995	2997482.25	1.039343125E7	3	672	3	9.050999999999988	0.009491649574505675
434.26953125	458.995	2.2766766E7	1.16087434E8	3	672	1	15.015999999999963	0.01058212441513339
433.93841552734375	455.963	5.117496E7	2.49153834E8	3	672	0	20.97399999999999	0.010043568142095187
434.6038818359375	455.963	9124506.0	6.6269342E7	3	672	2	26.974000000000046	0.010642368688039621
2206.0450439453125	3677.98	5.117004E7	5.4792347853125E8	1	673	0	56.88999999999987	0.01037715562670103
2207.056640625	3677.98	2.9180274E7	1.43808259E8	1	673	1	18.11999999999989	0.008399356694576048
1390.526123046875	1298.98	2106543.5	2.26690261875E7	1	676	4	41.92000000000007	0.013050588487755007
1391.5277709960938	1298.98	732243.4375	6804347.578125	1	676	5	44.98000000000002	0.009930840694154487
1389.5259399414062	1296.04	6485454.5	7.29829955E7	1	676	3	38.99000000000001	0.008025483545969629
1386.5260620117188	1298.98	5.1017272E7	6.39664264E8	1	676	0	45.0	0.006033431447620583
1387.5279541015625	1298.98	3.8034232E7	2.9918783E8	1	676	1	26.90000000000009	0.006714545321655308
1388.524658203125	1298.98	1.820194E7	1.02672777E8	1	676	2	18.079999999999927	0.01176163229793133
1519.6611328125	3594.04	2.046328E7	2.39308152E8	1	677	2	53.94999999999982	0.010096916962075701
1518.6619262695312	3591.02	4.1431084E7	2.8259405E8	1	677	1	26.920000000000073	0.008164061526552474
1517.6600341796875	3594.04	5.0993064E7	3.31807312E8	1	677	0	20.9699999999998	0.01180129272547406
1520.66943359375	3594.04	8044704.5	3.53986495E7	1	677	3	12.020000000000437	0.008158462282849551
1521.6610107421875	3591.02	2771370.5	3.086793175E7	1	677	4	41.99000000000024	0.009256807701579791
1522.662841796875	3591.02	762334.5625	1.048431075E7	1	677	5	54.05000000000018	0.0077877768897696735
1189.7392578125	2861.95	8409019.0	4.0154519E7	1	679	2	18.050000000000182	0.011604325682718162
1190.7383422851562	2861.95	2418337.5	7837249.0	1	679	3	8.909999999999854	0.004782602056679622
1188.738037109375	2861.95	2.1873202E7	7.1368439E7	1	679	1	8.909999999999854	0.005702569664520274
1187.7388916015625	2861.95	5.0836936E7	1.37266648E8	1	679	0	8.909999999999854	0.011622296866746958
1191.7398681640625	2861.95	523341.65625	4590853.15625	1	679	4	32.840000000000146	0.006158935479863905
652.8225708007812	749.975	5.0827032E7	3.3643529744140625E8	2	680	0	53.919000000000096	0.00875419631401346
653.325439453125	753.007	2.759522E7	1.2566089425E8	2	680	1	42.04600000000005	0.005789338201838086
1240.5589599609375	1562.97	5.0820268E7	4.4997118875E8	1	681	0	53.97000000000003	0.01061725315010187
1243.5475463867188	1566.0	5154311.5	1.4276256E7	1	681	3	9.009999999999991	0.01141096279032314
1241.555908203125	1562.97	3.1801604E7	2.58878678890625E8	1	681	1	54.0	0.008229254904893835
1242.5571899414062	1559.97	1.5627798E7	9.01736195859375E7	1	681	2	51.01999999999998	0.008394158312951702
1191.9990234375	2492.97	5.0812912E7	3.2091075549658203E8	1	682	0	60.0300000000002	0.005627226414143182
1193.0057373046875	2492.97	4.4000288E7	2.2980566459375E8	1	682	1	50.9699999999998	0.009772523923932984
1722.6676025390625	1313.9	2.029664E7	1.463879474794922E8	1	683	1	66.05999999999995	0.006698132690682657
1721.6686401367188	1310.88	5.074232E7	2.7271157E8	1	683	0	26.860000000000127	0.011392248202281815
677.8195190429688	1296.04	6138795.0	6.45731275E7	1	684	1	45.08999999999992	0.009908031226016197
678.8118591308594	1293.0	451025.71875	4137843.5625	1	684	2	32.98000000000002	0.010734029567387253
676.8097534179688	1296.04	5.0739604E7	1.61319772E8	1	684	0	14.980000000000018	0.011163395150955945
1976.4255981445312	3602.98	1.0367285E7	9.890900574804688E7	1	685	1	98.90999999999985	0.008278726945172918
1977.4244384765625	3602.98	1584265.75	1.565098804296875E7	1	685	2	89.99000000000024	0.009525497007495987
1975.423828125	3600.01	5.0688076E7	1.4934611428515625E8	1	685	0	36.0300000000002	0.009294481189153185
493.24688720703125	2300.98	5.067332E7	2.57745176E8	1	686	0	20.920000000000073	0.008655267687014585
494.2519836425781	2300.98	5144678.0	3.40353945E7	1	686	1	20.980000000000018	0.013886825042986169
495.2426452636719	2304.01	181842.90625	1412040.09375	1	686	2	39.100000000000364	0.010152875231955506
1482.6288452148438	1187.98	3.7203436E7	4.47197624E8	1	687	1	45.00999999999999	0.007197038809982135
1483.6270751953125	1187.98	2.8115044E7	3.3147216625E8	1	687	2	78.08999999999992	0.010443624028676388
1485.6298828125	1191.06	2525740.0	1.8494273E7	1	687	4	24.019999999999982	0.0063684887846724774
1481.64404296875	1191.06	5.0619592E7	5.32342231E8	1	687	0	48.049999999999955	0.014237165448114063
1484.6264038085938	1191.06	7458383.5	6.09406605E7	1	687	3	32.930000000000064	0.011337733005906339
2461.203857421875	3698.99	5.0614584E7	9.25431818140625E8	1	688	0	111.00999999999976	0.009992689676416974
2462.19775390625	3698.99	3.8063304E7	2.14684716E8	1	688	1	21.01000000000022	0.006629071483195323
2463.199951171875	3698.99	3.0868058E7	1.1509828E8	1	688	2	17.940000000000055	0.009903005042432458
2464.2020263671875	3698.99	1.3679619E7	6.102830175E7	1	688	3	20.90000000000009	0.005909658565750825
2106.102294921875	2786.99	3.9219424E7	3.45137032E8	1	689	2	33.07999999999993	0.008818503241384926
2107.101318359375	2793.01	1.500702E7	6.7252646E7	1	689	3	11.940000000000055	0.011744915044549558
2104.115234375	2790.0	5.0613204E7	2.03954536E8	1	689	0	11.940000000000055	0.009677335267060543
2105.10595703125	2786.99	4.7422608E7	1.79288006E8	1	689	1	12.050000000000182	0.012493465623009311
2051.863037109375	1433.93	2.2312456E7	2.41837426625E8	1	691	2	68.99000000000001	0.007989934798313999
2050.85888671875	1433.93	3.2930936E7	4.61185371875E8	1	691	1	68.94000000000005	0.00908868280667659
2049.8563232421875	1436.99	5.0601664E7	6.22323895E8	1	691	0	62.940000000000055	0.008533583025993526
2501.145751953125	1970.98	5.0595952E7	1.98054912E8	1	692	0	11.990000000000009	0.01152566144786984
2502.1640625	1970.98	2.8122432E7	1.59395002375E8	1	692	1	51.00999999999999	0.011338671249433508
1575.716064453125	2360.95	5.0532604E7	3.76087526E8	1	694	0	29.929999999999836	0.008159807115806364
1576.7203369140625	2357.94	2.948172E7	2.28495261E8	1	694	1	38.86999999999989	0.00876591560680239
1470.1954345703125	3011.99	2.351656E7	2.8131019459375E8	1	695	1	74.94999999999982	0.009868904364484302
1472.1966552734375	3014.95	682890.5	2895894.6875	1	695	3	11.980000000000018	0.008630811364410905
1469.1929931640625	3011.99	5.048246E7	4.811950845E8	1	695	0	63.01999999999998	0.009511969342031716
1471.1971435546875	3009.07	5530575.5	5.01074091875E7	1	695	2	59.9699999999998	0.00996121674189882
1444.6561279296875	3023.97	1.2447591E7	6.5619158E7	1	696	2	23.929999999999836	0.010244092332055197
1442.6598510742188	3023.97	5.0476736E7	2.22612872E8	1	696	0	15.050000000000182	0.008715740527616849
1443.6497802734375	3027.08	3.1649632E7	1.424460515E8	1	696	1	18.019999999999982	0.009564128393962255
1445.656982421875	3023.97	3150021.5	9687268.75	1	696	3	9.100000000000364	0.008660614102514036
1289.5159301757812	573.056	4340191.5	3.5464427640625E7	1	698	3	45.023000000000025	0.010441707276128077
1290.513671875	573.056	1084034.0	6828163.3125	1	698	4	20.96799999999996	0.006786165240368539
1287.5032958984375	573.056	3.1875172E7	1.8766532E8	1	698	1	18.085000000000036	0.007786936033722665
1286.5194702148438	570.01	5.0256848E7	1.67975542E8	1	698	0	8.932000000000016	0.01917773431698376
1288.51708984375	573.056	1.4280086E7	1.15853955E8	1	698	2	30.021999999999935	0.008608227349784607
1988.97802734375	2712.03	1.1021685E7	6.0135888796875E7	1	700	3	86.89999999999964	0.00989745248562813
1987.9765625	2714.94	1.9120204E7	1.0593434565625E8	1	700	2	71.90999999999985	0.010122818821786611
1986.9744873046875	2714.94	3.6012784E7	1.84904931E8	1	700	1	35.929999999999836	0.013257571728356732
1985.9788818359375	2714.94	5.024144E7	2.128531255E8	1	700	0	26.919999999999618	0.015833130759900865
1989.9703979492188	2718.1	2782935.5	7995357.125	1	700	4	8.920000000000073	0.015001244493357452
1188.580810546875	2544.08	6755978.0	3.519307268359375E7	1	701	1	41.88999999999987	0.010117608924444655
1187.593505859375	2541.02	5.022348E7	1.035482E8	1	701	0	6.079999999999927	0.012081877960604124
1558.310546875	3230.94	5.0174496E7	7.120266191005859E8	2	702	0	194.94000000000005	0.00837771272424608
1558.8118286132812	3230.94	3.3387758E7	1.8110111017382812E8	2	702	1	45.20000000000027	0.013749248816460568
1559.3145141601562	3230.94	1.7632872E7	1.2260783822265625E8	2	702	2	51.210000000000036	0.009713877285245366
1559.8104858398438	3230.94	7876339.0	4.939331357421875E7	2	702	3	44.929999999999836	0.010066558252523429
1560.308349609375	3230.94	3060683.0	1.882611027734375E7	2	702	4	41.940000000000055	0.013502259958415723
1560.8155517578125	3230.94	1083790.625	5917590.388671875	2	702	5	33.0600000000004	0.011742437870496895
1561.3089599609375	3230.94	342001.875	1405010.40625	2	702	6	11.9699999999998	0.009086492939680915
1176.0382690429688	2337.05	277082.71875	1629631.556640625	2	705	6	33.039999999999964	0.007903201109885367
1175.5338134765625	2334.03	948969.25	5679971.498046875	2	705	5	39.11000000000013	0.009144114865985122
1175.041015625	2337.05	2964261.5	1.6726287126953125E7	2	705	4	42.11999999999989	0.009701860334764
1174.5410766601562	2337.05	8091243.0	4.5275107572265625E7	2	705	3	45.04999999999973	0.011007827632434299
1173.5332641601562	2337.05	3.5186004E7	2.0954963482421875E8	2	705	1	45.04999999999973	0.007091184652172973
1173.0322265625	2337.05	4.9989872E7	2.879071677167969E8	2	705	0	48.07999999999993	0.010328465222482569
1174.0390625	2337.05	1.8735932E7	1.0149902328613281E8	2	705	2	41.9699999999998	0.010455988281456078
1049.6036376953125	1697.98	1.9997792E7	2.36813873421875E8	1	706	1	78.01999999999998	0.010594127907103094
1048.6012573242188	1701.0	4.9980832E7	3.2890416E8	1	706	0	21.059999999999945	0.010529783821971384
1300.6795654296875	1889.96	1.3171182E7	8.3722313E7	1	707	2	21.0	0.0057199325291830095
1298.6853637695312	1892.97	4.9932176E7	5.18982626E8	1	707	0	45.069999999999936	0.010707591440548272
1299.68115234375	1892.97	4.3418328E7	1.87108476E8	1	707	1	17.970000000000027	0.010787833857862557
621.35009765625	2553.05	2.0424988E7	7.729142E7	2	708	1	11.920000000000073	0.010526697850273777
620.8471374511719	2553.05	4.9923536E7	3.71255955E8	2	708	0	39.0300000000002	0.011052962896566716
1823.843994140625	1332.01	4.991744E7	4.49990516E8	1	709	0	36.159999999999854	0.010154917025700108
1825.8436279296875	1334.99	2.7243152E7	2.85506071E8	1	709	2	39.059999999999945	0.008180827923736145
1824.8449096679688	1328.96	3.878066E7	1.28110672E8	1	709	1	8.960000000000036	0.010660962596276536
1316.8265380859375	2532.05	4.9892648E7	3.36391606E8	1	711	0	24.070000000000164	0.011204971634205084
1317.8294677734375	2532.05	3.2831488E7	8.3903588E7	1	711	1	6.059999999999945	0.01179058522004468
2349.19921875	5274.04	3.0022704E7	2.01065960953125E8	1	712	1	33.07999999999993	0.00930349263559935
2348.20263671875	5271.05	4.9851348E7	4.128910375E8	1	712	0	72.17000000000007	0.01038087736590535
2350.207275390625	5274.04	1.02544E7	4.045674375E7	1	712	2	20.960000000000036	0.011626104440098527
2351.2047119140625	5274.04	2204816.0	8753644.6875	1	712	3	14.970000000000255	0.012631692176514919
508.91009521484375	3018.0	4.9746052E7	4.20674698E8	3	715	0	35.91999999999962	0.009285859203792374
509.25311279296875	3014.95	3.018586E7	1.07786816E8	3	715	1	8.929999999999836	0.014972493196762849
1559.7052001953125	2504.98	4.9738472E7	2.77471862E8	1	716	0	18.090000000000146	0.009097504996764346
1560.6990356445312	2504.98	2.2805364E7	1.344375869873047E8	1	716	1	56.899999999999636	0.010573488903574173
1899.869873046875	2892.06	2.6665808E7	1.00974228078125E8	1	717	2	29.940000000000055	0.009557851063633258
1898.859375	2892.06	4.7878364E7	5.55453283125E8	1	717	1	69.0	0.007973457229609307
1900.8577880859375	2892.06	1.1847479E7	6.97334338125E7	1	717	3	33.08999999999969	0.0067098221796929505
1897.8587036132812	2892.06	4.9701296E7	5.08109089625E8	1	717	0	57.15000000000009	0.009336018665921078
1902.861572265625	2888.95	1536985.75	7757879.046875	1	717	5	23.95999999999958	0.00975438636891937
1901.862060546875	2892.06	4982261.0	2.5910894625E7	1	717	4	18.01000000000022	0.00985718448306312
1295.5885009765625	834.037	222891.5	1457887.671875	1	720	5	24.126999999999953	0.01191108541345513
1294.582763671875	834.037	1037706.875	6750297.6875	1	720	4	24.126999999999953	0.007463390397612846
1292.5870971679688	836.99	1.2088122E7	9.61057425E7	1	720	2	26.96799999999996	0.010988015881163118
1291.5906982421875	834.037	3.3484168E7	1.2899114E8	1	720	1	12.009000000000015	0.00885619906866468
1290.58203125	834.037	4.960148E7	1.92980768E8	1	720	0	12.009000000000015	0.011704627109993575
1293.5906982421875	834.037	3920196.5	4.506761782714844E7	1	720	3	66.06900000000007	0.011683729614161668
1473.6890869140625	2927.95	1.3040276E7	1.5828548779296875E8	1	721	2	71.91000000000031	0.006424239417155015
1475.688232421875	2925.0	1605360.375	2.1122276375E7	1	721	4	69.07999999999993	0.007523152437791248
1471.6849365234375	2925.0	4.9597344E7	2.36521278E8	1	721	0	20.98999999999978	0.010699298003409593
1472.6796875	2927.95	3.6487872E7	9.8994569E7	1	721	1	9.0	0.006990057764756059
1474.6915283203125	2922.0	4444366.0	1.588339625E7	1	721	3	8.849999999999909	0.013723141056556445
2205.051025390625	3668.99	4.951412E7	3.1625596596875E8	1	723	0	54.0300000000002	0.010070399496576617
2206.053955078125	3666.01	3.087132E7	7.7108586E7	1	723	1	6.0099999999997635	0.012616032251275285
1292.5881958007812	854.964	1.0700118E7	9.09008825E7	1	724	2	32.978000000000065	0.007746737583096241
1290.5850830078125	854.964	4.947808E7	4.13808232E8	1	724	0	36.06700000000001	0.008742958718557698
1291.593505859375	854.964	3.042801E7	2.04503727E8	1	724	1	30.009000000000015	0.011418418616538088
1293.5906982421875	854.964	3595963.5	2.490270975E7	1	724	3	27.093000000000075	0.01107444558125292
1295.5849609375	857.997	168903.28125	640322.0625	1	724	5	12.027000000000044	0.010751685365258414
1294.5853271484375	854.964	881156.5	2793283.8125	1	724	4	9.02699999999993	0.008277036326617603
949.4404296875	1610.99	8084014.0	5.260022656591797E7	1	725	1	54.02999999999997	0.011505276777850617
948.4423217773438	1608.0	4.9379732E7	2.3037189637890625E8	1	725	0	51.01999999999998	0.009788750711441365
1416.501953125	771.11	3.218508E7	2.18852848E8	1	726	1	23.982999999999947	0.006834696096900799
1417.5118408203125	767.978	1.8100016E7	1.206075715E8	1	726	2	30.011999999999944	0.01173238250325393
1415.5084228515625	767.978	4.9366852E7	1.70193072E8	1	726	0	9.033000000000015	0.00856582265275822
628.8447570800781	2178.03	3.1885006E7	2.11246994E8	2	728	1	27.019999999999982	0.006158366946841444
628.3485717773438	2181.02	4.9357704E7	2.71188287E8	2	728	0	20.919999999999618	0.008900137311816079
629.8400268554688	2178.03	3857209.5	2.35199694375E7	2	728	3	23.919999999999618	0.010568250964004718
629.3442993164062	2178.03	1.2877568E7	8.3364699E7	2	728	2	23.919999999999618	0.009283621376261372
630.849365234375	2178.03	199848.390625	1110074.63671875	2	728	5	17.9699999999998	0.0073983932404022195
630.3526000976562	2178.03	957851.625	2435017.125	2	728	4	5.989999999999782	0.01280172693715068
760.8353271484375	1715.97	3.7363232E7	3.8354944545410156E8	2	730	1	53.99000000000001	0.010056138641898386
761.3331604003906	1719.02	1.9905124E7	2.6626582371142578E8	2	730	2	75.0	0.007931932360698696
760.3333129882812	1719.02	4.9295864E7	3.0234811721875E8	2	730	0	36.01999999999998	0.00855873863271602
761.8349609375	1721.92	7639633.0	1.158969721640625E8	2	730	3	99.05999999999995	0.007565927940228353
762.3341674804688	1715.97	2482738.0	2.4595969423828125E7	2	730	4	47.97000000000003	0.008735543658673316
2029.9241943359375	2243.97	1.1581695E7	1.1045410384375E8	1	731	2	44.960000000000036	0.008206766319447162
2030.9237060546875	2241.01	4374211.5	4.41812643125E7	1	731	3	48.04000000000042	0.010612309534590072
2031.92138671875	2243.97	1361692.875	9870352.21875	1	731	4	29.960000000000036	0.01012091993933064
2027.924560546875	2241.01	4.9266316E7	3.88530161E8	1	731	0	54.01999999999998	0.010113965039176012
2028.9215087890625	2238.06	1.9193496E7	8.2815691E7	1	731	1	14.990000000000236	0.012132749250697045
1800.7991943359375	2612.99	2.7549456E7	2.59755117E8	1	733	1	33.100000000000364	0.0067966787083369295
1799.8023681640625	2616.01	4.9238664E7	4.7213503E8	1	733	0	36.01000000000022	0.010239867496624698
1801.8031005859375	2612.99	1.2228901E7	1.08614917015625E8	1	733	2	56.899999999999636	0.009646433197977443
1741.9429931640625	4797.0	1.8387454E7	1.641071685E8	1	734	1	47.86999999999989	0.00863582439746217
1740.943115234375	4797.0	4.9215664E7	3.015230145E8	1	734	0	47.86999999999989	0.007520593694899341
1743.94189453125	4797.0	3497610.5	1.86657645E7	1	734	3	33.02000000000044	0.011074485675693147
1742.9527587890625	4800.04	1.1026343E7	5.9109247E7	1	734	2	33.02000000000044	0.009526581129990903
1744.9501953125	4797.0	1260334.875	7101280.515625	1	734	4	35.94000000000051	0.007089300245958122
1554.728759765625	2363.96	4.917828E7	3.18490494E8	1	735	0	26.940000000000055	0.015238913922264782
1556.721435546875	2366.95	1.7948748E7	9.8487071E7	1	735	2	18.050000000000182	0.0071148698732172114
1555.7142333984375	2366.95	3.2026088E7	2.10057612E8	1	735	1	23.980000000000018	0.010609959291159717
1649.7457885742188	2742.0	607779.6875	1965187.0625	1	736	4	9.010000000000218	0.008865238261132693
1646.7421264648438	2738.95	1.8083724E7	6.2030963E7	1	736	1	9.0	0.009750035876835733
1647.7327880859375	2736.01	6802647.5	2.8286076E7	1	736	2	11.980000000000018	0.015822497558400685
1648.7508544921875	2736.01	2076898.125	1.2010044375E7	1	736	3	17.990000000000236	0.016331568867788117
1645.73828125	2738.95	4.9157096E7	1.49459872E8	1	736	0	11.980000000000018	0.004781043952042515
1352.5962524414062	1409.97	4.9116444E7	1.48835872E8	1	737	0	9.1099999999999	0.00990852078024419
1353.5861206054688	1406.98	4.4845884E7	2.36630456E8	1	737	1	21.049999999999955	0.010489323942978607
2094.7537841796875	1496.93	1.7946402E7	1.864124815E8	1	739	2	45.09999999999991	0.008556873500928699
2095.754150390625	1496.93	6623318.0	4.53808205E7	1	739	3	24.149999999999864	0.00831871339716837
2092.750244140625	1496.93	4.904624E7	3.16296318E8	1	739	0	20.950000000000045	0.007091419175543477
2093.753173828125	1496.93	3.3737472E7	2.1604493E8	1	739	1	24.00999999999999	0.015184879594965468
1332.78173828125	3620.95	9862224.0	5.5276319E7	1	740	2	18.01000000000022	0.009478199329054525
1330.7806396484375	3623.95	4.8989016E7	2.09712578E8	1	740	0	18.01000000000022	0.011138858284897078
1331.783935546875	3620.95	2.27061E7	1.63619891E8	1	740	1	27.0300000000002	0.012114968597417593
1333.7882080078125	3620.95	3005227.5	2.5041639E7	1	740	3	35.940000000000055	0.009774463273144521
1944.9871826171875	4589.97	4.8030636E7	2.27200787046875E8	1	742	1	53.98000000000047	0.010077302393256167
1943.98681640625	4586.98	4.8805672E7	1.8618261496191406E8	1	742	0	50.93000000000029	0.008597169174376591
1562.7256469726562	3066.05	4.8788872E7	2.8036254105859375E8	1	744	0	51.059999999999945	0.0104334009613723
1565.7213134765625	3066.05	4821273.0	2.206528453125E7	1	744	3	24.029999999999745	0.0061533609185198046
1564.73046875	3066.05	1.2061451E7	8.25420180625E7	1	744	2	33.11000000000013	0.007507587361522899
1567.7296142578125	3066.05	430013.4375	2214299.46875	1	744	5	24.0	0.014883945652233303
1566.7232055664062	3066.05	1575357.75	9744871.796875	1	744	4	26.98999999999978	0.006667232191418142
1563.7308349609375	3066.05	1.956804E7	8.0861744E7	1	744	1	12.120000000000346	0.013996254334738256
1630.2083740234375	2069.97	4.4190488E7	4.096052715029297E8	2	747	1	63.059999999999945	0.009307223926182412
1631.207275390625	2069.97	1.6365243E7	7.010260276074219E7	2	747	3	42.01999999999998	0.011762850900507157
1630.7081298828125	2069.97	3.009912E7	2.909895999980469E8	2	747	2	60.04999999999973	0.009861333601693313
1629.7052612304688	2069.97	4.86771E7	2.0408850425E8	2	747	0	39.11000000000013	0.011297649255488804
1631.7105712890625	2069.97	7548574.0	9.2893587875E7	2	747	4	54.059999999999945	0.007725278949850397
1321.7615966796875	2895.02	3492684.75	3.336885625E7	1	748	3	36.01999999999998	0.007048857615008264
1320.7608642578125	2892.06	1.0948727E7	1.2626383E8	1	748	2	56.98000000000002	0.012008516066681976
1318.771240234375	2892.06	4.8674796E7	2.48826416E8	1	748	0	20.949999999999818	0.013659013810182223
1319.7501220703125	2888.95	3.927916E7	2.424552835E8	1	748	1	36.00999999999976	0.010773193853698777
1163.55126953125	2243.97	4.8621644E7	3.8140952E8	1	750	0	29.990000000000236	0.0052154954159561945
1164.5540771484375	2243.97	2.650078E7	1.13307638E8	1	750	1	11.959999999999582	0.0076978859253417084
1107.492431640625	815.894	4.8472956E7	2.6282798971875E8	1	752	0	41.98400000000004	0.007532949277409385
1108.4985961914062	815.894	2.685203E7	9.0998762E7	1	752	1	9.033999999999992	0.003467563311606904
1555.7205810546875	2414.99	3.6409304E7	2.06468264E8	1	755	1	17.970000000000255	0.009424331090659788
1556.7315673828125	2414.99	2.036906E7	8.0433171E7	1	755	2	12.0	0.010913386330107881
1554.724853515625	2414.99	4.8286648E7	2.01642256E8	1	755	0	12.010000000000218	0.01063084553751482
1313.6648559570312	1934.96	3.258015E7	2.5310804170703125E8	1	757	1	56.950000000000045	0.011493860650820255
1315.6678466796875	1934.96	6208852.0	3.660639675E7	1	757	3	30.029999999999973	0.008684932491507098
1314.6688232421875	1937.97	1.3173918E7	8.0245058E7	1	757	2	20.950000000000045	0.007915835217384587
1312.6603393554688	1937.97	4.818958E7	3.04051282E8	1	757	0	21.12999999999988	0.011182933216261575
1316.66455078125	1934.96	1568111.0	4139153.875	1	757	4	5.980000000000018	0.0031129924236548115
653.9729309082031	1604.97	2515564.5	1.450945930078125E7	1	758	1	39.049999999999955	0.007791902038931417
652.9725341796875	1608.0	4.8182608E7	5.33844216E8	1	758	0	59.97000000000003	0.011781737426748871
2332.1097412109375	2550.09	4.8177312E7	6.687378741875E8	1	759	0	87.03999999999996	0.008563286850854314
2334.10986328125	2550.09	1.9129304E7	1.9588952171875E8	1	759	2	56.98999999999978	0.012011404037433542
2333.102783203125	2550.09	3.34296E7	2.1499633659375E8	1	759	1	36.0600000000004	0.008023993942489578
2335.107421875	2553.05	6974661.0	4.0312357625E7	1	759	3	26.980000000000018	0.013435007302776346
1164.56201171875	2226.02	2.807816E7	1.4627538E8	1	760	1	15.029999999999745	0.010887344347851774
1165.62841796875	2228.97	1.0858558E7	6.808404E7	1	760	2	18.110000000000127	0.049660403336911914
1163.5635986328125	2226.02	4.8172636E7	2.0626532E8	1	760	0	12.009999999999764	0.011761903779732328
1897.656982421875	1179.05	4522997.0	4.734860618359375E7	1	765	4	68.94000000000005	0.007675145179111261
1898.6578369140625	1179.05	1532599.25	1.1931055385742188E7	1	765	5	47.950000000000045	0.006927296481817337
1896.654541015625	1175.94	1.2386494E7	9.1085893828125E7	1	765	3	47.99000000000001	0.008438953511321741
1893.654052734375	1179.05	4.8043536E7	3.3950639826953125E8	1	765	0	47.99000000000001	0.009450199720517322
1895.6580810546875	1179.05	2.8115152E7	2.0710923833496094E8	1	765	2	51.01999999999998	0.01013420516454804
1894.6529541015625	1179.05	4.6237E7	2.6380502386083984E8	1	765	1	41.92000000000007	0.008653349856350306
1206.6371459960938	1773.05	1.215133E7	9.395475575E7	1	766	2	33.0	0.010882939870925009
1205.6436767578125	1770.02	3.4075824E7	1.48524966E8	1	766	1	15.059999999999945	0.007818855243872063
1204.6454467773438	1773.05	4.801584E7	2.19390477E8	1	766	0	15.059999999999945	0.013092783185882629
1207.646240234375	1773.05	3283349.5	1.255556425E7	1	766	3	9.019999999999982	0.010495385120862424
1484.6502685546875	2334.03	4.8003312E7	8.59650758E8	1	767	0	68.98000000000002	0.007871061064285695
1486.650390625	2334.03	1.9324832E7	2.2502442E8	1	767	2	41.98000000000002	0.007566080761178352
1487.6519775390625	2334.03	7501301.0	4.4789069E7	1	767	3	18.190000000000055	0.007415541238441678
1489.6495361328125	2334.03	662919.5	4885708.3125	1	767	5	29.980000000000018	0.008471059239298435
1488.6404418945312	2334.03	2302063.5	1.020872175E7	1	767	4	15.110000000000127	0.015581531459583386
1485.6507568359375	2334.03	3.666632E7	2.70706712E8	1	767	1	30.13000000000011	0.007424207257050105
1754.9276733398438	4158.04	4.785856E7	3.015051451152344E8	1	769	0	51.07000000000062	0.011301960539881068
1757.929443359375	4158.04	1.0689856E7	5.938918433105469E7	1	769	3	41.94999999999982	0.00804400974570889
1756.9364624023438	4158.04	2.9741192E7	2.240157546640625E8	1	769	2	57.0	0.008961576170954751
1758.9268798828125	4154.94	3504727.5	2.5125712484375E7	1	769	4	36.0	0.006882102938393524
1755.9308471679688	4158.04	4.2497296E7	1.39430334E8	1	769	1	9.020000000000437	0.008198652107634154
805.4246215820312	2697.01	1.547679E7	1.39975731375E8	1	770	1	45.01000000000022	0.007253021054753672
806.4250183105469	2697.01	2164734.5	1.248738990625E7	1	770	2	26.960000000000036	0.01260434021843419
807.4262084960938	2697.01	154114.65625	633313.13671875	1	770	3	17.90000000000009	0.007690418154015114
804.4197998046875	2697.01	4.775058E7	1.6540776284375E8	1	770	0	30.01000000000022	0.015367386987784762
1675.7215576171875	2040.05	8400849.0	9.39068387265625E7	1	772	3	71.84999999999991	0.009493630905191253
1673.7223510742188	2046.04	4.5993136E7	3.0365901521875E8	1	772	1	56.99999999999977	0.011107266987883804
1672.7307739257812	2042.97	4.757464E7	3.489421656875E8	1	772	0	50.90000000000009	0.009264064821649787
1674.725830078125	2046.04	1.8289942E7	1.593731474375E8	1	772	2	53.950000000000045	0.00818559626977278
1676.7294921875	2042.97	2732794.0	1.8357738625E7	1	772	4	29.940000000000055	0.009230529359944246
898.9312133789062	1775.96	2.7953052E7	1.0902200721484375E8	2	773	1	30.059999999999945	0.00753467930120673
898.4307861328125	1778.99	4.7559176E7	1.4064626084375E8	2	773	0	30.059999999999945	0.007542365846774521
1187.5816650390625	2517.05	4.3581104E7	3.86834426E8	1	774	1	36.01000000000022	0.00966008202308728
1186.587646484375	2517.05	4.7532596E7	4.64003051E8	1	774	0	41.960000000000036	0.009898762281440725
1313.7431640625	2624.98	2.9019892E7	1.16183E8	1	776	1	11.929999999999836	0.005374976402053486
1312.762939453125	2627.9	4.7409088E7	2.83770792E8	1	776	0	17.98999999999978	0.01696172948331446
1410.60595703125	2231.98	4644438.0	2.724500075E7	1	777	3	18.09999999999991	0.009851640003118878
1408.6126708984375	2228.97	3.128851E7	1.46658298E8	1	777	1	14.990000000000236	0.007257043289249598
1407.6204223632812	2228.97	4.7379124E7	2.14681084E8	1	777	0	14.990000000000236	0.0065764070927082545
1409.61767578125	2228.97	1.6886406E7	6.16859125E7	1	777	2	12.039999999999964	0.012915938982410969
1769.888671875	2261.95	2.2012092E7	9.2066392E7	1	779	1	11.980000000000018	0.008613096481728888
1768.8772583007812	2259.03	4.7320628E7	1.31241752E8	1	779	0	8.980000000000018	0.011013872444575636
1672.7848510742188	2559.03	1.3210098E7	1.243330905E8	1	782	3	51.0	0.007705570675006178
1673.7786254882812	2562.01	3049691.75	2.33914975E7	1	782	4	26.980000000000018	0.010425158853741068
1674.7833251953125	2562.01	1014379.75	9258695.84375	1	782	5	42.070000000000164	0.007914082552374682
1670.7760009765625	2559.03	4.00131E7	3.97940523078125E8	1	782	1	65.98000000000002	0.006446991314717714
1671.783935546875	2562.01	2.3876568E7	1.9422016834375E8	1	782	2	59.9699999999998	0.012016450818973198
1669.7789306640625	2559.03	4.7294888E7	3.0942547E8	1	782	0	26.929999999999836	0.008625956594398297
582.5048828125	2808.12	4.7179688E7	2.85100528E8	1	784	0	24.04000000000042	0.008523065376880374
583.5059204101562	2811.01	6838910.0	3.5440494084472656E7	1	784	1	54.0600000000004	0.010327632096857881
811.3873901367188	1385.96	4.7155328E7	3.752269391464844E8	2	785	0	72.00999999999999	0.0072841932394905155
812.381103515625	1385.96	5704401.5	3.2878817615234375E7	2	785	2	42.08999999999992	0.007261908557803005
812.8773498535156	1389.0	1723358.75	5665161.0	2	785	3	8.960000000000036	0.007955357636029737
811.8867797851562	1385.96	1.4221351E7	6.1558345E7	2	785	1	11.970000000000027	0.010575175286817527
607.9475708007812	1296.04	5287053.0	4.87202245E7	3	786	2	44.98000000000002	0.010969858894194065
607.614013671875	1296.04	1.4209079E7	9.76387715E7	3	786	1	27.00999999999999	0.012351274852552023
607.2728271484375	1296.04	4.7128612E7	3.32108225E8	3	786	0	84.07999999999993	0.010734389139899261
1557.7113037109375	2541.02	4.7024124E7	2.214285065E8	1	790	0	29.949999999999818	0.011730454119882586
1558.6975708007812	2541.02	3.6572864E7	2.32777565E8	1	790	1	21.110000000000127	0.004941074999966961
937.9068603515625	2451.03	4.6750328E7	4.075810176542969E8	2	794	0	68.96000000000004	0.010296041978569549
938.412109375	2451.03	4.4256344E7	5.5009510475E8	2	794	1	74.98000000000002	0.008815272449224578
1479.1377563476562	2727.02	1994788.125	1.9571674625E7	2	796	5	44.98000000000002	0.00897339965946952
1478.6339721679688	2727.02	5637163.5	3.922278825E7	2	796	4	26.980000000000018	0.008632019835109035
1477.135498046875	2727.02	3.8035908E7	1.99655768E8	2	796	1	17.990000000000236	0.009601189541914502
1479.6397094726562	2730.02	691983.0625	4058568.4375	2	796	6	20.970000000000255	0.00914769903843898
1478.1328125	2727.02	1.315854E7	7.67095165E7	2	796	3	20.970000000000255	0.008174675635306059
1476.6370239257812	2730.02	4.673296E7	6.40882464875E8	2	796	0	75.01000000000022	0.008627542333670591
1480.1424560546875	2727.02	214920.625	891680.1328125	2	796	7	11.970000000000255	0.009824574883075003
1477.6361083984375	2727.02	2.5834044E7	1.43962852E8	2	796	2	18.090000000000146	0.010193384493169835
665.8202209472656	923.981	4.6494688E7	2.92352352E8	2	800	0	21.09699999999998	0.010135131405049697
666.3240356445312	927.076	2.9745836E7	1.0250439E8	2	800	1	8.903999999999996	0.012127169998235873
2126.14453125	4079.93	2.3626376E7	1.82998818953125E8	1	801	1	47.98000000000002	0.00782634406071939
2125.1383056640625	4079.93	4.6494488E7	3.62718057375E8	1	801	0	50.99000000000024	0.009056741235867027
2127.136962890625	4079.93	9370422.0	6.891014228125E7	1	801	2	42.01999999999998	0.0071201337674404565
2128.131591796875	4082.91	3176772.25	1.32490866875E7	1	801	3	14.929999999999836	0.008944236546292634
1417.5050048828125	791.948	4.6335104E7	2.75109563E8	1	803	0	30.03200000000004	0.011211382059895842
1418.507080078125	788.986	1.1338938E7	1.099377505E8	1	803	1	35.95500000000004	0.009716359607760443
1419.5037231445312	795.053	3345567.0	1.948821E7	1	803	2	20.97300000000007	0.007690844881436731
700.7728576660156	549.034	4.6318896E7	1.70228748E8	2	804	0	9.057999999999993	0.012664071793957767
701.2752380371094	545.956	3.2186494E7	3.7293006E8	2	804	1	63.05799999999999	0.005502002499205001
702.2843322753906	545.956	6092582.0	7.1631408625E7	2	804	3	81.00600000000003	0.008071754350407112
701.781982421875	545.956	2.2684774E7	1.51493256E8	2	804	2	51.075999999999965	0.0067764457467972385
524.2463989257812	3399.01	4.620482E7	2.6129542E8	1	806	0	17.960000000000036	0.009929534821753051
525.2559204101562	3399.01	8737298.0	4.475733475097656E7	1	806	1	45.0	0.009294867278738489
1638.83251953125	3290.97	9993592.0	9.606944663867188E7	1	811	2	71.90000000000009	0.008401822731207167
1636.8253784179688	3290.97	4.600634E7	2.9775166065625E8	1	811	0	57.0	0.010771176588223817
1639.8304443359375	3290.97	3430958.5	3.2687603875E7	1	811	3	50.86000000000013	0.011467953076068264
1637.8248291015625	3290.97	2.413294E7	2.0387136625E8	1	811	1	35.809999999999945	0.010268009533687643
1640.8279418945312	3290.97	981451.5	5088879.9375	1	811	4	15.010000000000218	0.004582218843843843
1032.0653686523438	3014.95	2.5987288E7	1.4861949180371094E8	2	812	1	50.909999999999854	0.00817343095145161
1031.5560302734375	3011.99	4.5764196E7	2.4176619296289062E8	2	812	0	50.909999999999854	0.008505007630335354
1032.5665283203125	3011.99	1.3994832E7	6.2178781001953125E7	2	812	2	42.02000000000044	0.010383305031903255
1033.0582275390625	3011.99	5511753.0	2.8397792806640625E7	2	812	3	44.940000000000055	0.0104292158194001
1034.0582275390625	3011.99	543084.0	2764055.248046875	2	812	5	35.91999999999962	0.00986445377117999
1033.5565185546875	3011.99	1861938.0	8972579.578125	2	812	4	20.83999999999969	0.0056777225632797515
1997.0573120117188	2700.01	4.5754248E7	5.5293707025E8	1	813	0	63.01000000000022	0.0060122582883201155
2000.06396484375	2700.01	5223276.0	6.2240186234375E7	1	813	3	66.0	0.00801068751468473
1998.0631103515625	2700.01	2.9040256E7	3.409949935625E8	1	813	1	68.96000000000004	0.009842664113777901
2001.06884765625	2703.03	2124359.75	1.4640376375E7	1	813	4	36.0600000000004	0.010142540189931116
1999.0640869140625	2700.01	2.0264128E7	3.8602517E7	1	813	2	6.019999999999982	0.015891660703442233
2035.8719482421875	1581.08	6732612.0	7.887660784375E7	1	816	3	66.02999999999997	0.006808730294791193
2036.8717651367188	1581.08	2245688.75	1.27597441875E7	1	816	4	27.039999999999964	0.009851283465514424
2034.8729248046875	1581.08	1.5000739E7	9.510043375E7	1	816	2	36.039999999999964	0.010650573106979222
2033.8759765625	1581.08	3.1342626E7	1.8301209275E8	1	816	1	36.049999999999955	0.010353074611590298
2032.8732299804688	1578.09	4.5632072E7	1.88327107421875E8	1	816	0	33.1099999999999	0.005802096134273569
1867.9500732421875	2837.97	869032.875	1.4161762125E7	2	817	5	116.95999999999958	0.009110928071503545
1866.4481811523438	2837.97	1.4064621E7	2.1208474641015625E8	2	817	2	111.0	0.008962982981170967
1867.454833984375	2837.97	2445327.0	3.297112719921875E7	2	817	4	78.03999999999996	0.007759643596707949
1866.9552001953125	2837.97	8177436.0	4.7743456125E7	2	817	3	24.059999999999945	0.006337606184966673
1865.4490966796875	2837.97	4.5606172E7	3.22621148E8	2	817	0	23.9699999999998	0.010025466968529672
1865.955078125	2841.12	3.574066E7	3.2896058221875E8	2	817	1	63.0	0.007830506171434803
1868.44677734375	2835.08	271595.625	972068.703125	2	817	6	8.9399999999996	0.009124296553161063
1000.5539855957031	2925.0	2.6629344E7	2.111399815625E8	2	818	1	45.039999999999964	0.0066246989420947
1001.5546264648438	2922.0	5356752.5	9.898764583984375E7	2	818	3	96.01999999999998	0.009064525564230723
1002.5536499023438	2922.0	510372.6875	6488203.6484375	2	818	5	57.01000000000022	0.007576988365759695
1000.0585632324219	2922.0	4.5543944E7	2.3043952E8	2	818	0	14.900000000000091	0.008517907446291637
1002.0506591796875	2925.0	2378699.0	1.2552368375E7	2	818	4	21.050000000000182	0.009252184260164081
1001.0487060546875	2919.1	1.3634653E7	3.942862E7	2	818	2	5.9699999999998	0.004789996132381208
1352.58056640625	1979.95	3.10895E7	1.21401162E8	1	821	1	11.980000000000018	0.011146028938834974
1351.5777587890625	1979.95	4.533136E7	1.16788672E8	1	821	0	6.029999999999973	0.01577133950244672
1514.736328125	3194.99	8288635.0	3.9864818E7	1	823	3	17.95999999999958	0.009262034086197076
1513.7225341796875	3197.95	2.320758E7	7.6446342E7	1	823	2	11.960000000000036	0.015324468022831992
1516.72607421875	3197.95	578775.625	2983629.21875	1	823	5	14.919999999999618	0.006997798891506416
1515.7305908203125	3194.99	2061928.375	1.1730024875E7	1	823	4	17.949999999999818	0.009174203829078487
1512.725341796875	3194.99	3.0278272E7	1.78065038E8	1	823	1	17.949999999999818	0.009861502696124796
1511.7283935546875	3194.99	4.5239576E7	1.1031576E8	1	823	0	5.919999999999618	0.013038305639658297
1477.1342163085938	2714.94	4.505532E7	3.501331480917969E8	1	828	0	74.98999999999978	0.00960602497348732
1478.1427612304688	2712.03	1.0130355E7	3.63045535E7	1	828	1	8.949999999999818	0.010259414888587738
1480.132568359375	2712.03	192734.5625	1627817.59765625	1	828	3	41.98000000000002	0.007598040577216305
1479.1326904296875	2714.94	2343002.5	1.7227565692382812E7	1	828	2	60.01999999999998	0.010732020070551079
813.3858642578125	1344.03	515274.59375	3499922.59375	2	829	5	24.039999999999964	0.00875048353168584
811.8817749023438	1344.03	1.4082618E7	1.046456155E8	2	829	2	29.99000000000001	0.0073807264704811556
812.3849182128906	1344.03	5855478.0	4.3127728E7	2	829	3	32.97000000000003	0.012072507421716663
812.8900756835938	1344.03	1970646.125	8255346.75	2	829	4	14.930000000000064	0.011387247604381368
813.881591796875	1344.03	130372.875	683992.203125	2	829	6	17.980000000000018	0.005066653278713775
811.3909912109375	1344.03	2.5618572E7	1.26679058E8	2	829	1	17.980000000000018	0.0072728977827485304
810.88427734375	1347.04	4.498424E7	1.7382614E8	2	829	0	17.980000000000018	0.010181926924714445
[truncated: 12,526 more rows]
