# Supplementary material for: LC-MSsim – a simulation software for liquid chromatography mass spectrometry data
Source: BMC Bioinformatics. 2008 Oct 8;9:423. doi: 10.1186/1471-2105-9-423 (PMC2577660; doi:10.1186/1471-2105-9-423)
Supplement: Additional file 3 — Results of the feature detection algorithms. Result lists of the feature detection algorithms executed on our benchmark data. [file 1471-2105-9-423-S3.tgz › mouse_fwhm005.pepList]

m/z	rt(min)	snr	charge	intensity
1062.4800	15.849	416819.938	1	229912089.195
987.5400	9.850	418.284	1	139559464.892
1206.6600	41.700	403411.648	1	204691375.356
707.8200	20.100	232089.049	2	141792049.862
1222.6000	26.200	6311.143	1	229610594.577
1214.6200	26.700	599.733	1	157264791.746
1032.5000	3.751	127729.503	1	90708800.809
1771.8000	23.851	391494.674	1	187728338.517
1697.8600	40.850	43428.503	1	174391208.123
617.7400	15.548	17551.520	2	203216880.706
1411.5367	13.750	16779.835	1	103810270.439
1284.6801	27.801	339925.228	1	176226575.679
1450.6400	31.650	549.569	1	150479529.034
1207.6200	17.601	118457.977	1	206217819.679
662.9796	20.200	32217.449	3	145486828.162
1421.6801	35.849	597.530	1	215385557.993
2283.8966	42.000	346765.600	1	151739803.669
1557.7000	41.750	111.835	1	192432656.636
1765.8400	38.252	250964.602	1	117096748.762
1619.8000	37.748	2093.125	1	187972226.036
1365.6801	41.150	9851.413	1	180459636.438
1394.5800	26.850	81225.102	1	141354907.514
1560.7800	42.201	8808.326	1	164429846.101
1694.7000	39.449	383876.755	1	160802975.336
763.3400	44.151	125851.239	2	194233445.157
1698.9800	65.950	4272.678	1	201668837.062
1852.8000	39.201	66614.737	1	169450219.180
1461.8600	62.501	133369.985	1	132879379.115
1441.6500	50.000	4177.700	1	189921857.373
1032.5601	8.150	42882.716	1	100482597.261
1578.9399	68.300	16260.118	1	128516752.610
702.8600	44.899	4484.504	2	130669502.160
2113.9399	20.299	45803.040	1	156617874.373
1075.5800	54.799	20861.729	1	149525246.198
1404.6998	43.850	273.812	1	221722662.664
1055.9983	45.050	386633.142	2	124326159.971
1221.0983	47.499	75652.968	2	136395045.651
821.4200	25.300	2135.521	2	194083768.935
585.2634	15.751	278310.312	2	195654911.410
638.9600	41.200	412594.443	3	200142578.309
1675.7200	29.900	324555.773	1	93479777.425
947.4400	27.100	105825.045	2	190393150.540
1421.6600	39.750	275.871	1	131802335.046
451.8600	26.400	1521.326	3	209854431.471
1719.8399	11.301	409019.719	1	123131304.224
1597.7000	43.648	197286.374	1	168767556.811
2192.9367	52.399	338526.908	1	156904050.176
2062.9199	29.250	296167.038	1	183327464.150
1719.7800	29.101	48414.710	1	136519115.443
714.3200	26.049	1469.446	2	109508581.077
672.8600	31.699	41077.565	2	178143968.397
1344.6801	39.699	219900.261	1	86114659.456
2113.0801	25.151	8909.928	1	179858807.674
1653.7400	44.799	25234.674	1	127898290.274
1246.6131	35.650	253929.943	1	250884283.406
1352.6200	29.402	22.479	1	196854383.320
1214.6200	22.349	1136.502	1	183017501.625
1944.0000	76.851	289369.150	1	178249411.139
2227.9166	35.351	245063.816	1	173256713.299
542.2200	6.750	252090.299	2	194227451.254
1158.6400	24.349	19636.828	1	168336005.613
1946.9167	70.800	4793.293	1	149574992.542
1477.5601	17.550	71218.648	1	153099501.383
984.5800	8.651	153736.983	1	148150350.269
1755.0400	77.350	28558.405	1	132598481.130
1876.9800	56.350	84559.844	1	173292495.189
2114.0167	33.750	87057.501	1	172133759.288
2182.1365	69.850	107850.942	1	146301922.987
1602.8001	39.851	831.835	1	170068520.873
1474.8000	38.848	186213.358	1	205478818.537
1287.6942	27.350	38071.522	1	153120609.771
1352.5800	22.500	29.272	1	231695037.103
1295.6000	21.650	12240.110	1	108431824.582
1047.6142	28.200	182501.694	1	163362613.750
1077.5255	24.997	166329.957	3	172333514.668
1390.6767	17.201	133668.893	1	130051987.742
1258.1584	16.200	333788.303	2	133556276.268
700.7800	9.449	201822.509	2	185603285.947
1670.8566	48.451	20698.808	1	192803659.477
1616.7400	52.601	56216.303	1	135929332.388
746.8600	39.299	61909.535	2	196923323.601
1537.5800	16.600	276505.375	1	191838575.218
1688.8200	53.351	21731.018	1	95317973.892
782.9400	21.351	20478.126	2	154835797.425
1439.5576	25.899	31043.735	1	126275733.198
2069.0167	55.250	300675.330	1	97928950.253
943.9278	32.351	1623.832	2	185795713.183
1458.6400	17.400	255642.951	1	145705151.071
1259.6801	31.999	213090.813	1	107025272.972
1185.5001	28.000	211578.639	1	155819671.839
724.3000	37.748	231997.403	2	123306271.774
582.5101	47.101	15962.828	4	186286769.604
1322.6801	46.500	25988.100	1	184046618.633
819.4000	22.000	276473.652	2	149610619.406
1360.6519	24.749	198189.341	1	209189092.423
1575.1366	59.800	15092.718	2	122757992.541
1588.8199	45.450	2108.416	1	145224507.524
1973.8069	21.848	478.729	1	166905031.207
1127.7200	44.200	202145.749	1	155030942.908
2103.1766	46.000	8952.311	1	182187874.135
1762.7400	48.799	1378.261	1	128334002.142
1213.5000	18.050	13744.800	1	171300307.874
1356.6000	36.701	1419.135	1	166026910.947
1521.4800	18.201	249605.329	1	213722047.189
1505.6200	45.851	1052.357	1	146024074.137
1270.8400	40.150	42890.433	1	128941066.647
1399.6073	16.000	209227.751	1	183498842.886
1834.8967	49.250	284532.587	1	82251784.316
1946.9966	32.850	11094.117	1	103004720.606
637.0692	58.750	210924.043	4	89745275.426
1937.9800	36.250	294.703	1	142766638.015
1752.8166	65.651	70450.560	2	119740311.594
1448.7800	50.099	58078.355	1	144152006.397
1985.9766	44.850	6352.190	1	130725813.356
1354.5000	8.051	229245.897	1	181110565.496
1183.6277	44.551	90044.455	1	187004316.982
2109.0967	35.151	275076.838	1	153352691.751
1509.7227	56.549	175.275	1	159787466.371
2246.1966	57.101	279625.443	1	146903863.294
2386.0767	45.600	279424.797	1	121060798.176
1317.7200	45.500	149392.026	1	192430607.717
1739.9424	79.550	201316.835	1	127469422.752
1415.5038	13.300	192214.342	1	180363813.681
1084.4675	25.400	182589.878	1	199344611.210
1541.7400	12.550	251094.201	1	188006505.944
1600.7901	47.650	13369.579	1	163816965.806
755.7055	60.200	206115.485	3	81665990.641
931.8998	20.150	2760.161	2	69229478.173
2114.2582	35.300	200980.358	2	94977963.945
824.8800	37.301	242797.771	2	152493172.379
1065.0584	49.601	255117.918	2	203874599.550
1719.6693	21.951	228206.007	1	190318048.048
730.6942	44.000	216854.602	3	135958734.115
812.8315	30.350	919.114	2	191765683.974
1449.6000	31.650	30805.588	1	249198553.976
628.3400	35.450	182008.164	2	217264754.272
867.3600	23.601	269698.445	2	111113944.348
606.6056	21.848	236512.256	3	196990490.868
941.4583	28.501	5877.987	2	112178310.621
1206.6339	25.500	239.479	1	176201064.768
2337.1168	67.650	69168.228	1	134099293.250
1314.6801	26.000	183340.653	1	141602019.088
2005.0966	55.300	35340.975	1	164650359.357
1984.0107	58.600	194075.337	1	190735046.179
1191.9983	41.200	172632.663	2	166960874.837
722.3600	31.650	205219.511	2	153267782.679
797.8200	27.051	744.294	2	109827907.799
1903.8600	14.900	226829.346	1	148877697.092
1896.7400	22.349	53112.517	1	64749263.944
633.9700	30.250	72006.240	3	169429817.911
2219.2767	70.051	11826.156	1	78338765.700
2291.1494	52.800	182703.200	1	161938373.067
1653.7997	27.000	166555.778	1	191424990.931
1844.9600	45.350	204368.572	1	141568651.909
1973.4167	60.099	222936.936	2	95892283.014
1315.8000	46.802	401.670	1	126452823.285
1090.5601	32.500	19953.892	2	94295479.680
2499.1566	32.999	229520.076	1	181833722.837
1407.6192	36.550	116413.809	1	196124723.301
2204.0567	61.399	26669.778	1	131642711.780
2265.0767	24.400	1586.218	1	128474979.540
2123.1365	67.999	224040.943	1	72060443.144
1931.8600	39.898	215244.937	1	141622546.728
1917.9800	39.001	130230.894	1	118540451.727
1231.6399	32.999	176609.259	1	132542022.785
524.2492	56.850	241404.055	4	138230167.183
1082.6200	36.101	52947.520	1	186938438.941
1863.8600	32.951	2131.701	1	130069539.657
1298.6801	32.200	145407.967	1	172576344.085
1848.7600	5.952	229099.945	1	112979874.308
1312.7600	43.250	122270.754	1	175820374.285
493.2400	38.848	44960.954	3	166872811.641
1423.6957	41.600	1406.749	1	111766672.547
1557.3075	53.901	128478.773	2	102006310.353
685.0056	35.849	7273.395	3	178245297.089
1479.5904	26.049	211.617	1	166082930.808
1463.5601	38.901	41802.521	1	79961172.180
1195.6801	23.851	154159.343	1	150120702.199
1319.7497	31.349	143394.370	1	82003805.038
2412.5734	48.750	140039.662	2	38878297.913
1707.7400	23.550	1084.792	1	167801802.083
1628.8535	54.499	586.150	1	170220047.290
1324.7073	33.100	105039.642	1	101286191.440
1495.6698	46.500	924.200	1	111879115.947
652.3056	26.649	2259.594	3	138679037.403
610.3600	44.051	2145.286	2	95083467.249
1624.7800	56.549	388.651	1	78135201.349
1107.4872	13.300	144667.260	1	166699695.014
1419.7000	55.500	182730.451	1	141293657.229
1635.8279	54.799	3379.814	1	144660716.725
1652.7539	38.298	579.036	1	159718051.189
1248.7871	47.000	153270.271	1	204469556.520
1186.5782	42.251	2437.564	2	168841935.684
837.3889	47.251	72039.697	2	158570105.256
1117.4792	11.550	119249.700	1	97950242.365
1783.9341	44.100	180954.799	1	150178905.528
1574.7175	39.449	458.932	1	163081609.333
1330.7800	61.352	158579.009	1	172388064.728
1817.6400	7.100	58814.796	1	96168331.083
1907.9766	45.050	5442.803	1	90507664.154
650.2793	18.201	79950.534	2	162074196.687
663.8200	26.400	88226.007	2	197751891.855
2266.0367	28.600	479.927	1	132011588.345
625.2818	3.051	145738.537	3	158176738.554
2259.0367	36.000	157837.638	1	67427439.237
999.5584	48.500	135783.622	2	144751332.650
1488.7600	47.200	344.605	1	148224262.567
2104.1093	47.000	12412.193	1	173316808.864
1476.7200	34.500	162368.814	1	85737720.563
1855.8600	40.299	73.480	1	77725165.666
1027.9783	19.350	197245.757	2	91718180.030
1290.5850	13.550	104933.643	1	153090877.762
1554.6371	17.201	165101.532	1	159934614.615
551.0292	50.249	6799.674	4	153749795.691
1161.5071	2.951	140902.921	1	206916170.132
1363.5000	24.650	137476.442	1	128058129.368
1504.6635	45.100	404.840	1	118702316.577
1179.6824	34.150	137456.119	1	185191203.251
1222.5383	19.500	2957.553	1	167680926.323
1268.5526	18.001	133590.720	1	124213983.845
2166.9483	59.100	127558.421	1	176657409.223
1431.6390	40.650	54121.950	1	193640718.447
1553.7344	42.601	3701.239	1	170404696.064
2130.0465	44.051	39212.608	1	154547190.958
1208.9983	7.500	186281.935	2	66283409.942
1818.8600	50.750	2071.233	1	174208088.427
1777.7800	36.101	373.681	1	158157203.917
1577.7000	35.599	629.935	1	85265107.713
1031.0601	49.900	138715.840	2	102383956.693
1025.5197	43.200	154149.288	2	158119012.701
767.8350	39.551	157429.116	2	99675428.943
1336.7400	39.349	137486.286	1	116181399.236
521.5505	21.601	139951.048	3	182684603.497
676.3055	21.199	134501.478	2	192207047.436
1779.9000	52.000	162467.631	1	106196580.894
1253.7133	40.949	135776.823	1	173627861.617
1308.0747	63.949	62530.482	2	166809832.845
2150.8990	13.950	149967.306	1	88609796.713
1863.9527	47.101	2445.689	2	125236219.936
1830.9174	71.050	163718.789	1	182061742.672
652.8293	12.100	148416.098	2	170323433.952
2106.9566	18.149	142964.266	2	98939454.552
792.9200	43.949	125453.709	2	145920186.847
2063.0062	49.152	150740.216	1	210256644.480
1317.6392	48.600	130854.573	1	144185133.591
1480.6169	48.100	112902.337	1	114566274.463
2300.9800	47.950	138228.267	1	72599242.996
1127.9583	19.699	169585.679	2	162756267.672
1875.8093	31.100	1362.229	1	200091494.964
1903.7131	15.899	166087.113	1	148143570.263
1020.0583	51.399	171758.198	2	86144597.777
1757.7773	47.499	64390.375	1	181038361.508
1683.6393	14.249	77466.307	1	157260455.878
939.4600	44.399	4312.604	2	135400254.557
1540.6593	28.801	474.805	1	161780006.079
1823.8399	21.550	41760.852	1	199910446.223
1139.0584	45.151	178337.085	2	107288947.545
2303.1957	47.200	173723.648	1	125980938.760
665.8194	15.250	124675.363	2	122736940.853
1374.6397	33.800	83828.042	1	131172970.882
1820.8000	53.799	151564.197	1	162060184.511
2390.0574	60.650	148779.762	1	108868612.535
1259.6716	54.553	132984.031	1	163493792.986
1613.5522	30.200	151513.450	1	166318751.497
1130.9783	49.050	174054.849	2	71628044.032
865.3784	30.049	113650.823	2	187014756.936
1888.8495	46.049	137960.444	1	170906662.287
2051.7569	10.800	178747.248	1	144423645.800
1307.6600	39.001	122581.887	1	90182677.956
1913.9968	67.950	145037.738	1	150801506.310
1211.8036	43.600	120484.183	1	138865164.398
1163.5598	36.800	108083.158	1	145456193.398
1087.6400	14.799	96245.102	1	141517633.875
1749.3566	55.751	678.448	2	109832994.501
939.4800	32.200	152003.476	2	168722748.594
2460.2182	61.600	158869.619	1	163795452.294
1402.6801	43.850	386201.476	1	249945593.254
1386.5289	21.101	3897.603	1	201289876.791
2350.2969	84.649	175870.150	1	71719938.890
2275.9566	38.150	149236.846	1	149617631.494
1388.6104	34.901	7692.931	1	146752283.213
590.8557	32.200	111459.798	2	111947251.312
1768.8800	37.301	167.926	1	88018020.218
1312.6600	32.249	2309.694	1	134106889.337
1240.5601	26.000	102085.134	1	141695196.915
2223.1151	49.750	125355.381	1	141907946.713
2415.0569	33.199	78342.149	1	154518525.161
1370.5911	52.399	3454.145	3	81499207.583
1186.7114	13.799	105014.304	1	148346895.835
695.3234	29.800	97987.899	3	142830511.681
1316.8199	42.050	122.086	1	98706247.052
1187.7400	48.201	109080.674	1	120015045.775
2255.9800	36.300	127796.533	1	65145630.229
1798.7999	43.499	133144.572	1	178430603.724
771.3731	39.601	123840.555	3	121753205.870
1160.6044	12.500	1394.916	1	124053430.535
1517.8587	42.251	121933.610	1	183763701.169
1620.6903	32.751	394.476	1	137920632.846
959.4007	37.801	299.666	2	110879020.966
970.4101	8.951	9249.561	2	179423738.605
1635.6801	43.648	1261.856	1	83498723.010
816.3300	27.650	139939.662	2	86983660.196
2001.2398	82.648	106758.068	1	136333250.945
1440.6754	33.949	95365.277	1	132132757.121
1554.7200	39.898	163.641	1	165990264.785
1587.7984	53.950	2166.792	2	128516133.810
713.7629	29.200	3089.245	2	184105603.186
2469.8765	38.201	135842.822	1	150787799.846
1511.7000	33.300	103409.716	1	79461540.203
2031.8589	26.351	34151.561	1	110651737.625
1517.6600	59.850	121147.569	1	175300479.077
433.9400	7.900	88085.688	3	96200499.406
1481.6196	19.851	2281.686	1	166826025.335
2048.8571	23.801	151787.157	1	140128121.865
1468.6972	50.249	42311.140	2	87495485.811
1286.5172	9.551	104496.067	1	127903266.527
1172.5382	38.951	124140.051	2	81820165.466
620.8590	42.451	70752.813	2	95050490.651
2347.1966	87.851	103741.136	2	44035076.311
508.9198	50.200	100058.013	3	128301032.456
1897.8600	48.149	119916.904	1	109595960.915
1471.6840	48.750	631.832	1	119053263.413
760.3228	28.699	121593.139	2	90602396.451
2026.9167	37.350	113534.313	1	91999117.241
1644.7384	45.750	9787.397	1	140414809.158
2091.7442	24.900	141119.950	1	179003288.686
1562.7188	51.101	5067.362	1	72687251.641
1629.2183	34.449	107993.227	2	97763432.372
1318.7600	48.700	3264.897	1	107652703.956
1880.9113	26.049	120958.152	1	130262086.215
2302.8404	17.251	101527.942	1	119994879.117
2331.0969	42.551	66700.990	1	96649799.633
1893.6600	19.599	344.751	1	69960583.248
1204.6400	29.500	2504.818	1	84579636.023
1484.6560	39.151	108629.265	1	159118198.463
1754.9260	69.301	123795.466	1	87400441.991
1937.1405	77.499	119675.944	1	181673577.201
804.4218	45.000	3506.840	2	81854997.913
995.4259	13.150	73778.589	1	85098791.641
1672.7189	34.049	93245.425	1	141157260.494
898.4400	29.551	80494.205	2	76909500.604
2080.9770	42.251	120238.011	1	172650167.505
1669.7800	42.700	120117.612	1	158226994.918
810.8851	23.051	94068.852	2	105841423.522
937.9000	40.850	125323.739	2	142700139.634
1331.7000	30.302	103339.283	1	120651866.183
1476.1334	45.450	106435.605	2	148473339.355
1373.7963	39.201	97627.416	1	106462221.136
1840.9000	42.751	125100.647	1	126567938.067
1571.6308	44.051	99273.657	1	117364829.929
1996.0570	45.000	4071.234	1	177358630.928
1806.9040	48.350	105019.180	1	125388157.526
1449.7800	24.997	105323.405	1	116052626.535
1383.5894	33.700	89906.604	1	143545143.030
1511.7242	53.299	351.040	1	143239164.455
646.8471	32.451	66564.568	2	96603555.589
1662.2978	32.151	95583.778	2	108551497.535
1583.8362	39.299	105580.083	1	122773198.066
1043.5551	32.651	7202.747	2	94179789.140
1575.7200	39.449	96338.402	1	89365057.695
1545.6076	55.250	85831.668	1	131719730.272
838.4651	24.800	113974.204	3	111199756.701
575.5092	44.500	114413.638	4	133742214.887
1043.5799	34.101	83790.214	1	76671608.669
1676.8000	32.850	64280.019	1	79824982.922
2294.4972	14.249	96986.940	2	86610097.486
1349.6185	25.599	2231.312	1	129160300.234
1564.7800	45.401	1441.880	1	92976075.411
948.4383	53.201	2589.507	2	76605538.240
2090.0574	46.399	99123.586	1	135601914.416
1538.6613	45.401	86627.717	1	107220482.798
1289.5973	41.299	115180.026	2	98541213.029
869.9226	11.049	88847.430	2	83691563.706
1649.9200	44.051	92005.380	1	142017071.965
1702.7400	29.449	89251.854	1	132500328.386
1805.8268	31.999	83110.085	3	65635457.830
1612.7501	46.900	77290.497	2	125544444.352
1194.0601	38.801	597.645	2	62094248.436
799.8498	33.100	1589.779	2	155573052.842
806.1030	41.000	454.792	3	132853783.171
2244.3166	31.100	26581.481	4	22001370.420
805.3399	30.200	109804.083	2	119755012.427
1868.7574	34.500	114370.093	1	141066167.652
1091.3583	4.400	123760.744	2	80277715.410
546.9004	15.700	64820.867	3	85294594.327
1853.8775	42.751	596.250	2	86995929.794
2219.1399	61.201	112675.768	1	78399659.189
1619.7974	34.601	493.862	2	122322517.035
1341.7800	41.299	81162.813	1	112071778.869
2116.9769	42.300	125283.889	1	152610261.001
1720.3575	79.301	80457.023	2	119539147.255
2132.9565	45.000	590.667	1	116860125.633
641.3323	35.650	77951.553	2	85503161.404
1489.7822	50.750	279.811	1	124435533.125
2171.8765	30.049	106863.562	1	102898486.027
2104.9374	48.500	96392.383	1	148948100.565
1165.6518	38.651	3372.604	1	68144639.528
801.8778	41.951	83413.673	2	86127520.478
1570.7578	45.899	80226.268	2	136706209.037
1126.5188	52.751	116364.417	2	152491563.286
2173.9589	17.001	99718.298	1	122247159.835
2045.0167	64.749	2135.001	1	75961854.820
1266.6584	68.849	1081.732	2	108433199.072
990.4390	28.399	96323.208	2	106569817.180
2165.0175	50.349	433.696	1	93791147.953
609.6033	29.900	23597.235	3	131572086.191
940.7055	29.800	119.476	3	75781898.289
1368.6200	48.100	74792.361	1	72083827.736
2251.4966	48.250	88388.080	2	73141443.983
1851.9000	56.949	73682.731	1	95838045.618
1147.5904	15.799	77431.622	1	86078389.816
2305.0767	43.600	46583.014	1	142264506.632
1857.8081	30.999	313.525	1	81563503.038
1553.8913	55.500	89126.556	1	136338766.074
2005.9767	40.650	87528.831	1	102580329.269
2093.1411	60.949	81189.260	1	110795649.064
1980.8567	31.850	426.723	2	111534312.404
1724.8400	42.300	91811.540	1	146264047.716
1600.7400	40.550	66.302	1	102242883.494
1461.7134	43.401	96358.664	2	108898469.409
797.3400	39.250	84709.018	2	124669041.825
584.3000	24.650	1838.367	2	94970953.220
1411.5470	23.500	995.656	1	80530857.643
2388.1764	42.350	3001.951	1	75110288.460
1518.7000	21.001	89548.011	1	104300958.547
816.6845	76.201	96846.659	4	117448084.348
1982.9197	43.349	23652.752	1	89098705.323
1761.7600	44.349	149.335	1	79543066.451
1601.7358	35.501	81734.970	1	70261742.832
1071.4952	29.449	94801.604	2	115258946.003
1439.6000	37.950	49164.954	1	78234804.085
554.8878	22.799	83233.297	3	88357133.531
1415.6524	17.149	90110.263	2	111802996.292
1100.6326	22.250	67220.235	1	96321951.983
903.0922	69.751	73678.364	2	112398993.873
1700.6842	49.349	91629.838	1	106783591.732
1870.8303	38.400	90931.132	1	117822530.897
1170.6394	31.399	11070.736	1	75759950.780
916.5031	38.750	91921.354	2	132323017.661
2017.0195	61.399	89564.976	1	63842355.826
1648.7194	29.250	67209.806	1	80328413.347
575.7801	16.900	64191.589	2	79166688.304
1901.0996	50.000	87219.824	1	74059209.747
1710.3958	65.950	4482.021	2	82011730.166
1640.7783	45.249	63239.533	1	76313173.902
791.2983	19.151	22670.281	2	48684488.303
689.3482	37.950	72825.151	2	87053941.765
1571.7390	30.750	5952.740	1	70168125.211
1062.2056	32.351	65384.584	3	66852474.727
1855.7796	9.449	101319.931	1	96691481.058
1484.7139	9.649	72757.933	1	94761578.345
1195.6209	39.951	59376.662	1	101499321.866
1487.8216	35.748	5526.223	1	109998525.428
1625.7393	17.351	84249.863	1	82217281.096
1639.7979	47.851	75889.615	1	128167983.527
884.4194	26.550	78150.824	2	102248306.467
2098.9569	50.900	90178.035	1	86475733.967
1758.8552	14.002	86315.372	1	111248919.600
2214.0451	53.100	81678.312	1	90185186.940
1640.6801	16.949	78213.012	1	104469154.344
995.4780	55.150	107945.575	2	85646654.095
1381.5983	36.149	80563.794	2	95621602.028
1691.4271	28.600	60373.639	3	73236634.726
1415.5872	29.551	54966.200	1	71853717.721
1861.8579	64.250	97132.383	1	96636065.017
640.2242	17.001	81260.439	3	141652212.847
764.7443	61.600	94860.344	3	110845392.022
1223.0758	12.600	86507.893	2	66951907.886
446.4600	13.650	86822.213	4	88161136.826
1420.3311	43.900	58014.296	3	67079267.296
550.6179	40.400	93009.718	3	99180458.709
1713.8298	54.499	2153.588	1	90598622.870
1076.5181	36.800	87212.010	2	115850099.010
2391.1360	39.201	6865.225	1	99600588.470
1897.9000	69.200	87378.047	1	78610790.013
1198.4969	32.801	75888.485	2	79900758.494
1626.8445	50.950	76076.533	1	90009111.378
929.3600	31.150	78691.236	2	91749740.767
1463.7800	45.151	50623.933	1	80080861.401
1995.0167	59.399	63679.796	1	88475817.530
1385.5400	9.950	43859.384	1	101408135.394
1512.8199	49.601	62535.316	1	68590641.610
1800.9000	38.701	73184.829	1	106321990.054
1709.8518	56.100	76863.785	2	111653352.137
1315.6183	10.699	75439.492	2	104829214.762
997.5381	20.699	54995.499	1	72058740.457
2414.7823	28.850	180.192	3	30889060.707
1619.2984	74.600	75763.966	2	66513718.824
1305.5400	0.051	65086.147	1	7966618.542
491.5608	38.051	64594.349	3	81946326.720
1625.8186	52.049	248.890	1	76236476.231
1635.7583	45.700	64388.275	2	59770477.785
1711.7259	32.099	572.693	1	63129952.768
2124.4366	18.599	66166.979	2	41492120.017
1536.6341	31.249	61733.251	1	84406524.711
590.7692	29.250	75896.911	4	85203423.237
1742.6979	35.000	67235.681	1	91776783.844
1631.6801	28.000	441.155	1	70726768.128
974.4000	6.600	71345.451	2	68898995.396
1452.7400	37.899	51569.361	1	78616136.881
893.4200	38.600	50276.540	2	59149871.088
1437.7383	44.551	62800.098	2	87762369.151
2122.9767	56.450	61866.538	2	65175857.568
2161.0264	56.300	69513.538	1	86318767.378
2361.9386	42.350	60014.063	1	94950370.727
618.8491	65.049	73806.765	4	112976673.635
2327.0952	59.449	46137.836	2	55468948.629
2320.9526	43.499	67891.786	1	70580768.063
1642.1982	33.400	50524.654	2	53782472.472
1296.6383	49.201	56738.899	2	100564313.672
1050.6292	55.001	68712.306	2	103320499.740
1984.4775	75.700	25042.228	4	33890145.467
1912.9174	51.850	3796.730	1	65909197.698
1972.0013	36.000	64922.493	1	85758720.341
2233.3763	16.200	55347.455	2	73519106.794
1338.9842	55.150	56354.342	3	54629175.446
2213.9766	41.750	69703.543	1	89881449.898
1424.7400	37.100	28.674	1	43847470.896
1223.4970	36.999	55839.464	2	63640042.073
1997.0601	45.750	88.879	1	14383660.525
1976.8993	48.850	63345.442	1	68481977.657
1970.8379	28.850	62086.656	1	80810945.533
1615.1393	47.401	1038.723	3	41818580.079
943.9075	17.201	64043.127	2	70000935.920
1728.3174	64.400	42780.827	2	56390241.389
2309.0586	38.400	5256.440	1	67686187.813
1198.5000	32.801	28700.156	1	48037464.559
2212.0369	29.500	63384.284	1	97128529.012
1351.5800	21.400	43868.298	1	26776911.357
1947.9104	32.299	4794.943	2	61489179.091
2364.1764	37.350	51362.789	1	80307130.008
2401.2572	88.650	47465.093	2	36973248.074
1030.4381	41.799	56410.770	4	47013596.711
1633.1200	76.300	46465.058	1	58104569.973
1924.9505	46.900	39724.758	1	58710688.497
1961.1184	73.450	24203.593	1	50737816.773
2169.0969	57.999	54329.879	1	77657330.820
2130.4766	58.349	46234.570	2	54788545.657
884.9200	26.550	52563.217	2	27930672.567
876.0403	20.650	51975.909	3	55973248.393
1196.5645	66.499	58420.926	2	75336886.700
1821.8000	52.000	148.216	1	12012294.313
1242.9246	64.550	46637.675	3	59463253.609
2422.5608	44.850	36172.747	2	47193280.367
2475.0815	34.951	53269.416	1	74822730.530
858.8994	37.050	49997.271	2	67401127.577
1997.4783	39.250	47249.649	2	27662734.909
1384.5860	35.650	158.640	1	14975919.389
1997.9600	39.650	124.221	1	22163095.495
1262.7988	53.000	29745.936	4	35173089.379
1777.7586	34.299	36130.731	1	16953202.760
1031.0601	49.050	52.158	1	12597985.187
1962.1200	73.450	32864.100	1	27121661.678
1194.0601	39.399	24.535	1	18110944.857
1996.0200	59.350	9864.742	1	61219526.322
1185.1147	60.901	28863.957	4	37420560.298
1031.0584	48.299	90.341	2	11518853.184
1971.8400	29.850	36.408	1	9584075.666
948.9434	52.451	1147.574	2	14249007.126
791.8000	18.201	511.897	2	11206436.951
764.7400	59.951	167.240	1	4083617.682
1915.0000	69.551	3.959	1	3578076.870
1270.5601	17.500	627.646	1	3199300.441
1620.3000	35.748	1289.071	1	29864301.847
1862.8600	62.901	1729.998	1	23628876.025
1997.4571	40.850	3351.283	2	16368735.447
1383.5800	37.050	11536.948	1	8184977.497
1754.9200	67.048	12357.566	1	3971637.141
1938.1400	80.450	64.991	1	7833878.340
1563.7200	49.001	803.478	1	5003105.173
2027.9200	35.599	318.767	1	3528870.306
1482.6400	23.251	7.655	1	3282855.639
791.3000	17.251	197.839	2	6050449.340
1937.9800	38.298	196.424	1	8272930.855
1622.7000	34.601	7.469	1	1993970.878
940.7055	32.951	11678.280	3	7707151.075
1425.7400	39.250	2.868	1	1850426.054
1947.9800	32.850	184364.400	1	79405433.440
1749.8583	55.751	10812.014	2	121678234.710
582.5000	49.152	37.111	2	11525374.655
1266.6584	71.400	292.996	2	9761632.572
746.8600	39.299	25857.437	1	130921979.000
805.8400	32.500	27.586	2	6553554.486
970.4108	12.100	6511.469	1	4232454.028
1925.9600	49.299	2.680	1	1576789.572
1757.7600	51.551	5328.844	1	1318346.147
797.8200	25.549	54.513	1	2187149.597
1166.6499	36.550	64.843	1	1700744.983
1758.7600	51.000	6092.830	1	2407818.404
1776.8199	38.499	7200.747	1	4653161.792
948.4600	51.200	97.869	2	1977346.843
959.9200	40.250	3.586	2	1109014.533
1857.8000	33.450	374.861	1	4638444.448
1560.6200	42.150	310.404	1	411337.136
1480.5800	26.850	2440.180	1	518494.872
1317.9000	45.649	38.225	1	537651.310
816.6983	80.350	5712.137	4	1915487.514
1768.8769	39.898	4242.255	1	2130883.428
452.2000	24.650	8.988	3	829509.330
2415.4566	31.200	136.940	1	2647286.828
1981.3600	34.800	7025.003	1	2762680.125
2110.0801	35.151	207235.017	1	111190475.890
1496.6801	44.500	8.561	1	768720.859
703.3600	44.349	25.800	2	583350.726
1194.0515	42.350	110.479	2	1290438.463
1854.3800	45.500	4.463	1	907895.835
959.4200	41.000	35.595	2	1099859.059
1412.5601	14.201	11.501	1	367229.973
1632.6801	31.349	4.360	1	682302.147
1971.8199	32.751	2226.474	1	539528.580
1575.6183	59.050	9.526	2	275021.083
1699.9800	65.049	3.284	1	315416.752
1622.7000	36.400	1286.469	1	493794.505
1864.8600	35.250	8.270	1	557964.920
1853.8769	46.200	57.291	2	1073069.727
1165.5000	38.550	23.000	1	215660.930
1196.5601	70.350	1868.384	1	899475.835
1620.3000	34.500	64413.059	1	52078182.745
1166.4800	38.150	124.772	1	210162.262
1708.7400	26.850	3.892	1	283669.503
1635.6767	46.299	869.869	1	474192.532
1090.5601	31.900	15.082	1	182281.218
1033.5601	7.599	26.902	1	592841.699
1462.8600	61.800	19.090	1	88302.365
2388.2533	45.249	521.228	1	205051.859
1432.6400	41.549	3.225	1	36543.168
714.8000	25.500	4.859	2	81421.892
582.5000	46.101	4.934	1	90395.081
1490.8000	49.702	7.974	1	126793.867
2388.1799	46.351	341.449	1	261990.201
1442.6400	49.100	3.704	1	90518.990
1864.8600	32.299	2.514	1	44263.884
1633.6801	32.299	365.468	1	122632.381
1579.9600	69.050	9.770	1	78864.192
1091.0800	31.801	16.277	1	55226.112
610.2655	29.250	500.171	3	75080.589
941.9600	27.701	2.954	1	51317.648
1357.6000	35.801	28.127	1	87523.215
1749.8600	56.600	15.854	1	72148.151
1195.4200	39.851	13.361	1	32448.237
1749.3600	56.600	10.249	1	54006.804
1635.8767	44.100	115.670	1	325915.941
1720.7800	28.200	7.198	1	59607.170
666.3200	14.449	6.499	2	20844.370
1386.5400	9.049	2.486	1	32519.321
689.8600	37.350	12.672	2	17866.188
2114.9566	35.000	90.490	1	16440.607
1424.5400	38.701	31.014	1	12486.795
1424.5400	36.600	38.783	1	14924.759
1345.6801	40.299	42.296	1	75669.318
1973.0000	36.999	5.156	1	8289.698
1685.6200	13.251	3.192	1	9496.265
1899.7400	21.800	34.552	1	13928.825
1165.4766	36.149	4.103	1	5019.745
1771.8800	36.450	12.753	1	8665.732
1977.8000	20.900	4.410	1	5056.851
