# Supplementary material for: LC-MSsim – a simulation software for liquid chromatography mass spectrometry data
Source: BMC Bioinformatics. 2008 Oct 8;9:423. doi: 10.1186/1471-2105-9-423 (PMC2577660; doi:10.1186/1471-2105-9-423)
Supplement: Additional file 3 — Results of the feature detection algorithms. Result lists of the feature detection algorithms executed on our benchmark data. [file 1471-2105-9-423-S3.tgz › mouse_fwhm005.peptides.tsv]

# algorithm=org.fhcrc.cpl.viewer.feature.extraction.FeatureFinder
# date=Wed Apr 30 11:02:24 CEST 2008
# java.vendor=Sun Microsystems Inc.
# java.version=1.6.0_01
# revision=6674
# user.name=trieglaf
scan	time	mz	accurateMZ	mass	intensity	charge	chargeStates	kl	background	median	peaks	scanFirst	scanLast	scanCount	totalIntensity	description
402	1205.97	707.80756	true	1413.6006	1.16762224E8	2	1	0.027545704	13.100285	62.00904	5	395	410	16	2.3612009E9
834	2502.02	1206.644	true	1205.6367	1.16179072E8	1	1	0.0044143847	77.44064	59.674107	4	823	844	22	3.67016934E9
198	594.07	987.52905	true	986.5218	1.13350208E8	1	1	0.011678838	16536.58	998.34705	4	190	206	17	2.73645517E9
718	2154.01	1421.6766	true	1420.6693	1.07107856E8	1	1	0.20571809	23704.924	34968.258	4	707	732	26	3.59836083E9
76	227.97	1032.5006	true	1031.4933	1.06661568E8	1	1	0.0142728295	14.719635	72.22566	4	70	82	13	1.90424986E9
534	1601.99	1214.6151	true	1213.6078	1.0608204E8	1	1	0.0075539486	14.900222	7293.1274	4	524	543	20	2.83308083E9
317	950.946	1062.4713	true	1061.464	1.04744024E8	1	1	0.005916507	22859.848	58.82527	4	300	330	31	4.4708127E9
524	1571.98	1222.6089	true	1221.6016	1.01420768E8	1	1	0.010468168	1312.9867	5246.896	4	510	537	28	4.18139571E9
352	1056.08	1207.6176	true	1206.6102	9.7211376E7	1	1	0.014659662	21099.062	57.875706	4	340	366	27	3.68377677E9
404	1212.0	662.97095	true	1985.8911	9.6494352E7	3	1	0.009495082	58.326206	51.519283	6	396	411	16	1.93192205E9
1366	4097.99	1578.945	true	1577.9376	9.5201704E7	1	1	0.019553898	13.248527	58.746704	5	1359	1375	17	2.04805606E9
633	1899.03	1450.6401	true	1449.6328	9.480304E7	1	1	0.033691518	7959.0645	70.5317	5	623	641	19	2.33369651E9
556	1668.03	1284.6685	true	1283.6611	9.4578352E7	1	1	0.8366072	82.209625	61.92373	3	543	566	24	3.21958451E9
536	1608.0	1394.5826	true	1393.5753	9.1037048E7	1	1	0.024656205	23.140974	62.171017	5	529	544	16	2.29818394E9
817	2451.03	1697.872	true	1696.8646	8.3340512E7	1	1	0.02155958	28.915192	68.7397	5	806	828	23	2.40325402E9
312	936.082	617.7441	true	1233.4736	8.1418528E7	2	1	0.011187146	174403.19	47.413017	4	300	332	33	3.39886541E9
1250	3750.05	1461.861	true	1460.8536	8.1366824E7	1	1	0.01701068	38.195297	70.335045	5	1241	1257	17	2.18056013E9
789	2366.95	1694.6952	true	1693.6879	7.9897856E7	1	1	0.024810888	6965.68	77.40964	6	780	801	22	2.35577088E9
226	678.089	1719.8344	true	1718.827	7.9495928E7	1	1	0.03265961	13.120226	74.553635	5	219	232	14	1.74430528E9
406	1217.92	2113.9446	true	2112.9373	7.8078936E7	1	1	0.020628914	12.0823965	57.88839	5	397	415	19	2.07354368E9
521	1562.97	714.3088	true	1426.603	7.7750632E7	2	1	0.026257263	21.234095	67.761345	5	514	528	15	1.79175795E9
844	2532.05	1560.7885	true	1559.7811	7.7586376E7	1	1	0.026179643	3266.6814	95.30092	5	836	854	19	2.23654554E9
506	1518.01	821.41534	true	1640.8162	7.7449624E7	2	1	0.033719156	479832.72	70.49052	5	494	527	34	2.83078835E9
840	2520.02	2283.9075	true	2282.9001	7.6978728E7	1	1	0.014798375	25.659384	67.365105	6	832	849	18	1.97198387E9
274	822.014	1411.5573	true	1410.5499	7.6778264E7	1	1	0.196314	24.58439	59.17365	4	267	281	15	1.5485897E9
824	2471.98	638.96246	true	1913.8656	7.6613672E7	3	1	0.024619415	6802.8384	58.265087	6	813	835	23	2.45800781E9
1097	3290.97	1075.5792	true	1074.5719	7.5433072E7	1	1	0.010530712	7379.527	54.761734	4	1086	1111	26	2.9412823E9
598	1794.0	1675.725	true	1674.7177	7.5332968E7	1	1	0.039853238	14.583822	62.34265	6	593	603	11	1.33260352E9
163	488.993	1032.5529	true	1031.5455	7.4853904E7	1	1	0.009876161	23.548834	62.40899	4	156	172	17	1.94964787E9
528	1583.98	451.86523	true	1352.574	7.4279672E7	3	1	0.045797322	273188.28	62.125786	5	507	545	39	3.23924582E9
352	1056.08	1477.5555	true	1476.5482	7.3015984E7	1	1	0.017256463	10.187454	57.528774	5	341	360	20	2.53904563E9
835	2504.98	1557.6901	true	1556.6827	7.3011856E7	1	1	1.3728404	432336.8	729452.25	3	824	858	35	2.7502889E9
541	1623.07	947.4483	true	1892.8821	7.297644E7	2	1	0.016996738	422.0408	59.547546	6	529	552	24	2.56565709E9
503	1509.07	2113.0837	true	2112.0764	7.1965432E7	1	1	0.01757398	6836.5527	68.817215	6	493	517	25	2.4607145E9
785	2355.02	1852.8055	true	1851.7982	7.1783192E7	1	1	0.48184597	286.48712	59.1122	4	773	794	22	2.32421274E9
674	2022.01	2114.0305	true	2113.0232	7.1245632E7	1	1	0.00989163	1072.6033	62.681507	5	662	688	27	2.30523802E9
316	947.957	585.27466	true	1168.5348	7.109816E7	2	1	0.005544982	55500.06	65.346214	4	296	331	36	3.42822656E9
899	2697.01	702.8628	true	1403.711	7.0899184E7	2	1	0.03487654	17.545307	65.549034	5	891	909	19	2.14854528E9
135	404.973	542.22064	true	1082.4268	7.0529792E7	2	1	0.008011826	1418690.8	320562.94	4	123	176	54	3.48306816E9
794	2381.96	1421.6616	true	1420.6543	6.9177432E7	1	1	0.027258873	12276.31	390698.44	5	779	803	25	2.1069001E9
1126	3378.02	1876.9689	true	1875.9615	6.9084512E7	1	1	0.01929522	4717.671	63.81933	6	1112	1136	25	2.37608781E9
895	2685.05	1653.7242	true	1652.7169	6.864764E7	1	1	0.02235459	33.14599	76.67265	6	886	903	18	1.85257357E9
794	2381.96	1344.6866	true	1343.6793	6.8400648E7	1	1	0.0066890395	402.0113	652.0873	5	788	800	13	1.32446656E9
969	2907.07	1670.8639	true	1669.8566	6.7923232E7	1	1	0.019482322	12331.765	24369.621	5	955	981	27	2.76709274E9
1536	4608.03	1944.0026	true	1942.9952	6.7539816E7	1	1	0.025381109	1240.5397	58.681763	5	1524	1548	25	2.2867753E9
712	2135.95	1246.6094	true	1245.602	6.677028E7	1	1	0.009876661	25511.078	245986.05	4	693	724	32	2.80919834E9
487	1460.95	1158.6417	true	1157.6344	6.5973036E7	1	1	0.0128734745	478382.22	85.76358	4	475	511	37	3.07720115E9
877	2631.03	1404.6913	true	1403.684	6.5810616E7	1	1	0.029007839	781398.0	163404.47	5	846	891	46	3.30769254E9
1048	3143.94	2192.9482	true	2191.941	6.5710856E7	1	1	0.009024033	8.770118	63.054756	6	1039	1058	20	1.99407693E9
476	1428.05	1771.8087	true	1770.8014	6.5674916E7	1	1	0.032990042	53070.414	73.182526	6	459	485	27	2.36995405E9
786	2357.94	746.8631	true	1491.7117	6.4974816E7	2	1	0.025332129	159978.47	66.83545	5	764	801	38	2.95805005E9
1052	3156.06	1616.7269	true	1615.7196	6.3593908E7	1	1	0.023288034	26492.088	771.57184	5	1042	1069	28	2.07608858E9
433	1298.98	1295.6123	true	1294.605	6.3469768E7	1	1	0.011094313	29.738895	58.67003	5	419	442	24	1.96483251E9
901	2703.03	1056.0006	true	2109.9866	6.25603E7	2	1	0.026040357	9.930068	79.39588	6	893	909	17	1.48879386E9
1104	3312.05	2069.0276	true	2068.0203	6.2006484E7	1	1	0.016518224	14.011409	66.79032	6	1098	1112	15	1.35960346E9
1318	3953.99	1698.9976	true	1697.9902	6.171562E7	1	1	0.016453851	58464.43	57.951057	5	1305	1335	31	2.82113818E9
756	2268.05	1619.8036	true	1618.7963	6.044128E7	1	1	0.022785308	223718.05	358931.6	5	742	768	27	2.28834022E9
949	2846.97	1221.1088	true	2440.203	6.0375488E7	2	1	0.03451441	30.248999	63.83686	7	942	959	18	1.67768986E9
518	1553.97	1439.5533	true	1438.546	6.0055812E7	1	1	0.035704058	6604.9736	74.91358	5	498	527	30	1.90377024E9
884	2652.02	1127.723	true	1126.7157	5.9886176E7	1	1	0.004584799	204574.89	60.974163	4	856	897	42	2.84210355E9
324	971.971	1258.1661	true	2514.3176	5.9346492E7	2	1	0.019169671	10.927622	70.59982	7	315	333	19	1.72168128E9
161	483.037	1354.498	true	1353.4907	5.8568428E7	1	1	0.014788846	131483.52	62.62045	5	130	176	47	3.04985114E9
440	1320.02	819.3884	true	1636.7623	5.8460148E7	2	1	0.021752339	18589.568	77.15891	5	423	451	29	2.21366246E9
1547	4641.02	1755.0298	true	1754.0225	5.8372396E7	1	1	0.03260769	158.53316	67.5548	6	1534	1556	23	1.79733171E9
446	1338.04	1214.6118	true	1213.6045	5.834404E7	1	1	0.009735611	200089.61	5100.9253	4	433	471	39	3.25623731E9
360	1080.06	1213.5006	true	1212.4933	5.821094E7	1	1	0.01842064	1375339.9	77459.13	4	345	388	44	2.97655245E9
823	2469.0	1365.6693	true	1364.662	5.8032884E7	1	1	0.056673802	31128.564	62.741344	5	811	838	28	2.94080384E9
582	1746.05	1719.777	true	1718.7697	5.7306168E7	1	1	0.026465826	6.3018837	56.185326	6	572	591	20	1.99875712E9
343	1028.97	1390.6637	true	1389.6564	5.6839588E7	1	1	0.021418031	38.418015	74.13011	5	326	351	26	2.03093747E9
349	1047.03	1458.6406	true	1457.6333	5.6382864E7	1	1	0.029148918	6278.516	60.619907	5	339	369	31	2.2875369E9
506	1518.01	1084.4725	true	1083.4652	5.6262752E7	1	1	0.008265945	898376.5	52.562904	4	459	520	62	3.60780595E9
639	1917.01	1259.6685	true	1258.6611	5.6139232E7	1	1	0.0053028488	29.69236	56.52472	4	623	647	25	1.84320998E9
977	2931.02	1762.7505	true	1761.7432	5.586634E7	1	1	0.03880002	229349.38	12605.123	6	968	994	27	1.71616371E9
745	2235.04	824.8886	true	1647.7627	5.4386336E7	2	1	0.024354499	20297.564	100.10505	6	722	754	33	2.29348224E9
635	1905.02	672.8641	true	1343.7136	5.4247988E7	2	1	0.0056750793	133696.33	62.417572	5	614	650	37	3.00921728E9
886	2657.97	763.33154	true	1524.6486	5.4226536E7	2	1	0.06908084	138798.4	54.74149	5	865	899	35	3.08536192E9
173	519.061	984.5835	true	983.57623	5.3656068E7	1	1	0.03638814	1395681.2	223355.06	4	159	205	47	2.76878797E9
871	2612.99	1597.69	true	1596.6826	5.362444E7	1	1	0.052179925	48489.89	72.730995	6	860	887	28	2.63552845E9
559	1676.98	1185.4982	true	1184.4908	5.359678E7	1	1	0.006825733	97017.29	78.884926	4	528	571	44	2.67492762E9
907	2720.98	1588.8086	true	1587.8013	5.2404004E7	1	1	0.047771364	52084.02	563.8603	5	887	916	30	2.26375936E9
912	2736.01	2386.0837	true	2385.0764	5.2225284E7	1	1	0.03299544	69.31517	63.14713	6	896	921	26	1.61290304E9
1396	4187.9	2182.1392	true	2181.1318	5.2197856E7	1	1	0.02962996	1952.38	74.09119	6	1385	1406	22	1.76085146E9
437	1310.88	606.6114	true	1816.8124	5.1954408E7	3	1	0.024692912	569415.6	51.71591	6	411	453	43	2.69750426E9
753	2259.03	724.31055	true	1446.6066	5.1924992E7	2	1	0.05003017	41.68726	1174.3586	5	738	762	25	1.89205581E9
702	2106.02	2109.079	true	2108.0718	5.1808808E7	1	1	0.13789508	43378.562	80.41214	5	690	721	32	2.01665626E9
363	1088.96	1521.4713	true	1520.464	5.137296E7	1	1	0.03428288	1340184.1	202509.12	5	348	393	46	3.354912E9
769	2306.94	1246.6083	true	1245.601	5.0802908E7	1	1	0.0052106245	63.22749	83569.95	4	754	775	22	1.50093453E9
595	1785.03	1449.6168	true	1448.6095	5.070938E7	1	1	0.029395232	21183.035	55.65766	5	586	612	27	1.90960154E9
985	2954.98	1834.9043	true	1833.897	5.0685308E7	1	1	0.014155673	10.024621	61.012516	6	980	990	11	9.6630912E8
605	1815.01	633.9688	true	1898.8846	5.0644416E7	3	1	0.028712416	300362.06	53.42781	6	591	629	39	2.19178675E9
779	2337.05	1474.8037	true	1473.7964	5.0461124E7	1	1	0.041956324	149808.88	2803.3992	5	755	792	38	3.07311693E9
584	1751.99	2062.9182	true	2061.911	5.0316884E7	1	1	0.06256551	44592.688	60.42065	5	565	596	32	2.2175081E9
1401	4203.06	2219.2805	true	2218.2732	4.9714196E7	1	1	0.16261768	17.226303	64.09857	5	1394	1409	16	1.0765472E9
1068	3204.08	1688.8312	true	1687.8239	4.9669296E7	1	1	0.026866086	7.8386765	58.336266	5	1062	1076	15	1.3255584E9
452	1356.06	1352.5878	true	1351.5804	4.9614928E7	1	1	0.017458715	4698788.5	643100.9	5	432	484	53	3.68782669E9
1142	3426.08	2246.1938	true	2245.1865	4.9094884E7	1	1	0.17904133	72232.89	63.4645	5	1130	1159	30	1.98998963E9
993	2978.99	1065.0538	true	2128.093	4.8993824E7	2	1	0.027113037	265516.56	114.44966	6	979	1021	43	2.66364902E9
921	2762.93	2103.179	true	2102.1716	4.8933088E7	1	1	0.14708304	307190.75	60.439846	5	893	932	40	2.0034377E9
1313	3939.04	1752.83	true	3503.6453	4.8803204E7	2	1	0.015453506	22.352701	63.63897	8	1304	1324	21	1.58566566E9
766	2297.9	1765.8363	true	1764.829	4.8159656E7	1	1	0.39150178	55.541946	759.15924	4	758	782	25	1.5406793E9
1353	4059.0	2337.1096	true	2336.1023	4.7959996E7	1	1	0.025851166	42365.07	73.69797	5	1343	1369	27	1.63619622E9
803	2408.99	1270.8438	true	1269.8364	4.7773892E7	1	1	0.017157102	6658.975	68.557755	4	781	814	34	2.10182771E9
1137	3411.0	524.2521	true	2092.9792	4.7630452E7	4	1	0.01834486	30873.082	70.85329	6	1124	1157	34	1.90920998E9
1001	3003.0	1441.6626	true	1440.6553	4.732332E7	1	1	0.026559243	802427.6	125964.016	5	989	1033	45	2.75735296E9
564	1692.0	1047.6108	true	1046.6035	4.7303644E7	1	1	0.0061312728	223113.9	69.090096	4	537	577	41	2.92880896E9
798	2393.89	1931.8615	true	1930.8541	4.724634E7	1	1	0.03361638	9085.009	67.91116	6	781	810	30	1.8009289E9
472	1416.09	867.363	true	1732.7114	4.7132664E7	2	1	0.042580485	236.08398	66.06336	6	458	482	25	1.58367142E9
447	1340.94	1896.7539	true	1895.7466	4.7093464E7	1	1	0.02447148	46.804413	187.32848	6	441	452	12	8.7811738E8
439	1317.08	1719.6669	true	1718.6595	4.705426E7	1	1	0.043671895	531074.56	81.970146	6	425	470	46	2.68198426E9
427	1281.03	782.9196	true	1563.8247	4.6796852E7	2	1	0.016477233	244450.61	70.54832	5	415	453	39	2.30650342E9
634	1901.96	722.36237	true	1442.7102	4.64408E7	2	1	0.02619102	491627.75	45438.055	5	623	668	46	2.25369344E9
645	1934.96	943.94434	true	1885.8741	4.6356888E7	2	1	0.021373563	80704.664	576.3139	6	631	661	31	2.34163763E9
548	1644.02	1287.6891	true	1286.6818	4.5933788E7	1	1	0.0068477527	1259835.0	77948.15	4	536	585	50	2.39296077E9
334	1001.97	1537.5868	true	1536.5795	4.584036E7	1	1	0.023712495	321041.3	72.14013	5	310	349	40	2.76871629E9
496	1487.98	1360.6401	true	1359.6328	4.561384E7	1	1	0.9383825	318519.7	72.66619	3	465	509	45	3.33408973E9
319	957.101	1399.607	true	1398.5997	4.5441672E7	1	1	0.028384741	221785.81	68.57221	5	278	335	58	2.75443354E9
951	2853.0	1600.7793	true	1599.772	4.5306304E7	1	1	0.027584089	4885.8916	113214.414	5	934	963	30	2.43233536E9
1195	3585.06	1575.1364	true	3148.258	4.5094044E7	2	1	0.015649352	218.29388	53.844147	8	1185	1206	22	1.59791475E9
404	1212.0	931.88873	true	1861.763	4.5017844E7	2	1	0.032425478	12.710873	52.263878	6	397	410	14	8.9825235E8
794	2381.96	1602.8038	true	1601.7965	4.4985652E7	1	1	0.028374474	362727.84	19417.549	5	784	809	26	2.16576333E9
437	1310.88	1973.8092	true	1972.8019	4.4967008E7	1	1	0.027331868	1008581.44	9684.736	6	426	479	54	2.0581815E9
907	2720.98	1844.9497	true	1843.9424	4.4923872E7	1	1	0.016500631	86747.125	132769.67	5	894	925	32	1.79295744E9
508	1524.0	1206.6337	true	1205.6263	4.492002E7	1	1	0.01547528	1253948.5	235908.22	4	462	520	59	2.91825075E9
1228	3683.93	2204.0574	true	2203.05	4.484874E7	1	1	0.019784234	891.471	67.63217	6	1215	1240	26	1.86364877E9
1416	4248.03	1946.9233	true	1945.916	4.4377688E7	1	1	0.02095661	434467.8	77.91849	5	1404	1437	34	1.82345062E9
488	1464.03	2265.0833	true	2264.076	4.4199896E7	1	1	0.08985398	42586.617	4649.0654	5	470	500	31	1.65438426E9
707	2121.08	2227.9202	true	2226.9128	4.4088596E7	1	1	0.02014258	892757.6	133265.1	6	667	719	53	2.12981402E9
1132	3395.99	1509.7233	true	1508.716	4.3757076E7	1	1	0.037296224	687061.06	65.6477	5	1101	1145	45	1.96572954E9
569	1706.99	941.4493	true	1880.884	4.3669356E7	2	1	0.020772895	84570.71	134899.19	6	559	579	21	1.4644233E9
1591	4773.02	1739.9476	true	1738.9403	4.322618E7	1	1	0.019898158	306147.94	63.03285	6	1580	1621	42	1.71794099E9
725	2175.03	1937.9706	true	1936.9633	4.3152916E7	1	1	0.03085165	974340.7	29429.94	6	714	757	44	2.19720013E9
706	2118.02	2114.261	true	4226.5073	4.3104516E7	2	1	0.013623558	30100.484	146.53352	9	695	727	33	1.30093146E9
781	2343.01	1917.9977	true	1916.9904	4.2838472E7	1	1	0.03013757	4550.676	56.44928	6	771	798	28	1.56627405E9
498	1493.99	1077.5321	true	3229.5742	4.2590552E7	3	1	0.020377014	48373.44	60.31717	8	475	511	37	2.14083277E9
917	2751.07	1505.618	true	1504.6107	4.2322064E7	1	1	0.022064503	818545.94	62755.27	5	908	940	33	1.84034253E9
657	1970.98	1946.993	true	1945.9857	4.2203568E7	1	1	0.018259741	23.14396	72.71429	5	648	667	20	1.22674509E9
898	2693.94	1985.9727	true	1984.9653	4.2096332E7	1	1	0.042340633	165455.03	4787.086	5	888	913	26	1.54549734E9
890	2670.0	1183.6396	true	1182.6323	4.1852888E7	1	1	0.009487654	1579714.6	58.412457	4	844	906	63	3.10577766E9
533	1598.97	652.30475	true	1953.8925	4.1793488E7	3	1	0.022306208	22168.934	63.26462	6	517	543	27	1.77511296E9
1003	3009.07	1448.7728	true	1447.7655	4.1331256E7	1	1	0.026917012	151087.03	27899.38	5	991	1029	39	2.2170112E9
120	360.004	1848.775	true	1847.7677	4.115456E7	1	1	0.027935248	14489.943	54.14002	6	111	138	28	1.52750093E9
716	2148.05	685.0019	true	2051.984	4.1106024E7	3	1	0.022286594	1016687.94	61.34527	6	684	731	48	2.13473011E9
540	1620.03	797.83203	true	1593.6495	4.0862232E7	2	1	0.026755113	119506.6	60.014194	5	516	550	35	1.56750874E9
268	803.998	1415.4961	true	1414.4888	4.0659316E7	1	1	0.03396307	902405.25	90.60125	5	222	281	60	2.6871721E9
191	573.056	700.7717	true	1399.5289	4.0354408E7	2	1	0.030985303	150356.05	49.630943	5	158	207	50	2.97619917E9
650	1949.98	1090.5736	true	2179.1326	4.0170364E7	2	1	0.024498789	25.818096	62.72864	6	642	659	18	1.19920115E9
519	1557.04	1314.6832	true	1313.6759	4.0085472E7	1	1	0.008601136	117544.86	63.236256	5	480	531	52	2.14238438E9
1173	3518.94	1983.9991	true	1982.9918	4.0011608E7	1	1	0.029247642	1204918.1	62.968582	5	1141	1193	53	2.33040973E9
939	2817.02	1248.7944	true	1247.7871	3.995804E7	1	1	0.0071966895	2417685.2	713804.44	4	925	997	73	2.86990106E9
660	1979.95	1863.8641	true	1862.8568	3.9536024E7	1	1	0.09073992	293585.53	68.35211	5	651	687	37	1.61902566E9
1359	4077.02	2123.1428	true	2122.1355	3.9445692E7	1	1	0.015941665	11.28053	59.226055	6	1353	1365	13	9.410119E8
778	2334.03	493.24707	true	1476.7195	3.9289452E7	3	1	0.038173143	542077.56	254.52791	5	735	790	56	2.30058854E9
587	1760.98	1352.639	true	1351.6317	3.9230376E7	1	1	0.057091106	1675999.0	720001.6	5	551	606	56	2.85561549E9
248	744.079	1541.7479	true	1540.7406	3.9101196E7	1	1	0.021146964	432646.88	61.954773	5	221	262	42	2.78836582E9
570	1710.09	2266.0537	true	2265.0464	3.9049648E7	1	1	0.017828995	18049.006	1681.3032	6	550	580	31	1.81921626E9
359	1077.05	1268.5533	true	1267.546	3.8718836E7	1	1	0.013534484	362503.4	96.03603	4	313	370	58	2.0805705E9
1227	3681.1	1330.7787	true	1329.7714	3.8695256E7	1	1	0.018727029	387313.9	80.326775	5	1180	1239	60	2.84400179E9
1004	3011.99	551.0302	true	2200.0918	3.8493464E7	4	1	0.021814922	454013.4	73.21021	6	976	1020	45	1.97770944E9
1111	3333.0	1419.6927	true	1418.6854	3.8446944E7	1	1	0.022888971	1290017.8	42876.84	5	1100	1153	54	2.1392416E9
644	1931.99	1298.6927	true	1297.6854	3.8369572E7	1	1	0.013184102	499638.78	87.94155	5	597	658	62	2.69240627E9
628	1883.96	1319.749	true	1318.7417	3.8342732E7	1	1	0.02095768	210487.17	61.41132	5	620	652	33	1.38580749E9
266	797.998	1107.4999	true	1106.4926	3.8001932E7	1	1	0.008625256	1101979.9	623.3651	4	220	280	61	2.86889498E9
1203	3608.96	1973.4146	true	3944.8145	3.7750124E7	2	1	0.023326771	10015.861	69.472885	9	1195	1216	22	1.36994534E9
889	2666.91	939.44946	true	1876.8844	3.727006E7	2	1	0.023598831	502212.28	92031.69	6	877	923	47	1.54459955E9
1107	3321.01	2005.1143	true	2004.1069	3.7016904E7	1	1	0.124329604	69955.2	59.837307	5	1083	1119	37	2.00881318E9
766	2297.9	1652.7521	true	1651.7448	3.700822E7	1	1	0.031086052	361238.75	88.42769	5	736	782	47	2.35914291E9
689	2066.91	1476.7255	true	1475.7181	3.6826884E7	1	1	0.014340221	27.552855	66.69316	5	670	697	28	1.34725235E9
386	1157.92	1027.9723	true	2053.93	3.6710304E7	2	1	0.026205983	29.810745	52.22897	6	371	394	24	1.1694816E9
392	1175.94	1222.5284	true	1221.5211	3.6690044E7	1	1	0.01348408	1954264.5	773974.9	4	379	445	67	2.60105933E9
900	2700.01	1907.9727	true	1906.9653	3.6611856E7	1	1	0.015521045	23386.293	55.12022	5	873	907	35	1.1581175E9
607	1821.02	812.831	true	1623.6475	3.6456276E7	2	1	0.031623237	1239657.5	114.41547	6	561	622	62	2.63931571E9
477	1431.05	1195.6644	true	1194.6571	3.6334752E7	1	1	0.009185757	739974.9	64.18132	4	432	489	58	2.54966554E9
734	2202.05	1356.5894	true	1355.582	3.6166756E7	1	1	0.022478728	940322.6	205201.83	5	722	782	61	2.42489318E9
243	728.969	652.83276	true	1303.651	3.6129364E7	2	1	0.0076254313	595708.3	60.353886	5	197	258	62	2.89384627E9
866	2598.01	1312.7509	true	1311.7435	3.6057812E7	1	1	0.13336146	1897949.4	296827.38	4	855	914	60	2.52672845E9
790	2370.04	767.83405	true	1533.6536	3.6054492E7	2	1	0.015670542	592.95795	85.820404	5	758	799	42	1.50364019E9
1132	3395.99	1624.808	true	1623.8007	3.5872816E7	1	1	0.12349756	58.686428	72.66009	6	1123	1151	29	1.10876198E9
660	1979.95	2499.1663	true	2498.159	3.5830544E7	1	1	0.26105732	1335584.0	0.0	5	646	698	53	2.18717645E9
721	2163.03	1082.6143	true	1081.6069	3.5689436E7	1	1	0.00820748	1236140.2	82.51745	4	675	737	63	3.22798925E9
345	1035.09	1554.6401	true	1553.6328	3.5675388E7	1	1	0.045795776	832692.9	83.24971	5	310	361	52	2.27334912E9
826	2477.96	1192.002	true	2381.9893	3.55334E7	2	1	0.04347705	70354.266	108.45423	7	802	840	39	1.91366554E9
732	2196.0	1407.6102	true	1406.6029	3.5523232E7	1	1	0.019200098	1873848.2	655843.9	5	718	796	79	2.69708877E9
1205	3615.01	755.715	true	2264.1233	3.5507948E7	3	1	0.022161828	70.227066	60.762287	6	1197	1220	24	1.03388845E9
779	2337.05	1463.5591	true	1462.5518	3.5459116E7	1	1	0.029583272	64448.492	63.924362	5	771	804	34	1.23632064E9
657	1970.98	1231.6383	true	1230.631	3.5054664E7	1	1	0.011069957	219693.25	91.395355	5	618	667	50	2.24140339E9
975	2925.0	2412.5847	true	4823.155	3.4938884E7	2	1	0.010491583	25.297462	63.326447	10	968	980	13	6.2817453E8
945	2835.08	837.3914	true	1672.7683	3.4836108E7	2	1	0.025234723	58434.836	71.79493	6	905	958	54	2.15776179E9
930	2790.0	1322.6859	true	1321.6786	3.4805152E7	1	1	0.0109443385	2261665.0	206930.38	5	915	974	60	2.37067622E9
603	1808.99	1613.556	true	1612.5487	3.370884E7	1	1	0.022504115	645517.3	81.878204	5	556	617	62	2.32806272E9
840	2520.02	1186.5846	true	2371.1545	3.3632916E7	2	1	0.016205518	506671.06	49.653393	6	804	857	54	2.11073754E9
942	2826.08	582.504	true	2325.987	3.3587356E7	4	1	0.017454553	1697870.2	553614.2	6	928	990	63	2.0114848E9
962	2886.01	1480.6144	true	1479.607	3.3345152E7	1	1	0.024261573	592797.3	160989.0	5	923	972	50	1.68562458E9
791	2373.06	1574.7256	true	1573.7183	3.3203686E7	1	1	0.020565301	708832.8	2965.6943	5	748	806	59	2.32002278E9
1049	3147.09	1370.5859	true	4108.736	3.3057532E7	3	1	0.02089997	45679.76	65.93279	9	1039	1074	36	1.22645005E9
1017	3051.11	1818.8623	true	1817.855	3.2852632E7	1	1	0.023054209	602335.9	61.997433	6	982	1031	50	2.06276352E9
817	2451.03	1253.7203	true	1252.713	3.2828316E7	1	1	0.0054922313	146467.3	75.86807	4	769	830	62	2.8608745E9
1114	3341.93	1749.3612	true	3496.7078	3.281994E7	2	1	0.008320772	191172.94	67.84331	8	1089	1126	38	1.46038349E9
217	650.956	2051.7512	true	2050.744	3.2751688E7	1	1	0.017943067	641547.0	75974.8	6	206	258	53	1.64784422E9
143	428.989	1817.6407	true	1816.6334	3.2598602E7	1	1	0.017118933	69232.04	58.257973	6	136	164	29	1.2257271E9
872	2616.01	1211.8054	true	1210.7981	3.2558154E7	1	1	0.014410596	2200316.2	647054.6	4	859	910	52	2.08882586E9
296	887.921	1903.8555	true	1902.8481	3.2438712E7	1	1	0.019946452	243726.17	91.11909	6	270	304	35	1.69883853E9
812	2435.97	1431.6411	true	1430.6338	3.2383022E7	1	1	0.0239336	717068.7	334.1582	5	765	826	62	2.9665408E9
879	2636.91	610.3611	true	1218.7076	3.2371268E7	2	1	0.009048009	79599.125	71.51243	5	853	887	35	1.6926816E9
711	2132.98	628.3384	true	1254.6622	3.2304764E7	2	1	0.012278009	3332085.0	777338.7	4	697	754	58	2.9608617E9
149	446.992	1208.9987	true	2415.9827	3.2241344E7	2	1	0.023137579	7.4481544	62.598392	7	135	156	22	8.4767571E8
286	857.997	1683.6393	true	1682.632	3.2204978E7	1	1	0.023967752	1152295.9	59795.406	6	272	325	54	1.98954906E9
473	1419.12	1707.7504	true	1706.743	3.175648E7	1	1	0.031839915	1347748.8	30507.84	6	460	512	53	2.0494432E9
1175	3525.03	637.07355	true	2544.2651	3.1742026E7	4	1	0.034072194	548.1241	53.88844	7	1155	1182	28	8.5617376E8
395	1184.99	1127.9453	true	2253.876	3.1677788E7	2	1	0.0155232325	927713.56	502441.38	6	381	436	56	1.8469015E9
230	689.976	1117.4708	true	1116.4635	3.1676988E7	1	1	0.0042394935	776051.56	231782.48	4	220	267	48	1.67475264E9
682	2046.04	1179.6869	true	1178.6796	3.1656848E7	1	1	0.013906277	2645111.5	1248485.6	3	670	727	58	2.55797146E9
1213	3638.99	2390.0532	true	2389.046	3.1402848E7	1	1	0.20879048	124042.44	65.884895	5	1174	1222	49	1.3323369E9
878	2634.0	792.9187	true	1583.8229	3.1283334E7	2	1	0.031096127	1007441.25	67.15442	5	831	892	62	2.0856608E9
805	2414.99	1855.858	true	1854.8507	3.1187106E7	1	1	0.07844406	6309.785	1655.0107	5	792	815	24	1.13315494E9
1693	5078.97	2350.3054	true	2349.298	3.113466E7	1	1	0.193074	29146.389	91.05433	5	1674	1700	27	9.134505E8
789	2366.95	1336.7455	true	1335.7382	3.104961E7	1	1	0.021243962	308653.78	55.75774	5	778	821	44	1.96924544E9
1041	3122.95	1779.8893	true	1778.882	3.0876478E7	1	1	0.024450524	341333.16	61.26768	6	1031	1070	40	1.40032256E9
880	2640.0	730.6926	true	2189.0562	3.087579E7	3	1	0.030788038	100621.984	698.1073	6	869	906	38	1.52329677E9
904	2712.03	1139.059	true	2276.1033	3.0867468E7	2	1	0.027786637	83015.34	96.19996	6	895	930	36	1.36492698E9
982	2946.02	1130.9713	true	2259.928	3.0811112E7	2	1	0.018715186	4292.0034	56.691547	6	975	998	24	8.5778918E8
249	746.917	1160.6133	true	1159.606	3.0751206E7	1	1	0.019253064	772892.7	138894.84	4	237	296	60	2.12419008E9
656	1968.05	1620.6909	true	1619.6836	3.0704416E7	1	1	0.036730066	2607414.8	74877.51	5	644	681	38	1.75395866E9
494	1482.05	1363.4972	true	1362.4899	3.0674974E7	1	1	0.026316954	779493.9	56.583843	5	450	505	56	1.94472141E9
909	2727.02	1317.7163	true	1316.709	3.0653704E7	1	1	0.03681708	1552669.1	206956.2	4	862	923	62	2.70867405E9
521	1562.97	1479.5865	true	1478.5792	3.060441E7	1	1	0.023445215	629506.5	927.3358	5	476	536	61	2.52934989E9
833	2498.96	1423.6903	true	1422.683	3.015026E7	1	1	0.024589255	632072.7	1089365.0	4	824	864	41	1.45346368E9
999	2996.91	1031.0608	true	2060.107	2.98361E7	2	1	0.017572736	233086.61	72.057655	6	961	1013	53	1.56783309E9
1422	4266.06	1830.9161	true	1829.9088	2.9785166E7	1	1	0.02106237	618913.1	77.79947	6	1375	1437	63	2.38424525E9
984	2952.04	2063.002	true	2061.9946	2.9666704E7	1	1	0.015620275	386970.9	431004.12	6	963	995	33	1.35948032E9
747	2241.01	1768.8922	true	1767.8849	2.9552808E7	1	1	0.07732869	360476.0	49890.312	5	735	762	28	1.35008474E9
944	2832.02	2303.1946	true	2302.1873	2.9149482E7	1	1	0.1897623	35577.81	78.365364	5	912	956	45	1.62425856E9
964	2892.06	1187.7511	true	1186.7438	2.912792E7	1	1	0.015654707	847755.0	102.02483	4	918	976	59	2.0092608E9
644	1931.99	939.4732	true	1876.9319	2.912117E7	2	1	0.024774553	278481.53	322.881	6	596	656	61	2.08167949E9
800	2400.0	1554.7203	true	1553.713	2.9030152E7	1	1	0.019937988	657559.56	2989487.5	3	775	814	40	2.02368038E9
943	2829.03	1488.756	true	1487.7487	2.896251E7	1	1	0.03629585	333985.2	72.955574	5	893	954	62	2.02240512E9
528	1583.98	663.8309	true	1325.6472	2.895366E7	2	1	0.012028392	3887025.2	720.92444	4	515	580	66	2.42312474E9
1092	3276.0	1628.8402	true	1627.8329	2.8728404E7	1	1	0.018492354	1938556.5	1054140.4	4	1081	1121	41	1.60094016E9
1056	3167.99	2291.138	true	2290.1306	2.848138E7	1	1	0.019023452	1882045.2	124279.43	6	1043	1105	63	1.74397555E9
1029	3086.97	1020.05597	true	2038.0974	2.8442208E7	2	1	0.021176128	27239.113	72.66768	6	1021	1051	31	1.14284454E9
939	2817.02	2104.1064	true	2103.099	2.8418416E7	1	1	0.017865691	659334.6	290.21277	6	926	953	28	1.59693414E9
945	2835.08	1863.9454	true	3725.8762	2.8140846E7	2	1	0.02060584	639131.1	58022.574	8	933	977	45	1.63616128E9
712	2135.95	1577.6957	true	1576.6884	2.8028896E7	1	1	0.018426144	55075.836	325.61026	5	684	720	37	1.26872243E9
851	2553.05	1553.7245	true	1552.7172	2.7839828E7	1	1	0.24207594	1340975.1	121371.28	4	836	898	63	2.09689946E9
874	2621.9	1635.6705	true	1634.6632	2.7786864E7	1	1	0.055406805	128618.65	130.45032	5	865	895	31	1.10241498E9
929	2786.99	1495.6675	true	1494.6602	2.7749072E7	1	1	0.03775277	40231.508	70.20025	5	903	940	38	1.74333146E9
718	2154.01	1776.7845	true	1775.7772	2.7742408E7	1	1	0.087461546	644019.06	35502.27	6	704	765	62	1.94872474E9
972	2916.03	1317.6388	true	1316.6315	2.773111E7	1	1	3.9780674	901953.94	55611.4	2	960	1033	74	2.25549286E9
498	1493.99	2091.7476	true	2090.7402	2.762248E7	1	1	0.016799066	2041212.0	115843.47	6	482	545	64	1.85183693E9
1093	3278.95	1259.6669	true	1258.6595	2.745072E7	1	1	0.11124056	1280282.1	76.05125	4	1050	1111	62	2.61956198E9
881	2643.05	2130.0537	true	2129.0464	2.7359574E7	1	1	0.023429135	823788.3	94.3865	6	870	918	49	1.74466624E9
537	1610.99	1653.8042	true	1652.7969	2.7359382E7	1	1	0.048996013	2043337.6	157766.34	6	520	594	75	2.44284979E9
924	2772.01	1888.86	true	1887.8527	2.7317788E7	1	1	0.026034042	1139884.0	87657.49	6	910	968	59	1.95131891E9
280	840.117	2150.9177	true	2149.9104	2.7201842E7	1	1	0.011314429	92515.43	68.43239	6	271	309	39	1.11486067E9
880	2640.0	1783.9219	true	1782.9146	2.7163844E7	1	1	0.03563967	246634.0	75.82819	6	845	891	47	1.93660147E9
551	1652.93	816.3305	true	1630.6465	2.701541E7	2	1	0.018169047	1848.9244	49.38079	5	522	560	39	1.35370726E9
362	1086.03	2106.9673	true	4211.92	2.6993312E7	2	1	0.01795281	111743.62	114.713806	9	341	374	34	1.34309824E9
1359	4077.02	1914.0013	true	1912.994	2.6912064E7	1	1	0.022573158	975720.56	81010.86	6	1346	1405	60	1.66233216E9
478	1433.93	2048.8604	true	2047.853	2.6835456E7	1	1	0.019502278	534420.3	70383.63	6	467	521	55	1.63912051E9
424	1271.97	1386.5267	true	1385.5194	2.6776714E7	1	1	0.01721787	3084522.2	1984832.0	3	414	451	38	1.84825165E9
780	2340.08	1172.5276	true	2343.0405	2.6519904E7	2	1	0.012762597	179964.64	63.52064	6	772	809	38	1.02060096E9
778	2334.03	1402.6945	true	1401.6871	2.640068E7	1	1	0.037947997	1052181.0	602881.06	4	767	829	63	1.92478438E9
297	891.016	1087.6364	true	1086.629	2.6342852E7	1	1	0.022371596	833308.6	74.3401	4	250	310	61	2.56050227E9
589	1766.94	1204.6387	true	1203.6313	2.6313672E7	1	1	0.007449181	55822.86	65.905136	4	546	598	53	1.53058957E9
783	2349.06	1484.6393	true	1483.632	2.6284706E7	1	1	0.02773099	1057544.9	60.682255	5	743	804	62	2.25179008E9
855	2565.07	1840.8916	true	1839.8843	2.6252024E7	1	1	0.01491583	236352.08	72.635704	6	809	867	59	1.53808486E9
1278	3833.95	1308.0852	true	2614.1558	2.621704E7	2	1	0.031775907	1041462.5	79598.055	7	1265	1323	59	1.9173975E9
422	1266.08	676.30615	true	1350.5978	2.6176406E7	2	1	0.02449744	2447973.0	782462.3	4	409	473	65	2.48720205E9
1196	3587.99	1517.667	true	1516.6597	2.6160796E7	1	1	0.022678511	843251.75	1592.5999	5	1150	1212	63	2.4654848E9
393	1179.05	1893.6649	true	1892.6576	2.6087538E7	1	1	0.03604958	77646.52	88.84739	6	385	421	37	9.2020666E8
720	2160.0	2258.0115	true	2257.0042	2.606816E7	1	1	0.1986747	5460.025	65.79306	6	713	733	21	8.412832E8
572	1715.97	760.33496	true	1518.6554	2.5940882E7	2	1	0.037376795	114675.04	62.65382	5	541	581	41	1.35309709E9
317	950.946	1903.7211	true	1902.7137	2.5931464E7	1	1	0.024132641	133437.34	72.290634	6	303	329	27	1.38851418E9
765	2295.1	2275.945	true	2274.9377	2.5705766E7	1	1	0.027651103	861281.5	89003.16	6	753	811	59	1.77693594E9
844	2532.05	1517.8574	true	1516.8501	2.553063E7	1	1	0.016128842	1118557.4	67.38295	5	797	859	63	2.51964339E9
871	2612.99	1798.8041	true	1797.7968	2.5466442E7	1	1	0.015786102	2364717.5	569277.1	5	859	910	52	1.82193139E9
432	1296.04	521.5584	true	1561.6534	2.5356956E7	3	1	0.018157117	4207583.0	1116524.6	4	420	466	47	1.81125965E9
622	1866.0	1875.8112	true	1874.8038	2.5347454E7	1	1	0.02534869	2176435.2	103220.49	6	608	706	99	2.06898739E9
1068	3204.08	1820.8105	true	1819.8032	2.5308684E7	1	1	0.016737739	587843.5	34413.555	6	1030	1088	59	2.15922918E9
841	2522.98	1316.8317	true	1315.8243	2.5221884E7	1	1	0.028401468	1319930.0	218724.7	4	829	907	79	1.90154394E9
854	2562.01	1669.7765	true	1668.7692	2.5064372E7	1	1	0.02790974	2306116.0	426926.25	5	843	908	66	1.69121344E9
433	1298.98	1823.8329	true	1822.8256	2.5051012E7	1	1	0.028894434	2672945.5	100696.64	5	422	495	74	2.22444314E9
1074	3221.96	1820.8065	true	1819.7992	2.499987E7	1	1	6.5325494	110342.86	19334.994	2	1028	1088	61	2.13671117E9
1004	3011.99	508.9193	true	1523.7361	2.4946782E7	3	1	0.026120422	1190630.2	26049.8	5	993	1059	67	1.68678758E9
57	171.019	1161.5018	true	1160.4945	2.4945436E7	1	1	0.019670546	4037625.8	758031.5	4	45	103	59	2.75233254E9
901	2703.03	1504.6654	true	1503.6581	2.4924692E7	1	1	1.1815847	2166312.2	350655.3	3	873	907	35	1.14497587E9
865	2594.97	1025.5272	true	2049.0398	2.482271E7	2	1	0.027931027	1191913.5	290526.16	6	852	918	67	1.79827418E9
1076	3227.97	1557.3116	true	3112.6086	2.4672846E7	2	1	0.020121831	7187.2695	68.26362	7	1048	1086	39	1.16553472E9
363	1088.96	650.2801	true	1298.5457	2.4525024E7	2	1	0.019892408	4281183.0	1539226.5	3	350	394	45	1.79553702E9
305	915.007	665.80707	true	1329.5996	2.4460646E7	2	1	0.009092864	1646344.1	3834.1733	5	294	351	58	1.69958656E9
576	1728.04	1540.6649	true	1539.6576	2.433271E7	1	1	0.024663059	407496.44	151344.06	5	532	593	62	2.17305626E9
783	2349.06	1373.7799	true	1372.7726	2.4329184E7	1	1	0.032476358	445085.4	64.731834	5	735	793	59	1.57468058E9
1229	3686.97	2460.1902	true	2459.1829	2.4253852E7	1	1	0.027707385	768547.4	39145.938	6	1214	1275	62	1.50722227E9
1095	3284.93	1635.8281	true	1634.8208	2.4233848E7	1	1	0.032893233	631073.4	66.91887	5	1049	1109	61	2.03036083E9
660	1979.95	1351.5834	true	1350.576	2.419578E7	1	1	0.017339677	103509.266	11229.423	5	612	670	59	1.54374899E9
276	827.923	1186.7208	true	1185.7135	2.4075982E7	1	1	0.009830195	2365321.2	58975.3	4	264	358	95	2.25812736E9
778	2334.03	1307.6664	true	1306.659	2.4070466E7	1	1	0.005669275	22454.516	57.724503	5	743	787	45	1.44964928E9
1550	4649.96	1937.1383	true	1936.131	2.4065336E7	1	1	0.123834796	2207230.8	8787.727	5	1538	1627	90	1.87225907E9
585	1754.99	713.7753	true	1425.5361	2.4047832E7	2	1	0.039563913	3965384.5	1311415.1	4	568	606	39	1.6285024E9
687	2061.02	1629.1947	true	3256.3748	2.3929472E7	2	1	0.016624574	12060.886	79.57831	8	662	698	37	1.15689306E9
789	2366.95	771.3894	true	2311.1465	2.3891954E7	3	1	0.019253328	33161.742	91.06972	7	748	800	53	1.5757367E9
962	2886.01	1897.8628	true	1896.8555	2.3811584E7	1	1	0.018609753	418005.78	106631.54	6	925	971	47	1.3617312E9
600	1800.04	2171.8914	true	2170.884	2.3789798E7	1	1	0.020482123	185609.92	60.43827	6	553	611	59	1.21929523E9
1004	3011.99	1468.6942	true	2935.3738	2.377732E7	2	1	0.013594303	118102.195	76.70746	7	978	1014	37	1.14673459E9
607	1821.02	1331.695	true	1330.6876	2.3777152E7	1	1	0.0054895477	1093564.2	461904.97	4	595	657	63	1.67932403E9
786	2357.94	1583.836	true	1582.8287	2.3590368E7	1	1	0.02214697	1621476.0	14530.128	5	776	839	64	1.56889357E9
974	2922.0	999.5557	true	1997.0969	2.3405766E7	2	1	0.02798138	735207.94	64.12407	6	928	987	60	1.74E9
643	1929.03	1312.6627	true	1311.6554	2.335394E7	1	1	0.018257597	550189.9	77.62563	5	597	657	61	2.16355968E9
691	2072.94	1619.8073	true	3237.5999	2.3337104E7	2	1	0.010045416	1272475.1	9217.841	7	679	736	58	1.55551488E9
497	1491.05	1449.7798	true	1448.7725	2.3147594E7	1	1	0.019711222	407788.28	70.7775	5	450	509	60	1.87341082E9
62	186.039	625.27997	true	1872.8181	2.3134476E7	3	1	0.02958962	1667581.4	184543.83	6	20	82	63	1.9357175E9
760	2280.0	959.4162	true	1916.8179	2.2985668E7	2	1	0.02502259	353382.9	26376.283	6	749	795	47	1.40513485E9
529	1587.07	2031.8599	true	2030.8525	2.2643216E7	1	1	0.019518783	594482.06	61.07854	6	520	564	45	1.35649946E9
645	1934.96	590.8545	true	1179.6945	2.2623108E7	2	1	0.010168513	1341866.2	458299.22	4	634	691	58	1.69312205E9
523	1568.98	1240.5602	true	1239.5529	2.2622954E7	1	1	0.016586026	1455510.5	937742.1	4	511	571	61	2.12531507E9
1226	3677.98	2219.1404	true	2218.133	2.2457476E7	1	1	0.00845913	33318.977	68.36384	5	1218	1251	34	1.00408422E9
683	2048.98	1043.5804	true	1042.5731	2.2432656E7	1	1	0.0038782998	867630.7	71.38975	4	665	696	32	1.22176883E9
816	2447.95	937.9163	true	1873.8181	2.2424442E7	2	1	0.017643264	147744.3	393.21777	6	768	829	62	1.65924659E9
493	1478.99	838.4539	true	2512.3398	2.2382938E7	3	1	0.015460794	502270.44	57.578743	7	456	505	50	1.25036506E9
726	2178.03	2255.9697	true	2254.9624	2.2363716E7	1	1	8.714425	29033.031	61.371258	2	700	732	33	7.5781376E8
664	1991.94	2415.0564	true	2414.049	2.2325226E7	1	1	0.07152232	951738.6	43316.38	5	620	681	62	1.71228416E9
941	2822.98	1315.8062	true	1314.7988	2.2320012E7	1	1	0.81954575	2039209.0	533086.0	3	931	987	57	1.58799898E9
433	1298.98	1386.5272	true	1385.5199	2.219348E7	1	1	0.041776344	4964962.5	2410967.8	3	415	449	35	1.793072E9
876	2627.9	1649.9186	true	1648.9113	2.2017772E7	1	1	0.017235924	869255.06	19999.146	5	864	935	72	1.76029248E9
948	2844.04	1757.775	true	1756.7677	2.1918472E7	1	1	0.015517119	3197056.0	57344.996	5	933	991	59	1.96993357E9
285	854.964	2294.4988	true	4586.983	2.1818672E7	2	1	0.010314596	640964.75	49309.656	9	273	330	58	1.20578547E9
697	2091.02	1388.6104	true	1387.603	2.1608976E7	1	1	0.02259422	2099520.2	209328.9	5	682	748	67	1.7970679E9
845	2535.04	2080.9744	true	2079.967	2.1536454E7	1	1	0.024099119	1202625.2	118632.98	6	830	918	89	1.93994752E9
189	566.948	1286.5072	true	1285.4999	2.1520136E7	1	1	0.009080488	279963.66	78.25314	5	144	203	60	1.96937344E9
738	2214.01	1163.5586	true	1162.5513	2.1513568E7	1	1	0.59762174	3247641.0	761605.0	3	728	782	55	2.08729485E9
1756	5267.99	2347.197	true	4692.3794	2.149894E7	2	1	0.018294362	18.043552	77.61423	9	1743	1763	21	6.6889114E8
853	2559.03	2331.114	true	2330.1067	2.136522E7	1	1	0.017533183	591577.0	61.96106	5	844	888	45	1.18816243E9
880	2640.0	1571.6305	true	1570.6232	2.1351772E7	1	1	0.02015007	632348.5	1241.5538	5	832	891	60	1.51880922E9
764	2292.05	2469.8818	true	2468.8745	2.1246912E7	1	1	0.25084692	636298.1	126759.38	5	751	810	60	1.30247578E9
1378	4133.91	1266.667	true	2531.3193	2.1215492E7	2	1	0.010797003	1577141.0	381523.7	6	1366	1424	59	1.39740838E9
970	2909.97	2104.943	true	2103.9358	2.1122034E7	1	1	0.024515763	1702256.5	1851.4309	6	956	1049	94	1.56276454E9
934	2801.93	2090.057	true	2089.0496	2.111982E7	1	1	0.015920557	496651.94	66.050934	6	889	949	61	1.64075136E9
540	1620.03	663.8276	true	1325.6406	2.1066054E7	2	1	0.00847694	4940133.5	659.78973	5	515	579	65	2.41698227E9
397	1191.06	1481.6385	true	1480.6312	2.1010582E7	1	1	0.026335523	2688237.5	630722.56	4	386	444	59	1.96797325E9
987	2960.96	1700.6938	true	1699.6865	2.097473E7	1	1	0.02916971	574974.94	317210.8	5	978	1056	79	1.28668685E9
897	2691.02	1317.7252	true	1316.7179	2.0936388E7	1	1	0.01848232	3434820.5	176702.03	5	862	923	62	2.70867405E9
1103	3308.98	995.46875	true	1988.923	2.0827444E7	2	1	0.01908827	302177.6	9245.292	6	1093	1138	46	1.01099546E9
907	2720.98	1564.7789	true	1563.7716	2.0827362E7	1	1	0.030386165	679820.9	236258.81	5	895	950	56	1.26782426E9
1384	4151.99	1754.9213	true	1753.914	2.0797122E7	1	1	0.023234049	101530.195	111.53325	5	1336	1393	58	1.50769779E9
1320	3960.07	1710.3912	true	3418.7678	2.069531E7	2	1	0.010686883	141345.47	66.39557	8	1282	1331	50	1.08927693E9
689	2066.91	1868.7754	true	1867.7681	2.0625746E7	1	1	0.02396589	127146.47	59.993988	6	643	703	61	1.47777677E9
846	2538.0	2116.9749	true	2115.9675	2.0621952E7	1	1	0.028960368	1005713.3	114112.5	5	834	904	71	1.39437235E9
993	2978.99	2223.1082	true	2222.1008	2.06165E7	1	1	0.021686314	588898.56	60.673016	6	945	1006	62	1.77602035E9
521	1562.97	1880.9156	true	1879.9083	2.0585658E7	1	1	0.09870423	700166.25	82.73819	5	476	536	61	1.48941696E9
666	1997.99	1511.7012	true	1510.6938	2.0557108E7	1	1	0.037229627	27008.316	59.92304	5	633	675	43	1.19576282E9
263	788.986	995.415	true	994.4077	2.0533496E7	1	1	0.011266092	76015.8	93.73381	4	217	274	58	1.53589222E9
604	1812.02	865.3859	true	1728.7573	2.0433356E7	2	1	0.015144443	1786032.4	794584.5	4	590	653	64	1.68599974E9
413	1239.02	1481.6392	true	1480.6318	2.040883E7	1	1	0.031894103	4378974.5	703439.0	4	387	437	51	1.88323866E9
907	2720.98	1476.1356	true	2950.2566	2.0399164E7	2	1	0.013933713	842305.25	481220.06	6	893	952	60	1.73516147E9
644	1931.99	1662.306	true	3322.5974	2.0335718E7	2	1	0.02149426	693513.75	174399.17	8	634	692	59	1.29016794E9
869	2607.04	1461.7227	true	2921.4307	2.0268512E7	2	1	0.014480471	1044493.75	184228.92	7	858	918	61	1.18488768E9
512	1535.92	1349.6149	true	1348.6075	2.0174038E7	1	1	0.87578577	2077936.6	509453.5	3	502	562	61	1.70807091E9
345	1035.09	2302.8313	true	2301.824	2.014291E7	1	1	0.013426608	326397.8	63.22477	6	299	358	60	1.40868582E9
639	1917.01	1805.8348	true	5414.4824	2.0104296E7	3	1	0.01083664	231864.39	73.18941	10	601	651	51	1.13400819E9
664	1991.94	799.8367	true	1597.6588	2.0077384E7	2	1	0.018923638	1520441.4	294820.56	5	654	731	78	1.77223091E9
596	1787.99	695.33307	true	2082.9775	2.004194E7	3	1	0.019136896	1598071.0	306584.3	6	583	655	73	1.30186739E9
907	2720.98	1538.667	true	1537.6597	1.9996234E7	1	1	0.034531854	632440.4	313577.84	5	895	953	59	1.47602035E9
589	1766.94	1702.7494	true	1701.7421	1.9860478E7	1	1	0.029866107	1101130.6	102.11532	6	574	670	97	1.57718413E9
1063	3189.0	948.44855	true	1894.8826	1.9779514E7	2	1	0.0308168	8598.9375	57.755806	6	1030	1073	44	1.01032531E9
748	2243.97	2026.9159	true	2025.9086	1.9666914E7	1	1	0.01359404	286440.97	56.20037	6	703	760	58	1.22025626E9
599	1796.95	609.6136	true	1825.819	1.9658818E7	3	1	0.019020665	713005.4	229108.92	6	589	663	75	1.56419546E9
658	1974.0	1324.7128	true	1323.7054	1.9600384E7	1	1	0.012362488	126136.89	88.65931	5	613	668	56	1.42878502E9
869	2607.04	1982.9169	true	1981.9095	1.957057E7	1	1	0.014882795	192728.16	71949.63	6	861	915	55	1.07890419E9
605	1815.01	805.33234	true	1608.6501	1.9538884E7	2	1	0.02269739	857637.5	360144.6	5	596	661	66	1.36246899E9
680	2040.05	1440.6666	true	1439.6593	1.9306668E7	1	1	0.03548374	422059.38	172444.0	5	633	694	62	1.91583322E9
770	2309.95	1165.6644	true	1164.6571	1.9231736E7	1	1	0.011280582	181691.98	260.30618	4	753	778	26	1.04771603E9
811	2433.01	1600.7484	true	1599.7411	1.92057E7	1	1	5.313815	2033369.5	791362.75	2	804	851	48	1.13247258E9
176	527.993	970.4172	true	1938.8198	1.9112434E7	2	1	0.020289384	3591642.0	537283.6	5	163	217	55	1.63450291E9
1298	3893.93	2045.0304	true	2044.0231	1.9001902E7	1	1	0.0204486	257371.64	67.866974	5	1289	1327	39	9.1465094E8
812	2435.97	2005.9757	true	2004.9684	1.8995262E7	1	1	0.008713475	328382.72	81.79584	5	767	825	59	1.26216819E9
827	2480.91	1289.5829	true	2577.1511	1.887886E7	2	1	0.014316677	725027.7	27750.012	7	818	866	49	1.18367002E9
86	257.91	1091.3628	true	2180.711	1.8845572E7	2	1	0.020187175	83407.6	61.797733	6	51	94	44	1.01211661E9
351	1053.02	1415.6632	true	2829.3118	1.8795334E7	2	1	0.016003363	531214.75	86.421	7	304	364	61	1.35932352E9
961	2882.97	2300.9717	true	2299.9644	1.8718878E7	1	1	0.026581803	28962.688	72.363304	6	953	987	35	9.9299552E8
1055	3165.06	1126.5271	true	2251.0396	1.8655146E7	2	1	0.030961977	2244988.5	325280.62	6	1045	1096	52	1.42958605E9
460	1380.0	810.8921	true	1619.7697	1.8552054E7	2	1	0.03435522	233720.81	54.819984	5	414	472	59	1.4484521E9
901	2703.03	2132.9536	true	2131.9463	1.8531378E7	1	1	0.020547459	596633.56	80618.57	6	893	946	54	1.3009463E9
820	2459.97	806.10736	true	2415.3003	1.8445122E7	3	1	0.011805402	944463.2	73.26725	6	783	843	61	1.59634675E9
957	2871.05	1639.8053	true	1638.798	1.8389786E7	1	1	0.02270707	217780.95	1413.8226	5	911	969	59	1.26319142E9
1078	3234.05	1587.8032	true	3173.5918	1.8385856E7	2	1	0.021528006	838462.3	67.59407	8	1035	1096	62	1.54528397E9
1017	3051.11	2098.969	true	2097.9617	1.8354444E7	1	1	0.032303598	9618.536	55.879787	5	974	1027	54	1.04756474E9
1525	4574.97	816.6933	true	3262.7441	1.8229672E7	4	1	0.01279614	1838428.1	222139.94	7	1514	1593	80	1.22903283E9
681	2042.97	1672.7251	true	1671.7178	1.8087732E7	1	1	0.01911732	1648259.1	805212.56	4	671	728	58	1.43772685E9
1652	4956.05	2001.2457	true	2000.2384	1.8069666E7	1	1	0.02750517	660230.6	62.544357	6	1610	1671	62	1.5070985E9
958	2874.02	1368.6115	true	1367.6041	1.8044618E7	1	1	0.021035697	41890.43	60.113667	5	925	968	44	1.07620877E9
824	2471.98	1341.7769	true	1340.7695	1.8031412E7	1	1	0.0043336567	1169020.2	22196.727	4	808	874	67	1.75901184E9
716	2148.05	1487.8326	true	1486.8253	1.7941162E7	1	1	0.028658077	603359.8	51743.652	5	704	800	97	1.44223245E9
585	1754.99	1648.7236	true	1647.7163	1.7935736E7	1	1	0.070107974	261944.69	73.82993	5	541	598	58	1.13739661E9
782	2345.98	916.50116	true	1830.9878	1.7887532E7	2	1	0.035158105	1249000.4	555357.8	5	768	828	61	1.37798259E9
783	2349.06	797.33496	true	1592.6554	1.7806376E7	2	1	0.020049267	743713.25	58.988552	5	739	798	60	1.62879552E9
806	2417.91	550.61176	true	1648.8135	1.7660954E7	3	1	0.018697027	6295.7563	61.165485	5	758	815	58	1.12787622E9
851	2553.05	620.84283	true	1239.6711	1.7616556E7	2	1	0.009840708	732035.06	48.846134	4	808	867	60	1.5052087E9
653	1959.07	1043.5367	true	2085.0588	1.7580066E7	2	1	0.03578948	377516.66	60.395157	7	609	667	59	9.5464749E8
904	2712.03	1996.0536	true	1995.0463	1.7562946E7	1	1	0.018185591	3275027.2	671406.1	5	889	941	53	1.5840041E9
1010	3029.91	1489.8057	true	1488.7983	1.7518416E7	1	1	0.018731391	1503950.1	154684.58	5	999	1075	77	1.56979776E9
889	2666.91	575.5313	true	2298.0962	1.7471654E7	4	1	0.026744291	275201.62	58.74386	6	842	903	62	1.56298445E9
783	2349.06	2391.137	true	2390.1296	1.7469468E7	1	1	0.027508838	490346.22	10520.271	5	738	796	59	1.19432448E9
274	822.014	1290.584	true	1289.5767	1.7269366E7	1	1	0.011079085	1715079.5	186731.8	5	264	360	97	2.33009766E9
1107	3321.01	1553.8882	true	1552.8809	1.7247E7	1	1	0.054004308	1342495.8	57.059875	5	1060	1122	63	1.81690304E9
848	2544.08	2388.1729	true	2387.1655	1.724429E7	1	1	0.012775723	341846.38	17325.594	6	839	893	55	8.5488582E8
1180	3539.91	2166.9473	true	2165.94	1.71375E7	1	1	0.056995314	2074146.6	415422.28	6	1164	1237	74	1.64976346E9
856	2567.95	1853.8859	true	3705.757	1.7106902E7	2	1	0.0045412406	810303.75	69129.27	8	844	897	54	1.01478234E9
1067	3201.04	1511.7212	true	1510.7139	1.7063768E7	1	1	0.042908933	954103.7	566871.25	4	1020	1078	59	2.03743181E9
1104	3312.05	1545.6044	true	1544.597	1.7028336E7	1	1	0.04724424	1055155.0	315530.12	5	1092	1187	96	1.57919014E9
760	2280.0	689.3584	true	1376.7023	1.7007822E7	2	1	0.018307561	814640.94	327918.97	4	753	810	58	1.00130035E9
622	1866.0	1857.8076	true	1856.8003	1.700557E7	1	1	0.11078421	546859.06	111.30401	5	611	663	53	1.27136422E9
830	2490.05	806.11005	true	2415.3083	1.6982518E7	3	1	0.022966651	161429.33	88.32997	7	783	843	61	1.59634675E9
658	1974.0	1676.8024	true	1675.795	1.6942942E7	1	1	0.030441502	133415.27	15604.556	5	613	670	58	1.1141408E9
968	2903.95	1806.9135	true	1805.9061	1.6936142E7	1	1	0.019935198	1057254.4	110.92977	6	957	1046	90	1.39618381E9
1231	3693.04	764.7481	true	2291.2227	1.6926456E7	3	1	0.021644419	864983.44	60.469303	7	1186	1245	60	1.32698765E9
624	1871.98	2244.575	true	8974.2705	1.6905648E7	4	1	0.0150556285	281813.28	3337.3115	10	610	656	47	1.03089414E9
616	1847.98	1571.7504	true	1570.743	1.686727E7	1	1	0.024684675	137502.6	1435.0751	5	607	659	53	9.375623E8
497	1491.05	584.30176	true	1166.589	1.6856186E7	2	1	0.009390246	640188.94	51.02934	4	450	508	59	1.59235405E9
849	2547.05	1724.8356	true	1723.8282	1.674107E7	1	1	0.025086641	1348406.5	247624.73	5	836	917	82	1.37892365E9
1021	3062.97	1562.7251	true	1561.7178	1.6571267E7	1	1	0.0351676	63159.86	56.6527	5	973	1030	58	1.21576422E9
722	2166.07	1382.1127	true	1381.1053	1.6513742E7	1	1	0.24760371	605742.3	83.41533	3	674	732	59	1.1159703E9
251	753.007	1223.0594	true	2444.1042	1.6492489E7	2	1	0.01901087	12503.505	59.926224	6	209	260	52	8.5031981E8
572	1715.97	1691.445	true	5071.313	1.6467561E7	3	1	0.00710212	247737.48	59.838516	10	524	584	61	1.08459776E9
916	2747.96	1644.7543	true	1643.747	1.646694E7	1	1	0.062724	288639.28	13797.662	5	870	930	61	1.61323379E9
455	1364.98	554.88776	true	1661.6415	1.6442516E7	3	1	0.026610488	361192.5	55.407402	6	413	470	58	1.22237389E9
417	1251.02	1518.6945	true	1517.6871	1.6350919E7	1	1	0.027943205	179309.94	60.83682	5	371	430	60	1.5097728E9
678	2034.05	1374.6392	true	1373.6318	1.628831E7	1	1	0.026731104	1218419.9	957351.6	4	668	721	54	1.56166566E9
628	1883.96	939.47577	true	938.4685	1.6259141E7	1	1	2.2096062	1345367.4	78.94988	2	595	657	63	2.08940749E9
870	2609.95	2305.081	true	2304.0737	1.6244186E7	1	1	0.033227403	467784.1	5484.0757	6	824	886	63	1.70203699E9
591	1773.05	1071.5004	true	2140.986	1.6216315E7	2	1	0.016733535	1009794.0	58.12002	6	546	607	62	1.38189696E9
1230	3690.01	2017.0277	true	2016.0204	1.619156E7	1	1	0.1309812	89236.06	52.96002	5	1221	1266	46	8.0690278E8
637	1911.02	1980.8661	true	3959.7175	1.6167041E7	2	1	0.017349131	1077843.2	249451.31	8	624	698	75	1.19080102E9
625	1874.96	929.3669	true	1856.7192	1.6125576E7	2	1	0.029890839	1066734.1	47668.688	6	615	673	59	1.07380429E9
837	2511.0	801.8728	true	1601.7311	1.5923367E7	2	1	0.037579823	514196.34	82.77832	6	826	879	54	1.10830771E9
281	843.094	1758.8633	true	1757.856	1.5884294E7	1	1	0.018895043	901274.2	126684.13	5	270	330	61	1.05784998E9
314	941.978	546.8867	true	1637.6384	1.5869373E7	3	1	0.043575928	1144941.2	14783.248	5	304	364	61	9.9719168E8
346	1038.03	1625.7467	true	1624.7394	1.5831882E7	1	1	0.023585543	107342.016	60.562725	6	299	356	58	1.07997222E9
877	2631.03	1420.329	true	4257.965	1.5774484E7	3	1	0.013952573	161389.05	80.99367	9	830	887	58	9.9557139E8
1120	3359.96	1709.8589	true	3417.7031	1.5723765E7	2	1	0.008813832	618327.0	266.6612	8	1078	1139	62	1.34558246E9
625	1874.96	1536.6377	true	1535.6304	1.569777E7	1	1	0.024199808	437812.47	61.26475	5	582	639	58	1.19146266E9
711	2132.98	1601.7247	true	1600.7174	1.5689557E7	1	1	0.030626396	77650.945	73.56598	6	675	721	47	9.8930586E8
338	1013.98	2173.9734	true	2172.966	1.561786E7	1	1	0.019692432	968423.44	95119.17	6	326	403	78	1.23119245E9
571	1713.05	990.44385	true	1978.8732	1.5588071E7	2	1	0.020222757	1392037.8	52499.72	6	561	629	69	1.0653241E9
652	1956.03	646.85785	true	1291.7012	1.5586636E7	2	1	0.01074934	715876.9	81.383896	4	607	666	60	1.51017882E9
313	939.007	1147.5865	true	1146.5792	1.5536266E7	1	1	0.016229311	223710.23	70.94402	4	266	323	58	1.5631616E9
940	2820.03	1612.7457	true	3223.4768	1.5531635E7	2	1	0.024455143	509534.47	299.316	6	894	955	62	1.41907507E9
967	2900.98	2251.5054	true	4500.996	1.5418251E7	2	1	0.028253699	504656.34	193.87994	9	955	1002	48	1.08196813E9
468	1403.95	1411.5521	true	1410.5448	1.540055E7	1	1	0.033889312	487704.12	51.500484	5	421	478	58	1.17446323E9
271	812.98	446.45947	true	1781.8088	1.5333857E7	4	1	0.021378394	264542.34	73.91771	6	224	281	58	1.0680224E9
775	2324.97	1194.0587	true	2386.1028	1.5300534E7	2	1	0.01771387	830484.9	279973.1	6	762	818	57	9.5418349E8
722	2166.07	1381.6102	true	1380.6029	1.5265121E7	1	1	4.180171	443483.25	88.61748	2	674	732	59	9.3345754E8
192	575.978	1484.7216	true	1483.7142	1.5234198E7	1	1	0.034230113	3675.1562	57.516285	5	147	205	59	1.33878413E9
154	462.008	433.94016	true	1298.7987	1.5221694E7	3	1	0.010565883	368469.94	47.82972	5	108	166	59	1.62491994E9
1384	4151.99	1897.9049	true	1896.8976	1.5157861E7	1	1	0.020482231	40924.312	76.94408	5	1343	1394	52	8.6578298E8
759	2277.01	1452.7509	true	1451.7435	1.5152259E7	1	1	0.018402116	98492.18	57.279915	5	713	770	58	1.16104947E9
976	2927.95	1471.6904	true	1470.6831	1.5146722E7	1	1	0.050698444	1556807.2	138.22914	5	932	993	62	1.54564864E9
1284	3852.04	1861.8617	true	1860.8544	1.5135751E7	1	1	0.020107916	253838.97	64.342834	6	1237	1295	59	1.17870733E9
192	575.978	1855.7812	true	1854.7739	1.5133771E7	1	1	0.03494912	542697.9	30472.59	6	182	236	55	1.0972736E9
727	2181.02	1425.7432	true	1424.7358	1.5016884E7	1	1	0.08335517	383906.03	273155.22	4	723	779	57	7.8889389E8
769	2306.94	1870.834	true	1869.8267	1.494751E7	1	1	0.027982716	1803794.5	558449.6	5	759	815	57	1.08300851E9
711	2132.98	641.3355	true	1280.6565	1.4925037E7	2	1	0.008056472	673358.56	80.47105	5	701	766	66	1.36725248E9
655	1965.07	1198.504	true	2394.9934	1.4913575E7	2	1	0.017774418	145495.72	65.11383	7	610	668	59	1.05389107E9
953	2859.01	2063.0266	true	2062.0193	1.488529E7	1	1	0.010446994	2448734.2	545.8959	6	912	961	50	8.7691942E8
222	665.957	869.95013	true	1737.8857	1.4848823E7	2	1	0.029197484	119879.05	53.621605	6	175	232	58	1.12247744E9
1395	4185.08	903.0865	true	1804.1584	1.4786678E7	2	1	0.01393315	1445916.1	219007.5	5	1385	1464	80	1.04942118E9
446	1338.04	1100.6359	true	1099.6285	1.4751171E7	1	1	0.0060083894	1637436.9	113659.445	4	437	502	66	1.22160397E9
919	2756.95	1570.7491	true	3139.4836	1.469214E7	2	1	0.024632512	1283601.4	314704.56	7	906	991	86	1.42149709E9
982	2946.02	1296.6439	true	2591.2732	1.4685293E7	2	1	0.010029902	571974.25	51.589516	7	935	994	60	1.19676979E9
903	2709.07	1463.7812	true	1462.7739	1.4671799E7	1	1	0.02865967	650804.6	444083.34	4	893	957	65	9.5816019E8
902	2705.99	804.4253	true	1606.836	1.4614375E7	2	1	0.014539645	274748.72	154339.61	5	893	950	58	1.04452749E9
856	2567.95	620.8589	true	1239.7032	1.4602648E7	2	1	3.4513268	344123.72	59.94921	2	808	867	60	1.52623232E9
335	1004.86	575.8007	true	1149.5869	1.4566128E7	2	1	0.009348257	141637.89	59.091766	4	288	345	58	1.33214963E9
1088	3264.01	1713.8336	true	1712.8263	1.4508788E7	1	1	0.08338249	47164.72	30891.928	5	1041	1098	58	1.16071386E9
1008	3023.97	2165.0266	true	2164.0193	1.4411272E7	1	1	0.033267405	940832.2	73510.22	5	998	1059	62	8.9353178E8
673	2019.04	1383.5836	true	1382.5763	1.4391492E7	1	1	0.054933157	4306000.5	802177.9	4	663	729	67	1.8289065E9
998	2994.02	1901.1104	true	1900.103	1.4315702E7	1	1	0.09115647	78037.95	55.594368	5	960	1006	47	8.9061018E8
842	2525.95	1840.891	true	1839.8837	1.4206001E7	1	1	1.9018794	720709.5	60.34255	3	808	869	62	1.54752794E9
912	2736.01	1635.7803	true	3269.546	1.41306E7	2	1	0.016957223	46270.617	98.9008	8	877	922	46	8.5245587E8
1140	3419.94	1851.8917	true	1850.8844	1.4073515E7	1	1	0.028130123	1357134.9	205570.7	5	1129	1196	68	9.6292378E8
1129	3387.0	2122.9692	true	4243.924	1.3881714E7	2	1	0.013453341	76500.19	98.08972	9	1083	1140	58	9.5083488E8
341	1023.03	640.226	true	1917.6562	1.3782942E7	3	1	0.020647723	1944061.5	466547.4	5	330	384	55	1.10973274E9
337	1011.02	1640.6957	true	1639.6884	1.3769975E7	1	1	0.02457312	873203.2	117160.54	6	327	409	83	1.20872064E9
801	2403.0	938.417	true	1874.8195	1.3691628E7	2	1	0.05226942	1219397.8	535.60767	5	768	829	62	1.65924659E9
1301	3902.94	618.858	true	2471.4028	1.3501902E7	4	1	0.016755927	1145555.0	286051.97	6	1290	1376	87	1.16643738E9
641	1922.99	1711.7238	true	1710.7164	1.3501449E7	1	1	0.030189443	205307.34	64.763954	5	592	648	57	8.1881459E8
886	2657.97	1761.7516	true	1760.7443	1.3485777E7	1	1	0.01626921	110251.48	12343.049	5	840	897	58	1.02127501E9
589	1766.94	898.44073	true	1794.867	1.3472547E7	2	1	0.028029684	38476.633	57.674854	6	543	599	57	9.8466765E8
962	2886.01	1318.7484	true	1317.7411	1.3440222E7	1	1	0.15704466	1028026.75	1094568.9	3	930	966	37	9.2396563E8
760	2280.0	491.58194	true	1471.724	1.3413126E7	3	1	0.051987424	185345.53	66.59898	5	717	774	58	1.19710374E9
1492	4475.99	1619.3053	true	3236.596	1.3400787E7	2	1	0.024514155	377615.53	71.31613	8	1483	1528	46	7.5913485E8
199	596.994	1385.5264	true	1384.519	1.337648E7	1	1	0.020767834	2110679.0	87.78487	5	188	268	81	1.10367206E9
1219	3656.96	2093.1414	true	2092.134	1.3306553E7	1	1	0.02078295	1023040.94	196594.25	6	1208	1258	51	1.0481673E9
380	1140.04	791.30585	true	1580.5972	1.3289866E7	2	1	0.018301725	142115.81	63.458286	5	334	391	58	1.07925837E9
697	2091.02	1742.6908	true	1741.6835	1.3099221E7	1	1	0.016841365	994453.56	79546.32	5	686	736	51	8.995991E8
903	2709.07	1640.7806	true	1639.7733	1.2938662E7	1	1	0.27875793	1879149.8	1043488.56	4	885	910	26	6.9964474E8
630	1889.96	1170.6405	true	1169.6332	1.2880772E7	1	1	0.0133637255	469705.6	194663.47	4	621	712	92	1.26806669E9
890	2670.0	1437.7533	true	2873.492	1.2767447E7	2	1	0.01943516	286520.9	65.21432	7	845	903	59	1.07834317E9
869	2607.04	2320.9482	true	2319.941	1.2761707E7	1	1	0.014321179	213225.4	66.64395	6	821	878	58	8.2854976E8
801	2403.0	1195.6276	true	1194.6202	1.271062E7	1	1	0.011992703	1251175.1	662813.0	3	793	857	65	1.16681562E9
597	1791.0	940.7248	true	2819.1526	1.2676314E7	3	1	0.023508191	1199281.8	243116.92	7	587	619	33	7.2257472E8
372	1115.95	2124.4448	true	4246.875	1.2637386E7	2	1	0.009539955	28803.438	72.08041	9	344	381	38	6.2900794E8
579	1737.04	2415.1377	true	7242.391	1.2598946E7	3	1	0.019779228	512475.0	187028.94	10	567	618	52	8.3350714E8
771	2313.03	1800.9023	true	1799.895	1.2578896E7	1	1	0.036415737	344220.06	56.698154	5	728	787	60	1.19422016E9
668	2004.02	1043.5586	true	1042.5513	1.2441426E7	1	1	2.5257924	3745404.8	99.33325	2	637	695	59	1.84579942E9
991	2972.87	1512.809	true	1511.8016	1.2360693E7	1	1	0.029018428	321089.06	81544.96	5	945	1002	58	9.4992774E8
1059	3177.07	2214.055	true	2213.0476	1.2340257E7	1	1	0.15049082	551231.2	174517.12	5	1048	1122	75	1.04868275E9
646	1937.97	1062.1997	true	3183.5771	1.233235E7	3	1	0.009680239	59956.477	72.02139	7	600	657	58	8.1121958E8
658	1974.0	2307.8884	true	13841.287	1.2246146E7	6	1	21.290228	48139.39	72.859276	2	657	661	5	1.62025984E8
747	2241.01	1439.5879	true	1438.5806	1.2100431E7	1	1	0.043344732	973212.6	69.72393	5	709	767	59	1.00631392E9
1019	3056.97	1626.8573	true	1625.85	1.1956395E7	1	1	0.033495307	1806059.1	1302530.2	3	1004	1031	28	7.6774938E8
415	1245.01	997.5283	true	996.52106	1.1947953E7	1	1	0.37400708	674937.5	337505.47	3	408	482	75	1.23240064E9
721	2163.03	1971.998	true	1970.9907	1.1856593E7	1	1	0.026474342	712930.94	65.12813	6	675	734	60	9.7258317E8
130	389.987	974.3926	true	1946.7706	1.182668E7	2	1	0.05126218	185448.12	76.17985	6	83	139	57	7.9728474E8
942	2826.08	1318.7672	true	1317.7599	1.1643158E7	1	1	0.13711983	2366196.8	935379.6	3	931	966	36	8.6345875E8
584	1751.99	590.7727	true	2359.0618	1.151612E7	4	1	0.024024975	327352.1	60.869774	7	537	595	59	1.01239706E9
835	2504.98	2213.9736	true	2212.9663	1.1370735E7	1	1	0.013101062	887968.1	67.91298	6	827	904	78	9.0916934E8
530	1590.01	884.41766	true	1766.8208	1.1363094E7	2	1	0.021096813	1765387.9	64.10525	6	518	601	84	9.996903E8
1513	4539.04	1984.7311	true	7934.895	1.1336627E7	4	1	0.022666719	844844.25	355746.97	10	1501	1552	52	8.0206234E8
215	645.012	1315.6093	true	2629.2039	1.1281454E7	2	1	0.02095721	865735.25	299115.03	6	205	273	69	1.00614739E9
1103	3308.98	1338.9738	true	4013.8994	1.1196194E7	3	1	0.010668357	95169.7	66.231064	8	1056	1113	58	7.321216E8
1127	3380.98	2161.027	true	2160.0198	1.1181374E7	1	1	0.040026896	417065.72	15053.185	5	1118	1196	79	1.01379213E9
741	2223.03	1223.4911	true	2444.9675	1.1158459E7	2	1	0.019409265	196305.62	72801.7	7	732	787	56	6.771191E8
1189	3566.95	1995.0023	true	1993.995	1.1133494E7	1	1	0.03032022	158996.7	63.296673	5	1145	1204	60	1.07891482E9
739	2217.0	1076.5087	true	2151.0027	1.1057609E7	2	1	0.041244235	526200.56	107.93525	6	695	755	61	1.21466816E9
976	2927.95	1976.8903	true	1975.8829	1.1041631E7	1	1	0.02919909	191461.16	69.03892	6	928	986	59	8.1206157E8
848	2544.08	2361.9421	true	2360.9348	1.1038784E7	1	1	0.025227757	546426.75	59.74689	6	800	860	61	1.11034458E9
730	2189.97	1248.3975	true	6236.9507	1.1005685E7	5	1	0.07771179	60038.895	56.89465	9	715	741	27	4.52711936E8
320	960.019	2233.3848	true	4464.755	1.0809601E7	2	1	0.01998982	59410.207	86.44344	9	276	336	61	9.6594797E8
1773	5319.02	2401.2764	true	4800.538	1.0726728E7	2	1	0.010866421	90222.82	60.0041	10	1736	1783	48	5.8281178E8
1136	3408.04	2161.0276	true	2160.0203	1.0665525E7	1	1	7.903776	843259.06	17651.996	2	1118	1196	79	1.01379213E9
578	1733.99	1970.8301	true	1969.8228	1.0639104E7	1	1	0.012374254	642098.4	65768.266	6	568	640	73	8.3565542E8
1161	3482.98	2169.1082	true	2168.1008	1.0635428E7	1	1	0.0122668855	462229.6	93375.016	6	1152	1245	94	8.3289414E8
609	1827.0	695.6639	true	694.6566	1.0575975E7	1	1	1.3174274	2849872.2	427348.44	2	584	631	48	1.13719232E9
757	2271.1	1439.6019	true	1438.5946	1.0359679E7	1	1	0.02828283	283101.16	69.29421	5	708	767	60	1.01170438E9
1043	3128.99	1625.8209	true	1624.8136	1.0346206E7	1	1	1.3480341	1092576.8	1315848.1	3	1038	1065	28	5.0783456E8
347	1041.04	943.91534	true	1885.8162	1.0292108E7	2	1	0.026444305	428454.1	162402.36	5	338	411	74	7.4500051E8
769	2306.94	2309.0588	true	2308.0515	1.0096696E7	1	1	0.024979735	799601.6	358697.12	5	761	808	48	6.1662733E8
1037	3111.0	1912.9155	true	1911.9082	1.0026248E7	1	1	0.027564004	409281.34	69.307045	6	991	1048	58	7.5284493E8
1582	4746.0	1720.3649	true	3438.715	1.0001671E7	2	1	0.045360923	2073072.6	488407.7	6	1572	1631	60	1.15715981E9
328	983.996	2302.834	true	2301.8267	9990051.0	1	1	0.0135245435	1178423.6	61.52361	6	298	359	62	1.41370125E9
837	2511.0	1030.442	true	4117.739	9534687.0	4	1	0.020278625	523473.7	85.430336	9	828	879	52	5.9463757E8
948	2844.04	1615.1406	true	4842.4	9530365.0	3	1	0.011606637	519456.4	76689.08	9	941	999	59	5.15583936E8
1170	3510.04	2130.4734	true	4258.932	9466428.0	2	1	0.01823032	450868.66	74.210655	9	1160	1222	63	6.0868736E8
772	2316.02	893.41425	true	1784.814	9462081.0	2	1	0.026439633	104623.01	66.35814	6	725	781	57	7.690407E8
585	1754.99	2212.0293	true	2211.022	9453891.0	1	1	2.788558	1546290.4	147.20012	3	570	633	64	8.6134189E8
1097	3290.97	1050.6422	true	2099.2698	9395097.0	2	1	0.017172579	1071630.5	59.672592	6	1084	1174	91	9.6999187E8
1163	3489.04	1517.6646	true	1516.6572	9394608.0	1	1	0.014877805	2351662.5	2270.4622	5	1150	1213	64	2.46932224E9
665	1995.06	1642.1968	true	3282.379	9335191.0	2	1	0.007734845	3808.5813	70.742805	8	623	674	52	6.9861203E8
743	2228.97	858.8897	true	1715.7649	9331797.0	2	1	0.056662757	293068.5	5377.6206	6	734	826	93	7.7652346E8
1333	3999.1	1196.5587	true	2391.1028	9265306.0	2	1	0.034889627	589920.7	39655.07	7	1322	1395	74	7.8630106E8
563	1688.96	1631.67	true	1630.6627	9239364.0	1	1	0.027446011	390126.88	13565.377	5	552	620	69	8.8574874E8
593	1778.99	1415.5839	true	1414.5765	9230050.0	1	1	0.037125047	774354.0	189788.48	5	585	668	84	9.45496E8
740	2219.95	628.337	true	1254.6594	9212456.0	2	1	0.0063558863	2937706.5	702613.94	3	697	754	58	2.9608617E9
3	9.03601	1305.5531	true	1304.5458	9178001.0	1	1	0.015797809	55.534103	66.67124	5	1	10	10	1.30833392E8
321	962.951	2233.3848	true	4464.755	9148578.0	2	1	0.01949381	827178.2	90847.1	10	275	336	62	9.1209632E8
899	2697.01	2422.5554	true	4843.096	9146096.0	2	1	0.0136355525	85612.9	58.331764	9	853	911	59	7.0989971E8
644	1931.99	1947.9147	true	3893.8147	9113164.0	2	1	0.016058672	459834.06	2334.7312	8	598	649	52	7.369207E8
697	2091.02	1383.5879	true	1382.5806	8692110.0	1	1	0.7752683	4890025.5	1011439.8	3	690	727	38	8.6241632E8
29	86.949	625.27997	true	1872.8181	8604490.0	3	1	0.01530765	727698.8	657571.4	4	20	81	62	1.93202445E9
784	2352.07	1997.4742	true	3992.9338	8487466.0	2	1	0.0068221595	1252912.9	92.06724	9	774	848	75	7.4660134E8
940	2820.03	1924.9437	true	1923.9364	8360046.0	1	1	0.019819848	848674.06	104789.88	5	932	989	58	5.0423296E8
1191	3573.0	2327.1035	true	4652.1924	8300979.0	2	1	0.022092728	441845.94	186510.81	8	1181	1248	68	7.4030093E8
1530	4589.97	1633.1138	true	1632.1064	8281124.0	1	1	0.035825152	216642.23	63.478085	5	1486	1543	58	8.2171949E8
772	2316.02	1163.5577	true	1162.5504	8268448.0	1	1	2.9739149	2814302.0	761610.7	2	728	783	56	2.09629491E9
1469	4406.97	1961.1129	true	1960.1056	8248183.0	1	1	0.016213976	1215228.2	96577.76	6	1460	1514	55	5.01318912E8
1286	3857.98	1242.9193	true	3725.7358	8182684.5	3	1	0.013888809	97516.695	64.97322	8	1243	1301	59	7.0227322E8
706	2118.02	1673.7158	true	1672.7085	8069410.0	1	1	5.3441606	2540817.0	307050.5	2	670	728	59	1.18016832E9
204	611.971	970.4116	true	1938.8087	7929375.5	2	1	2.0460646	2443745.2	463701.84	3	161	218	58	1.8735479E9
1289	3867.01	1728.329	true	3454.6433	7900778.0	2	1	0.0102368165	389201.94	37852.215	8	1280	1354	75	5.8345811E8
208	623.938	652.82947	true	1303.6444	7897523.5	2	1	0.017253181	1361943.9	55.663574	4	196	260	65	2.90233677E9
408	1223.98	876.02856	true	2625.064	7769283.5	3	1	0.023849951	42750.0	62.615288	7	363	420	58	6.7176915E8
764	2292.05	1554.7242	true	1553.7169	7471473.5	1	1	0.24583371	1789306.6	1516389.1	3	758	771	14	2.55640256E8
543	1629.0	1540.6635	true	1539.6561	7338001.0	1	1	0.033755857	2932843.5	116394.32	5	532	593	62	2.17305626E9
712	2135.95	1383.5858	true	1382.5785	7265023.0	1	1	0.036946613	3443919.2	622993.25	3	662	729	68	1.90211494E9
888	2663.94	1644.7538	true	1643.7465	7245047.0	1	1	0.06347343	2567362.2	8113.545	5	870	929	60	1.60970534E9
698	2094.07	2475.086	true	2474.0786	7102861.0	1	1	0.019979436	1252923.2	30388.178	6	689	745	57	6.9294989E8
750	2250.08	2364.1897	true	2363.1824	7057282.0	1	1	0.024956344	902643.2	33862.652	6	741	836	96	7.8324032E8
462	1385.96	1386.5294	true	1385.5221	6932048.5	1	1	0.027282283	3849018.2	985281.25	3	456	469	14	2.43535808E8
424	1271.97	1222.525	true	1221.5177	6918360.0	1	1	2.6001444	2240876.2	628240.4	2	378	446	69	2.61604864E9
658	1974.0	1868.7754	true	1867.7681	6894185.0	1	1	1.4821008	1934684.8	60.544567	5	643	703	61	1.5620032E9
1317	3951.03	618.8582	true	2471.4038	6835572.0	4	1	1.0149709	2203920.2	420671.88	4	1292	1329	38	8.3282989E8
851	2553.05	1571.6322	true	1570.6249	6573678.0	1	1	0.03995867	1264596.0	625.5474	5	831	892	62	1.52331763E9
1216	3648.07	2166.9463	true	2165.939	6568485.0	1	1	0.011649908	1493703.1	531689.2	4	1164	1248	85	1.90393728E9
749	2247.02	797.3299	true	1592.6453	6549887.5	2	1	0.070328526	1690418.5	82.22553	5	738	799	62	1.63410278E9
1057	3171.07	1713.8302	true	1712.8229	6452733.5	1	1	0.07215128	1462993.9	27847.936	5	1041	1098	58	1.16071386E9
752	2256.01	1484.6377	true	1483.6304	6441517.0	1	1	4.4138913	1442837.9	79.59291	2	743	805	63	1.77377549E9
403	1209.03	650.2813	true	1298.5481	6429686.0	2	1	0.008419504	1726643.8	879600.06	2	347	416	70	2.14053709E9
155	465.014	1484.7203	true	1483.713	6110863.0	1	1	0.026227681	1586434.6	61.082355	5	147	205	59	1.33878413E9
763	2288.99	1408.6128	true	1407.6055	6040913.5	1	1	0.9251888	2417109.8	674091.44	2	719	780	62	1.71503526E9
1061	3183.01	1262.8075	true	5047.2007	6033745.0	4	1	0.0032350766	305966.75	164870.6	9	1053	1125	73	4.6623264E8
710	2130.06	1076.5073	true	2151.0	5942258.0	2	1	2.558109	1256521.8	122.83416	3	695	755	61	1.21466816E9
839	2517.05	2306.0813	true	2305.074	5891513.5	1	1	3.0227308	1496461.8	3868.4834	3	824	886	63	1.70203699E9
621	1862.98	1947.9164	true	3893.818	5857724.0	2	1	4.719547	840602.56	81.879814	5	598	656	59	7.8563398E8
874	2621.9	1724.831	true	1723.8237	5806308.0	1	1	0.025047978	2713184.5	453889.75	4	838	898	61	1.27208614E9
804	2411.98	1517.8593	true	1516.8519	5788795.0	1	1	0.20326483	1388205.5	95.346756	4	796	861	66	2.64484019E9
1054	3162.06	1626.8306	true	1625.8232	5732476.5	1	1	5.0374103	1593069.6	1338280.1	2	1038	1064	27	4.80488416E8
940	2820.03	1471.6918	true	1470.6844	5681004.0	1	1	0.040342204	2006164.9	81.207245	5	933	992	60	1.55718221E9
1127	3380.98	1546.6141	true	1545.6068	5626531.0	1	1	0.22732648	2364768.5	442198.8	3	1094	1138	45	1.04109338E9
648	1944.06	1440.6617	true	1439.6544	5613446.0	1	1	0.06144463	2501100.8	122374.45	5	633	693	61	1.91267891E9
660	1979.95	1981.3633	true	1980.356	5468546.0	1	1	6.735479	1698736.4	374165.12	2	626	682	57	1.10972979E9
788	2363.96	689.3594	true	1376.7042	5466934.0	2	1	0.15738133	1872584.6	558316.56	3	753	807	55	9.8649786E8
491	1472.97	1386.526	true	1385.5187	5350660.0	1	1	0.037642986	666462.06	659317.06	3	410	510	101	2.59838848E9
982	2946.02	1319.6417	true	1318.6344	5341645.0	1	1	1.0119087	509182.7	24574.56	3	978	1034	57	3.26147584E8
1510	4529.97	1633.1097	true	1632.1024	5284440.0	1	1	0.02961281	381348.1	51.809944	5	1486	1544	59	8.2282106E8
627	1880.96	713.7739	true	1425.5333	5264483.0	2	1	3.2014875	2052825.9	777177.44	2	566	640	75	2.08414362E9
993	2978.99	1626.8613	true	1625.854	5173874.0	1	1	0.027187472	1413482.2	962680.4	3	981	1001	21	2.42691936E8
1054	3162.06	1513.7241	true	1512.7168	5144507.5	1	1	1.0788655	622076.3	148754.56	3	1019	1079	61	8.4523334E8
1218	3654.08	1185.1105	true	4736.4126	5075049.0	4	1	0.013468652	531731.94	54.66541	9	1210	1304	95	4.64172192E8
420	1260.05	1352.585	true	1351.5776	5059893.5	1	1	0.042238638	1235000.2	950264.94	2	413	424	12	1.4013744E8
832	2495.98	1195.6226	true	1194.6152	5033480.5	1	1	0.022926742	2133472.8	671680.56	3	793	837	45	9.8377248E8
892	2675.97	1669.7798	true	1668.7725	4933313.0	1	1	0.08259217	2081277.5	670853.44	3	843	899	57	1.62088435E9
447	1340.94	997.53107	true	996.5238	4863025.5	1	1	0.022089625	1366193.6	398860.8	3	408	464	57	1.14274714E9
1556	4667.93	816.6924	true	1631.3702	4844077.0	2	1	5.012796	1780912.0	431888.62	2	1514	1565	52	9.7154144E8
794	2381.96	806.1071	true	805.09985	4767332.0	1	1	0.2559395	1296274.6	49.669197	3	783	843	61	1.27174963E9
794	2381.96	806.77716	true	805.7699	4654951.5	1	1	1.7858199	1111909.9	50.761475	2	783	843	61	1.13869709E9
662	1985.98	1876.8076	true	1875.8003	4633406.0	1	1	0.1964489	2485728.0	154536.97	4	609	698	90	2.02768794E9
844	2532.05	1195.6182	true	1194.6108	4632021.0	1	1	0.002915087	1537844.1	201911.62	3	792	857	66	1.16773824E9
559	1676.98	884.4161	true	1766.8176	4544660.0	2	1	0.033570766	1602622.0	130.79715	5	518	606	89	1.11153613E9
738	2214.01	1179.6925	true	1178.6852	4495017.0	1	1	0.008117365	1244568.8	452330.06	2	666	763	98	2.77358259E9
896	2687.92	1800.8068	true	1799.7994	4453331.5	1	1	0.52652836	1318695.4	371721.38	2	859	903	45	9.244343E8
660	1979.95	865.3908	true	1728.7671	4444133.0	2	1	0.018195227	680953.94	600795.06	3	589	687	99	1.96668698E9
984	2952.04	582.503	true	581.4957	4401479.0	1	1	0.877786	976500.06	206475.94	2	927	1004	78	1.7414743E9
617	1851.01	940.7248	true	939.7175	4393814.0	1	1	2.0214937	1614169.9	242998.9	2	588	632	45	6.4821165E8
1619	4857.03	2001.2491	true	2000.2418	4328260.0	1	1	0.06327261	1388308.8	67.73707	6	1610	1671	62	1.51736333E9
982	2946.02	582.7531	true	1163.4917	4253020.0	2	1	0.25355616	1242455.0	251355.33	2	927	1004	78	2.04588122E9
1001	3003.0	2104.9407	true	2103.9333	4237894.0	1	1	1.8219035	2301801.0	1481.0295	5	956	1034	79	1.35179866E9
474	1422.04	1387.5288	true	1386.5215	4214333.5	1	1	0.19316907	1646005.1	639175.75	2	473	483	11	9.1196176E7
540	1620.03	1691.4316	true	5071.273	4200201.0	3	1	0.019900111	1075038.0	55.160976	10	524	585	62	1.04504378E9
604	1812.02	1313.67	true	1312.6627	4183762.8	1	1	3.4918966	1088952.2	107.807274	2	597	657	61	1.38155891E9
556	1668.03	1349.6104	true	1348.603	4094861.0	1	1	3.6533985	1369290.2	441543.66	2	501	579	79	1.81369882E9
548	1644.02	590.77936	true	2359.0884	4044494.0	4	1	0.027809897	560110.8	60.19457	7	536	596	61	1.03892429E9
1056	3167.99	1635.8292	true	1634.8219	4037607.0	1	1	0.25319007	1052249.8	51.02821	4	1048	1111	64	1.98126029E9
312	936.082	2304.8333	true	2303.826	4031040.8	1	1	6.0204196	1147282.4	57.942017	3	299	359	61	9.3390739E8
884	2652.02	2116.9792	true	2115.972	3992772.0	1	1	0.032152865	1487132.1	266155.25	5	834	903	70	1.39070362E9
422	1266.08	650.2814	true	1298.5482	3960916.8	2	1	0.014416983	367816.25	357375.34	3	345	444	100	2.3493952E9
767	2300.98	1424.7471	true	1423.7397	3887258.8	1	1	3.235622	1546516.4	985841.4	2	765	774	10	1.01747088E8
801	2403.0	1871.8344	true	1870.827	3818696.5	1	1	6.02746	1848978.0	560216.5	2	761	808	48	9.4985082E8
775	2324.97	937.91675	true	936.9095	3804241.5	1	1	1.9498726	870302.3	515.2676	2	767	831	65	1.79929971E9
1041	3122.95	1588.3057	true	1587.2983	3774636.0	1	1	1.2778038	753703.9	65.96503	3	1034	1098	65	1.55126157E9
1426	4278.04	903.0843	true	1804.154	3749980.5	2	1	0.037075527	1966451.8	491560.0	4	1386	1435	50	9.6323936E8
555	1664.96	1648.7196	true	1647.7123	3736785.0	1	1	0.049104318	1554966.4	61.648617	5	541	598	58	1.07181274E9
481	1443.03	521.5551	true	1561.6436	3735171.2	3	1	0.94627434	1226950.5	516176.12	3	417	502	86	2.38615117E9
919	2756.95	1649.9188	true	1648.9115	3723590.2	1	1	0.026789917	930772.75	9880.609	6	863	959	97	1.8179136E9
223	668.972	1386.5297	true	1385.5223	3660680.0	1	1	0.23675242	2005560.8	82.1232	4	188	260	73	8.0270534E8
736	2207.98	1800.8969	true	1799.8895	3648366.0	1	1	1.6424643	1143365.2	69.474945	3	728	787	60	1.19422016E9
731	2193.0	1374.6426	true	1373.6353	3617484.2	1	1	0.025496304	1476206.9	1108.0099	5	666	751	86	1.60683686E9
302	905.982	575.8024	true	1149.5903	3601317.0	2	1	2.3489828	1316062.1	71.04306	3	288	345	58	1.25697114E9
957	2871.05	1925.9476	true	1924.9403	3510153.5	1	1	4.4813824	1095526.6	124504.59	3	932	983	52	4.89126912E8
807	2421.0	2361.9402	true	2360.9329	3480753.5	1	1	0.027073944	521641.44	84.17809	6	800	861	62	9.6335962E8
739	2217.0	893.41547	true	1784.8164	3471688.2	2	1	0.038001057	560322.94	59.47201	6	725	782	58	7.7045101E8
579	1737.04	1072.9973	true	2143.98	3468893.5	2	1	5.557141	653800.06	72.35327	3	546	607	62	4.64453024E8
848	2544.08	575.52814	true	2298.0835	3434589.5	4	1	0.013245874	1065388.8	57.73181	7	842	904	63	1.56487795E9
1556	4667.93	817.4443	true	1632.874	3406285.5	2	1	1.7200837	1228995.2	268229.5	2	1514	1565	52	6.591273E8
1625	4875.12	1721.3628	true	1720.3555	3351728.0	1	1	0.75224924	1190054.5	356094.06	2	1569	1631	63	1.23269696E9
747	2241.01	1388.6133	true	1387.606	3350706.0	1	1	0.019655973	1269435.1	518344.66	3	740	748	9	6.9281024E7
421	1262.99	810.88837	true	1619.7622	3322980.2	2	1	1.2574214	905775.56	58.89882	3	413	473	61	1.45042944E9
587	1760.98	663.832	true	1325.6494	3280424.5	2	1	0.0040985756	872591.2	996242.56	2	583	592	10	8.8645424E7
426	1277.93	554.88947	true	1661.6466	3243267.0	3	1	1.076903	1177870.8	61.688713	4	413	471	59	1.1961769E9
266	797.998	1315.6124	true	2629.2102	3193792.0	2	1	0.02941374	775145.94	340651.44	4	205	273	69	1.00614739E9
859	2576.98	2215.9734	true	2214.966	3137144.5	1	1	7.510269	1266918.4	102.79085	2	827	884	58	5.5890291E8
339	1016.92	1186.7181	true	1185.7108	3075114.0	1	1	0.0055074845	730434.2	448060.25	2	334	358	25	1.56306512E8
403	1209.03	640.2294	true	1917.6663	3072203.5	3	1	0.041925244	638334.06	439104.2	3	392	426	35	2.0677992E8
958	2874.02	1997.0557	true	1996.0483	3071858.0	1	1	2.115711	354747.2	266050.75	3	888	985	98	1.84590733E9
688	2064.03	1875.8066	true	1874.7993	3053004.2	1	1	0.39342463	436692.44	78423.39	4	607	709	103	2.07982925E9
723	2168.94	1439.597	true	1438.5897	3026579.0	1	1	4.025722	881816.7	157181.36	2	709	766	58	7.5858278E8
629	1887.05	1415.5859	true	1414.5786	2998513.2	1	1	0.06233049	1388568.2	392191.34	4	625	630	6	4.953762E7
1036	3107.93	1700.6937	true	1699.6864	2992487.0	1	1	0.019654151	691130.6	309294.72	3	978	1057	80	1.28982771E9
311	932.885	1415.6635	true	2829.3123	2953438.2	2	1	0.32481673	822918.7	64.01793	6	304	365	62	1.3709879E9
763	2288.99	1487.8287	true	1486.8214	2921450.5	1	1	3.238111	984063.44	115795.76	3	704	801	98	1.44483469E9
994	2982.11	1808.9111	true	1807.9038	2889151.5	1	1	0.4847807	1073351.1	90.73765	4	957	1032	76	7.1574298E8
983	2949.09	1563.7256	true	1562.7183	2873610.5	1	1	0.26221648	222082.9	78.36483	4	972	1031	60	9.3830938E8
818	2453.99	1997.4718	true	3992.929	2848874.0	2	1	0.015027095	831396.4	111.10426	8	773	862	90	7.7327603E8
1493	4478.96	1633.1132	true	1632.1058	2840393.0	1	1	1.0230967	99523.41	61.4938	4	1486	1544	59	8.2282106E8
576	1728.04	884.91925	true	883.912	2828700.2	1	1	0.43215978	568947.4	81.59363	2	518	614	97	1.02897933E9
1255	3764.97	1242.9165	true	3725.7275	2824306.5	3	1	7.1437564	634394.9	57.624153	3	1243	1301	59	7.2647814E8
490	1470.04	1823.836	true	1822.8287	2811212.0	1	1	0.014983815	629020.4	280248.62	4	419	501	83	2.25320883E9
603	1808.99	663.8321	true	1325.6497	2766563.0	2	1	0.009669107	76645.875	406064.47	2	513	614	102	2.67921229E9
1018	3054.01	1701.6914	true	1700.6841	2748448.2	1	1	0.07059139	1487147.0	362532.2	2	978	1030	53	9.695664E8
728	2183.98	491.91757	true	1472.731	2735809.2	3	1	0.96350724	295924.1	50.676666	3	716	776	61	9.1487866E8
651	1953.02	713.7771	true	1425.5397	2728027.8	2	1	0.14965709	249651.27	194344.38	3	562	664	103	2.26382976E9
640	1919.96	1702.749	true	1701.7417	2683608.0	1	1	0.035932172	876967.1	123.636	6	573	672	100	1.58413619E9
486	1458.01	676.3079	true	1350.6013	2675178.5	2	1	0.014804709	546889.0	53117.61	4	403	507	105	2.61009741E9
1151	3453.0	1545.609	true	1544.6017	2654590.0	1	1	0.042723496	1244985.4	442205.62	3	1149	1156	8	4.78609E7
938	2814.0	1572.752	true	3143.4893	2645901.5	2	1	11.314083	743277.6	148416.12	2	907	971	65	3.97496608E8
115	345.041	434.27914	true	433.27188	2643460.5	1	1	0.68581486	213070.81	58.545612	2	107	168	62	1.06497632E9
607	1821.02	1062.1942	true	3183.5605	2641245.5	3	1	0.017061897	495113.56	68.474075	7	599	658	60	8.1344461E8
797	2391.06	1163.5543	true	1162.547	2631087.0	1	1	0.0062351925	713795.5	356535.62	2	727	813	87	2.30918118E9
1625	4875.12	1720.8619	true	1719.8546	2622753.8	1	1	4.118309	1182539.8	322449.12	2	1570	1632	63	1.21566694E9
643	1929.03	695.6678	true	2083.9814	2599985.0	3	1	0.043707103	1307750.0	445938.06	3	583	654	72	1.29754842E9
1573	4718.91	816.94434	true	3263.7483	2582868.5	4	1	0.121245295	783808.1	315355.7	4	1514	1595	82	1.13792256E9
233	698.999	970.4155	true	1938.8165	2578943.2	2	1	0.01842313	439453.1	341674.97	3	159	256	98	2.0848096E9
741	2223.03	1383.5851	true	1382.5778	2559078.0	1	1	0.050904978	330525.9	161573.12	4	658	759	102	2.10736563E9
1449	4347.0	903.08374	true	1804.153	2544055.5	2	1	0.017540338	666605.8	287479.94	3	1384	1465	82	1.05546726E9
1041	3122.95	1588.8024	true	1587.795	2513349.8	1	1	8.560764	686206.75	66.9227	2	1034	1099	66	1.38596134E9
1241	3722.99	1185.1119	true	4736.4185	2426263.5	4	1	0.014705351	1042595.3	56.704613	9	1210	1263	54	3.98611616E8
1596	4788.05	1939.1398	true	1938.1324	2422583.8	1	1	6.163957	704032.7	11521.393	2	1537	1638	102	1.19357427E9
945	2835.08	1463.7765	true	1462.7692	2415479.2	1	1	0.041435186	754120.56	271398.97	3	893	965	73	9.8955021E8
866	2598.01	1195.6359	true	1194.6285	2411375.2	1	1	0.006740822	647974.9	5996.28	4	792	889	98	1.33637709E9
1082	3246.04	1709.8617	true	3417.7087	2390385.8	2	1	2.3515868	920421.1	164.39561	4	1077	1140	64	1.25916941E9
1372	4116.02	1196.5586	true	2391.1025	2374259.0	2	1	0.018693896	638777.7	156474.67	5	1322	1395	74	7.7562547E8
1168	3504.03	1545.611	true	1544.6036	2373683.0	1	1	4.3595815	632466.5	380784.03	2	1092	1189	98	1.58590221E9
1490	4470.0	1961.1118	true	1960.1045	2367452.5	1	1	1.9305402	1233873.5	448112.84	3	1460	1495	36	4.820616E8
1185	3554.99	1851.8964	true	1850.889	2338789.5	1	1	0.018794263	716212.44	311426.28	3	1129	1196	68	9.6292378E8
719	2157.04	799.8472	true	1597.6799	2322672.0	2	1	0.20570226	1024293.9	609237.4	2	714	725	12	7.5630288E7
418	1253.99	640.22614	true	1917.6566	2310896.2	3	1	0.03693466	60612.51	233295.75	4	327	427	101	1.35736E9
1106	3318.01	1126.5299	true	2251.0452	2279971.8	2	1	0.5836554	793028.6	363059.12	4	1043	1126	84	1.73964442E9
1242	3726.06	2166.945	true	2165.9377	2278610.5	1	1	0.6252009	512877.03	314070.47	4	1162	1262	101	1.85139456E9
346	1038.03	1290.5858	true	1289.5785	2240131.5	1	1	0.01748574	439296.06	317800.53	2	263	361	99	2.22740634E9
859	2576.98	1031.1914	true	2060.3682	2194095.8	2	1	1.0042691	554279.7	96.86891	3	828	889	62	5.21220992E8
747	2241.01	1742.691	true	1741.6837	2187856.5	1	1	0.023832003	725820.3	411646.66	3	740	754	15	8.8670488E7
491	1472.97	521.8929	true	1562.6569	2186117.2	3	1	0.024791922	306034.44	344519.0	2	416	505	90	1.84028378E9
1642	4926.09	1720.3647	true	3438.7148	2155089.2	2	1	0.024452588	290542.62	251746.67	5	1568	1660	93	1.33750784E9
886	2657.97	2082.9763	true	2081.969	2143916.2	1	1	2.2709277	787934.7	150107.11	3	830	918	89	1.22146496E9
516	1547.97	1100.6342	true	1099.6268	2086806.8	1	1	0.37700072	190129.0	232261.56	2	436	533	98	1.41445338E9
862	2585.97	1030.9441	true	2059.8735	2086744.5	2	1	5.135719	587219.94	96.23037	3	828	880	53	5.9578406E8
918	2753.96	2063.0244	true	2062.017	2071054.5	1	1	0.123398654	1178392.5	271.90747	5	904	962	59	8.5990803E8
662	1985.98	1331.6932	true	1330.6859	2070830.0	1	1	3.3967793	734405.56	304445.53	2	595	679	85	1.7823063E9
1399	4196.95	1916.0044	true	1914.9971	2061374.5	1	1	5.9707274	530999.1	130529.93	2	1345	1406	62	1.01974694E9
823	2469.0	1870.8331	true	1869.8258	2057737.2	1	1	4.230481	667547.2	313745.72	2	758	842	85	1.14588429E9
792	2376.04	1487.8368	true	1486.8295	2005080.0	1	1	0.8074436	12.739608	55851.0	3	702	802	101	1.44772851E9
987	2960.96	1615.1381	true	4842.392	1989526.8	3	1	0.040756725	569128.4	144951.31	7	941	999	59	4.76899328E8
912	2736.01	2116.9739	true	2115.9666	1983687.0	1	1	0.11885645	204338.48	155353.11	4	831	932	102	1.60906432E9
773	2319.03	1388.6128	true	1387.6055	1980158.0	1	1	0.051318265	75170.27	181204.4	3	679	779	101	1.85636275E9
924	2772.01	1669.7744	true	1668.7671	1979985.2	1	1	1.2861906	236400.55	280571.56	3	842	940	99	1.85204608E9
623	1869.0	2247.082	true	8984.299	1974258.5	4	1	4.6230145	27074.688	390.1742	5	611	655	45	1.2311004E8
470	1409.97	997.5269	true	996.51965	1961627.9	1	1	0.044641834	743116.56	565.9993	4	407	503	97	1.18067712E9
1040	3119.99	2104.9414	true	2103.934	1931440.4	1	1	4.756978	145911.39	179.6406	4	955	1055	101	1.43701517E9
1570	4710.03	1984.7294	true	7934.888	1899415.0	4	1	0.024531448	269603.6	141107.3	9	1497	1597	101	9.7849702E8
92	276.015	974.39185	true	1946.7692	1898958.9	2	1	0.018116033	430494.53	83.11687	6	82	140	59	7.9989523E8
250	749.975	1385.5317	true	1384.5244	1876720.8	1	1	0.045725875	1024241.2	97.4022	5	187	283	97	1.16371789E9
1200	3600.01	2169.1104	true	2168.103	1875392.5	1	1	0.7900243	793981.3	60546.13	4	1152	1246	95	8.3448819E8
335	1004.86	1758.8602	true	1757.8529	1870641.8	1	1	0.015103228	427846.06	313994.94	3	333	340	8	3.151649E7
748	2243.97	1672.7246	true	1671.7173	1866172.5	1	1	0.022915095	255047.98	254757.95	3	669	767	99	1.3522103E9
976	2927.95	1571.2601	true	1570.2528	1853627.5	1	1	3.57934	861661.5	409044.3	2	975	979	5	2.4687182E7
623	1869.0	990.4453	true	1978.8761	1830166.5	2	1	0.034847755	366139.72	182232.22	4	559	643	85	1.1690272E9
745	2235.04	1620.3057	true	1619.2983	1826194.0	1	1	1.2562541	442290.34	193414.52	2	677	761	85	1.62541363E9
728	2183.98	1390.6143	true	1389.6069	1821613.0	1	1	3.0066779	991040.5	259749.89	2	683	732	50	4.96502272E8
741	2223.03	1180.6932	true	1179.6859	1791523.5	1	1	0.14147073	584961.9	258769.98	2	666	762	97	1.63789722E9
926	2777.95	1724.8324	true	1723.8251	1759017.0	1	1	0.2846315	129559.72	228512.4	3	834	934	101	1.64945677E9
1254	3762.13	1185.6166	true	1184.6093	1715715.0	1	1	0.8737088	724762.94	58.14294	2	1210	1282	73	4.36967808E8
892	2675.97	2213.9707	true	2212.9634	1703846.9	1	1	0.01848553	503076.88	82.97608	6	826	923	98	9.5402074E8
996	2987.98	1570.7574	true	3139.5002	1691684.1	2	1	0.009947926	139856.66	131075.88	5	904	1005	102	1.34651302E9
462	1385.96	677.30566	true	1352.5968	1681737.2	2	1	2.7528543	752327.8	59352.35	2	406	478	73	8.3729741E8
277	831.085	1315.6156	true	1314.6083	1634727.0	1	1	2.7592766	237415.94	173593.94	2	204	296	93	8.9323923E8
1036	3107.93	1806.9135	true	1805.9061	1612578.6	1	1	0.025928492	166049.9	83.90131	6	954	1055	102	1.41506022E9
878	2634.0	1195.6362	true	1194.6289	1605275.0	1	1	0.0058820117	205545.97	1818.1542	4	792	889	98	1.33637709E9
1153	3458.99	1050.6392	true	1049.6318	1594823.2	1	1	0.057816595	364924.56	80.05583	3	1084	1182	99	9.8289018E8
975	2925.0	1889.8604	true	1888.853	1577089.8	1	1	5.7594433	234137.42	263126.66	2	909	982	74	1.87481562E9
824	2471.98	689.3574	true	1376.7003	1572198.4	2	1	0.028472612	168927.33	239302.19	3	752	847	96	1.13539046E9
902	2705.99	1213.8077	true	1212.8004	1540719.6	1	1	2.888245	426867.2	127152.56	2	859	923	65	5.05684416E8
659	1977.06	1415.5854	true	1414.5781	1528626.0	1	1	0.03859709	277220.47	202438.7	3	585	680	96	9.7364019E8
811	2433.01	2364.195	true	2363.1877	1518571.6	1	1	0.026855659	338637.16	50146.316	5	741	837	97	7.8457466E8
797	2391.06	858.8921	true	857.8848	1513038.2	1	1	0.0312872	343458.28	2343.2002	3	733	830	98	7.8220358E8
1064	3192.03	1338.9774	true	1337.9701	1497197.5	1	1	0.8360581	354727.5	71.13742	3	1056	1114	59	5.8748941E8
616	1847.98	1198.498	true	2394.9814	1488752.0	2	1	2.1486106	228614.66	64.0569	5	609	670	62	1.05596301E9
654	1961.97	941.38934	true	2821.1462	1480346.5	3	1	5.728519	415598.38	255852.12	2	649	673	25	9.3044544E7
694	2082.01	1248.8046	true	1247.7972	1441279.1	1	1	3.2052503	602504.4	65.614914	2	683	704	22	8.2149808E7
739	2217.0	799.8398	true	1597.665	1439731.5	2	1	0.058713887	128442.984	169613.88	3	652	752	101	1.40083072E9
588	1764.11	1349.6134	true	1348.6061	1438751.5	1	1	3.399131	61745.227	111031.445	2	513	598	86	1.13868301E9
499	1496.93	1101.6403	true	1100.6329	1434992.2	1	1	0.38291922	607357.3	288176.66	2	437	524	88	7.8788685E8
694	2082.01	1170.6416	true	1169.6343	1433055.1	1	1	0.0065204785	118096.63	163613.48	3	620	717	98	1.27684006E9
1066	3197.95	1339.3032	true	1338.2959	1425601.0	1	1	8.290224	485221.25	63.46088	2	1056	1114	59	6.3855981E8
912	2736.01	1553.7213	true	1552.714	1423846.8	1	1	0.20979394	265046.97	132691.83	4	834	935	102	2.20742246E9
1207	3620.95	1851.8926	true	1850.8853	1420024.8	1	1	0.046020407	116413.41	145996.12	4	1128	1224	97	9.2831002E8
276	827.923	1385.5275	true	1384.5201	1418958.0	1	1	0.034793418	44475.33	72.98957	5	187	284	98	1.1646537E9
1379	4136.94	618.8627	true	2471.4216	1400022.6	4	1	0.027697952	153841.39	165961.22	4	1287	1387	101	1.13916826E9
1385	4154.94	1197.0629	true	1196.0555	1399667.8	1	1	2.8028204	340995.06	119505.945	2	1322	1399	78	7.8183392E8
1472	4416.01	903.0871	true	1804.1597	1378639.5	2	1	1.5164691	9.689468	148283.14	3	1383	1480	98	1.18945152E9
1071	3212.92	508.91257	true	1523.716	1377307.9	3	1	0.039980583	99207.87	1914.611	5	988	1091	104	1.7933312E9
645	1934.96	1970.8346	true	1969.8273	1370657.8	1	1	0.038224924	201537.06	15803.924	6	567	665	99	8.2495942E8
570	1710.09	2091.7512	true	2090.744	1352334.9	1	1	2.1476996	78507.016	81937.59	3	479	583	105	1.98271923E9
1266	3797.93	2094.1406	true	2093.1333	1342732.8	1	1	0.5577315	824351.44	135192.19	3	1208	1272	65	1.10346522E9
797	2391.06	859.3924	true	858.38513	1321639.2	1	1	6.3984337	285536.8	2278.0432	2	733	830	98	6.7935206E8
1246	3737.97	2168.948	true	2167.9407	1312843.4	1	1	5.2724853	200743.27	172363.75	2	1165	1262	98	1.23460378E9
674	2022.01	695.33496	true	2082.9832	1297479.4	3	1	0.029639736	39549.586	157976.0	4	581	681	101	1.40950797E9
757	2271.1	860.39154	true	859.3843	1278881.5	1	1	1.7555348	188254.97	1436.2413	2	734	819	86	1.66411328E8
455	1364.98	1127.9468	true	2253.879	1222285.1	2	1	5.3868823	329192.1	325710.2	2	449	457	9	2.7960414E7
640	1919.96	2212.0303	true	2211.023	1220229.9	1	1	0.060928352	400897.75	166.88667	5	569	666	98	8.5641018E8
287	861.072	1315.6158	true	2629.217	1203456.9	2	1	0.25431606	91508.94	166193.33	4	203	301	99	1.10622426E9
1525	4574.97	1961.1139	true	1960.1066	1167354.4	1	1	0.047912393	317357.53	213422.58	3	1459	1549	91	6.5011091E8
687	2061.02	1982.8607	true	1981.8534	1160273.8	1	1	6.128076	296581.9	108812.13	2	623	699	77	6.4112486E8
601	1802.93	1240.557	true	1239.5497	1122044.8	1	1	0.006908466	72321.92	187748.08	2	513	608	96	1.72947738E9
945	2835.08	1649.9178	true	1648.9105	1113381.5	1	1	0.02695822	49851.207	770.9636	5	860	963	104	1.82479002E9
671	2013.0	805.83673	true	1609.6589	1106755.8	2	1	0.93899524	219844.78	136870.7	2	594	692	99	1.22457805E9
1588	4764.05	1985.7393	true	3969.4639	1098011.1	2	1	1.9671656	11.849301	64.085884	4	1496	1599	104	9.1188947E8
880	2640.0	1424.6957	true	1423.6884	1069484.9	1	1	2.9541636	328641.03	143892.78	2	822	888	67	1.18610931E9
1587	4761.03	1985.4808	true	1984.4735	1067304.0	1	1	6.0089054	20.208206	65.00931	2	1496	1599	104	9.8052237E8
1126	3378.02	1631.861	true	1630.8536	1030873.5	1	1	1.5026387	267510.47	70517.58	2	1080	1138	59	3.35888512E8
911	2733.03	2213.973	true	2212.9656	1024007.75	1	1	0.01622265	84868.016	75.43641	6	825	924	100	9.5513664E8
246	738.043	1387.5345	true	1386.5272	986338.7	1	1	8.214621	400554.84	74.10235	2	187	283	97	4.00399328E8
796	2387.95	807.4427	true	806.4354	985867.4	1	1	1.8823588	280960.9	76.88013	2	783	843	61	2.62323072E8
936	2808.12	1800.7999	true	1799.7926	978745.6	1	1	5.2169313	112038.88	80224.62	2	857	956	100	1.09791962E9
1241	3722.99	2327.1064	true	2326.099	968286.8	1	1	2.0346136	269757.53	56640.297	3	1181	1270	90	7.2990566E8
710	2130.06	1980.861	true	1979.8536	963672.75	1	1	0.10440814	99290.34	116242.01	3	641	723	83	7.3639885E8
847	2541.02	1584.8325	true	1583.8252	941333.9	1	1	0.2435136	170273.6	187744.88	2	774	856	83	1.39226726E9
1019	3056.97	1315.8077	true	1314.8004	938314.1	1	1	3.1341803	34.524914	119676.734	2	928	1027	100	1.82510797E9
998	2994.02	1925.943	true	1924.9357	932919.9	1	1	1.4874055	291473.44	192520.83	2	993	1003	11	2.687093E7
845	2535.04	917.0	true	1831.9855	910437.0	2	1	5.2873254	227207.66	287814.2	2	769	854	86	1.1245376E9
979	2937.05	1463.7767	true	1462.7694	896525.9	1	1	0.03720494	119771.96	145679.19	2	897	988	92	7.1315379E8
777	2330.87	2475.0867	true	2474.0793	892845.44	1	1	0.1794597	12.55867	67134.5	5	686	785	100	8.8835366E8
779	2337.05	1489.8306	true	1488.8232	869050.75	1	1	0.55186045	110728.54	39386.96	3	703	801	99	5.7863904E8
1271	3813.02	1185.3608	true	4737.414	864189.2	4	1	4.8749704	258771.27	78.79758	4	1209	1305	97	3.53909376E8
1012	3036.02	1925.9443	true	1924.937	839775.2	1	1	0.15705222	54326.84	132643.39	2	931	1027	97	6.2292986E8
1513	4539.04	1987.2506	true	7944.973	829353.7	4	1	8.673339	66056.664	27424.277	4	1500	1551	52	5.6475704E7
1603	4808.99	816.9445	true	3263.749	824022.75	4	1	10.918674	112444.49	148797.81	2	1537	1612	76	5.23242592E8
616	1847.98	1045.0284	true	2088.0422	819811.8	2	1	0.84729975	139279.3	63.811268	4	608	669	62	3.28595488E8
799	2397.05	2312.0576	true	2311.0503	818356.75	1	1	3.3993146	399980.97	128651.47	2	762	819	58	2.49851584E8
785	2355.02	1165.5547	true	1164.5474	809469.75	1	1	0.18525547	369433.12	120861.91	2	780	788	9	2.0252036E7
711	2132.98	1982.3652	true	1981.3579	789524.4	1	1	0.9971202	72428.07	84483.65	2	641	723	83	5.5092691E8
1112	3336.12	1262.8041	true	5047.187	785970.4	4	1	0.022382893	337926.8	100.96683	9	1052	1148	97	4.68990336E8
909	2727.02	1615.2504	true	1614.243	760440.0	1	1	4.619325	259064.28	641.9362	2	894	944	51	1.95488016E8
1229	3686.97	2169.1052	true	2168.098	748253.1	1	1	0.59123296	199911.61	222000.55	3	1153	1239	87	6.8154509E8
835	2504.98	2469.8792	true	2468.8718	733078.1	1	1	0.84439284	62356.42	106626.695	4	769	847	79	7.727417E8
1185	3554.99	2163.0288	true	2162.0215	703537.3	1	1	1.1037362	137060.47	4554.9297	3	1116	1215	100	6.8598323E8
1062	3186.01	1491.807	true	1490.7997	658746.4	1	1	0.928012	240765.3	99249.5	2	999	1082	84	6.2381562E8
694	2082.01	1248.4058	true	1247.3984	628862.3	1	1	0.8379975	260172.9	62.80966	3	683	704	22	3.6278352E7
852	2556.05	1764.7734	true	1763.7661	626966.9	1	1	4.870578	167101.53	56.04293	2	840	898	59	2.18633984E8
812	2435.97	2312.071	true	2311.0637	621921.44	1	1	3.2618177	237374.0	96278.43	2	761	829	69	2.49571264E8
1232	3696.0	2131.4736	true	2130.4663	593025.9	1	1	0.8162971	112546.55	117898.586	2	1159	1243	85	7.1860602E8
496	1487.98	1975.8042	true	1974.7969	571999.3	1	1	5.6942906	160312.25	87654.32	2	422	518	97	1.2282455E9
1602	4806.07	1723.3633	true	3444.712	561910.2	2	1	11.148203	173210.22	22100.092	2	1570	1632	63	1.02867176E8
955	2865.08	1903.1074	true	1902.1001	543222.0	1	1	5.3993945	133406.39	61.38096	2	949	1008	60	5.6387942E8
579	1737.04	2418.46	true	12087.264	538444.2	5	1	10.39102	22447.498	5535.5713	3	567	621	55	3.5635336E7
425	1275.0	1000.52606	true	999.5188	530527.5	1	1	1.9955682	44816.152	17174.662	2	408	464	57	4.8329048E7
1297	3890.98	1185.1097	true	4736.4097	524847.2	4	1	0.03973964	32655.26	71.887436	9	1209	1306	98	4.28752736E8
1562	4685.94	1986.4977	true	7941.9614	486213.75	4	1	3.4166982	228799.98	66184.195	2	1499	1596	98	3.76457984E8
1360	4079.93	1728.3346	true	1727.3273	472275.22	1	1	0.08579564	90770.56	107144.234	2	1281	1372	92	4.96781568E8
650	1949.98	990.4463	true	989.439	456863.0	1	1	1.8555862	28.377907	45599.164	2	558	657	100	1.18946957E9
1255	3764.97	2169.9414	true	2168.934	452637.3	1	1	6.3830605	29733.555	47248.617	2	1167	1262	96	6.0073715E8
1263	3788.94	2327.1094	true	4652.204	431230.3	2	1	0.009324363	32287.312	35175.266	7	1180	1278	99	7.3480141E8
652	1956.03	806.83545	true	1611.6564	430725.0	2	1	3.3907692	167475.48	58591.86	2	596	662	67	2.40164608E8
1134	3402.02	2214.0544	true	2213.047	410109.22	1	1	0.15664107	37413.957	241.24477	5	1045	1146	102	9.1588723E8
1457	4370.99	904.58136	true	1807.1482	400757.5	2	1	4.897508	88986.26	60285.402	2	1384	1480	97	2.70892736E8
1241	3722.99	2329.6094	true	2328.602	386406.3	1	1	7.043438	112624.805	25089.523	2	1180	1269	90	3.19584864E8
1016	3048.04	1320.6395	true	1319.6322	368017.62	1	1	3.082315	78309.9	14329.748	2	978	1041	64	9.8554248E7
944	2832.02	1462.2184	true	1461.211	356089.5	1	1	7.804581	8081.95	11101.045	2	856	956	101	1.23543245E9
256	767.978	1388.5282	true	1387.5209	339014.56	1	1	7.6276236	92791.875	84.3728	2	187	284	98	1.49518912E8
639	1917.01	1809.1556	true	9040.741	325896.53	5	1	14.650692	3869.1812	70.2663	2	601	651	51	1.8893596E7
72	215.963	1165.5018	true	1164.4945	284667.5	1	1	2.3997707	79076.9	14085.591	2	45	101	57	3.9015276E7
933	2798.93	1853.8883	true	3705.762	268904.28	2	1	0.015610233	21.760424	26197.197	6	841	941	101	1.06904698E9
510	1530.02	1363.6627	true	1362.6554	242300.05	1	1	3.368355	146.3218	64.04566	2	503	515	13	2.982076E7
1013	3039.02	1810.915	true	1809.9077	228963.28	1	1	4.721973	90043.58	117.75934	2	956	1053	98	1.15445528E8
758	2273.93	1391.6146	true	1390.6073	227942.27	1	1	3.0842195	77038.016	48660.996	2	681	779	99	2.22124512E8
822	2465.95	2368.195	true	2367.1877	209381.39	1	1	6.789518	18143.25	6868.3516	2	740	838	99	1.36566912E8
329	987.003	577.802	true	1153.5895	208378.47	2	1	2.358656	4080.6978	92.779335	2	288	345	58	1.9376306E7
1083	3248.87	1712.8617	true	3423.7087	173155.77	2	1	10.139189	75486.52	71.80476	2	1077	1140	64	1.03597528E8
708	2124.02	1172.6354	true	1171.628	170621.98	1	1	2.2719843	21415.402	25486.65	2	641	717	77	1.15908552E8
761	2283.04	1746.692	true	1745.6847	145142.28	1	1	4.3511972	12714.633	20208.605	2	686	782	97	8.2755016E7
1249	3746.94	1187.1122	true	4744.4194	125845.734	4	1	13.029768	50233.895	87.53167	2	1210	1264	55	2.1553384E7
947	2841.12	2136.9465	true	2135.9392	117148.28	1	1	5.632002	10476.1875	5952.1133	2	940	973	34	6709895.5
618	1854.07	943.05597	true	2826.146	88812.28	3	1	7.8531632	27560.047	6303.8877	2	589	632	44	1.0854973E7
1031	3093.07	510.58444	true	1528.7316	86413.32	3	1	3.4311	29449.465	274.34937	2	992	1076	85	2.582745E7
1154	3462.05	1053.1357	true	1052.1284	81186.58	1	1	2.1281602	15201.633	62.465504	2	1083	1182	100	4.80656E7
1132	3395.99	1264.5516	true	5054.1772	72259.164	4	1	12.986577	8906.568	76.338776	2	1052	1149	98	7.0510736E7
683	2048.98	1086.6119	true	1085.6046	42603.93	1	1	2.4831398	22978.205	82.76959	2	675	737	63	3.8799928E7
699	2097.06	2307.3357	true	2306.3284	35036.25	1	1	5.5993075	646.28827	57.34198	2	695	700	6	779033.4
1333	3999.1	2049.9978	true	4097.981	7764.326	2	1	9.538396	77.14432	52.39748	2	1329	1357	29	374589.0
659	1977.06	2418.4646	true	14504.744	5031.67	6	1	10.11889	215.98225	64.397766	2	560	667	108	3.738388E7
1810	5429.98	2157.53	true	4313.0454	526.1667	2	1	6.73424	6.6804557	52.299835	2	1808	1812	5	4628.039
876	2627.9	229.36586	true	456.71716	509.5482	2	1	0.16889064	8.214745	50.61117	2	875	879	5	4588.478
1899	5697.0	2381.6487	true	4761.2827	501.0208	2	1	7.0200343	7.6982584	52.392075	2	1898	1902	5	4269.4053
1404	4212.01	2336.7969	true	4671.579	486.7809	2	1	7.0963106	5.341307	49.360424	2	1403	1407	5	4321.8022
1720	5159.97	2229.6768	true	6686.0083	486.13275	3	1	7.4418454	2.3009934	53.18695	2	1719	1724	6	4963.8213
1081	3243.02	527.40356	true	1579.189	481.26953	3	1	1.9765346	18.647318	54.80276	2	1079	1084	6	4732.7144
1719	5156.94	2155.3613	true	2154.354	472.99823	1	1	3.0231404	10.547328	53.50899	2	1717	1722	6	4916.4478
380	1140.04	1767.3909	true	7065.534	472.8428	4	1	5.8778462	5.7696347	52.349266	3	377	381	5	4623.2954
84	252.007	2461.534	true	12302.633	468.94437	5	1	7.220832	6.2125916	48.33469	2	80	85	6	4954.2256
320	960.019	1113.0175	true	3336.0303	464.33386	3	1	5.0074196	0.2508567	50.298107	2	318	322	5	4325.613
1079	3236.99	1266.763	true	3797.2668	463.27646	3	1	5.5624714	13.88492	57.07573	2	1077	1081	5	4863.853
1634	4902.07	333.22964	true	332.22238	455.3126	1	1	0.7754164	6.5607815	44.37591	2	1631	1635	5	4528.191
1764	5292.01	448.20804	true	1788.8031	454.68692	4	1	2.3409812	2.2267938	50.14277	2	1762	1766	5	3799.6663
2383	7148.9	489.00864	true	1464.0042	452.00595	3	1	1.5995082	5.4776607	51.556263	2	2381	2385	5	4679.688
1530	4589.97	1579.5023	true	7892.475	451.892	5	1	7.498631	6.2162724	45.002728	2	1527	1531	5	3785.9087
1540	4620.03	398.4226	true	794.8307	451.48615	2	1	1.1935956	15.027567	51.62183	2	1536	1541	6	4364.0747
1987	5960.91	1471.7145	true	4412.1216	451.14078	3	1	6.683372	10.467185	58.803837	2	1986	1990	5	3752.5593
1304	3911.97	840.256	true	2517.746	450.21826	3	1	3.7654998	3.1579957	58.25815	2	1303	1307	5	3854.251
1733	5199.04	2362.3105	true	7083.9097	447.4772	3	1	7.4773707	3.1948576	52.422256	2	1730	1734	5	3921.6099
975	2925.0	256.5945	true	1277.9362	445.99667	5	1	3.734252	10.867332	53.1078	2	972	976	5	3848.4521
42	125.998	1908.6273	true	1907.62	442.11334	1	1	2.4816573	5.7210684	52.962788	2	40	44	5	4228.1616
294	882.018	787.6105	true	2359.8096	439.6402	3	1	1.1694969	18.627682	51.884384	3	292	297	6	4865.8965
690	2069.97	1159.4801	true	3475.4185	439.62576	3	1	5.4054756	11.238485	44.310307	2	687	693	7	4881.04
7	21.0059	1592.1312	false	4773.3716	438.93924	3	1	6.443629	5.712662	40.90681	2	5	9	5	4203.996
2012	6036.04	574.5558	true	1720.6455	438.56686	3	1	4.183409	7.545576	46.940865	2	2008	2013	6	4406.5527
214	641.95	529.13574	true	1056.257	438.56424	2	1	1.2194246	7.9469433	53.225582	2	211	215	5	3741.8323
973	2919.1	1053.739	true	2105.4634	436.59793	2	1	2.8971765	13.4402	48.645554	2	970	974	5	4360.117
1390	4169.98	1359.1871	true	5432.719	435.62244	4	1	7.6968126	13.056508	58.374435	2	1387	1392	6	4625.345
1816	5447.99	1839.0673	true	5514.1797	434.81262	3	1	6.6251216	6.0129743	49.933292	2	1815	1819	5	3943.5928
567	1701.0	1214.1852	true	1213.1779	433.4206	1	1	1.1332709	4.835723	53.514263	2	565	569	5	3913.8196
296	887.921	375.08328	true	1122.228	431.34308	3	1	1.096052	9.030135	53.21181	2	293	297	5	4678.003
2282	6846.02	1915.0101	true	9570.014	429.16757	5	1	7.438958	3.0005157	62.400776	2	2281	2285	5	3734.1804
1604	4812.02	1932.4333	true	9657.13	427.85153	5	1	8.522617	8.159277	51.25042	2	1603	1608	6	4907.0723
1545	4635.08	2415.9958	true	2414.9885	426.96036	1	1	3.4097586	3.992186	64.95812	2	1542	1546	5	3992.7253
184	552.017	782.9261	true	1563.8376	425.4664	2	1	1.865626	8.463763	56.384327	2	182	186	5	4214.3843
1396	4187.9	1243.934	true	3728.7798	425.08435	3	1	3.027619	3.9505997	50.801865	3	1395	1399	5	3852.5386
832	2495.98	1024.406	true	3070.1963	424.53067	3	1	5.197631	6.730814	42.483547	2	827	832	6	5942.2056
1962	5885.98	1840.515	true	3679.0154	422.75055	2	1	5.4756794	5.0247135	49.927658	2	1960	1964	5	4270.0303
1223	3668.99	1639.398	true	4915.172	422.65378	3	1	7.239521	14.164295	44.261116	2	1220	1224	5	3817.5793
1398	4193.94	591.68866	true	1772.0442	422.40964	3	1	4.4995747	4.6552963	39.126823	2	1395	1399	5	3654.9275
452	1356.06	1932.9031	true	11591.375	421.85303	6	1	7.3144884	2.4184155	50.158585	2	451	455	5	4141.8623
2263	6788.94	2235.1184	true	13404.666	421.06714	6	1	5.162722	14.352191	41.404636	3	2261	2265	5	3803.2847
1899	5697.0	1554.2441	true	3106.4736	419.9819	2	1	4.631445	2.9073257	48.629135	2	1896	1901	6	4634.0635
2110	6329.97	998.61066	true	997.6034	417.8167	1	1	0.9829596	0.18765375	60.383167	2	2107	2111	5	3668.3132
2240	6720.04	1797.6187	true	1796.6113	417.08487	1	1	2.2503965	5.771554	49.304195	2	2237	2241	5	3622.06
1980	5940.07	1150.3043	true	2298.594	416.139	2	1	3.2394328	2.7337785	47.879032	2	1977	1981	5	3339.697
316	947.957	1659.55	true	4975.628	415.88083	3	1	7.262576	15.87846	51.659935	2	315	319	5	3625.0317
901	2703.03	466.7288	true	1397.1646	414.14032	3	1	3.8234072	4.0686917	46.517056	2	896	904	9	6350.95
1946	5838.04	1735.9493	true	3469.884	413.45624	2	1	5.35534	11.542677	53.421898	2	1944	1950	7	5493.3774
2156	6467.95	2255.0771	true	13524.419	412.91953	6	1	7.1463976	3.387558	52.700253	2	2154	2158	5	4091.7432
282	845.951	1464.3871	true	5853.519	412.37836	4	1	8.055826	12.054275	42.926376	2	282	286	5	3366.686
540	1620.03	1568.8676	true	1567.8602	411.10376	1	1	1.7785728	12.586229	52.910892	2	536	542	7	4810.9365
306	918.056	1228.2965	true	1227.2892	410.98816	1	1	3.6785705	18.67912	47.302517	2	304	308	5	4856.244
2353	7059.02	336.72644	true	1007.15753	410.9879	3	1	3.2217994	0.97344244	59.187557	2	2352	2356	5	4343.515
1168	3504.03	1023.5607	true	5112.7676	410.5271	5	1	6.5771637	2.3231351	41.381	2	1167	1171	5	4003.4668
1805	5415.06	1161.4534	true	3481.3381	409.38083	3	1	5.1188307	6.391058	52.099693	2	1802	1807	6	5311.4253
474	1422.04	2109.5562	true	10542.744	408.98718	5	1	7.4084177	8.524164	62.321598	2	471	475	5	3692.176
1168	3504.03	2011.9644	true	6032.871	408.93103	3	1	4.6600394	3.2376168	54.89005	3	1167	1173	7	4736.858
1075	3225.02	1109.7422	true	3326.2046	408.81998	3	1	4.9802403	12.448954	48.54897	2	1073	1078	6	4660.2153
1665	4995.03	2346.1057	true	9380.394	408.23984	4	1	8.609207	1.4110154	58.08978	2	1661	1666	6	4551.636
1375	4125.06	503.75122	true	2513.7197	405.4974	5	1	4.774556	9.889737	54.052986	2	1371	1376	6	4269.971
1310	3930.11	2182.1943	true	2181.187	405.3154	1	1	2.9513543	7.1844788	52.127605	2	1309	1313	5	3888.886
1720	5159.97	2093.5603	true	12555.318	405.04877	6	1	7.117494	4.952441	53.580013	2	1717	1721	5	4163.3027
1888	5663.97	1753.0273	true	3504.04	404.9073	2	1	5.3682685	8.759833	50.289658	2	1885	1889	5	3387.5125
1637	4911.01	1601.5138	true	8002.532	404.43353	5	1	8.414107	13.706834	43.984478	2	1634	1640	7	4320.509
1225	3674.98	838.19165	true	2511.5532	404.1865	3	1	0.5676155	8.092756	58.298313	4	1222	1228	7	5490.6914
2224	6672.05	668.0252	true	2001.0538	403.26514	3	1	2.6028664	7.4581037	51.325504	2	2223	2228	6	4265.2046
851	2553.05	789.4437	true	1576.8729	402.2129	2	1	1.8925267	2.906501	52.088814	2	850	854	5	3615.9832
552	1655.99	888.64746	true	1775.2804	401.71216	2	1	2.1846983	6.114765	58.66019	2	551	557	7	4624.064
1598	4793.95	2197.5437	true	13179.219	400.7998	6	1	7.407807	13.63146	50.06368	2	1597	1603	7	4639.9
1407	4221.02	2166.2837	true	6495.829	400.32346	3	1	7.3954625	11.293929	54.48919	2	1405	1410	6	4351.4185
2210	6630.04	2026.2719	true	8101.058	400.1565	4	1	8.360437	8.832899	47.314907	2	2209	2213	5	3631.579
1680	5040.01	707.1398	true	2118.3975	399.60007	3	1	4.600396	4.4312706	43.561604	2	1677	1681	5	3459.8652
2021	6063.02	1652.4086	true	3302.8025	399.56827	2	1	4.953463	10.214009	52.566605	2	2018	2024	7	5209.841
1657	4971.08	818.45526	true	2452.344	396.19443	3	1	3.4598217	5.4707775	54.347786	2	1656	1660	5	4071.1064
2243	6729.06	847.6911	true	2540.0515	395.96994	3	1	3.6008165	9.172561	53.858875	2	2242	2246	5	4064.1257
14	42.0995	1445.5026	true	1444.4952	394.5155	1	1	0.55525404	13.311064	53.32866	3	12	16	5	3641.947
309	927.076	1926.8038	true	1925.7965	394.39166	1	1	2.5268087	0.24091822	52.411476	2	305	310	6	4294.816
2300	6899.96	1300.7157	true	5198.8335	394.24512	4	1	7.2716427	6.3656116	56.729248	2	2299	2303	5	4048.233
1813	5438.98	2238.09	true	13422.496	393.989	6	1	8.222951	15.421031	58.061455	2	1811	1815	5	4058.711
287	861.072	1592.6337	true	4774.879	393.64868	3	1	6.9925466	4.3184776	43.47997	2	284	290	7	4462.7305
1375	4125.06	382.13437	true	1143.3813	393.46075	3	1	3.8709912	11.190255	58.42539	2	1371	1375	5	3620.217
1598	4793.95	2419.574	true	9674.267	393.22687	4	1	6.0732355	7.301098	46.231667	3	1595	1599	5	3838.4692
1822	5466.01	2427.8787	true	4853.7427	392.18777	2	1	7.143106	5.3819227	57.13011	2	1820	1824	5	3981.3398
1288	3863.99	1792.8718	true	1791.8645	392.18423	1	1	2.1968386	13.378572	62.71082	2	1287	1291	5	3946.7493
1362	4086.01	287.55038	true	573.08624	391.03027	2	1	0.6380168	17.406712	45.124943	2	1361	1365	5	3145.6257
645	1934.96	318.409	true	952.2052	390.5163	3	1	0.89410627	4.595996	55.775322	2	644	648	5	3466.6138
523	1568.98	2002.2379	true	6003.692	390.24228	3	1	7.1230793	5.0268044	65.30015	2	522	526	5	4034.9624
2129	6386.91	1048.0767	true	1047.0693	389.4129	1	1	1.0158677	13.139392	48.158268	2	2128	2132	5	4273.9395
1003	3009.07	1107.0173	true	3318.03	388.48492	3	1	4.8859982	4.1024237	57.448242	2	999	1004	6	3874.7092
358	1073.93	873.7146	true	3490.8293	388.28915	4	1	5.1621075	7.690107	42.552563	2	355	360	6	4905.0454
1739	5216.94	2247.0745	true	4492.1343	387.36575	2	1	6.744645	9.68378	50.59797	2	1734	1740	7	4561.7495
2313	6938.99	1492.887	true	5967.5186	387.10983	4	1	7.83637	1.0748758	49.992542	2	2309	2314	6	4105.551
2157	6470.96	2412.7732	true	7235.298	386.97433	3	1	7.3018155	8.827198	48.402153	2	2156	2160	5	3393.3132
1009	3027.08	2441.7217	true	7322.143	386.86575	3	1	7.3979435	4.6065207	52.31312	2	1006	1010	5	3675.6396
92	276.015	761.38245	true	3041.5007	385.57428	4	1	4.63345	4.5440717	52.688374	2	89	95	7	5265.5015
221	662.961	511.62747	true	510.6202	385.4549	1	1	1.1225113	10.371045	40.01701	2	218	222	5	3893.6577
813	2438.97	1450.2183	true	2898.4219	384.98	2	1	4.329939	4.088193	48.34315	2	810	814	5	3333.3188
2092	6275.99	1966.9395	true	11795.593	384.623	6	1	7.179339	11.28089	37.646626	2	2088	2093	6	3830.0076
184	552.017	300.15408	true	897.4404	384.20215	3	1	2.980253	1.868667	55.055447	2	183	187	5	3237.072
2362	7086.01	1616.5933	true	8077.9297	383.73483	5	1	8.243938	4.821035	44.926586	2	2361	2365	5	3410.0396
95	284.958	1578.7489	true	1577.7416	383.70996	1	1	1.7760756	10.411533	62.311337	2	91	96	6	4439.9604
2128	6384.02	759.2768	true	1516.5391	383.6175	2	1	1.7701728	7.2074537	54.6182	2	2124	2128	5	3341.7888
273	818.988	1285.5967	true	3853.768	383.25806	3	1	5.8444157	6.3780046	42.822247	2	269	275	7	4620.592
266	797.998	2359.493	true	7075.457	383.2536	3	1	7.294735	1.7398977	50.039364	2	264	268	5	4048.0376
519	1557.04	2249.2776	true	11241.352	382.60373	5	1	6.0711355	6.037978	51.42822	3	518	522	5	3257.5437
1447	4340.98	2138.9746	true	4275.9346	382.57584	2	1	6.390095	13.106735	49.014572	2	1445	1449	5	4204.424
1436	4307.94	1222.8324	true	3665.475	381.76767	3	1	5.467371	10.584547	55.47146	2	1433	1438	6	4889.558
1751	5252.98	1175.1719	true	1174.1646	381.5521	1	1	1.0377545	3.0740113	42.716923	2	1750	1756	7	4646.292
120	360.004	347.2832	true	692.5519	381.42422	2	1	0.8106355	5.1295924	60.119293	2	118	122	5	3775.9583
443	1328.96	2321.766	true	13924.553	381.28625	6	1	5.067167	3.2653737	45.696953	3	441	446	6	4004.6177
782	2345.98	994.6984	true	1987.3823	381.1496	2	1	0.7444857	6.95018	55.692757	3	779	785	7	4238.829
1815	5444.98	1091.4114	true	1090.404	381.09293	1	1	0.9583277	5.341114	41.63669	2	1813	1817	5	3438.0942
1122	3365.99	1123.3344	true	1122.327	381.0582	1	1	1.3341174	8.674143	44.400894	2	1119	1123	5	3228.8074
1825	5474.97	1710.9441	true	8549.684	380.96036	5	1	8.218637	3.1565866	54.687855	2	1824	1828	5	3636.238
1070	3209.99	1289.6173	true	1288.61	380.79526	1	1	1.237074	3.2619867	59.340855	2	1065	1071	7	5155.527
1257	3771.03	940.5447	true	939.5374	380.65485	1	1	0.9873859	18.729475	54.09558	2	1255	1259	5	3366.759
1843	5529.06	2479.2046	true	2478.1973	380.10995	1	1	3.4305143	6.9863725	56.3734	2	1841	1848	8	4857.98
937	2811.01	682.4482	true	2044.3228	379.67892	3	1	4.605419	1.04122	47.247753	2	934	938	5	3598.5925
2330	6989.93	424.9484	true	1271.8234	379.57385	3	1	3.6205013	3.2860608	53.95828	2	2329	2333	5	3387.373
1614	4841.98	2107.4727	true	4212.9307	379.24664	2	1	6.2235613	9.143155	51.405148	2	1613	1617	5	3281.5337
685	2054.99	2017.1011	true	10080.469	379.19086	5	1	7.0546765	1.6233108	50.953545	2	684	688	5	3633.8333
1629	4887.01	576.3414	true	1150.6682	378.52457	2	1	1.0020971	5.315169	47.507164	2	1627	1631	5	3985.7156
1470	4409.92	1190.7092	true	2379.4038	377.27975	2	1	3.3773367	5.6520524	62.484764	2	1468	1472	5	4134.944
181	542.968	1641.4235	true	4921.2485	376.6678	3	1	6.9675145	4.4859734	52.079292	2	177	182	6	3746.2385
1764	5292.01	752.44214	true	751.4349	376.41614	1	1	0.72113067	14.759388	53.205074	2	1763	1767	5	3626.6116
1202	3605.97	1311.4586	true	6552.2563	376.25668	5	1	7.463354	7.915007	51.67348	2	1199	1203	5	4369.5605
2254	6762.01	1254.1766	true	1253.1693	376.19028	1	1	1.2318748	7.007518	49.83124	2	2252	2256	5	4333.6143
1549	4646.97	2003.5364	true	4005.058	376.18567	2	1	6.003879	7.5530543	52.905346	2	1548	1553	6	4197.499
1379	4136.94	1206.09	true	3615.248	375.77173	3	1	5.348001	12.785926	47.84615	2	1377	1381	5	4062.9092
933	2798.93	2489.8486	true	14933.048	375.66046	6	1	6.9677734	0.68443	50.663067	2	930	935	6	4283.6704
1540	4620.03	728.1179	true	3635.5532	375.64618	5	1	5.6319466	7.991161	52.568943	2	1539	1543	5	3337.7605
1788	5363.94	1662.4764	true	6645.8765	375.59723	4	1	8.340401	0.7125222	50.560734	2	1785	1790	6	5048.3325
1703	5109.02	1492.4644	true	1491.457	375.15405	1	1	1.6154512	2.696599	53.672707	2	1700	1704	5	3696.6658
535	1604.97	402.7412	true	401.73395	374.82248	1	1	0.85993385	4.1671457	57.68816	2	531	536	6	3741.6248
176	527.993	2232.674	true	13390.0	374.82016	6	1	7.270366	0.8877584	44.211487	2	172	181	10	6567.5
2017	6050.97	1852.4265	true	1851.4192	374.72867	1	1	2.295125	0.97241455	60.72749	2	2016	2020	5	3835.5884
1326	3978.07	990.959	true	3959.807	374.1839	4	1	5.872812	18.30022	47.157158	2	1325	1329	5	3366.1719
1270	3810.01	408.1763	true	814.3381	374.12436	2	1	0.55578655	11.380089	57.64628	2	1269	1273	5	3482.4155
436	1307.98	1071.2549	true	1070.2476	373.00842	1	1	0.86562073	8.786503	64.478966	2	434	438	5	4357.9707
1493	4478.96	705.3422	false	1408.6699	372.78094	2	1	1.5452756	11.932812	45.588116	2	1491	1496	6	4567.8555
1601	4802.99	2376.9688	true	9503.846	372.04736	4	1	8.569418	4.9463277	53.731735	2	1598	1604	7	5287.643
703	2109.08	373.31335	true	1489.2244	371.9409	4	1	1.648167	3.847789	54.56176	2	699	704	6	3774.12
849	2547.05	1456.7291	true	4367.1655	371.34848	3	1	5.9856324	18.60806	70.73597	2	846	850	5	4162.1436
1949	5847.03	2175.8203	true	8699.252	371.3046	4	1	8.1341715	1.4793377	54.102924	2	1948	1952	5	3973.1016
1959	5877.04	215.98718	true	859.9196	369.9692	4	1	0.86374015	4.3833942	44.747776	2	1957	1961	5	4083.8188
1964	5891.98	490.31323	true	1957.2239	369.6605	4	1	2.4840066	3.4209602	55.73502	2	1961	1965	5	3847.856
1909	5726.93	1698.8436	true	1697.8363	369.51346	1	1	1.9959067	11.600071	44.893005	2	1908	1912	5	3855.89
2342	7026.07	820.30145	true	1638.5884	368.6469	2	1	1.9739549	12.195971	61.130943	2	2341	2345	5	3975.27
734	2202.05	698.8348	true	2093.4824	368.57254	3	1	4.4839334	9.1130085	53.621464	2	731	735	5	3564.837
1801	5402.91	339.22897	true	338.2217	368.4025	1	1	1.1383051	8.09006	51.45103	2	1798	1802	5	3680.362
2143	6429.09	989.7028	true	3954.7822	368.32684	4	1	3.2349637	8.527244	56.88513	3	2140	2144	5	3377.7766
2032	6096.03	1890.7279	true	1889.7206	367.55594	1	1	2.3668292	14.225034	45.186466	2	2030	2034	5	3396.7305
78	234.055	228.21822	true	454.42188	367.54163	2	1	0.8651879	1.3419248	53.78489	3	77	82	6	4013.4373
452	1356.06	388.72498	true	1163.1531	366.96396	3	1	1.008781	2.3405447	61.046383	2	451	455	5	3616.6038
1209	3626.96	659.98065	true	1317.9468	366.6417	2	1	1.4045361	8.959898	55.85336	2	1208	1212	5	4035.5527
481	1443.03	249.63069	true	745.87024	366.4687	3	1	2.716854	4.4560733	44.213028	2	480	484	5	4404.0083
1335	4004.94	807.24005	true	806.2328	366.06375	1	1	0.85672295	10.702981	50.063854	2	1333	1338	6	4372.656
1384	4151.99	1208.5737	true	4830.2656	366.02295	4	1	6.867008	3.5900874	54.343647	2	1382	1386	5	3530.7722
1009	3027.08	2265.105	false	11320.488	365.88333	5	1	8.469748	9.6929455	52.878296	2	1006	1010	5	3281.2578
1282	3846.05	2490.5713	true	12447.82	365.65408	5	1	5.272619	7.9966354	55.680504	3	1280	1285	6	3957.8784
595	1785.03	1564.6693	true	6254.648	365.37057	4	1	8.006379	3.9706864	61.048683	2	592	597	6	4826.9253
919	2756.95	2087.576	true	6259.706	365.05768	3	1	7.181838	5.476345	49.190952	2	918	923	6	3867.0364
1574	4722.03	1790.4175	true	1789.4102	364.57825	1	1	2.2018063	3.2368236	56.749447	2	1573	1577	5	3350.589
1141	3422.93	1403.6917	true	2805.3687	364.49756	2	1	1.764837	10.112209	52.74439	3	1138	1146	9	5552.456
897	2691.02	2146.4392	true	2145.432	364.35364	1	1	2.8201308	3.9808621	60.42857	2	894	900	7	4597.1875
525	1575.0	2410.3906	true	4818.7666	364.24042	2	1	7.0065513	5.933161	61.50936	2	524	528	5	4137.1777
656	1968.05	1924.1384	true	3846.2622	364.0521	2	1	5.790021	4.83411	47.30532	2	654	658	5	3507.6233
249	746.917	2255.1904	true	13525.099	363.69885	6	1	7.3097997	5.4878635	51.452168	2	248	252	5	4021.4111
578	1733.99	1664.0898	true	1663.0825	363.52728	1	1	2.017168	6.564318	55.053493	2	576	580	5	3578.5344
1438	4314.03	1027.9592	true	3080.8557	363.46848	3	1	4.612943	2.5473642	54.361053	2	1437	1441	5	3379.0154
1056	3167.99	927.9703	true	3707.852	361.85178	4	1	3.8796468	9.368289	53.22913	3	1054	1059	6	4510.005
1214	3642.06	1145.9523	true	3434.835	361.3868	3	1	5.246034	4.5006375	57.786346	2	1211	1215	5	3947.9958
339	1016.92	1492.7875	true	7458.901	361.092	5	1	7.159629	12.2040615	51.061653	2	337	341	5	3880.8562
1108	3324.03	1657.6439	true	8283.183	360.45956	5	1	8.238571	9.263531	54.53861	2	1107	1111	5	3317.7734
2116	6348.01	672.4119	true	1342.8093	360.25742	2	1	1.4325346	7.1819625	55.260002	2	2114	2118	5	3911.9932
433	1298.98	2292.4812	false	4582.9478	360.22018	2	1	6.596957	7.309145	46.65591	2	432	436	5	3971.1897
663	1988.93	1035.9072	true	3104.6997	359.8123	3	1	5.0983534	10.159984	44.816406	2	661	667	7	4377.7344
2363	7088.99	1266.7574	true	2531.5002	359.7232	2	1	4.0451455	16.411018	48.496864	3	2362	2366	5	3234.0034
1461	4383.03	929.1522	true	2784.4348	359.16245	3	1	3.9140658	6.3221693	46.213997	2	1460	1464	5	3123.796
1866	5598.0	418.71902	true	1670.847	358.8827	4	1	1.9524245	2.742349	54.991505	2	1863	1867	5	3352.521
1250	3750.05	2325.3594	true	11621.76	358.72522	5	1	8.448027	7.431872	53.25031	2	1248	1253	6	4021.731
2163	6489.01	1028.5162	true	2055.0178	358.52155	2	1	2.6938705	3.9355302	59.42198	2	2161	2165	5	3679.256
361	1082.99	1832.3376	true	3662.6606	358.23355	2	1	5.5588026	12.066923	52.04697	2	360	364	5	3300.7605
455	1364.98	1109.5234	true	2217.0322	358.23328	2	1	3.0050712	2.9979556	52.701374	2	453	458	6	3769.364
1437	4311.02	890.5591	true	889.5518	357.6556	1	1	0.61602026	2.6994371	45.93813	2	1435	1439	5	3678.4934
1504	4511.99	369.37665	true	368.3694	357.54352	1	1	0.79303056	8.324025	44.6704	2	1503	1508	6	3927.1023
284	852.05	2347.7163	true	4693.418	356.93106	2	1	6.870233	0.9631729	50.088974	2	279	286	8	4387.922
558	1674.08	2325.3064	true	6972.8975	356.81372	3	1	7.366445	11.373264	55.100048	2	556	560	5	3819.2634
1262	3785.99	1164.368	true	3490.082	356.64178	3	1	5.325445	5.418111	49.747803	2	1259	1263	5	3162.9382
590	1770.02	1106.2856	true	1105.2783	356.55676	1	1	0.9421536	2.882826	49.993084	2	588	593	6	4007.1543
2339	7016.96	1781.4977	true	10682.942	356.49985	6	1	7.4414554	7.42066	50.695198	2	2337	2341	5	3601.8523
1477	4431.02	1452.5355	true	1451.5282	355.86563	1	1	1.5321891	2.7497942	53.56329	2	1475	1481	7	4799.081
134	402.016	627.00446	true	625.9972	355.501	1	1	0.85931474	8.080597	45.3329	2	131	135	5	3120.4236
743	2228.97	1103.0094	true	3306.0063	355.43402	3	1	4.9660764	1.7649245	51.0718	2	742	746	5	3366.2676
1218	3654.08	1629.7559	true	4886.2456	354.8706	3	1	6.187838	11.366256	42.455254	2	1216	1220	5	3953.1907
445	1334.99	1234.0419	true	1233.0345	354.80914	1	1	1.1333205	5.9415245	53.877174	2	442	447	6	3933.253
831	2492.97	1408.0807	true	1407.0734	354.80264	1	1	1.4814718	4.163037	49.22327	2	827	833	7	4967.088
866	2598.01	1812.8348	true	10870.965	354.714	6	1	7.3185086	2.7554228	53.21343	2	864	868	5	3469.284
1798	5394.08	439.66904	true	1315.9854	354.6525	3	1	1.2747647	14.870964	51.187077	2	1796	1800	5	4600.2573
950	2849.95	1231.3206	true	3690.9397	354.5107	3	1	5.5642285	10.906895	46.564735	2	948	953	6	3433.725
1333	3999.1	251.89388	true	1003.5464	354.3353	4	1	0.91863364	6.365946	52.377155	2	1331	1336	6	3936.0793
943	2829.03	406.93826	true	1217.793	354.3242	3	1	1.2043384	8.900652	61.580017	2	939	944	6	3799.3264
1108	3324.03	1306.2816	true	1305.2743	354.0421	1	1	1.4910625	5.9986057	56.845856	3	1106	1110	5	3695.4465
753	2259.03	980.51733	true	979.5101	353.333	1	1	0.7418775	3.3482897	60.05556	2	752	756	5	3321.9507
1063	3189.0	2420.5889	true	4839.163	352.92505	2	1	6.857262	7.180543	50.225933	2	1060	1064	5	3717.3271
2166	6498.09	1078.4944	true	1077.487	352.43402	1	1	0.87057567	3.443288	51.72128	2	2163	2167	5	3035.97
1529	4586.98	706.169	true	705.16174	352.29642	1	1	0.36792284	7.575418	46.09497	2	1524	1530	7	4427.52
2177	6531.05	954.8032	true	3815.1838	352.2371	4	1	5.735861	5.589962	49.30834	2	2175	2181	7	4290.093
1387	4160.97	1587.0001	false	1585.9928	352.2053	1	1	1.8038161	4.75699	47.61135	2	1385	1389	5	3890.912
2209	6627.0	948.44995	true	2842.3281	351.89896	3	1	4.0051503	6.764142	59.686195	2	2208	2212	5	3129.0452
1372	4116.02	1420.283	true	4257.827	351.87378	3	1	6.0720086	3.9189696	45.381355	2	1368	1376	9	5930.843
1752	5255.96	2235.9197	true	6704.7373	351.6202	3	1	7.216425	0.15606594	50.89788	2	1749	1754	6	4510.7466
1145	3434.92	2446.9976	true	9783.961	351.54053	4	1	4.1789784	11.421469	50.00579	4	1141	1146	6	3736.396
1719	5156.94	1046.5929	true	3136.7568	351.52365	3	1	4.9801917	5.1990037	53.577877	2	1717	1721	5	3485.0652
1382	4145.96	1992.4052	true	5974.1934	351.0821	3	1	7.0227456	10.350039	49.809322	2	1381	1385	5	3502.8833
138	414.09	1657.6863	true	3313.358	351.04926	2	1	5.0208254	10.349217	52.511288	2	137	141	5	3983.5225
1353	4059.0	2099.9626	true	4197.9106	350.8464	2	1	6.231996	2.5660794	50.403423	2	1351	1355	5	3678.0554
243	728.969	796.93036	true	1591.8462	350.76575	2	1	1.7988825	4.4519205	55.975964	2	240	244	5	3388.457
2209	6627.0	1286.8358	true	2571.657	350.71136	2	1	3.7032826	4.762221	51.8178	2	2207	2211	5	3840.6448
236	708.061	460.4057	true	2296.9922	350.64435	5	1	3.0779626	11.339661	55.157322	2	235	239	5	3212.144
68	203.957	1629.5995	true	4885.7764	350.54837	3	1	6.176753	11.185721	42.739666	2	66	70	5	3899.6133
1043	3128.99	1527.2784	true	6105.0845	349.77115	4	1	8.013303	3.5484602	50.13924	2	1040	1044	5	3674.9087
980	2940.07	223.39333	true	667.15814	349.654	3	1	0.86837226	13.757351	52.299343	2	976	982	7	4655.6113
459	1376.95	1337.0618	true	5344.218	349.54572	4	1	7.4492507	2.8367932	55.629795	2	457	461	5	4008.5178
2040	6120.04	905.19745	true	904.1902	349.34915	1	1	1.0995861	8.454618	48.201263	2	2037	2041	5	3184.9973
1819	5457.01	1346.7671	true	4037.2793	349.3276	3	1	6.0500097	1.5328066	51.42372	2	1816	1820	5	3273.9072
1550	4649.96	947.9828	true	2840.9265	349.09305	3	1	4.088642	8.1391945	50.889114	2	1548	1554	7	4585.4185
1031	3093.07	1968.5898	true	5902.7476	348.7746	3	1	6.6433454	7.134843	54.32726	2	1029	1033	5	4226.471
1907	5720.98	1284.8005	true	3851.3796	348.75095	3	1	5.4809384	2.0563073	45.56385	2	1903	1908	6	3796.0718
2175	6525.04	2466.4634	true	7396.368	348.08582	3	1	7.205118	6.624585	48.02113	2	2172	2177	6	3771.3357
2291	6873.0	2067.615	true	6199.823	347.60483	3	1	6.9927163	0.7991865	61.91423	2	2289	2296	8	5675.4233
1021	3062.97	221.78554	true	441.55652	346.87653	2	1	0.57653636	5.3247766	56.71367	2	1020	1025	6	3662.9736
2361	7082.91	683.00934	true	682.0021	346.79715	1	1	0.38067877	6.8081894	49.224045	2	2358	2362	5	3124.739
2285	6855.04	1797.4493	true	8982.21	346.7821	5	1	8.334267	8.827688	48.797913	2	2283	2288	6	4368.203
1120	3359.96	2088.9495	true	10439.711	346.4948	5	1	7.1801777	3.2032766	50.212063	2	1119	1123	5	2969.6438
1460	4380.0	2141.7925	true	4281.5703	346.36047	2	1	6.2937346	18.440601	45.513786	2	1460	1464	5	3013.2122
1957	5871.02	816.1936	true	1630.3727	346.2678	2	1	1.9314847	5.7930017	50.14637	2	1954	1959	6	4051.1555
365	1094.99	889.9569	true	2666.8489	346.11905	3	1	3.7016218	3.4146307	54.3758	2	362	367	6	4181.0454
161	483.037	415.89368	true	1244.6592	346.04053	3	1	3.735395	9.278114	58.688786	2	159	163	5	3415.707
307	921.041	1909.3931	true	11450.314	345.86545	6	1	7.2319083	7.9426537	54.59754	2	305	310	6	4344.0684
2062	6186.04	1080.8939	true	2159.7732	345.74332	2	1	1.0003029	6.297404	48.010742	3	2059	2063	5	3448.526
612	1836.07	1281.0227	true	1280.0154	345.1905	1	1	1.2151158	7.21679	50.666416	2	611	615	5	3095.9917
734	2202.05	930.2276	true	3716.8813	344.89465	4	1	5.4086843	9.4369335	59.211834	2	732	736	5	3336.406
2036	6107.9	1012.2738	true	3033.7996	344.77567	3	1	4.925673	10.826921	48.010292	2	2035	2039	5	3418.8445
1223	3668.99	814.95374	true	2441.8394	344.7536	3	1	4.7140193	4.7096376	68.91903	2	1218	1225	8	5384.638
542	1626.02	1779.712	true	8893.523	344.35205	5	1	7.07088	14.235082	45.381638	2	539	543	5	3623.169
748	2243.97	665.8472	true	1994.5199	344.26627	3	1	2.5108538	14.380866	55.52042	2	743	749	7	4327.6836
2277	6830.99	1175.6885	true	3524.0435	344.05872	3	1	5.384022	12.2338	52.23704	2	2273	2277	5	3059.8425
1230	3690.01	1584.8566	true	6335.397	344.05023	4	1	8.276014	4.288502	54.055714	2	1227	1232	6	3836.4421
1608	4824.03	2301.1384	true	6900.3936	343.79736	3	1	7.245219	1.8777442	51.951855	2	1605	1609	5	3089.826
1717	5151.04	2334.9065	true	2333.8992	343.72223	1	1	3.1467128	2.45322	58.241917	2	1714	1719	6	3867.6614
2314	6942.04	827.6077	true	2479.8013	343.71933	3	1	4.6491218	7.879693	56.29993	3	2311	2315	5	3279.8843
2148	6443.95	1756.7001	true	8778.464	343.65277	5	1	8.068905	1.4046321	50.033615	2	2145	2151	7	3906.0676
324	971.971	1998.1396	true	5991.397	343.52615	3	1	6.865427	3.3788257	49.184265	2	320	325	6	3449.0754
2162	6486.04	350.4504	true	1048.3295	343.44025	3	1	0.83777606	0.8205096	50.750217	2	2160	2165	6	4727.269
1941	5823.0	667.1781	true	1332.3417	343.3627	2	1	0.57610726	23.191547	59.227512	3	1939	1943	5	4328.8486
458	1373.99	789.07446	true	1576.1344	343.32135	2	1	1.7571952	8.670583	56.64333	2	455	460	6	4566.14
296	887.921	287.61777	true	1146.442	343.30664	4	1	1.0833853	1.0761007	53.129044	2	294	298	5	3281.345
264	791.948	1260.7407	true	1259.7334	343.27588	1	1	1.1625166	0.0	46.43239	2	262	266	5	3588.4834
1976	5928.04	255.2788	true	508.54303	343.0691	2	1	0.17992269	12.3769455	52.38548	2	1972	1977	6	3911.393
227	681.001	2271.086	true	2270.0786	343.0261	1	1	3.086599	7.9613156	55.098106	2	223	228	6	4029.2395
1004	3011.99	2491.2427	true	14941.412	342.93027	6	1	7.2971535	5.9492235	52.652485	2	1001	1006	6	3993.9285
1719	5156.94	866.09644	true	865.0892	342.8559	1	1	0.56198776	17.57255	43.614273	2	1718	1722	5	3086.5464
1833	5498.98	2326.38	true	2325.3726	342.83963	1	1	3.2108128	12.074035	48.25131	2	1832	1836	5	3056.0444
1209	3626.96	1431.4719	true	4291.3936	342.82016	3	1	5.850918	2.7340567	48.21293	2	1208	1212	5	3615.8748
2085	6254.99	2088.2388	true	12523.389	342.74063	6	1	7.1997476	2.1336303	50.57699	2	2083	2088	6	3993.3435
1971	5913.07	1318.5249	true	5270.0703	342.67343	4	1	7.415688	4.678704	46.32412	2	1968	1972	5	3040.8997
1657	4971.08	2284.523	false	2283.5156	342.17697	1	1	3.1061409	0.9525863	52.42126	2	1654	1658	5	3293.1416
1754	5261.99	292.2456	true	582.4767	341.9812	2	1	0.6846127	11.035036	51.97216	2	1751	1755	5	3081.1309
1855	5565.05	433.34937	true	1297.0264	341.80554	3	1	3.5771458	10.242329	49.286434	2	1851	1856	6	3902.221
136	407.894	2076.3738	true	2075.3665	341.62192	1	1	2.6641452	8.549339	48.058975	2	132	139	8	4737.8057
1060	3180.0	1908.8838	true	5723.6294	341.4607	3	1	6.8062983	12.777516	47.341187	2	1058	1062	5	3051.937
874	2621.9	1886.2891	true	9426.408	341.28488	5	1	8.163011	5.3251886	47.192394	2	871	875	5	3188.7957
816	2447.95	1689.9402	true	1688.9329	341.13156	1	1	1.96713	2.2446926	46.47163	2	814	819	6	4534.324
1026	3078.08	2322.5918	true	4643.169	340.75278	2	1	6.7978954	7.035886	51.168137	2	1025	1029	5	3040.917
2028	6084.02	1811.1274	true	3620.2402	340.6872	2	1	5.298404	10.762165	50.430843	2	2025	2029	5	3398.9868
910	2730.02	1379.1266	true	4134.358	340.51114	3	1	6.1555243	9.30207	48.662178	2	906	912	7	4829.4785
1547	4641.02	727.22534	true	3631.0903	340.33768	5	1	5.4392033	6.3953533	45.763996	2	1544	1549	6	4232.7837
247	741.016	771.60925	true	2311.806	340.1718	3	1	3.144713	4.9641933	59.0283	2	245	249	5	3345.1304
492	1475.95	1905.4973	true	3808.98	340.01123	2	1	5.5501947	7.356322	51.42124	2	490	494	5	3506.6406
304	911.918	2104.3464	true	12620.035	339.9068	6	1	7.2725453	2.855731	37.741013	2	300	305	6	3488.985
1851	5553.06	1745.4473	true	5233.32	339.52982	3	1	4.264058	7.044434	55.07084	3	1848	1852	5	3398.6357
103	309.018	2499.3372	true	9993.319	339.46692	4	1	8.206545	10.665707	51.406586	2	100	105	6	4474.2744
629	1887.05	1525.1069	true	6096.3984	339.43546	4	1	7.92697	8.55027	48.2325	2	627	632	6	3888.7961
436	1307.98	2176.8486	true	4351.6826	339.4243	2	1	6.5282917	9.580586	60.912796	2	433	437	5	3212.5808
1958	5874.03	421.0012	true	1679.9757	339.31384	4	1	1.9685591	4.52706	58.424583	2	1956	1961	6	3649.0452
1796	5388.07	1890.6385	true	1889.6312	339.23627	1	1	2.3445246	7.4680233	45.7333	2	1794	1799	6	3693.3328
592	1775.96	1956.321	true	1955.3137	339.20728	1	1	2.4497995	0.40959686	53.285553	2	589	594	6	3878.4868
1367	4100.96	459.66898	true	1375.9851	339.082	3	1	1.369643	1.132586	62.63429	2	1365	1369	5	4360.1196
1201	3602.98	559.7483	true	1676.2231	339.03098	3	1	1.9482206	10.142847	48.548275	2	1200	1205	6	3790.5073
2093	6278.92	1049.9807	true	4195.8936	338.8511	4	1	3.5115793	7.402981	53.734203	3	2091	2095	5	3490.8013
493	1478.99	517.6903	true	516.68304	338.74246	1	1	2.4222817	8.577506	53.913593	2	490	496	7	5001.505
1190	3570.08	1230.915	true	3689.7231	338.50543	3	1	5.368032	3.0657823	55.00731	2	1188	1193	6	4239.9224
419	1257.04	2405.9082	true	7214.7026	338.44424	3	1	7.0058813	1.3366004	61.566803	2	416	420	5	3214.1013
2096	6288.06	820.5512	true	3278.1758	338.44293	4	1	4.7313776	18.284048	47.850815	2	2093	2097	5	3030.398
203	609.043	820.0279	true	2457.062	338.37454	3	1	4.7134705	6.2086945	48.59426	2	202	207	6	4034.9456
1711	5133.02	1135.8326	true	3404.476	338.2701	3	1	5.110222	4.937698	55.179703	2	1708	1713	6	4439.062
1654	4961.99	1182.955	true	2363.8953	338.0677	2	1	3.1790688	0.21399857	62.71392	2	1652	1657	6	4201.7183
43	129.022	1395.8984	true	4184.6733	338.00104	3	1	5.7758746	1.5331982	58.855125	2	40	45	6	4563.1724
656	1968.05	1727.3389	true	3452.663	337.75067	2	1	5.047141	6.6371355	52.440617	2	653	657	5	3865.7903
705	2115.0	2459.2383	true	14749.386	337.56488	6	1	7.9443197	2.1041467	36.45598	2	703	707	5	3997.704
17	51.0157	1205.8586	true	2409.7026	337.5219	2	1	3.2409093	8.223185	57.92505	2	14	19	6	4404.404
1139	3416.96	705.6792	true	1409.3439	337.2276	2	1	1.5366148	6.9224157	49.1809	2	1137	1141	5	4225.0923
1468	4403.98	1826.7781	true	9128.854	337.21838	5	1	7.206246	8.176993	56.501728	2	1466	1470	5	3484.2874
2228	6684.03	1779.6901	true	5336.0483	336.99536	3	1	6.543189	7.9274564	50.778507	2	2225	2229	5	3380.7483
71	212.937	725.71515	true	2174.1235	336.8287	3	1	4.453064	7.1474094	48.245617	2	69	73	5	4334.7173
105	315.068	801.13324	true	3200.504	336.66312	4	1	4.542357	3.1463907	51.090687	2	104	108	5	3015.176
1849	5547.01	413.26343	true	1649.0247	336.59982	4	1	1.900168	14.651326	46.766182	2	1846	1850	5	3298.051
980	2940.07	2121.0105	true	2120.0032	336.46286	1	1	2.8044004	10.307471	55.311222	2	977	981	5	4607.778
671	2013.0	1165.4885	true	3493.4436	336.09415	3	1	5.2214656	9.368615	36.922264	2	670	674	5	2790.1467
923	2769.02	1411.0541	true	4230.14	335.8843	3	1	6.283282	7.0076456	54.024796	2	922	926	5	4268.5474
521	1562.97	2043.6428	true	2042.6355	335.88147	1	1	2.5896404	7.8019357	48.70047	2	518	523	6	4884.794
1770	5309.94	1532.3798	true	3062.7449	335.3359	2	1	4.3996544	0.1922101	53.867706	2	1768	1773	6	3888.1382
190	570.01	294.18237	true	879.5253	335.07654	3	1	3.4172328	1.4259696	53.119648	2	187	191	5	3529.017
377	1130.96	1322.0043	true	3962.9907	334.83432	3	1	5.885274	10.434977	61.864883	2	374	379	6	4038.429
1779	5337.03	1203.4434	true	1202.436	334.69974	1	1	1.2498869	12.639899	54.889652	2	1777	1781	5	3668.0447
913	2738.95	1874.179	true	7492.6865	334.68735	4	1	4.9906573	4.999084	49.15847	3	910	914	5	3073.147
722	2166.07	326.8866	true	977.638	334.65366	3	1	0.7448251	2.3726766	53.429466	2	719	723	5	3288.4104
1087	3261.03	2312.3232	true	2311.316	334.1181	1	1	3.0926573	7.401371	47.591324	2	1084	1088	5	3189.4048
727	2181.02	1128.3599	true	3382.0576	333.95447	3	1	4.8591185	6.426343	63.725704	2	725	730	6	4526.2773
1849	5547.01	329.49298	true	328.48572	333.92865	1	1	0.3845181	17.111328	52.066204	2	1848	1853	6	4030.7239
1816	5447.99	2445.877	true	4889.7393	333.78882	2	1	7.0496736	10.393747	52.71824	2	1815	1819	5	3044.6038
46	137.924	1391.9075	true	2781.8003	333.7818	2	1	3.883388	17.146074	53.681	2	45	49	5	3804.2686
315	945.078	2016.6288	true	6046.8643	333.54932	3	1	7.09391	4.157884	48.439304	2	313	317	5	3368.9944
337	1011.02	1767.9957	true	3533.9768	333.46432	2	1	5.0983453	7.158526	52.69058	2	336	340	5	3161.6633
1011	3033.07	392.4115	true	1174.2126	333.36536	3	1	1.1596481	6.7531633	58.00513	2	1007	1012	6	4893.92
1176	3528.0	694.9641	true	2081.8706	333.27988	3	1	4.4787173	9.688493	50.62996	2	1174	1178	5	3791.0117
1738	5213.9	1004.31903	true	4013.247	333.1685	4	1	5.94175	6.0514336	50.02357	2	1733	1739	7	4442.743
1548	4644.06	2017.3225	true	12097.891	333.16495	6	1	7.215727	6.994297	45.35308	2	1547	1551	5	2836.1006
855	2565.07	1415.3755	true	2828.7363	332.83234	2	1	4.1135163	2.098413	53.243286	2	850	855	6	3484.8032
157	470.97	1075.706	true	1074.6987	332.71524	1	1	1.1179335	4.5407333	54.188377	2	155	159	5	4319.7217
938	2814.0	1510.3168	true	1509.3094	332.5961	1	1	1.6097633	5.929508	43.445038	2	936	941	6	3866.2505
487	1460.95	337.57977	true	1009.7175	332.47223	3	1	0.8174705	9.742045	49.833782	2	484	488	5	2912.6326
398	1193.91	845.9412	true	844.93396	332.27286	1	1	0.7735596	3.8960304	48.439816	2	395	399	5	3228.2952
1533	4599.08	498.79425	true	497.787	331.74396	1	1	0.63157314	0.8796174	57.01657	2	1531	1535	5	3275.6946
302	905.982	884.8829	true	1767.7512	331.63263	2	1	2.0923297	14.175556	60.014977	2	299	303	5	3736.8179
556	1668.03	535.02655	true	1068.0386	331.61987	2	1	0.84418005	0.37193158	49.07059	2	554	558	5	2985.2263
2380	7140.01	1792.7902	true	3583.5657	331.49127	2	1	5.3484697	0.83825874	58.56919	2	2377	2384	8	5684.273
1354	4062.05	770.49677	true	769.4895	330.8182	1	1	2.8839822	1.800417	51.1044	2	1350	1355	6	3841.4407
494	1482.05	736.8047	true	2943.1897	330.68878	4	1	4.3523865	9.247482	50.75209	2	493	497	5	3668.3904
754	2261.95	1571.4639	true	1570.4565	330.42303	1	1	1.7112339	5.537028	47.320477	2	750	755	6	3488.7239
1413	4238.98	1389.7723	true	1388.765	330.3772	1	1	1.3943679	3.5064783	54.757587	2	1411	1415	5	3373.9385
1896	5687.91	1790.2593	false	3578.504	330.287	2	1	5.195332	2.7263577	53.9732	2	1892	1896	5	3078.4258
1124	3372.01	1596.2661	true	4785.7764	330.24615	3	1	6.091843	10.245182	56.948654	2	1121	1125	5	3021.1611
174	521.972	1425.3407	true	1424.3334	330.20758	1	1	1.4508622	2.434158	59.356064	2	173	177	5	3058.4104
1334	4002.02	1738.2736	true	1737.2662	330.13245	1	1	2.0700512	3.6897388	45.212006	2	1331	1337	7	5040.051
1658	4973.93	329.05307	true	984.13745	329.83408	3	1	3.1331432	7.8569446	58.174953	2	1655	1659	5	2967.2651
666	1997.99	2203.4277	true	2202.4204	329.77045	1	1	4.4182663	6.51532	51.45978	2	662	667	6	3515.646
1457	4370.99	835.414	true	2503.2202	329.57825	3	1	4.6282873	16.063484	58.58684	2	1455	1461	7	4406.474
2037	6111.04	1341.9467	true	1340.9393	329.57474	1	1	3.9975939	16.238077	51.278652	2	2034	2039	6	4064.3794
480	1440.1	1503.1172	true	6008.4395	329.4775	4	1	8.017175	3.0516343	49.785797	2	477	482	6	3506.5544
895	2685.05	1212.1255	true	4844.4727	329.31436	4	1	6.9025297	7.1895046	60.221046	2	894	899	6	3814.1628
870	2609.95	240.04756	true	717.12085	329.2245	3	1	2.6854296	13.0111685	51.56573	2	869	873	5	4091.7744
2119	6357.05	1146.582	true	2291.1494	329.16632	2	1	3.1009789	15.32719	39.82729	2	2117	2121	5	3231.9524
2336	7008.03	1270.0657	true	2538.1167	328.9925	2	1	3.452124	4.7863503	56.31576	2	2335	2339	5	2905.8777
104	311.989	2141.5354	true	4281.056	328.8651	2	1	6.2662435	5.393735	43.334625	2	103	108	6	3362.697
947	2841.12	413.14282	true	2060.6777	328.84744	5	1	4.397518	5.889382	52.529964	2	945	950	6	4636.515
904	2712.03	1959.0242	true	9790.084	328.57312	5	1	6.932882	17.76832	52.73034	2	903	907	5	3480.9612
2276	6828.02	831.0554	true	1660.0963	328.48615	2	1	1.9097439	3.1457121	49.885994	2	2275	2279	5	3316.4138
1474	4422.1	1629.1172	true	3256.2197	328.42218	2	1	4.840493	8.150786	43.992554	2	1470	1477	8	4202.36
1575	4725.01	2157.2468	true	4312.479	328.40204	2	1	6.205509	13.351753	49.937206	2	1574	1578	5	3371.5752
1258	3774.03	377.83228	true	1507.3	328.2889	4	1	0.3906458	5.6866193	49.623775	3	1255	1261	7	5067.458
124	372.022	1545.4818	true	6177.898	328.1732	4	1	8.099083	4.362833	54.31479	2	121	125	5	3141.8604
1721	5162.97	320.57645	true	319.56918	328.09216	1	1	0.23099118	4.2734127	41.287884	2	1719	1723	5	3866.6604
2316	6948.03	1235.6421	true	6173.174	328.01288	5	1	7.0185122	2.7636056	57.117294	2	2313	2317	5	3755.9172
2211	6633.01	1606.9897	true	1605.9824	327.95798	1	1	1.8137238	3.1692443	46.944576	2	2208	2214	7	5376.216
573	1719.02	2366.112	true	14190.629	327.86362	6	1	7.08709	5.115166	47.665955	2	571	575	5	3211.6694
218	653.966	200.72339	true	199.71611	327.79623	1	1	0.14865042	18.7327	54.832306	2	215	219	5	3702.0945
2257	6770.98	1558.1566	true	1557.1493	327.71082	1	1	1.691551	12.188721	50.248173	2	2256	2260	5	3544.203
1950	5849.99	2394.2322	true	2393.2249	327.6327	1	1	3.301645	7.757084	57.146225	2	1947	1951	5	3086.0789
1516	4547.99	2036.812	true	2035.8047	327.28748	1	1	2.6072001	5.713445	59.095604	2	1512	1518	7	4306.1167
450	1350.01	1369.7935	true	6843.9307	327.0486	5	1	7.254463	21.79606	55.069664	2	448	452	5	3721.041
2195	6585.12	1989.8428	true	5966.5063	326.98898	3	1	6.8782697	4.050726	46.352726	2	2191	2197	7	4768.86
1413	4238.98	2265.6094	true	11323.01	326.8008	5	1	7.2135324	10.462017	50.45841	2	1410	1416	7	5281.8765
738	2214.01	1826.3864	true	9126.8955	326.7302	5	1	7.292168	11.714573	53.25998	2	734	740	7	4526.206
1282	3846.05	2073.5237	true	2072.5164	326.16293	1	1	2.6695504	4.362651	69.917206	2	1280	1285	6	5012.7715
1992	5976.07	462.97412	true	1385.9006	326.1209	3	1	1.4548737	1.2881148	57.2855	2	1990	1994	5	3344.2246
407	1220.95	769.0481	true	2304.1226	326.10562	3	1	3.127495	2.5093005	46.03266	2	406	410	5	2962.1716
386	1157.92	1149.4529	true	3445.3367	325.93723	3	1	5.1676154	5.278413	47.383827	2	384	388	5	4100.8984
1640	4919.97	1625.6007	false	4873.7803	325.87692	3	1	6.20176	6.2532015	55.631367	2	1639	1643	5	3507.4375
931	2793.01	1631.562	true	3261.1094	325.85864	2	1	4.8266144	6.4507694	56.7661	2	930	935	6	3717.8518
308	923.981	1670.9614	true	3339.9082	325.76807	2	1	4.7777596	10.2411175	61.62135	2	304	309	6	4285.3545
1289	3867.01	2450.5842	true	2449.577	325.64093	1	1	3.3017023	21.095716	45.14352	2	1287	1292	6	4243.878
1444	4331.88	392.57208	true	1566.2593	325.58252	4	1	1.8055658	14.0941	42.849236	2	1443	1447	5	3118.5781
682	2046.04	1337.5059	true	4009.4956	325.5257	3	1	3.290639	18.153889	59.2409	3	679	684	6	4099.099
231	693.024	2203.7476	true	6608.2207	325.45636	3	1	7.150205	2.547167	47.197826	2	228	233	6	3791.6318
685	2054.99	1422.3674	true	2842.7202	325.10306	2	1	4.1083336	5.06107	57.27559	2	684	688	5	3468.7114
1365	4094.93	1159.9196	true	1158.9122	324.86673	1	1	0.9856624	3.0358505	55.188118	2	1364	1368	5	3885.681
2018	6053.99	1968.8281	true	5903.4624	324.8416	3	1	6.6871595	7.9225864	49.59442	2	2017	2021	5	3695.4756
996	2987.98	1815.7568	true	3629.499	324.55276	2	1	5.400929	3.7340047	53.879635	2	995	999	5	3234.5964
237	711.089	638.42255	true	1912.2458	324.53976	3	1	4.1878047	4.3451924	60.66256	2	234	240	7	4341.235
944	2832.02	1988.9658	true	1987.9585	324.4294	1	1	0.8756097	3.868289	49.245144	3	942	946	5	3419.7554
2356	7067.93	2105.999	true	8419.967	324.24396	4	1	4.6668787	12.078635	49.441208	3	2355	2359	5	3211.0962
2209	6627.0	821.6504	true	4103.216	323.92633	5	1	3.566339	5.343255	53.838196	3	2208	2215	8	4045.744
2299	6897.06	1247.4716	true	1246.4642	323.80765	1	1	1.2859219	2.7977703	61.546707	2	2298	2303	6	3594.9949
697	2091.02	1032.6876	true	2063.3606	323.7595	2	1	2.3520112	4.2993603	56.146553	4	696	701	6	3559.9639
361	1082.99	2030.5863	true	12177.474	323.73337	6	1	8.142694	18.657974	51.89721	2	359	363	5	3373.1204
824	2471.98	450.463	true	1348.3672	323.65723	3	1	1.4324273	10.460024	44.77457	2	821	825	5	3366.349
2307	6921.02	512.751	true	1023.4874	323.6317	2	1	0.8254377	7.503524	45.69109	2	2306	2312	7	4123.1265
204	611.971	1691.115	true	8450.538	323.56256	5	1	8.3488035	3.8816886	58.57751	2	201	206	6	4465.724
2193	6578.98	289.65018	true	1154.5717	323.21545	4	1	1.2413218	1.9442945	49.777576	2	2190	2196	7	3903.8306
724	2171.94	1191.3398	true	3570.9976	323.20264	3	1	5.321551	9.601186	59.23732	2	722	727	6	4489.648
998	2994.02	2488.1934	true	7461.558	323.18433	3	1	7.171346	9.55348	58.956306	2	995	1002	8	5084.5234
2177	6531.05	1287.2732	true	3858.7976	322.948	3	1	3.1370404	9.083275	53.676422	3	2173	2177	5	3492.6807
1770	5309.94	2292.7124	true	6875.115	322.8726	3	1	7.2689166	6.734533	62.924458	2	1768	1772	5	3485.8247
1613	4838.9	2371.2146	true	11851.036	322.78384	5	1	7.010143	6.569503	55.93533	2	1609	1613	5	2850.9976
1236	3707.98	1813.2253	true	3624.436	322.77377	2	1	5.442342	17.042233	55.080284	2	1233	1237	5	3192.3823
1766	5298.02	962.7947	true	1923.5748	322.62	2	1	2.375873	4.4470015	48.953983	2	1762	1767	6	3372.3389
1644	4932.0	2095.235	true	8376.911	322.5791	4	1	8.447314	7.9941225	46.6951	2	1643	1648	6	4390.588
567	1701.0	2486.205	true	4970.3955	322.5356	2	1	6.9911504	18.532694	55.208256	2	566	570	5	3110.9478
1099	3296.93	2103.0178	true	10510.053	322.42355	5	1	8.08964	1.7073193	47.806847	2	1096	1100	5	3431.442
1825	5474.97	2296.679	true	6887.0146	322.17032	3	1	7.2035513	8.798056	51.91553	2	1822	1828	7	4377.2666
1314	3941.97	623.2557	true	1866.7452	322.11035	3	1	4.1578374	9.320696	62.215916	2	1312	1316	5	4737.8564
216	648.024	1075.2789	true	4297.0864	321.95322	4	1	6.253901	3.5304902	59.419456	2	215	219	5	3175.33
740	2219.95	1951.0175	true	5850.0303	321.9335	3	1	6.8254585	1.7793461	49.746624	2	737	741	5	3016.749
1740	5220.02	2180.4272	true	10897.1	321.33383	5	1	8.127956	5.3165407	52.408825	2	1739	1744	6	3755.922
1546	4638.12	1020.0098	true	2038.0051	321.17752	2	1	2.6165855	9.856174	60.720978	2	1542	1547	6	3584.7532
731	2193.0	202.41719	true	604.22974	321.11795	3	1	0.5346372	0.34935606	45.748756	2	728	732	5	3051.9934
1696	5088.08	2054.5044	true	10267.485	321.06744	5	1	7.085581	3.5777473	59.72935	2	1695	1699	5	2942.1047
1932	5795.93	1282.4021	true	3844.1843	320.7577	3	1	5.3526835	3.1906672	59.466324	2	1929	1933	5	3409.0957
1916	5748.04	1580.2007	true	4737.58	320.69046	3	1	6.13265	3.0691624	48.933098	2	1914	1921	8	5463.6978
2020	6060.02	1555.7662	true	4664.277	320.64966	3	1	6.1209784	3.773136	54.941917	2	2019	2023	5	3160.0984
1218	3654.08	906.2099	true	3620.8105	320.5483	4	1	5.3477206	4.0663767	55.398907	2	1215	1219	5	3057.8784
142	425.974	1763.9109	true	10577.422	320.41138	6	1	7.167887	3.1442583	45.246586	2	138	145	8	4360.8545
655	1965.07	1846.3805	true	3690.7463	320.37778	2	1	5.411786	5.185913	53.207382	2	654	658	5	3342.6016
2299	6897.06	521.40704	true	1040.7996	320.33218	2	1	0.79248106	6.1832814	43.784714	2	2298	2302	5	3107.7305
1223	3668.99	780.00354	true	2336.9888	320.16953	3	1	4.594837	9.897028	58.360054	2	1222	1226	5	3179.3186
1893	5679.06	1618.7582	true	1617.7509	320.15393	1	1	1.799093	1.7243333	47.826946	2	1890	1894	5	2803.577
748	2243.97	1963.0656	true	3924.1165	319.96716	2	1	5.7746773	21.099646	48.654644	2	745	749	5	3550.9192
946	2837.97	2293.6997	true	13756.154	319.93912	6	1	7.1193285	7.0580916	42.610355	2	943	949	7	5056.7334
599	1796.95	1445.9371	true	5779.719	319.6864	4	1	7.882482	8.655388	60.983025	2	597	601	5	3360.805
1156	3467.97	349.9294	true	348.92215	319.6014	1	1	0.7580877	8.645542	57.123505	2	1153	1157	5	3001.668
503	1509.07	1219.1333	true	3654.378	319.59485	3	1	5.214408	7.7930636	53.656635	2	501	505	5	4125.888
1041	3122.95	2073.0488	true	2072.0415	319.4529	1	1	2.6271005	10.739866	59.19184	2	1038	1042	5	3579.116
1814	5441.95	2028.0972	true	2027.0898	319.33038	1	1	4.350127	8.563759	47.365925	2	1812	1816	5	3219.7942
289	866.953	1941.2231	true	1940.2158	319.2036	1	1	2.3886135	17.67225	47.954983	2	288	292	5	3082.786
1506	4517.96	2213.1802	true	8848.691	319.10275	4	1	8.200757	12.087735	49.074074	2	1504	1509	6	4509.698
1663	4989.0	433.3958	true	864.7771	319.06555	2	1	0.5749263	1.3438352	56.9198	2	1661	1665	5	3549.4734
225	675.016	584.3474	true	1750.0205	319.0239	3	1	4.2226677	10.378814	64.404724	2	222	226	5	3202.7676
2149	6446.95	1699.9523	true	3397.89	319.02225	2	1	5.1029778	1.8935924	51.745567	2	2145	2149	5	3600.817
1424	4271.93	2013.3833	true	6037.128	319.02155	3	1	7.0321364	16.876547	47.795666	2	1422	1426	5	3880.8687
678	2034.05	482.769	true	963.5235	318.9806	2	1	1.1056894	4.7130237	52.382652	2	676	681	6	3541.0715
293	878.991	1995.6432	true	11967.815	318.88046	6	1	7.2652454	4.8253756	48.75022	2	292	296	5	2905.919
2103	6308.97	452.16553	true	1353.4749	318.84677	3	1	1.3004111	6.524273	46.425037	2	2100	2105	6	3504.3914
276	827.923	2390.7563	true	4779.498	318.81454	2	1	6.884387	21.39509	61.831287	2	274	278	5	3843.9766
718	2154.01	1949.2346	true	3896.4546	318.73334	2	1	5.8006477	10.656079	58.437016	2	715	719	5	3721.196
1990	5969.98	1082.3444	true	3244.0112	318.32224	3	1	4.7472124	7.3146577	54.704983	2	1989	1993	5	3573.7205
64	191.981	210.14609	true	627.41644	318.1685	3	1	3.0129995	7.145649	51.317352	2	62	67	6	4239.4004
2101	6303.02	201.69781	true	401.38107	318.11676	2	1	0.14986473	4.214042	42.507942	2	2099	2103	5	3186.497
572	1715.97	268.86557	true	267.8583	317.7672	1	1	0.9588616	10.592607	50.956024	2	571	576	6	3697.7336
445	1334.99	385.82352	true	1539.265	317.71713	4	1	1.6426039	5.5315228	54.007233	2	440	446	7	3914.7742
1710	5130.04	648.671	true	647.66376	317.56534	1	1	0.3801161	3.242042	50.315563	2	1708	1712	5	3507.4878
1996	5988.0	2347.733	true	4693.451	317.52017	2	1	6.721608	9.17655	53.61059	2	1993	1997	5	3140.5864
1806	5418.09	1765.7777	true	8823.852	317.4991	5	1	7.1770935	13.226768	58.99073	2	1804	1808	5	4049.1804
328	983.996	2269.6887	true	13612.088	317.42944	6	1	4.881072	3.4172783	46.98347	3	326	332	7	3509.4788
2153	6459.04	427.86548	true	1280.5747	317.35788	3	1	0.36261553	3.3432827	54.791428	3	2151	2155	5	3516.9744
339	1016.92	1386.395	true	4156.163	317.05234	3	1	6.153288	9.739926	48.483643	2	337	341	5	3577.8958
1752	5255.96	448.09552	true	447.08826	316.94073	1	1	0.6649878	13.161127	50.70361	2	1748	1753	6	4466.695
1688	5063.96	1545.3942	true	4633.1606	316.82837	3	1	6.5303516	4.5801086	50.414383	2	1686	1691	6	4279.677
1794	5382.03	554.676	true	553.66876	316.77567	1	1	0.6925508	7.244643	45.079662	2	1793	1799	7	3987.115
997	2991.01	1534.2247	true	3066.4348	316.73895	2	1	4.5437336	2.6822364	49.4735	2	995	999	5	3692.4963
676	2028.02	1800.4684	true	5398.3833	316.6635	3	1	6.5485396	8.630781	56.18384	2	673	678	6	3538.1157
2052	6155.97	1112.4506	true	3334.3296	316.65518	3	1	5.072071	9.7745285	52.06792	2	2051	2055	5	3140.5527
901	2703.03	571.9148	true	1712.7227	316.52588	3	1	4.0128446	15.488279	57.57701	2	900	905	6	4489.678
416	1247.95	589.2497	true	588.24243	316.4509	1	1	0.63915914	5.4824533	49.64514	3	415	419	5	3338.8247
972	2916.03	1832.4749	true	3662.935	316.42996	2	1	5.467011	4.6359515	50.763714	2	970	974	5	3644.0562
1237	3711.01	1335.6396	true	4003.897	316.10788	3	1	5.8267894	15.106166	43.643368	2	1236	1241	6	4074.974
2085	6254.99	2066.4604	true	2065.4531	316.00647	1	1	2.61432	8.807398	49.998203	2	2083	2087	5	3927.2107
1577	4730.95	1560.3341	true	4677.9805	316.0027	3	1	5.9564624	3.8223493	47.169388	2	1575	1579	5	3451.4941
646	1937.97	2303.3076	true	13813.802	315.98242	6	1	8.234428	6.4929976	51.167465	2	643	647	5	3241.1174
1805	5415.06	385.16196	true	384.1547	315.959	1	1	0.14762792	5.065466	47.948864	2	1800	1808	9	5703.575
1307	3920.96	2427.0496	true	9704.169	315.88712	4	1	8.1301365	6.477016	56.264866	2	1304	1309	6	4044.355
2297	6891.07	246.40834	true	490.80212	315.8629	2	1	0.83343637	7.0119023	57.496933	2	2294	2299	6	3645.8215
1389	4167.05	2216.6184	true	6646.833	315.83487	3	1	6.939852	4.5414114	66.04083	2	1388	1392	5	3104.8535
2002	6005.94	1636.3446	true	8176.6865	315.7605	5	1	8.163659	10.81182	50.21914	2	2001	2005	5	3034.176
822	2465.95	423.9301	true	845.8457	315.737	2	1	0.5875491	3.2755008	54.740242	2	819	823	5	3217.2307
1594	4782.02	1862.2188	false	3722.4229	315.63953	2	1	5.518728	5.2335587	51.26189	2	1591	1595	5	3097.6433
450	1350.01	1906.1719	true	11430.987	315.3765	6	1	6.922403	0.703703	53.456375	2	446	451	6	3725.2654
110	329.968	2000.4373	true	5998.29	315.1179	3	1	6.7774234	1.2125347	57.089844	2	109	113	5	3137.6426
456	1367.96	441.95074	true	881.88696	315.048	2	1	0.95351714	1.4409928	48.171402	2	454	458	5	3490.359
840	2520.02	786.1779	true	1570.3413	314.95294	2	1	1.7168074	14.839245	50.610573	2	837	841	5	3156.3264
127	381.054	689.12054	true	1376.2266	314.923	2	1	1.4084595	5.093121	56.97784	2	124	129	6	3960.2
1294	3882.0	795.0748	true	1588.1351	314.89932	2	1	1.7660282	7.332039	56.26474	2	1293	1297	5	3333.5667
1169	3507.0	676.56146	false	2702.2168	314.84332	4	1	1.4853117	13.083481	63.669006	3	1164	1170	7	4158.0366
213	639.061	1228.3827	true	3682.126	314.80774	3	1	5.422724	6.1175117	55.990284	2	211	215	5	3870.671
823	2469.0	1076.8789	true	3227.6147	314.75565	3	1	5.157293	18.666319	49.555256	2	821	827	7	3946.9326
1978	5934.01	2027.0797	true	6078.2173	314.74783	3	1	7.0465417	0.35838634	49.308895	2	1975	1979	5	3066.3198
312	936.082	756.5561	true	1511.0977	314.58224	2	1	1.6785305	2.8655744	47.85847	2	309	315	7	3671.1792
521	1562.97	1325.379	true	2648.7434	314.5567	2	1	3.602723	20.912178	45.202286	2	518	522	5	3621.6655
926	2777.95	1593.2996	true	3184.5845	314.5385	2	1	4.627054	11.404272	63.55316	2	925	929	5	3203.0178
991	2972.87	2384.5908	true	11917.918	314.5301	5	1	8.340192	8.659976	52.793015	2	985	992	8	5034.1597
359	1077.05	830.1217	true	3316.4578	314.30893	4	1	4.789841	4.374942	56.963314	2	358	362	5	2940.495
1531	4593.02	1186.3413	true	2370.668	314.2402	2	1	3.2177436	11.453258	49.747948	2	1528	1532	5	3749.7412
1979	5936.95	1303.9114	true	5211.616	314.21848	4	1	7.280729	8.15147	56.429672	2	1976	1981	6	3723.9502
1010	3029.91	2311.3735	true	6931.0986	314.16122	3	1	6.857013	11.971126	54.199448	2	1009	1014	6	3975.3188
1552	4656.06	1085.3529	true	3253.0366	313.73428	3	1	4.991243	3.3470435	54.555164	2	1550	1556	7	4560.892
781	2343.01	789.2281	true	788.2208	313.67883	1	1	0.48762912	11.136798	48.029156	2	779	783	5	2941.087
1617	4851.02	1833.7749	true	7331.0703	313.6376	4	1	8.26247	13.057878	52.692444	2	1615	1619	5	3336.3115
1723	5168.95	1795.3395	true	1794.3322	313.49808	1	1	2.120438	14.755573	52.53044	2	1720	1725	6	3862.4175
1850	5550.01	1199.8942	true	4795.5474	313.4321	4	1	6.891147	5.3310313	41.9784	2	1847	1851	5	3021.9875
1170	3510.04	1818.3099	true	5451.9077	313.39984	3	1	6.5423346	8.897665	49.535896	2	1169	1173	5	3477.2979
385	1154.93	1874.1069	true	9365.498	313.3777	5	1	8.038397	4.749188	47.525253	2	384	388	5	3906.4417
1383	4148.99	251.60692	true	1002.39856	313.31366	4	1	0.74408656	1.7472398	53.544765	2	1381	1386	6	3699.55
2333	6998.94	1095.5853	true	4378.312	313.03815	4	1	6.4920115	10.020123	42.95245	2	2330	2338	9	5421.3926
457	1370.94	864.5453	true	2590.614	312.95557	3	1	3.5169542	13.474518	51.90087	2	455	459	5	3639.9536
172	516.049	2320.9272	true	4639.84	312.8999	2	1	6.4001775	3.6993303	52.094936	2	169	173	5	3203.362
848	2544.08	466.40424	true	930.79395	312.8629	2	1	0.8935836	0.24889964	46.513054	2	846	851	6	3791.2622
1680	5040.01	761.63	true	2281.8682	312.74695	3	1	2.982139	5.127947	50.569588	2	1679	1684	6	3497.0686
2368	7104.06	749.3661	true	748.3588	312.12527	1	1	0.74535215	9.502493	46.882126	2	2367	2371	5	3550.2366
1277	3830.97	883.9209	true	3531.6545	312.07782	4	1	5.2628093	8.808876	52.939373	2	1276	1280	5	3137.683
2022	6066.02	1798.7073	true	1797.7	312.00064	1	1	2.1298833	8.031073	50.029213	2	2021	2025	5	3507.3606
948	2844.04	932.5917	true	2794.7532	311.93832	3	1	3.992548	3.368583	52.623615	2	945	950	6	3727.861
1588	4764.05	467.68872	true	1866.7258	311.89938	4	1	2.25227	8.728397	60.13501	2	1585	1589	5	3137.6567
338	1013.98	1613.8701	true	1612.8628	311.74722	1	1	1.86647	7.4664164	55.08458	2	335	339	5	2988.2551
1944	5831.98	423.96802	true	1268.8823	311.61377	3	1	3.48596	4.16303	45.351963	2	1943	1947	5	3566.1663
2244	6731.95	674.32056	true	2019.94	311.57285	3	1	4.3922567	3.295691	53.27626	2	2240	2245	6	4102.445
2310	6930.1	1587.2335	true	4758.6787	311.5541	3	1	6.0763702	13.886572	48.07484	2	2309	2313	5	2869.7317
1822	5466.01	2496.6382	true	4991.2617	311.54172	2	1	6.861974	7.136178	52.29513	2	1817	1823	7	4075.0676
1573	4718.91	1369.8878	true	5475.522	311.47604	4	1	7.5722136	10.520239	56.383892	2	1570	1574	5	2964.1094
587	1760.98	1363.1278	true	2724.241	311.42303	2	1	3.8966577	2.3269036	54.59747	2	586	590	5	2983.9856
822	2465.95	652.8929	true	651.8856	311.3867	1	1	0.3316426	6.1754303	49.69685	2	821	825	5	2825.1475
2123	6368.97	1304.71	true	6518.513	311.34485	5	1	6.9754295	21.61177	49.504765	2	2120	2125	6	3618.4297
2308	6924.1	1904.4766	true	3806.9385	311.33075	2	1	5.657017	2.9412577	54.62763	2	2307	2311	5	3052.6155
2288	6864.06	2384.6455	true	11918.191	311.136	5	1	7.00718	5.853756	48.009937	2	2287	2291	5	3663.1396
1359	4077.02	1033.1909	true	4128.7344	311.0201	4	1	6.0182767	6.9352126	55.64073	2	1357	1362	6	3791.3728
2218	6653.93	1562.7665	true	3123.5183	310.994	2	1	4.439427	8.211055	43.32036	2	2216	2221	6	3651.3916
1101	3303.01	218.30487	true	217.29759	310.7618	1	1	0.24238077	0.40300825	57.264904	2	1097	1102	6	3687.7454
69	206.988	1740.2853	true	5217.834	310.62946	3	1	6.3205395	8.034604	42.4007	2	66	70	5	2755.419
2211	6633.01	1252.9158	true	3755.7253	310.6083	3	1	5.2529225	13.366494	50.184982	2	2209	2213	5	3535.5144
573	1719.02	1865.0791	true	5592.2153	310.39548	3	1	6.634237	4.0676455	56.230934	2	570	574	5	3127.747
842	2525.95	218.05647	true	217.0492	310.34674	1	1	0.5887015	7.537977	57.73711	2	841	846	6	3602.1025
1613	4838.9	2158.7244	true	12946.303	310.32913	6	1	7.321169	4.9378214	40.35619	2	1611	1615	5	3106.3145
1590	4770.01	1946.9387	true	5837.794	310.30634	3	1	6.6056857	7.3183646	57.753498	2	1586	1592	7	5152.895
2128	6384.02	2033.7163	true	12196.254	310.12732	6	1	6.932774	5.9081182	52.109158	2	2126	2130	5	3699.8564
1332	3996.09	573.46246	true	2862.276	310.12476	5	1	4.8194633	18.016853	55.58266	2	1328	1334	7	4462.1055
1334	4002.02	844.5686	true	3374.2454	310.12036	4	1	4.846238	15.606401	54.959576	2	1333	1338	6	3508.0427
366	1098.01	1772.418	true	7085.6426	310.08444	4	1	8.24519	3.1185102	52.128345	2	362	368	7	3837.4495
389	1167.02	1234.5919	true	4934.3384	309.96918	4	1	6.744002	14.464718	60.059376	2	386	393	8	5153.1
793	2379.0	2014.7773	true	12082.62	309.9266	6	1	7.1318927	9.842438	56.380177	2	791	795	5	4276.329
2013	6039.01	1134.7919	true	2267.569	309.84225	2	1	3.0329328	15.787604	53.918575	2	2012	2016	5	2897.389
791	2373.06	699.499	true	1396.9835	309.80615	2	1	1.4893768	0.3650189	51.80689	2	788	792	5	2964.1697
2351	7053.01	1156.5327	true	1155.5254	309.79108	1	1	1.0812694	12.052373	53.581127	2	2349	2353	5	3718.3496
2081	6242.99	2177.553	true	13059.273	309.73837	6	1	7.13093	12.466859	51.859978	2	2078	2083	6	4773.715
383	1149.04	560.7936	true	1119.5726	309.69885	2	1	1.0192611	4.156192	51.131157	2	380	384	5	2836.1345
94	282.021	875.20575	true	2622.5955	309.4078	3	1	3.6177483	11.44371	48.98141	2	92	96	5	3224.1838
1775	5325.02	645.7677	true	1934.2812	309.38907	3	1	2.3749368	17.075886	60.59045	2	1774	1779	6	3711.936
503	1509.07	578.60077	false	1732.7805	309.31946	3	1	4.2383394	5.903865	48.191692	2	501	506	6	3241.6423
1657	4971.08	1091.2789	true	4361.0864	309.0753	4	1	6.306727	8.0658655	46.591908	2	1654	1658	5	4222.0615
1387	4160.97	2305.9087	true	2304.9014	309.0751	1	1	3.0838723	4.501397	45.02841	2	1383	1388	6	3490.4202
831	2492.97	1497.8416	true	2993.6685	309.05478	2	1	4.34205	6.57988	59.934284	2	829	833	5	3272.561
541	1623.07	2354.0938	true	14118.519	308.98154	6	1	7.1189103	18.062462	55.50353	2	539	543	5	3176.6584
1671	5013.1	567.9403	true	1133.8661	308.84137	2	1	1.1045209	8.766911	53.65757	2	1668	1673	6	4370.9546
1534	4601.96	1502.6501	true	3003.2856	308.78796	2	1	4.353747	10.113556	62.260178	2	1532	1537	6	3964.046
2378	7134.06	1823.0775	true	3644.1404	308.60074	2	1	5.361087	3.240995	70.43275	2	2376	2384	9	6264.328
1488	4464.0	2043.0892	true	12252.491	308.5089	6	1	7.263694	8.887584	53.29915	2	1484	1491	8	5092.0137
225	675.016	2283.1562	true	2282.149	308.3738	1	1	2.9676936	9.312949	65.262726	2	222	226	5	3839.2063
1898	5694.01	1451.0935	true	4350.259	308.30392	3	1	6.0912614	2.1034126	50.271973	2	1895	1899	5	2951.118
582	1746.05	533.30194	true	532.2947	308.2064	1	1	0.2880377	2.0677128	70.554756	2	580	584	5	3579.4866
2089	6266.96	1200.483	true	4797.903	308.12302	4	1	6.7780147	2.229883	58.0711	2	2088	2092	5	3117.5745
2217	6651.04	2242.127	true	13446.718	308.04694	6	1	7.180245	10.465706	57.802105	2	2215	2219	5	3460.519
1102	3305.94	2020.1326	true	2019.1252	307.98535	1	1	2.549057	0.105662316	52.23153	2	1098	1104	7	4277.6626
1915	5744.98	836.16724	true	2505.48	307.84665	3	1	3.3781307	3.9475446	52.55398	2	1914	1918	5	3123.598
1997	5990.97	1702.8115	true	5105.4126	307.76352	3	1	4.7952843	1.4854774	51.91929	3	1995	1999	5	3401.3337
754	2261.95	1953.3512	true	11714.063	307.65656	6	1	6.8999977	3.1146264	63.181896	2	750	754	5	2946.405
13	39.0084	545.8286	true	1089.6427	307.50247	2	1	0.97477555	2.200336	50.230034	2	12	16	5	2990.2002
755	2264.89	701.03534	true	2100.0842	307.4678	3	1	4.4563336	1.115986	52.58675	2	754	758	5	3719.0957
900	2700.01	235.7475	true	234.74022	307.4398	1	1	0.5309039	2.201976	52.16775	2	898	904	7	4072.061
2356	7067.93	2077.6333	true	6229.878	307.42862	3	1	6.801519	4.308736	49.12169	2	2354	2358	5	3067.9895
1587	4761.03	883.9171	true	882.90985	307.40717	1	1	0.73714036	5.8861175	55.278664	2	1584	1588	5	3205.4426
2308	6924.1	1210.6614	true	3628.9622	307.35214	3	1	5.3460107	3.2139301	58.267067	2	2306	2311	6	3560.8438
67	200.991	1572.4177	true	6285.6416	307.31668	4	1	7.955083	4.231684	53.68767	2	65	71	7	4262.7085
1424	4271.93	1690.9431	true	10139.615	307.21613	6	1	7.9686046	3.386213	53.265728	2	1423	1427	5	2987.5552
1719	5156.94	1781.1132	true	10680.635	306.94135	6	1	7.009824	1.4968103	49.881264	2	1718	1722	5	3090.4114
1715	5144.96	689.8264	true	3444.0957	306.835	5	1	5.097915	5.7665987	57.801746	2	1713	1718	6	4083.488
1184	3551.93	959.0864	true	1916.1583	306.80417	2	1	2.3375864	1.6038556	49.35383	2	1183	1187	5	2999.4412
1687	5060.95	759.67737	true	1517.3402	306.6292	2	1	1.6022363	2.3685508	49.737957	2	1685	1689	5	3620.049
550	1649.96	977.42786	true	4882.103	306.6138	5	1	5.9577665	9.232098	49.109238	2	547	552	6	3682.9668
1603	4808.99	703.51636	true	2107.5273	306.49136	3	1	4.426763	3.2444515	49.269226	2	1602	1606	5	4047.7961
2197	6591.06	1772.1031	true	10626.575	306.45676	6	1	7.1345177	6.2615147	51.094265	2	2196	2200	5	3242.5315
2170	6509.96	1066.4856	true	3196.4348	306.4311	3	1	4.5038805	2.0967972	54.72727	2	2167	2174	8	5331.9805
2258	6773.99	2071.787	true	4141.5596	306.37497	2	1	5.9024	8.834987	53.600685	2	2256	2260	5	3116.1504
466	1397.96	969.49023	true	1936.966	306.34848	2	1	2.3667347	11.588055	57.263054	2	462	468	7	4422.2627
1813	5438.98	2243.7756	true	2242.7683	306.32385	1	1	2.970132	13.522205	46.670216	2	1810	1814	5	3255.6196
1940	5820.02	1745.7979	true	6979.162	306.3229	4	1	6.114169	6.7311068	45.942375	3	1940	1945	6	3504.5442
2119	6357.05	590.43805	true	1768.2924	306.18277	3	1	4.2467117	12.11926	55.809	2	2116	2121	6	3718.474
341	1023.03	2224.7737	true	2223.7664	305.7704	1	1	2.9323637	6.559063	49.206474	2	338	342	5	2982.2126
813	2438.97	1260.7616	true	3779.2627	305.7445	3	1	5.4633527	1.4688333	58.006393	2	810	815	6	5126.6714
772	2316.02	507.14294	true	2024.5427	305.57278	4	1	2.54986	9.787723	60.768223	2	770	774	5	3795.7742
2129	6386.91	211.80763	true	421.6007	305.55115	2	1	1.0260717	8.77229	53.75338	2	2127	2131	5	3320.6545
522	1566.0	2285.9927	true	13709.912	305.4868	6	1	7.291124	7.131405	56.38456	2	520	524	5	3391.0059
2122	6366.05	2458.9282	true	2457.921	305.4593	1	1	3.3793664	2.6221883	44.125217	2	2120	2124	5	3371.0037
146	437.932	1934.4825	true	3866.9504	305.4301	2	1	5.7308526	13.148321	49.453903	2	143	147	5	3034.8118
1892	5676.01	291.11002	true	870.3082	305.42157	3	1	3.4706547	15.286904	47.50513	2	1889	1893	5	2836.3735
1848	5543.96	1452.9426	true	5807.741	305.4038	4	1	7.522122	2.8966904	55.06596	2	1845	1849	5	3287.2302
2387	7161.02	1900.3112	true	1899.3038	305.38934	1	1	2.3139787	2.0345562	58.113438	2	2385	2389	5	3745.551
1591	4773.02	2019.8904	true	2018.883	305.3791	1	1	2.541883	12.681038	62.05957	2	1588	1592	5	3365.5125
1245	3734.95	1058.9596	true	2115.9045	305.33734	2	1	2.7341993	2.9861772	52.220154	2	1244	1248	5	2945.2742
898	2693.94	1621.7858	true	4862.3354	305.3168	3	1	6.960581	2.284709	58.750107	2	895	899	5	3948.22
1648	4944.04	548.34424	true	1642.011	305.23367	3	1	1.8178443	14.901259	51.895836	2	1647	1651	5	3073.1665
1416	4248.03	516.26263	true	515.2554	305.173	1	1	0.58670974	5.1525927	57.84463	2	1414	1418	5	3626.9773
1183	3548.99	1155.3032	true	4617.1836	305.124	4	1	6.595334	12.741705	53.795937	2	1182	1187	6	3624.7512
2341	7023.03	1841.3967	false	1840.3894	305.06308	1	1	2.18948	13.272742	52.23896	2	2339	2343	5	3334.1292
1465	4394.93	220.38751	true	219.38023	305.00568	1	1	0.28858605	2.3321815	50.687355	2	1464	1468	5	3496.4438
2206	6617.9	2471.9624	true	2470.955	304.97372	1	1	3.4041898	7.4335437	46.562233	2	2204	2208	5	3212.2917
2030	6090.13	686.91077	true	685.9035	304.84784	1	1	0.5835284	2.061599	54.78881	2	2028	2033	6	4030.9314
989	2966.93	706.9478	true	2823.7622	304.73596	4	1	3.9753978	5.777975	45.15281	2	987	991	5	3387.587
1990	5969.98	1007.307	true	3018.8992	304.72665	3	1	4.381712	1.3717828	40.852722	2	1987	1991	5	3589.171
1082	3246.04	922.9298	true	1843.8451	304.6772	2	1	2.1981583	14.281601	52.413433	2	1079	1083	5	3440.5945
307	921.041	525.3135	true	2097.2249	304.66467	4	1	2.6954763	3.7717128	65.410446	2	307	311	5	3706.8682
1397	4191.01	1210.9119	true	3629.7136	304.63495	3	1	5.433709	2.986009	44.007233	2	1393	1398	6	3565.897
660	1979.95	1743.4373	true	8712.149	304.60596	5	1	6.9566307	4.7678337	60.71414	2	659	663	5	3421.9373
1205	3615.01	1561.421	false	1560.4137	304.48694	1	1	1.6762708	1.3167648	58.5723	2	1202	1206	5	2993.2754
821	2463.06	1473.0293	true	1472.022	304.41275	1	1	1.5642809	9.4218235	53.011517	2	818	822	5	2806.1006
977	2931.02	944.6799	true	943.6726	304.36902	1	1	0.9079548	5.9572525	49.95218	2	974	978	5	3395.339
437	1310.88	584.983	true	1167.9514	304.35052	2	1	1.0901108	1.6315613	45.157906	2	435	439	5	3404.6694
2149	6446.95	2134.4937	true	12800.918	304.21863	6	1	7.0776334	1.1053561	50.54085	2	2146	2151	6	4398.1143
1211	3632.93	2478.6023	true	7432.785	304.07834	3	1	6.9626594	10.792583	68.18883	2	1210	1215	6	3876.3184
1955	5864.93	2230.473	true	4458.931	304.04108	2	1	6.446869	4.319193	53.26217	2	1952	1956	5	2944.816
1035	3105.05	502.79166	true	2007.1376	303.99142	4	1	2.486583	5.3113093	52.368515	2	1031	1037	7	3732.5125
1326	3978.07	1122.061	true	1121.0537	303.94855	1	1	0.9374417	6.4869065	61.46231	2	1323	1328	6	3642.8767
2014	6041.91	1777.0098	true	1776.0024	303.87155	1	1	2.1044831	12.23264	56.49002	2	2011	2015	5	3307.9297
1911	5732.94	1693.0115	true	1692.0042	303.83792	1	1	1.9282532	6.739037	55.100853	2	1907	1912	6	3970.973
1768	5303.93	1839.3085	true	3676.6023	303.8296	2	1	5.343244	4.965714	52.232018	2	1766	1772	7	4678.8306
1976	5928.04	717.2229	true	2148.647	303.5741	3	1	4.476864	6.658944	53.57756	2	1973	1978	6	3988.2327
239	717.002	1338.1982	true	2674.3818	303.54977	2	1	3.6957352	7.0190034	56.413246	2	237	241	5	4120.4434
656	1968.05	587.90765	true	1760.7012	303.34332	3	1	2.0473995	3.4956107	56.147728	2	654	658	5	3056.6406
663	1988.93	2446.7576	true	2445.7502	303.27866	1	1	3.2821677	7.031598	54.367813	2	660	665	6	4169.6333
1193	3578.98	435.06006	true	1736.2112	303.22107	4	1	2.0110586	11.918992	49.515938	2	1191	1195	5	3599.4395
1148	3443.93	1513.0979	true	6048.3623	303.20795	4	1	7.915489	17.812363	52.351498	2	1147	1152	6	3577.2114
1226	3677.98	949.3624	true	948.35516	303.12518	1	1	0.66992366	1.2604725	57.23062	2	1224	1228	5	3761.633
2072	6215.9	1090.4275	true	4357.6807	303.09656	4	1	6.3313885	7.343642	48.06775	2	2071	2075	5	2982.1582
1260	3779.9	354.41614	true	1413.6355	303.0948	4	1	1.3957361	12.806435	56.7607	2	1257	1262	6	3735.9045
2369	7107.02	825.6882	true	1649.3618	303.05334	2	1	1.8323725	2.9005358	49.718983	2	2367	2373	7	3823.0278
876	2627.9	707.45795	true	2119.352	303.00644	3	1	2.7179995	9.182205	50.453197	2	874	878	5	3390.1038
941	2822.98	1708.9213	true	10247.483	302.915	6	1	6.867557	7.7643166	44.30105	2	939	943	5	3312.7925
1691	5072.91	1924.3185	true	3846.6223	302.8344	2	1	5.5783925	21.623768	66.954575	2	1687	1692	6	3987.8013
2046	6138.0	1823.3438	true	3644.6729	302.78702	2	1	5.2257547	4.09566	51.935883	2	2043	2052	10	6201.1274
813	2438.97	2414.2546	true	2413.2473	302.58228	1	1	3.2636833	5.063373	44.438457	2	811	815	5	3488.5938
1782	5345.99	1272.6001	true	5086.371	302.4463	4	1	7.025019	7.004431	53.80864	2	1779	1783	5	2895.9473
59	177.044	1767.1381	true	8830.653	302.43552	5	1	6.9618697	14.983917	57.15657	2	56	60	5	3342.5735
2314	6942.04	963.266	true	2886.7761	302.4115	3	1	4.9396286	3.515551	44.67844	2	2312	2317	6	3523.2063
1403	4208.97	670.83514	true	1339.6558	302.3874	2	1	1.2699486	1.0512255	47.63196	2	1400	1404	5	3723.385
236	708.061	1301.3945	true	3901.1616	302.2512	3	1	5.489541	10.881273	41.064667	2	235	239	5	2728.606
1478	4433.96	2263.3875	true	11311.9	302.11987	5	1	8.207185	7.543817	51.00536	2	1478	1482	5	3308.7976
1266	3797.93	901.47534	true	2701.4043	302.1101	3	1	4.835556	1.5457395	54.33533	2	1264	1268	5	4017.3203
1395	4185.08	1903.5332	true	3805.0518	302.0304	2	1	5.3962455	8.467296	58.343998	2	1394	1398	5	3084.5332
1855	5565.05	883.931	true	3531.695	302.02203	4	1	5.084571	16.97317	50.336773	2	1853	1857	5	3639.0562
1841	5522.98	2495.7944	true	2494.787	301.9338	1	1	3.4338813	2.806089	39.00831	2	1838	1844	7	3801.1704
875	2624.98	946.4828	true	1890.951	301.7424	2	1	2.2765932	18.2537	49.087635	2	872	876	5	2807.8662
1852	5555.94	1731.904	true	5192.6904	301.66592	3	1	6.090298	2.9511194	50.338787	2	1851	1855	5	2995.9463
2333	6998.94	827.84326	true	1653.672	301.59534	2	1	1.873494	3.3757694	55.18298	2	2330	2334	5	2649.2527
611	1833.03	2126.3425	true	8501.341	301.49405	4	1	8.041365	19.339619	73.75089	2	609	613	5	3859.277
20	60.0639	2376.9883	true	9503.924	301.4691	4	1	8.282634	6.1017275	58.924465	2	17	22	6	3536.8352
951	2853.0	536.8478	true	1607.5215	301.3396	3	1	4.146363	5.8024173	54.558994	2	949	954	6	4560.1074
263	788.986	1338.8588	true	4013.5542	301.07703	3	1	5.6981215	2.9103754	52.659966	2	259	264	6	4123.536
2303	6908.97	308.66058	true	1230.6133	301.04736	4	1	1.0836011	5.138542	52.366814	2	2300	2304	5	3139.4297
1821	5462.96	1413.3835	true	4237.129	300.99747	3	1	6.0456076	3.7816253	50.20515	2	1818	1823	6	4764.835
868	2604.05	957.288	true	1912.5615	300.94458	2	1	2.3227262	8.153832	48.79564	2	865	869	5	3300.9475
922	2766.07	1014.2538	true	4052.986	300.92206	4	1	5.976808	6.341996	47.3603	2	921	925	5	3253.3828
318	953.925	1114.4117	true	1113.4044	300.85187	1	1	3.662452	8.142946	49.238014	2	317	321	5	2685.0537
1050	3150.0	718.00916	true	1434.0038	300.84476	2	1	1.5633398	3.329503	51.0485	2	1047	1051	5	3230.7122
1117	3350.97	2263.5854	true	2262.5781	300.75986	1	1	3.0018036	5.7705517	47.282043	2	1116	1120	5	2820.725
1953	5859.05	335.6731	true	334.66583	300.75583	1	1	0.4182572	7.547506	56.762016	2	1950	1954	5	3283.151
2182	6546.0	1468.9331	true	1467.9258	300.7334	1	1	1.5530858	16.998539	50.794624	2	2179	2183	5	3220.14
957	2871.05	453.38367	true	1357.1292	300.72253	3	1	3.984187	11.589912	54.387493	2	955	960	6	3728.39
1769	5307.01	1322.6705	true	5286.653	300.68994	4	1	7.297721	2.2374427	49.89224	2	1767	1771	5	3282.1462
1217	3650.99	2141.4497	true	6421.327	300.65784	3	1	7.1436906	9.980892	57.200993	2	1215	1220	6	4377.8555
1477	4431.02	1250.7119	true	6248.523	300.5802	5	1	3.462909	5.8625445	56.37388	4	1475	1479	5	3627.0498
1020	3059.98	2288.112	true	2287.1047	300.52173	1	1	3.075539	1.9504553	54.388725	2	1017	1021	5	3090.7078
589	1766.94	1088.9126	true	4351.621	300.28098	4	1	6.3242693	2.3434105	59.07367	2	588	592	5	3348.392
1097	3290.97	217.56715	true	216.55988	300.26907	1	1	0.8230378	11.486786	57.450905	2	1096	1101	6	3673.168
1599	4797.0	696.1165	true	695.10925	300.2545	1	1	0.76543415	9.680791	48.65311	2	1597	1602	6	3431.3447
2141	6423.01	1601.6885	true	4802.0435	300.221	3	1	6.572818	7.5541515	59.167786	2	2139	2143	5	3348.3853
548	1644.02	1963.1057	true	5886.295	300.1942	3	1	6.6101584	2.2221065	57.812656	2	543	550	8	5269.282
132	395.97	2300.0706	true	6897.1895	300.15155	3	1	7.2732882	6.116749	47.231895	2	128	133	6	3493.114
1010	3029.91	501.17175	false	1000.329	300.00623	2	1	0.7480066	7.6857786	51.611374	2	1006	1014	9	5275.9473
1927	5781.0	2195.55	true	2194.5427	299.98706	1	1	2.79466	3.1488771	52.42	2	1923	1928	6	3796.6672
1799	5397.03	2356.7373	true	2355.73	299.88687	1	1	3.1997802	1.3162568	52.08514	2	1796	1802	7	4842.221
343	1028.97	292.0168	true	291.00955	299.8831	1	1	1.0139195	9.312326	50.160263	2	340	344	5	3788.885
1057	3171.07	811.99225	true	3243.94	299.84518	4	1	4.744798	3.106401	54.10399	2	1055	1060	6	3184.252
243	728.969	810.07104	true	2427.1914	299.73706	3	1	4.558043	12.14855	48.384857	2	239	245	7	4351.9883
912	2736.01	1404.0433	true	1403.036	299.6964	1	1	1.3804264	4.911556	44.20228	2	910	914	5	3700.4534
242	725.99	2048.9658	true	4095.917	299.69562	2	1	5.961884	10.516294	52.41976	2	241	246	6	3452.9338
524	1571.98	1192.5155	true	4766.0327	299.58322	4	1	6.9037333	4.632778	52.98719	2	523	528	6	3383.2021
705	2115.0	1594.0166	true	3186.0186	299.4281	2	1	4.471663	1.218481	49.84536	2	702	707	6	3224.9136
798	2393.89	716.98834	true	2147.9434	299.3886	3	1	4.4993067	6.128708	57.70393	2	795	799	5	3209.2764
1539	4617.01	1605.0005	true	8019.966	299.37048	5	1	7.2889347	2.71972	53.171608	2	1537	1541	5	3314.8657
1939	5816.87	1751.6288	true	3501.243	299.32037	2	1	5.159051	17.144304	61.140976	2	1938	1942	5	3453.3264
1786	5357.99	460.82126	true	1839.256	299.30264	4	1	2.1891	13.058698	47.398087	2	1782	1787	6	3913.8987
1309	3927.0	583.6997	true	582.69244	299.25467	1	1	0.788585	4.1350822	54.769817	2	1307	1311	5	3811.5713
1903	5708.98	207.13873	true	206.13145	299.21405	1	1	0.34224167	3.710121	61.495747	2	1902	1906	5	3754.1418
818	2453.99	970.459	true	5816.7104	299.18277	6	1	4.550094	14.7088	34.109337	3	817	823	7	3684.2769
1863	5589.03	2033.5332	true	12195.155	299.08743	6	1	7.181243	12.174012	56.917152	2	1862	1866	5	3431.9697
162	486.102	640.0448	true	639.03754	299.0098	1	1	2.656337	5.3665047	47.814285	2	161	165	5	3030.3232
1421	4263.01	2417.255	true	7248.7427	298.90717	3	1	7.1067557	3.5635896	51.70376	2	1419	1423	5	3173.2107
177	530.975	1533.9147	true	6131.6294	298.77365	4	1	8.15117	3.4459996	57.555836	2	176	180	5	3238.4233
1229	3686.97	1414.2601	true	4239.7583	298.76157	3	1	6.159909	15.494666	44.334732	2	1227	1233	7	5150.656
2154	6462.02	658.48755	true	1972.4409	298.57233	3	1	2.4668915	15.989733	51.356377	2	2153	2157	5	3221.8481
1367	4100.96	962.8911	true	2885.6516	298.50858	3	1	4.194848	3.2426002	52.028942	2	1364	1368	5	2864.7998
794	2381.96	831.7092	true	1661.4039	298.41888	2	1	1.8826982	3.6710443	57.04964	2	792	796	5	3315.5635
1461	4383.03	1630.3121	true	1629.3048	298.40436	1	1	0.43509087	12.075562	46.140175	3	1460	1464	5	3120.4463
80	239.978	890.4004	true	2668.1794	298.39865	3	1	3.7633877	2.3255508	48.30289	2	78	82	5	2936.6675
2324	6972.04	1484.3972	true	7416.949	298.19305	5	1	6.7995496	4.5023847	56.314938	2	2321	2327	7	4492.315
701	2103.0	2163.7637	true	2162.7563	298.17413	1	1	2.8149743	6.3190656	55.122383	2	699	703	5	3231.3906
1535	4605.01	211.09962	true	630.27704	298.15652	3	1	2.592354	2.317758	49.34808	2	1534	1540	7	3669.9802
710	2130.06	2303.8203	true	11514.064	298.1467	5	1	6.9349523	2.8889587	59.125614	2	709	713	5	3300.4202
128	384.07	1022.34735	true	3064.0203	297.6714	3	1	4.848361	2.619533	51.42225	2	125	129	5	2810.2773
1327	3981.04	2338.8967	true	11689.447	297.56262	5	1	7.158478	12.016655	50.68994	2	1326	1330	5	2796.429
651	1953.02	596.95483	true	1191.8951	297.49496	2	1	1.0188378	3.3987281	52.04039	2	650	654	5	3315.0298
1287	3860.9	1690.8834	true	8449.381	297.48346	5	1	7.1065187	3.3620062	44.061947	2	1286	1290	5	3169.8735
509	1526.95	1912.199	true	3822.3833	297.4268	2	1	5.5431643	5.120495	54.717247	2	505	511	7	4305.1396
1539	4617.01	1391.3077	true	4170.9014	297.31134	3	1	5.4709425	7.655757	51.70002	2	1537	1541	5	3117.8376
1454	4362.04	2068.0068	true	4133.999	297.25473	2	1	5.955274	6.185458	56.927505	2	1453	1457	5	3372.5518
261	782.948	2477.5217	true	12382.572	297.17004	5	1	6.337518	12.107881	51.65297	3	258	262	5	2971.3604
2097	6291.04	1997.004	true	5987.99	297.14154	3	1	6.859223	10.051212	53.89522	2	2096	2100	5	3293.376
1233	3698.99	1693.1888	true	8460.907	296.93896	5	1	8.107423	9.19261	52.574337	2	1231	1235	5	3170.167
1063	3189.0	1192.023	true	4764.0625	296.88458	4	1	6.6806273	2.8202713	50.476925	2	1060	1065	6	3225.254
1446	4337.92	295.29138	true	1177.1365	296.80533	4	1	1.1213666	7.0049114	61.34787	2	1444	1448	5	3550.4575
70	209.947	2097.6604	true	2096.653	296.74658	1	1	3.8920598	7.4323606	47.391533	3	67	71	5	2780.1523
227	681.001	1050.8522	true	3149.5347	296.59396	3	1	4.4210334	4.8582735	52.015724	2	226	230	5	3234.8271
2344	7031.98	1984.9645	true	1983.9572	296.5315	1	1	2.4990032	8.586174	48.23893	2	2342	2348	7	4107.7295
157	470.97	1091.319	true	3270.935	296.4038	3	1	4.7340727	1.8355348	45.001156	2	155	159	5	3818.4236
645	1934.96	1931.36	true	5791.058	296.38455	3	1	6.71009	6.493194	53.678295	2	644	649	6	3725.906
2092	6275.99	2108.9373	true	6323.79	296.3416	3	1	5.112509	7.4082975	46.571068	3	2088	2092	5	2893.7432
1759	5276.95	396.28552	true	1185.8347	296.16077	3	1	0.5041109	1.4914454	48.516228	3	1756	1760	5	3077.6865
1681	5043.03	2160.8003	true	6479.379	296.06705	3	1	7.1170406	0.88374734	56.525673	2	1679	1684	6	3665.3435
2296	6887.94	2079.502	true	4156.9893	296.0337	2	1	6.150349	9.498898	50.888405	2	2295	2299	5	2954.8313
1943	5829.03	1151.5356	true	4602.1133	296.00302	4	1	6.73593	8.398193	60.97786	2	1942	1946	5	3237.8745
1459	4376.96	1084.2701	true	2166.5256	295.96686	2	1	2.813677	15.473404	54.45823	2	1456	1462	7	4662.9883
1799	5397.03	415.22223	false	1242.6449	295.95557	3	1	3.9338238	9.1349945	51.77389	2	1797	1802	6	3750.0146
969	2907.07	747.23193	true	1492.4493	295.79587	2	1	0.23935735	1.7135935	47.96073	4	968	972	5	2799.2087
838	2513.98	692.7836	true	2075.329	295.71637	3	1	4.2844768	7.67756	53.143017	2	835	839	5	2953.808
1517	4550.98	2404.1855	true	7209.5347	295.6896	3	1	7.0421314	9.222821	47.88572	2	1516	1520	5	3586.6553
1267	3800.99	617.4691	true	2465.8474	295.68033	4	1	3.299505	5.606463	53.965824	2	1266	1271	6	3624.2896
1308	3924.12	1970.1858	true	3938.357	295.66232	2	1	5.728126	8.09904	56.063892	2	1306	1310	5	3200.584
649	1947.09	532.3681	true	531.36084	295.64825	1	1	0.27819985	2.8397522	57.203716	2	647	651	5	3524.0825
1750	5249.89	446.2788	true	1335.8147	295.6451	3	1	3.7977796	11.963202	62.632614	2	1748	1752	5	3258.0793
580	1740.01	2303.9927	true	11514.927	295.63217	5	1	7.0503664	10.686408	53.119495	2	577	581	5	2943.0142
479	1436.99	1041.5364	true	3121.5872	295.5538	3	1	2.1023788	5.3073645	48.885094	3	478	482	5	3208.8723
1531	4593.02	1128.8306	true	3383.4697	295.52463	3	1	5.011823	14.881666	54.683064	2	1528	1532	5	3356.6086
1384	4151.99	675.8595	true	1349.7045	295.42322	2	1	1.3019061	4.7073846	48.831375	2	1382	1386	5	3424.9622
412	1235.97	1037.3514	true	2072.6882	295.30267	2	1	2.6373198	5.475996	50.90412	2	409	413	5	3210.661
832	2495.98	365.4222	true	728.8299	295.0261	2	1	0.3742646	1.7583601	49.50772	2	829	833	5	3177.5586
1457	4370.99	1329.7728	true	3986.2964	294.9415	3	1	5.427908	6.95297	47.953426	2	1456	1461	6	3572.141
515	1545.01	1820.6606	true	3639.3066	294.86652	2	1	5.2947836	2.4452057	49.25913	2	512	516	5	3056.8674
1478	4433.96	459.41965	true	1375.2372	294.85767	3	1	1.3977968	0.36317927	59.074677	2	1477	1481	5	2951.0051
831	2492.97	1671.6293	true	1670.622	294.85568	1	1	1.8831813	8.931906	53.701447	2	827	833	7	3774.6963
2386	7157.98	1789.3297	true	5364.9673	294.855	3	1	6.429917	8.849555	35.772045	2	2385	2389	5	2778.7126
1505	4515.01	1685.5172	true	5053.53	294.71835	3	1	6.917363	4.9483	60.230827	2	1503	1507	5	3554.5527
314	941.978	1993.509	true	1992.5017	294.71393	1	1	4.3213763	3.3972068	52.16231	2	310	317	8	4491.671
907	2720.98	1225.1555	true	2448.2964	294.7042	2	1	3.2822213	7.745455	59.454803	2	907	911	5	3049.1145
442	1326.03	2263.167	true	6786.479	294.56726	3	1	6.904769	8.156902	51.957428	2	437	442	6	3694.268
82	245.98	2335.283	true	4668.5513	294.56458	2	1	4.663008	4.6040797	57.526997	3	79	83	5	3338.5227
371	1113.0	2488.0647	true	9948.2295	294.5497	4	1	8.159828	17.819927	44.76364	2	368	372	5	3198.2256
2104	6312.02	1883.4843	true	1882.4769	294.5487	1	1	4.2805934	11.849056	52.650223	2	2101	2107	7	4008.552
1054	3162.06	712.72845	true	711.7212	294.42825	1	1	0.7193628	5.179428	51.07402	2	1053	1057	5	3196.1218
1299	3897.02	2489.3486	true	2488.3413	294.2874	1	1	3.4132457	3.7277997	45.736736	2	1296	1300	5	3266.7363
257	771.11	1020.2411	true	3057.7014	294.25934	3	1	4.3997035	5.352675	54.03981	2	255	259	5	3844.1938
2191	6572.95	1171.6636	true	3511.9688	294.19833	3	1	5.1657352	1.0634499	52.536526	2	2188	2193	6	4076.4648
1175	3525.03	2027.4675	true	4052.9204	294.15707	2	1	5.9876523	4.370084	59.214024	2	1172	1176	5	2948.9028
638	1913.99	1161.0596	true	2320.1045	294.12317	2	1	3.0410457	9.019283	45.800842	2	635	643	9	4755.848
1720	5159.97	644.22736	true	643.2201	294.11496	1	1	0.34575984	5.475058	51.555855	2	1718	1722	5	3346.9631
318	953.925	2042.6978	true	6125.0713	294.086	3	1	6.7298994	14.0158	44.59153	2	317	321	5	3156.437
531	1592.98	1734.1028	true	6932.382	294.0068	4	1	7.9932876	5.6037927	55.328186	2	528	532	5	2781.282
1924	5772.02	2096.1177	false	12570.662	293.99783	6	1	7.11892	0.8702512	53.5407	2	1921	1925	5	2907.7993
2318	6954.02	1651.9426	true	9905.611	293.95044	6	1	7.896067	6.5694623	42.404976	2	2316	2320	5	3486.3965
2004	6012.04	1688.6794	true	6750.6885	293.9132	4	1	8.101803	11.670303	57.874428	2	2001	2006	6	3795.756
2038	6114.01	490.1855	true	1467.5347	293.84552	3	1	1.5433018	0.4895928	55.972355	2	2034	2040	7	4726.2344
1641	4923.03	1809.0826	true	3616.1506	293.68948	2	1	1.1392158	7.4011083	51.37928	4	1640	1645	6	3127.05
2062	6186.04	1293.4019	true	3877.1836	293.6336	3	1	5.681659	5.144723	53.66449	2	2061	2065	5	3162.1887
731	2193.0	474.37802	true	473.37076	293.49353	1	1	0.30705476	13.752099	56.60083	2	729	733	5	3648.3538
539	1617.0	1248.291	true	3741.851	293.4541	3	1	5.4888673	0.25747383	51.57031	2	537	541	5	3115.9275
1136	3408.04	862.6765	true	1723.3385	293.39764	2	1	1.9658517	1.8828657	58.31305	2	1135	1141	7	4071.7385
2223	6669.0	897.04156	true	896.0343	293.33893	1	1	0.77170104	8.435296	45.05225	2	2221	2226	6	3738.5288
2367	7100.96	697.50665	true	2785.9976	293.19904	4	1	1.6765413	2.8319154	60.19151	3	2365	2369	5	3395.5847
929	2786.99	627.13153	true	1252.2485	293.19443	2	1	1.136731	4.8896646	58.42107	2	926	931	6	4009.4397
261	782.948	421.6086	true	1261.8041	293.135	3	1	3.8166707	9.979761	46.77204	2	258	262	5	2920.7842
1500	4499.95	1652.9319	true	4955.7734	293.07675	3	1	6.760731	10.765178	42.669178	2	1498	1503	6	4450.611
1429	4286.97	1867.9552	true	5600.8438	293.05844	3	1	6.563035	6.4636827	49.05457	2	1428	1432	5	3301.1401
1559	4677.03	920.93304	true	3679.7031	293.0144	4	1	5.275442	7.5329943	50.240597	2	1556	1561	6	3359.838
2146	6437.95	1716.2162	true	6860.8354	292.99136	4	1	8.294334	3.6496968	47.799324	2	2143	2147	5	3165.242
2337	7011.0	989.57184	true	2965.6938	292.87296	3	1	4.2600374	1.2093755	53.833546	2	2336	2340	5	3408.398
597	1791.0	2496.0374	true	4990.06	292.82474	2	1	6.8133025	9.494912	46.15196	2	594	599	6	3567.3853
514	1542.02	616.0884	true	615.0811	292.77344	1	1	0.6052108	3.360307	51.927555	2	512	516	5	3586.9873
1407	4221.02	2439.68	true	4877.345	292.72574	2	1	6.7472787	1.4865273	45.846935	2	1404	1409	6	4097.1055
255	764.983	2353.4907	true	2352.4834	292.6257	1	1	3.152858	5.9259286	55.3877	2	253	257	5	3433.0676
1338	4013.9	538.299	true	1074.5835	292.5697	2	1	0.54723257	14.798431	53.209743	3	1335	1339	5	3360.7505
399	1197.07	523.3992	true	2089.5676	292.5645	4	1	2.6114507	20.007578	70.70332	2	397	401	5	3582.503
246	738.043	2204.8188	true	11019.058	292.4632	5	1	6.870964	10.655656	54.707596	2	244	248	5	3597.5215
869	2607.04	353.72418	true	1058.1508	292.33527	3	1	1.099379	6.724641	51.828186	2	866	871	6	3445.8618
1067	3201.04	593.91235	true	1185.8102	292.2045	2	1	1.0116394	15.299211	57.920826	2	1062	1071	10	6564.386
135	404.973	2070.1006	true	6207.28	292.14807	3	1	6.7848334	3.1872659	70.66016	2	132	137	6	3901.717
1748	5243.91	494.5137	true	493.50644	292.08405	1	1	0.3132505	5.7655244	49.947365	2	1744	1749	6	2903.66
1290	3870.05	613.1306	true	1224.2467	291.7572	2	1	1.0876815	3.121227	48.496975	2	1289	1293	5	3055.466
818	2453.99	1811.8787	true	10865.229	291.67792	6	1	8.244222	5.094181	55.733887	2	815	819	5	3032.7393
1205	3615.01	256.07343	true	765.1984	291.60208	3	1	0.76044065	6.519582	42.766445	2	1202	1207	6	3454.86
2111	6332.97	1829.1937	true	7312.7456	291.51312	4	1	4.7254434	3.3441086	45.828228	3	2108	2112	5	2908.0098
390	1169.97	1185.5709	true	2369.1272	291.44144	2	1	3.1871476	17.365864	50.793446	2	387	391	5	2809.0298
795	2385.02	1968.0186	true	5901.0337	291.35403	3	1	6.8257737	7.390885	59.65597	2	794	798	5	3399.294
263	788.986	606.56055	true	1816.6599	291.3177	3	1	4.09447	4.888441	45.418613	2	262	266	5	3058.0376
2026	6077.93	1660.0005	true	4976.9795	291.1917	3	1	4.775538	8.146617	51.104073	3	2022	2026	5	2861.9058
677	2030.98	2126.6929	true	12754.113	291.174	6	1	6.8945246	8.496325	43.590034	2	675	679	5	3210.4863
2112	6336.1	450.3647	true	449.35742	291.0425	1	1	0.25956813	6.629224	43.838318	2	2111	2115	5	3624.8982
1284	3852.04	1398.35	true	4192.028	290.98996	3	1	6.1126747	9.343789	58.819824	2	1280	1285	6	3667.41
891	2673.05	963.3057	true	962.29846	290.98666	1	1	0.73049617	11.639024	60.430656	2	889	893	5	3413.8972
1710	5130.04	467.3626	true	466.35535	290.80154	1	1	0.23916346	5.7405434	52.55403	2	1707	1711	5	3297.9612
48	143.942	2255.034	true	4508.053	290.76288	2	1	6.4631586	13.279184	56.119316	2	45	50	6	4359.8804
1952	5855.96	355.5795	true	1063.7167	290.75595	3	1	3.4299295	9.245951	61.468857	2	1951	1955	5	3385.8665
1110	3329.97	1780.9722	true	1779.9648	290.6998	1	1	2.066661	13.971562	57.681465	2	1108	1112	5	3022.9468
2057	6170.95	1548.4362	true	1547.4288	290.66302	1	1	1.6719494	5.1300716	42.46849	2	2056	2060	5	2879.0034
1824	5471.95	1400.336	true	2798.6575	290.62	2	1	3.965361	4.2033763	54.88582	2	1823	1827	5	2679.9028
991	2972.87	753.60046	true	752.5932	290.60205	1	1	0.7994559	12.983317	54.62861	2	989	995	7	4194.651
327	981.075	941.96576	true	2822.8755	290.6013	3	1	4.727819	3.4138331	46.148216	2	324	328	5	2728.537
1907	5720.98	2291.6921	true	9162.739	290.51794	4	1	4.7742333	13.931831	48.138687	3	1904	1908	5	3438.1748
2026	6077.93	1705.499	true	1704.4917	290.499	1	1	1.9747189	16.269999	54.318794	2	2022	2027	6	3320.3528
54	162.028	293.79813	true	878.37256	290.4974	3	1	0.80923367	12.81352	51.288906	2	50	55	6	3449.775
1869	5607.07	213.05664	true	212.04936	290.4738	1	1	0.4437636	7.451161	53.814854	2	1868	1872	5	3473.6013
1707	5121.01	2226.8704	true	2225.863	290.4344	1	1	2.919598	18.089642	41.6211	2	1702	1708	7	4075.1877
1808	5424.04	749.08203	true	2244.2244	290.38617	3	1	2.8713	10.158617	56.463997	2	1806	1810	5	3479.1487
948	2844.04	1200.1488	true	2398.283	290.28894	2	1	3.2558494	3.5247164	54.87549	2	945	951	7	4719.5205
433	1298.98	705.7137	true	1409.4128	290.2726	2	1	1.4645725	15.054375	49.429565	2	429	434	6	3614.1897
489	1467.04	2088.1855	true	10435.891	290.19644	5	1	8.019304	12.541368	58.072105	2	487	493	7	4651.2266
1204	3612.0	761.18524	true	1520.356	290.19208	2	1	1.619783	2.8109794	47.8506	2	1203	1207	5	3374.926
197	590.978	1239.4606	true	3715.3599	290.1845	3	1	5.188316	2.4186838	57.670486	2	194	198	5	3137.8452
351	1053.02	2140.3367	true	12835.977	290.14545	6	1	6.9048963	3.2660594	53.179127	2	349	354	6	4070.5603
203	609.043	592.11273	true	1773.3164	290.03217	3	1	2.0530493	0.76520336	53.653904	2	201	205	5	3599.5732
1452	4355.95	352.80823	true	1055.4028	290.02527	3	1	0.8111772	6.4631176	51.004642	2	1449	1454	6	3474.306
1237	3711.01	1800.9084	true	10799.406	290.0204	6	1	7.178291	7.8420196	48.888535	2	1234	1239	6	3821.5085
518	1553.97	1032.156	true	4124.5947	289.99408	4	1	5.863335	4.639652	47.078648	2	515	519	5	2599.7502
308	923.981	1426.7943	true	5703.148	289.9894	4	1	7.5100627	7.095318	31.835436	2	304	312	9	5636.5815
1162	3486.07	266.8396	true	531.6647	289.97552	2	1	0.25146452	6.101571	50.868713	2	1159	1163	5	2794.743
1809	5426.94	2137.338	true	2136.3306	289.94098	1	1	2.7487147	4.7959366	53.642834	2	1806	1811	6	3608.458
183	549.034	2258.4624	true	2257.455	289.89966	1	1	4.450308	12.595006	53.33664	2	181	186	6	3724.7915
1160	3479.96	1432.3037	true	2862.5928	289.80716	2	1	4.066328	2.192581	58.71259	2	1157	1162	6	3666.5564
1304	3911.97	1805.0242	true	1804.0168	289.75272	1	1	2.100216	18.20309	51.878628	2	1301	1305	5	2943.3071
525	1575.0	708.45953	true	707.4523	289.63638	1	1	0.6266415	18.768642	43.609516	2	523	527	5	3540.963
223	668.972	1696.9963	true	5087.967	289.50583	3	1	6.2588215	11.323097	51.154587	2	221	225	5	3644.9534
1143	3428.99	1970.3881	true	5908.142	289.48785	3	1	6.8439703	14.7380905	55.16476	2	1142	1146	5	2784.0488
381	1143.07	890.4324	true	2668.2754	289.45267	3	1	3.7341375	11.123159	55.91973	2	377	382	6	3645.2249
894	2682.11	2043.0426	true	12252.212	289.3761	6	1	8.126012	6.3012066	50.851734	2	892	896	5	3147.9697
615	1844.98	1012.70044	true	3035.0796	289.32434	3	1	4.897901	13.763001	49.45396	2	614	618	5	2909.1104
2285	6855.04	1715.332	true	1714.3247	289.32394	1	1	1.9579579	0.6765145	58.78839	2	2283	2287	5	4007.359
425	1275.0	1780.9376	true	3559.8606	289.24606	2	1	5.1872735	20.503975	60.144825	2	423	427	5	3539.4663
1827	5481.01	227.67212	true	679.9945	288.9623	3	1	3.2186537	4.375032	50.309128	2	1826	1830	5	2679.7097
368	1104.01	257.95264	true	513.89075	288.9219	2	1	0.24770032	8.230913	56.88596	2	367	372	6	3826.431
1881	5643.01	1955.1365	true	11724.775	288.88687	6	1	7.2459116	20.979664	59.06709	2	1879	1885	7	4188.665
311	932.885	421.0339	true	840.0533	288.86237	2	1	0.51509154	7.975311	54.265533	2	308	312	5	2937.8616
2258	6773.99	2483.4702	true	9929.852	288.7925	4	1	8.209339	7.0644717	53.9662	2	2254	2259	6	3479.0203
2026	6077.93	1214.7966	true	3641.368	288.75247	3	1	5.353087	10.203285	46.112785	2	2022	2028	7	4549.0425
2034	6102.09	1363.0076	true	6810.001	288.74582	5	1	6.9275584	9.166918	48.471317	2	2032	2036	5	3350.6729
2309	6926.99	2242.3533	true	11206.7295	288.685	5	1	7.947717	7.5163903	40.081066	2	2305	2311	7	4908.961
1555	4664.92	417.0485	true	1248.1237	288.64105	3	1	1.106217	11.966189	57.37694	2	1552	1556	5	2930.2786
1998	5994.08	490.21655	true	1467.6279	288.59482	3	1	1.5342975	3.2192771	49.112793	2	1996	2002	7	3937.4102
1044	3131.99	1655.6724	true	4963.995	288.50015	3	1	6.9503293	6.9223785	51.369488	2	1041	1047	7	4427.028
1017	3051.11	2146.9812	true	12875.844	288.34665	6	1	7.032869	11.580539	52.94853	2	1014	1018	5	2866.4812
1185	3554.99	1724.9758	true	1723.9685	288.27887	1	1	1.9582014	10.977351	48.145638	2	1183	1188	6	3249.7473
2083	6248.97	601.8584	true	600.85114	288.24063	1	1	0.5701069	7.917888	52.069626	2	2080	2084	5	2666.9294
1438	4314.03	1653.824	true	4958.45	288.14615	3	1	6.8974557	12.024523	44.539425	2	1436	1440	5	2860.5408
484	1451.94	472.69385	true	1415.0598	288.03815	3	1	3.9412334	5.6578307	53.451054	2	480	484	5	2829.452
1263	3788.94	1145.603	true	1144.5957	287.9751	1	1	1.0293514	3.749011	46.701523	2	1260	1265	6	3429.7327
1317	3951.03	1407.738	true	2813.4614	287.88083	2	1	3.8641312	3.8090372	53.47962	2	1315	1320	6	4188.12
129	387.038	2156.3762	true	12932.213	287.88007	6	1	7.2446313	5.758541	50.896366	2	128	132	5	3164.2449
581	1743.01	1770.8533	true	3539.692	287.8323	2	1	5.0812197	3.2010348	51.78549	2	579	583	5	3197.8523
237	711.089	785.29175	true	2352.8535	287.7676	3	1	4.4643025	5.4860196	51.965122	2	235	239	5	3812.086
1999	5996.88	941.0386	true	940.0313	287.76758	1	1	0.76476365	0.73460525	47.85119	2	1998	2002	5	2904.0684
2315	6944.94	800.687	true	2399.0393	287.75497	3	1	3.1852045	5.177701	50.759758	2	2312	2316	5	2844.9993
1977	5931.0	1488.3118	true	4461.913	287.5427	3	1	6.272451	10.472931	54.505493	2	1975	1979	5	3566.5364
1788	5363.94	1762.6052	true	1761.5979	287.5334	1	1	2.028193	8.759532	49.510326	2	1787	1791	5	2826.2285
576	1728.04	1931.9521	true	11585.669	287.53192	6	1	6.846463	3.434826	53.944664	2	574	578	5	3430.1252
2313	6938.99	2487.3982	true	7459.173	287.26956	3	1	7.096924	4.704735	51.022575	2	2310	2317	8	4506.018
1601	4802.99	1204.2974	true	2406.58	287.21396	2	1	3.1870382	2.8632684	52.07824	2	1599	1603	5	2964.3357
893	2679.0	1236.5796	true	1235.5723	287.16635	1	1	3.860876	6.188252	53.24344	2	890	896	7	4866.6343
1603	4808.99	693.216	true	692.20874	287.15555	1	1	0.5879659	9.031683	52.496605	2	1602	1606	5	2916.7788
628	1883.96	281.36038	true	280.35312	287.1023	1	1	0.19645078	16.78858	51.72175	2	624	629	6	3948.1946
254	761.994	2219.2974	true	6654.87	287.01343	3	1	6.927367	2.2886987	49.15613	2	252	257	6	3895.4592
384	1151.91	1468.9418	true	5871.738	286.9802	4	1	7.7690444	2.6853702	55.00691	2	382	388	7	4352.8174
2262	6786.01	1178.5769	true	2355.1392	286.97653	2	1	3.1654344	6.180398	49.62144	2	2260	2264	5	3330.9001
2218	6653.93	1040.3011	true	1039.2938	286.91794	1	1	0.79554063	6.823079	47.62922	2	2215	2220	6	3087.3972
2230	6689.99	1649.6707	true	8243.316	286.7895	5	1	7.089153	2.8786247	65.2309	2	2227	2231	5	2988.1433
1302	3906.13	295.36005	true	588.70557	286.76135	2	1	0.789491	6.6783624	57.156216	2	1301	1307	7	4213.8457
2108	6323.99	2228.354	true	13364.08	286.708	6	1	8.0871	5.7563434	54.365173	2	2105	2109	5	3100.6108
738	2214.01	2224.7932	true	8895.144	286.70685	4	1	4.779689	7.0876074	51.631817	3	736	740	5	3442.123
1894	5681.97	812.3998	true	1622.785	286.63403	2	1	1.791362	7.4831667	52.15025	2	1892	1897	6	3436.0828
176	527.993	1203.7509	true	6013.718	286.58447	5	1	6.8756666	18.460693	48.170033	2	172	177	6	3659.4966
480	1440.1	2440.5605	true	7318.6597	286.5316	3	1	6.935986	11.860561	49.85869	2	478	483	6	3332.6243
444	1332.01	1580.6996	true	7898.4614	286.5138	5	1	7.193653	4.5261464	52.884377	2	442	446	5	3161.9834
907	2720.98	738.77216	true	1475.5298	286.49982	2	1	1.5685835	1.974317	45.390873	2	905	909	5	3127.7124
2119	6357.05	1556.6666	true	4666.978	286.4984	3	1	5.9604683	1.0746633	47.448524	2	2117	2122	6	4170.163
2103	6308.97	2211.3477	true	2210.3403	286.47208	1	1	2.8057537	2.8771665	54.748093	2	2102	2106	5	3428.7017
1312	3936.02	1097.0568	true	3288.1484	286.4621	3	1	5.0892444	8.297417	51.1573	2	1309	1313	5	3370.228
2189	6566.96	1296.2451	true	5180.951	286.44415	4	1	4.820172	10.330851	48.296947	3	2185	2191	7	3602.0151
134	402.016	2229.822	true	8915.259	286.43823	4	1	7.9222527	4.9119797	58.611053	2	132	136	5	3556.276
201	602.924	2453.928	true	12264.604	286.3861	5	1	7.0172634	1.6714897	59.416893	2	200	204	5	3009.8206
1869	5607.07	2119.6858	true	10593.393	286.24496	5	1	8.040718	3.5912297	50.767754	2	1868	1872	5	2624.2053
2354	7062.01	2148.267	true	6441.7793	286.22318	3	1	7.0409923	1.8224028	38.247925	2	2349	2355	7	5066.4976
2039	6116.93	1470.2976	true	4407.871	285.91547	3	1	6.303068	3.3948278	45.885326	2	2037	2043	7	4464.4663
1755	5264.92	642.3242	true	641.31696	285.9035	1	1	0.30726716	3.6409426	61.2015	2	1754	1758	5	3045.7202
2048	6144.01	1081.9388	true	3242.7944	285.87396	3	1	5.089666	11.458714	54.014477	2	2047	2051	5	2813.2627
2226	6678.07	1487.2328	true	1486.2255	285.866	1	1	1.5303333	5.054765	57.095364	2	2224	2228	5	3283.0542
1396	4187.9	2017.2969	true	2016.2896	285.8161	1	1	2.4763951	3.1836538	51.72726	2	1393	1397	5	2695.809
1278	3833.95	2302.8818	true	11509.373	285.76724	5	1	8.076397	3.921681	50.830727	2	1275	1279	5	3013.8325
2131	6392.99	1607.2728	true	1606.2655	285.70132	1	1	1.7429116	10.00153	45.898617	2	2130	2134	5	2786.3452
1024	3071.98	2472.5586	true	7414.654	285.45804	3	1	6.982672	7.864029	48.77105	2	1021	1026	6	3851.0083
1960	5880.06	1166.2566	true	5826.246	285.388	5	1	6.8027263	12.808005	47.80452	2	1959	1963	5	2874.329
2097	6291.04	2057.3022	true	2056.295	285.3787	1	1	2.603661	7.4511757	53.67622	2	2094	2098	5	3841.0999
102	305.955	2432.4722	true	14588.789	285.31906	6	1	8.1597395	2.2925763	67.5372	2	98	103	6	3655.9426
1795	5384.98	548.70483	true	2190.7903	285.2498	4	1	2.841099	6.417854	52.400936	2	1793	1797	5	3026.706
1273	3819.05	1349.4266	true	4045.2578	285.2342	3	1	5.944759	6.9194994	59.605904	2	1270	1274	5	2938.1646
85	254.995	1948.0492	true	9735.209	285.19836	5	1	7.0070457	1.3965561	54.972847	2	81	86	6	3396.5642
2254	6762.01	466.1688	true	465.16153	285.19717	1	1	0.1790004	1.7473716	51.28653	2	2252	2257	6	4181.8438
1283	3848.97	2425.2122	true	4848.4097	285.1856	2	1	6.8051233	12.386839	53.633575	2	1280	1284	5	3242.527
2029	6087.02	1222.171	true	1221.1637	285.13776	1	1	1.05764	5.1522155	53.326347	2	2027	2031	5	3549.7332
1511	4532.96	333.49808	true	1329.9633	285.10535	4	1	1.2527181	8.082501	56.962616	2	1510	1514	5	2930.029
2284	6851.96	2337.9253	true	14021.508	285.07138	6	1	7.226925	13.416712	50.55549	2	2280	2286	7	3746.2231
310	930.003	1444.3229	true	2886.631	285.05743	2	1	4.0408874	10.17822	48.94285	2	308	313	6	4597.6855
1179	3536.98	1431.4214	true	1430.4141	284.9932	1	1	1.4150208	1.2073505	51.13195	2	1176	1180	5	2958.623
37	111.019	1753.2672	true	5256.78	284.99005	3	1	6.2361116	9.81431	61.9618	2	36	40	5	3093.31
336	1008.06	752.843	true	2255.5073	284.98602	3	1	3.0100203	8.53193	53.221394	2	334	340	7	4440.9917
1678	5034.0	1777.3431	true	7105.3433	284.95782	4	1	8.085366	12.40414	49.981583	2	1677	1682	6	3402.7068
50	150.001	522.3427	true	1564.0063	284.9122	3	1	1.685653	11.525513	56.550346	2	47	51	5	2838.4856
777	2330.87	239.11467	true	952.42957	284.7544	4	1	0.37428775	4.3806124	47.380585	3	772	778	7	3243.097
815	2445.01	637.8839	true	1273.7533	284.74988	2	1	1.3297262	2.6596327	46.7639	2	815	819	5	3404.5366
1541	4622.97	1085.7689	true	4339.0464	284.71075	4	1	6.2553535	6.59674	52.423958	2	1539	1545	7	4988.2573
85	254.995	2337.1213	true	14016.684	284.58844	6	1	7.1088014	10.15448	51.183556	2	81	89	9	4750.479
2183	6549.0	2480.0488	true	2479.0415	284.2993	1	1	3.4329247	2.7197795	42.272205	2	2180	2184	5	2592.7874
428	1283.98	2395.7249	true	2394.7175	284.2982	1	1	3.2233756	4.3512273	49.485146	2	424	429	6	4261.011
1332	3996.09	982.7599	true	981.7526	284.2417	1	1	1.0273715	5.87526	45.974903	2	1329	1333	5	3636.528
2333	6998.94	2062.6904	true	2061.683	284.2389	1	1	2.6307695	5.2607803	49.913475	2	2330	2334	5	3176.889
1836	5508.11	971.2532	true	970.2459	284.1907	1	1	0.68368566	4.1468873	61.86052	2	1834	1838	5	3612.8142
1433	4299.05	1983.0365	true	1982.0292	284.14084	1	1	2.4618137	17.62375	55.37195	2	1431	1436	6	4081.2888
2230	6689.99	2323.7822	true	13936.649	284.10672	6	1	6.9624014	8.407983	56.95752	2	2229	2233	5	2744.9775
2343	7028.99	1308.0205	true	3921.0396	284.06625	3	1	3.20278	7.496994	62.283447	2	2339	2344	6	3547.1123
696	2088.02	2048.171	true	6141.4907	284.0501	3	1	6.98402	2.941541	48.16776	2	694	698	5	3182.0684
1311	3933.02	2227.6338	true	2226.6265	284.03683	1	1	4.5046015	8.81569	48.53792	2	1310	1314	5	3404.2705
2338	7014.02	289.069	true	1440.3087	284.00555	5	1	3.9595444	10.123156	52.32811	2	2334	2339	6	3450.743
963	2888.95	345.86725	true	344.86	283.85547	1	1	0.3025448	11.01293	56.955105	2	961	965	5	3925.0222
1940	5820.02	382.20197	true	1143.5841	283.80722	3	1	3.3366678	7.444994	56.056377	2	1937	1941	5	3361.3196
2053	6159.02	513.5686	true	1537.6841	283.77124	3	1	4.04441	1.9192636	49.64378	2	2051	2056	6	3547.465
2133	6399.07	767.0294	true	766.02216	283.70575	1	1	0.46276027	3.7184143	48.858063	2	2131	2135	5	3241.309
1980	5940.07	1060.4331	true	3178.2773	283.6105	3	1	4.953993	9.659897	43.34927	2	1976	1981	6	3566.8652
276	827.923	1727.2993	true	6905.168	283.48343	4	1	8.048582	6.4593554	49.556656	2	273	278	6	3834.918
1217	3650.99	365.08835	true	1820.4054	283.47827	5	1	4.0705814	8.643435	50.49864	2	1215	1219	5	3478.5386
2332	6996.05	1581.5929	true	3161.1711	283.47528	2	1	4.6024833	6.80729	50.931934	2	2330	2334	5	3007.4878
1280	3839.98	1932.3751	true	1931.3678	283.46164	1	1	2.3254483	10.331045	51.49918	2	1278	1283	6	3831.5593
1511	4532.96	1133.804	true	3398.39	283.44827	3	1	4.980755	12.898146	54.992104	2	1508	1512	5	3737.689
2222	6666.08	1492.7357	true	2983.4568	283.42645	2	1	4.153383	8.105349	61.034966	2	2219	2224	6	3980.0808
2013	6039.01	1051.4146	true	3151.2217	283.33734	3	1	4.4945393	1.6668453	53.921898	2	2012	2016	5	2962.5671
332	996.004	1731.0842	true	3460.1538	283.27365	2	1	4.8712606	11.072932	53.579346	2	329	334	6	3156.1
592	1775.96	1599.3599	true	1598.3525	283.14856	1	1	1.743875	7.17939	52.93385	2	590	594	5	3532.7114
495	1484.92	2487.0525	true	7458.1357	283.12418	3	1	7.049616	15.808759	54.192715	2	492	496	5	3384.4421
1958	5874.03	331.71927	true	1322.848	283.1145	4	1	1.2976296	3.5283732	58.2926	2	1954	1960	7	4740.672
1024	3071.98	1063.9417	true	3188.803	283.11285	3	1	4.921795	11.881913	48.595314	2	1022	1028	7	4068.6082
392	1175.94	2119.4412	true	4236.8677	283.10684	2	1	6.1280837	6.9812975	49.81123	2	389	393	5	2980.4219
856	2567.95	565.7393	true	564.73206	283.02338	1	1	0.2638255	8.130398	45.985718	2	855	859	5	3100.7883
123	368.939	461.5882	true	1381.7428	282.95154	3	1	3.767251	3.1609948	61.78132	2	119	124	6	3424.1362
2335	7005.06	716.99896	true	715.9917	282.86572	1	1	3.182975	1.6162728	54.48838	2	2333	2339	7	4282.7144
734	2202.05	2448.7566	true	2447.7493	282.67368	1	1	3.3199742	0.21797305	62.7851	2	733	737	5	3585.9917
2304	6911.96	1668.2819	true	5001.8237	282.54645	3	1	6.125678	7.040775	57.55942	2	2303	2307	5	3134.438
521	1562.97	1911.9745	true	9554.836	282.5282	5	1	2.7242696	1.2198744	62.90923	3	520	525	6	3835.0105
2296	6887.94	1846.5817	true	7382.2974	282.31305	4	1	7.988898	11.904865	49.48913	2	2294	2298	5	3000.526
568	1703.97	1723.218	true	6888.843	282.22543	4	1	7.885448	14.309947	64.225235	2	567	571	5	3154.971
863	2589.06	2048.4065	true	4094.7983	282.17383	2	1	5.9383245	2.549608	42.00637	2	862	866	5	3122.4402
898	2693.94	883.25366	true	2646.7393	282.16916	3	1	3.711377	2.813891	50.87412	2	895	901	7	3958.6096
2272	6815.96	256.19724	true	765.5699	282.1267	3	1	0.41798067	8.432902	53.38555	2	2271	2275	5	2925.598
1565	4695.01	1014.42523	true	3040.254	282.09247	3	1	4.891996	7.3165555	49.223988	2	1564	1568	5	3064.9238
2077	6230.96	2142.1567	true	12846.896	281.9905	6	1	7.1915064	3.4601297	52.381027	2	2075	2079	5	2908.629
1708	5124.04	1369.35	true	1368.3427	281.95187	1	1	1.4192315	7.248329	56.670685	2	1707	1712	6	3679.9597
1706	5118.01	925.20624	true	1848.398	281.92676	2	1	2.194424	24.974072	40.323193	2	1704	1708	5	3388.314
916	2747.96	1545.3148	true	1544.3075	281.8933	1	1	1.645081	5.566602	52.93434	2	915	919	5	2931.2202
1626	4877.95	315.38177	true	943.12354	281.88235	3	1	0.8910145	20.909946	58.158527	2	1624	1629	6	3886.7727
431	1293.0	2433.4128	true	7297.217	281.77933	3	1	7.08606	21.293842	48.393703	2	430	434	5	2928.6973
1411	4233.02	1089.6974	true	4354.7603	281.75787	4	1	6.2789397	11.373984	51.646732	2	1410	1414	5	3128.0098
1040	3119.99	2311.9414	true	2310.934	281.72076	1	1	2.9922252	13.232094	45.998142	2	1036	1040	5	3943.6743
2074	6221.96	1206.4454	true	3616.3145	281.67468	3	1	5.0894055	11.361269	53.138226	2	2072	2079	8	5271.299
1601	4802.99	2483.005	true	12409.988	281.66092	5	1	8.1345825	9.603647	54.248592	2	1599	1604	6	4171.246
426	1277.93	1844.5454	true	7374.1523	281.6336	4	1	5.798203	5.3658333	57.062607	3	424	428	5	3132.0095
1083	3248.87	1232.0491	true	3693.1252	281.61877	3	1	5.0993614	9.158482	45.43203	2	1080	1084	5	3168.3057
1444	4331.88	1296.3105	true	2590.6064	281.5784	2	1	3.5378659	5.0044	48.33134	2	1443	1447	5	3382.7458
15	44.9655	301.7256	true	902.15497	281.52008	3	1	3.3733482	5.5150795	53.45989	2	12	16	5	2783.172
645	1934.96	2255.178	true	13525.023	281.48907	6	1	8.223206	19.91184	54.48803	2	644	648	5	3593.0322
55	164.997	2293.2961	true	2292.2888	281.4783	1	1	3.0088859	12.294561	48.325367	2	53	57	5	2781.2703
1333	3999.1	1563.2858	true	4686.8354	281.45297	3	1	6.7178726	10.842001	58.67972	2	1330	1334	5	3163.0535
1456	4367.99	2220.697	true	4439.3794	281.44904	2	1	6.3740635	0.0	44.425438	2	1455	1459	5	2815.3984
223	668.972	1078.9988	true	3233.9744	281.41376	3	1	4.9793787	2.7143764	53.607887	2	221	226	6	4138.7183
1900	5699.84	2369.123	true	14208.694	281.38745	6	1	6.7885776	7.0843873	46.325665	2	1899	1904	6	3911.0884
1364	4091.95	527.6928	true	1580.0566	281.23572	3	1	1.7188025	15.084379	56.066353	2	1361	1365	5	2947.615
1643	4929.03	1354.8647	true	4061.5723	281.20425	3	1	5.373123	11.55272	45.432587	2	1642	1647	6	3147.2947
889	2666.91	1703.4033	true	10214.376	281.14392	6	1	8.045579	10.523067	47.600197	2	886	892	7	4309.315
1431	4293.05	2237.4246	true	13418.504	281.1387	6	1	6.9945335	6.033669	54.04023	2	1427	1431	5	3474.5645
1365	4094.93	2384.5723	true	4767.13	281.118	2	1	6.6963162	11.585885	55.689354	2	1362	1367	6	5487.5474
1647	4941.04	959.2733	true	2874.798	281.08975	3	1	3.978003	5.1772776	46.504665	2	1646	1650	5	2843.3496
1586	4758.05	2298.464	false	6892.37	281.0445	3	1	6.8877034	7.312866	47.956596	2	1585	1589	5	2826.1672
89	266.999	644.9735	true	2575.865	281.0438	4	1	3.497538	5.367198	54.677795	2	87	92	6	4278.162
225	675.016	2431.171	true	7290.4907	280.94653	3	1	7.0590897	3.8786087	52.805317	2	224	229	6	3418.1245
534	1601.99	1420.6274	true	5678.4805	280.86948	4	1	7.4869514	8.598646	67.34361	2	531	538	8	4785.6353
273	818.988	767.66187	true	766.6546	280.85825	1	1	0.7005402	4.2798924	48.876102	2	271	275	5	3468.5222
1905	5714.97	318.58575	true	1587.8925	280.84195	5	1	1.7821121	3.936669	53.320747	2	1902	1906	5	3316.5447
1940	5820.02	584.80554	true	583.7983	280.81784	1	1	0.30045706	12.084825	44.887806	2	1937	1943	7	4628.6167
2184	6552.05	211.27193	true	630.79395	280.76126	3	1	0.54778403	4.847666	46.715725	2	2180	2184	5	2764.0142
248	744.079	1942.0977	true	11646.542	280.68936	6	1	7.8335905	4.979491	44.8999	2	242	251	10	4817.942
48	143.942	2150.7397	true	6449.1973	280.6597	3	1	7.046682	8.830991	46.7215	2	47	52	6	3239.6265
2158	6473.97	878.0449	true	2631.113	280.65125	3	1	3.6933508	1.9306084	51.58112	2	2155	2159	5	3380.881
90	269.95	2385.579	true	14307.431	280.63437	6	1	7.993402	2.295299	49.408176	2	87	91	5	3292.7595
2095	6284.91	1591.0831	true	1590.0758	280.60608	1	1	1.7275076	0.57933825	52.911285	2	2092	2096	5	2969.3223
677	2030.98	846.45416	true	1690.8938	280.5861	2	1	1.8990421	2.722554	60.83317	2	676	680	5	2877.4194
382	1145.96	1050.9244	true	5249.5854	280.40994	5	1	6.160605	17.269415	52.444637	2	380	385	6	3347.6206
826	2477.96	1249.0983	true	3744.273	280.39172	3	1	5.48432	13.8839	45.74538	2	824	828	5	3287.398
2084	6251.91	1044.3951	true	3130.1636	280.3726	3	1	4.4950814	3.5084393	53.576767	2	2083	2087	5	2886.03
2372	7116.03	2119.486	true	2118.4788	280.37177	1	1	2.6997392	7.8777013	42.041748	2	2371	2375	5	3258.176
2082	6245.93	2391.0144	true	14340.043	280.26547	6	1	6.9936824	1.4943333	53.062378	2	2081	2085	5	2893.263
1521	4563.01	783.601	true	2347.7812	280.23853	3	1	3.0424747	13.807555	52.89389	2	1518	1522	5	3048.9321
1262	3785.99	1482.8436	true	1481.8363	280.23523	1	1	3.9921136	4.022434	48.486755	2	1261	1265	5	2915.0596
265	795.053	814.6889	true	2441.045	280.23196	3	1	4.587103	6.68587	50.174374	2	263	267	5	3140.7163
1477	4431.02	468.79657	true	1403.3679	280.1814	3	1	3.9150352	11.2309265	60.894447	2	1474	1478	5	3348.742
949	2846.97	2354.9272	true	2353.92	280.17917	1	1	3.1682026	3.191955	51.040756	2	945	951	7	4083.9565
1021	3062.97	1571.2911	true	4710.8516	280.12497	3	1	6.0863714	6.337901	67.828545	2	1020	1025	6	3918.3293
581	1743.01	2121.9688	true	2120.9614	280.10034	1	1	2.6930678	4.172909	54.283535	2	579	584	6	3563.7354
1650	4950.02	525.48474	true	524.4775	280.07477	1	1	0.2627221	7.7529974	62.455173	2	1649	1653	5	3069.4668
627	1880.96	2314.9888	true	11569.907	280.0626	5	1	7.9865522	6.4633446	59.00062	2	625	629	5	3319.7334
974	2922.0	1344.9055	true	5375.593	280.0424	4	1	7.3652954	7.080415	53.23858	2	973	977	5	2781.4744
2299	6897.06	2393.5781	true	9570.283	279.98532	4	1	3.8551123	12.757304	41.832073	4	2298	2303	6	3516.2073
1750	5249.89	369.90393	true	1106.69	279.9625	3	1	3.6055193	4.4727416	53.079002	2	1746	1751	6	3098.4941
705	2115.0	1473.1989	true	5888.766	279.90472	4	1	7.8379793	9.554899	55.02972	2	702	706	5	3220.0767
339	1016.92	967.2027	true	2898.5864	279.86462	3	1	4.7927003	4.4033656	37.526276	2	337	341	5	2561.2502
377	1130.96	1616.0385	true	1615.0311	279.8182	1	1	1.8059021	17.63662	52.397507	2	376	381	6	3877.3215
623	1869.0	329.53564	true	328.52838	279.75912	1	1	0.7882203	8.430098	52.00388	2	620	627	8	4590.586
531	1592.98	643.5797	true	642.57245	279.73935	1	1	0.563478	12.188298	54.728798	2	530	534	5	2994.2744
636	1908.05	573.88776	true	572.8805	279.7016	1	1	0.37237757	7.2965727	57.491776	2	633	638	6	4253.3955
1088	3264.01	366.6953	true	365.68805	279.69662	1	1	0.2888465	10.682791	59.14245	2	1086	1090	5	3662.6743
1297	3890.98	1577.6774	true	3153.34	279.69357	2	1	4.39288	12.222988	48.432903	2	1294	1298	5	2852.3765
1470	4409.92	531.06177	true	1060.109	279.5591	2	1	0.8492573	7.5482826	53.93852	2	1468	1474	7	4936.776
647	1941.05	2264.7615	true	6791.2627	279.51233	3	1	7.191889	0.25800508	60.855156	2	645	649	5	3365.5906
2007	6021.04	763.1093	true	2286.3062	279.50745	3	1	4.435579	4.8054724	50.694675	2	2006	2010	5	3929.6233
153	458.995	1899.6699	true	9493.3125	279.4947	5	1	7.0841002	4.2767215	50.03958	2	152	156	5	3110.0781
33	98.9671	1321.7949	true	5283.1504	279.4599	4	1	7.013904	2.4829593	48.34612	2	30	34	5	2683.422
381	1143.07	2095.3562	false	4188.6978	279.4155	2	1	6.0139184	6.999564	50.71712	2	378	383	6	4400.737
459	1376.95	348.39627	true	694.778	279.40317	2	1	0.4471748	2.831023	53.394123	2	457	462	6	3773.9028
480	1440.1	2076.1653	true	6225.4736	279.3531	3	1	7.084561	6.260665	51.984753	2	479	483	5	3443.6462
1696	5088.08	1605.2982	true	3208.5818	279.3121	2	1	4.455934	5.4370246	53.470444	2	1695	1700	6	3312.4277
1134	3402.02	371.8097	true	1112.4072	279.23615	3	1	3.7498214	5.3888497	37.24058	2	1131	1136	6	3120.352
2003	6009.01	1988.3706	true	3974.7266	279.23315	2	1	5.8118153	8.93508	48.93063	2	2001	2007	7	3933.3577
309	927.076	1854.0616	true	7412.2173	279.22556	4	1	4.1828256	8.997585	58.56601	4	306	310	5	3094.7888
2264	6792.08	2150.0833	true	12894.455	279.2204	6	1	8.264086	2.1548297	53.713932	2	2261	2265	5	3116.103
1716	5148.07	289.17215	true	864.4946	279.0199	3	1	0.7550661	2.6995056	40.39081	2	1715	1719	5	2736.304
1523	4568.97	2447.77	true	12233.813	278.86676	5	1	8.110278	8.264582	41.637405	2	1520	1525	6	3490.5422
472	1416.09	994.88525	true	993.878	278.81393	1	1	0.9069249	3.0348232	51.987267	2	468	474	7	4262.359
1919	5757.01	524.8577	true	1047.7009	278.7764	2	1	1.0538418	9.898602	48.67341	2	1918	1922	5	2908.995
320	960.019	785.94904	true	2354.8252	278.66235	3	1	4.4065537	6.699866	53.22264	2	317	321	5	2886.554
2114	6341.9	1303.0105	true	1302.0032	278.6484	1	1	1.20707	3.0170398	58.528126	2	2112	2118	7	4312.7856
1834	5501.98	2363.877	true	2362.8696	278.59375	1	1	3.1917036	15.760466	47.6109	2	1834	1839	6	3094.8015
2349	7046.95	1264.9911	true	5055.935	278.4287	4	1	7.099001	1.7653751	55.250893	2	2346	2351	6	3709.2593
353	1058.95	291.2095	true	870.6067	278.4149	3	1	0.90332067	3.420805	55.013046	2	351	355	5	3593.8564
2315	6944.94	259.88797	true	776.6421	278.34146	3	1	2.7484126	2.4383461	48.890667	2	2313	2318	6	3561.0488
351	1053.02	937.4082	true	2809.203	278.33087	3	1	3.9959748	11.996841	52.65009	2	350	355	6	3721.9773
1104	3312.05	1295.8107	true	2589.6067	278.27435	2	1	3.5934734	1.4621357	64.90811	2	1102	1107	6	3890.4954
1286	3857.98	2261.7637	true	13564.538	278.23718	6	1	7.0173554	4.2952647	55.736786	2	1285	1289	5	3009.5732
1423	4269.02	549.38654	true	1645.1378	278.2016	3	1	1.820955	12.271215	51.478474	2	1421	1425	5	3568.022
1587	4761.03	1266.6227	true	6328.0767	278.09207	5	1	6.9446673	3.2581542	46.527668	2	1584	1590	7	3860.2036
2324	6972.04	1724.48	true	3446.9453	278.07944	2	1	4.9453506	8.39344	48.929295	2	2323	2328	6	3331.8948
523	1568.98	303.77673	true	302.76947	278.05307	1	1	0.9147675	6.355636	55.44113	2	522	526	5	3340.282
1589	4766.9	2296.1946	true	11475.937	278.03058	5	1	8.039261	6.834032	52.67371	2	1587	1592	6	3658.6123
2074	6221.96	546.1163	true	2180.436	278.0267	4	1	2.7431016	4.232818	46.158405	2	2071	2078	8	4007.0503
1516	4547.99	422.3132	true	1685.2238	277.93515	4	1	1.9016899	6.854656	47.932453	2	1514	1518	5	3242.7393
1084	3252.03	941.54785	true	3762.1624	277.90265	4	1	5.5474997	11.881737	54.68464	2	1081	1085	5	2641.1104
294	882.018	1983.1533	true	9910.73	277.89575	5	1	7.1151075	3.3557317	52.819733	2	293	297	5	3284.036
1605	4814.95	1557.8668	true	7784.2974	277.79465	5	1	7.180623	10.979603	49.466175	2	1602	1606	5	3073.989
1432	4296.0	1552.1116	true	7755.5215	277.79456	5	1	7.087986	8.54218	57.616177	2	1431	1435	5	2918.3906
1843	5529.06	295.33755	true	1471.6515	277.67758	5	1	3.9998415	8.972132	50.39238	2	1839	1844	6	3958.1262
1478	4433.96	1515.1213	true	4542.342	277.63068	3	1	5.83147	3.9763288	57.387096	2	1477	1481	5	3611.069
1974	5921.96	2120.7236	true	10598.582	277.6294	5	1	7.146769	7.518255	50.750504	2	1973	1977	5	3038.0918
810	2430.06	1563.7656	true	7813.7915	277.60074	5	1	5.0051665	7.8286076	53.99781	3	809	814	6	3609.9802
549	1647.04	1712.0923	true	1711.085	277.5634	1	1	1.9200377	0.6153295	57.78722	2	547	553	7	4125.1597
1412	4236.03	318.2819	true	951.82385	277.5606	3	1	3.406232	5.6887507	53.30299	2	1411	1415	5	3024.0815
1276	3827.98	924.8079	true	3695.2026	277.5061	4	1	5.4100113	10.896492	52.56428	2	1275	1280	6	3485.5051
1348	4044.05	1747.0865	true	8730.396	277.48615	5	1	7.0250936	2.8285637	52.138744	2	1346	1350	5	3148.0452
731	2193.0	375.94476	true	1499.75	277.4606	4	1	1.5315906	4.525152	46.789295	2	728	733	6	3418.139
1788	5363.94	1777.0892	true	10656.491	277.34918	6	1	7.195844	14.948646	53.74763	2	1786	1792	7	4819.118
1377	4130.95	1717.166	true	10296.952	277.34137	6	1	6.9705977	10.47747	50.357872	2	1375	1379	5	2873.4192
155	465.014	2075.3477	true	4148.6807	277.3121	2	1	5.975496	4.472668	55.799816	2	154	159	6	3778.9387
934	2801.93	1514.0762	true	1513.0688	277.2658	1	1	1.6649113	1.9209847	51.60339	2	932	936	5	3553.6326
652	1956.03	1185.796	false	4739.155	277.22458	4	1	6.4929476	11.361277	50.321144	2	649	654	6	3353.4702
694	2082.01	1923.2451	true	9611.189	277.22168	5	1	7.0505505	12.736491	42.111343	2	693	697	5	3008.697
1578	4733.96	1661.2161	true	8301.044	277.19946	5	1	8.195683	8.328447	45.136936	2	1575	1579	5	2689.5164
117	351.036	518.24976	true	2068.97	277.1963	4	1	2.6259754	1.6067522	47.55669	2	116	120	5	2746.11
1354	4062.05	2373.9617	true	7118.8633	277.18307	3	1	6.7628646	1.9002414	50.11646	2	1353	1357	5	3398.392
806	2417.91	479.5714	true	957.1283	277.05518	2	1	0.6648957	5.982725	51.755333	2	805	809	5	3322.176
2190	6570.0	1491.5162	true	2981.0178	277.04895	2	1	4.166147	15.943695	48.825775	2	2189	2193	5	2876.2517
1768	5303.93	1415.5923	true	4243.755	276.97455	3	1	6.2261453	1.233605	56.550873	2	1765	1769	5	3141.3315
3	9.03601	1407.8673	true	5627.44	276.96945	4	1	7.614372	1.6010643	52.099216	2	1	5	5	2862.9656
2367	7100.96	1119.5288	true	1118.5215	276.9071	1	1	0.8939702	3.084117	46.48809	2	2364	2368	5	2881.5527
1234	3701.97	1286.3218	true	3855.9434	276.89542	3	1	5.396514	3.369643	51.409496	2	1231	1235	5	3856.61
2292	6875.97	641.8047	true	2563.1897	276.807	4	1	3.509106	6.9859605	46.433548	2	2289	2293	5	2939.302
984	2952.04	2442.606	true	4883.1973	276.7853	2	1	6.7174783	3.1059418	44.506878	2	983	988	6	3627.2146
2276	6828.02	1020.97784	true	4079.8823	276.78018	4	1	5.888422	2.0852492	47.290653	2	2269	2278	10	5223.8794
773	2319.03	415.084	true	1242.2302	276.77692	3	1	1.1128007	2.0610518	61.157036	2	769	774	6	3503.8486
40	120.081	1451.9023	true	4352.685	276.76358	3	1	5.8257246	8.948846	51.8237	2	39	44	6	3262.9404
159	476.966	2326.4077	false	11627.002	276.71735	5	1	8.037548	7.8214264	53.10073	2	156	162	7	3919.6711
2336	7008.03	2393.1738	true	9568.666	276.6715	4	1	4.6223736	4.9618154	44.311337	3	2334	2339	6	5517.3096
839	2517.05	1837.1948	true	11017.125	276.6662	6	1	8.213284	9.407857	52.009563	2	837	841	5	3168.0493
1898	5694.01	797.8018	true	3187.1782	276.5381	4	1	4.58065	3.7900884	55.07547	2	1896	1900	5	2952.1426
2392	7175.97	2357.4153	true	14138.447	276.4045	6	1	7.198972	14.43668	41.11017	2	2391	2397	7	3913.5046
662	1985.98	2100.712	true	4199.409	276.30472	2	1	6.155318	9.089527	47.924297	2	659	663	5	2826.0925
1975	5925.05	1101.5729	false	3301.6968	276.29416	3	1	4.9644637	7.55448	49.19998	2	1972	1976	5	3420.1648
1051	3152.98	929.2886	true	1856.5626	276.13046	2	1	2.201018	8.1349945	49.72233	2	1050	1055	6	3715.2314
1301	3902.94	1708.0813	true	3414.148	276.1235	2	1	4.9564214	5.2702646	52.47982	2	1297	1302	6	3145.406
263	788.986	1690.9103	true	5069.709	276.09677	3	1	7.054824	2.534968	52.46945	2	260	265	6	3582.7651
1945	5835.06	378.58572	true	1132.7354	276.05545	3	1	3.7695181	8.945259	55.153694	2	1944	1948	5	3122.1135
319	957.101	1220.8226	true	1219.8153	276.01477	1	1	1.0480132	2.7128425	57.926056	2	317	321	5	3225.4653
2229	6687.01	1287.9319	true	3860.7737	275.90393	3	1	5.4053645	2.1530223	44.026035	2	2227	2231	5	3233.7322
1429	4286.97	1011.17267	true	3030.496	275.89368	3	1	0.7554032	3.7048986	49.34071	4	1427	1432	6	4234.2153
1765	5295.07	2461.8384	true	7382.493	275.87128	3	1	7.155738	8.009507	54.431824	2	1764	1770	7	3508.8127
1398	4193.94	432.17615	true	862.33777	275.84686	2	1	0.71645707	10.490419	53.630802	2	1395	1400	6	4489.3076
1465	4394.93	1264.4646	true	1263.4573	275.79422	1	1	1.1529788	7.610381	43.588028	2	1464	1468	5	2652.318
778	2334.03	658.9892	true	657.98193	275.76852	1	1	0.315599	4.7142415	48.942142	2	774	779	6	3665.4395
1055	3165.06	759.6673	true	3034.6401	275.7591	4	1	4.351477	8.083551	38.541885	2	1054	1059	6	3052.942
1615	4844.96	2352.9492	true	2351.942	275.75348	1	1	3.0566525	4.505107	54.72719	2	1613	1617	5	4038.4788
1054	3162.06	1185.2535	true	3552.7388	275.74002	3	1	5.052536	5.7463226	50.280106	2	1052	1057	6	3486.3013
1001	3003.0	1544.3158	true	1543.3085	275.7302	1	1	1.6707795	15.074673	47.33672	2	1000	1004	5	2977.268
2115	6345.0	1746.2152	true	5235.6235	275.68768	3	1	6.111565	5.4629035	71.0112	2	2114	2118	5	3923.56
938	2814.0	2330.016	true	2329.0088	275.66333	1	1	3.099402	19.431355	46.819664	2	937	941	5	3218.924
1247	3741.09	504.57993	true	2014.2906	275.6452	4	1	2.4904025	11.381451	43.61026	2	1244	1248	5	2436.0981
200	599.987	2127.9973	true	10634.95	275.53946	5	1	7.146097	1.8842559	48.09623	2	197	201	5	3663.873
491	1472.97	1266.8517	true	2531.6887	275.49088	2	1	3.3518472	5.829643	42.77404	2	490	494	5	2709.195
1563	4688.87	495.75204	true	989.48956	275.45566	2	1	0.7539888	11.803144	51.57465	2	1561	1566	6	3654.0332
1855	5565.05	1932.7325	true	3863.4504	275.39743	2	1	5.6659255	3.9018435	47.51426	2	1850	1855	6	3157.7227
526	1578.09	1750.538	true	3499.0613	275.38144	2	1	5.0574036	7.849537	47.147663	2	524	530	7	4090.276
874	2621.9	1108.7179	true	3323.1318	275.35992	3	1	4.8256416	4.3512897	46.146244	2	871	878	8	5165.867
655	1965.07	1459.2545	true	4374.7417	275.31836	3	1	6.2787004	9.365009	55.71505	2	654	658	5	2819.02
1475	4425.09	719.0763	true	1436.1381	275.28888	2	1	1.4318945	8.77205	49.180443	2	1472	1477	6	4653.4272
1555	4664.92	1172.09	true	1171.0826	275.26495	1	1	1.0468224	8.859107	45.051117	2	1554	1558	5	3294.2317
2285	6855.04	1658.282	true	4971.824	275.2058	3	1	6.185367	8.06894	47.41341	2	2284	2288	5	3624.2783
2366	7098.05	1253.982	true	1252.9747	275.1159	1	1	1.0987024	12.000512	41.860424	2	2363	2367	5	2593.3953
2040	6120.04	570.4043	true	1708.1912	275.10452	3	1	1.9259508	17.730068	52.304478	2	2038	2043	6	3930.7969
366	1098.01	916.39813	true	2746.1726	275.01025	3	1	4.6814756	3.0485406	57.568123	2	365	369	5	3700.855
1766	5298.02	1290.3763	true	1289.369	274.95453	1	1	1.2668747	8.374508	53.4822	2	1764	1768	5	3198.2773
[truncated: 3,875 more rows]
