# Supplementary material for: LC-MSsim – a simulation software for liquid chromatography mass spectrometry data
Source: BMC Bioinformatics. 2008 Oct 8;9:423. doi: 10.1186/1471-2105-9-423 (PMC2577660; doi:10.1186/1471-2105-9-423)
Supplement: Additional file 3 — Results of the feature detection algorithms. Result lists of the feature detection algorithms executed on our benchmark data. [file 1471-2105-9-423-S3.tgz › mouse_fwhm005_sp_feat.dta2d]

735 380.6646 12941168.00 4 12941168.00 735 735
804 380.6725 2327461.00 4 144600.38 804 810
792 380.7508 270925.00 3 4255.85 792 819
717 380.8344 1136361.12 4 7319.61 717 774
780 380.9174 626762.12 3 8441.17 780 810
753 380.9951 160783.97 3 2834.52 753 774
711 381.0021 244833.80 3 2796.00 711 741
759 381.0857 244221.91 3 2714.96 759 789
468 433.9360 3169754880.00 3 70145240.00 468 483
396 433.9383 3284783104.00 3 36647268.00 396 426
327 433.9405 1426956800.00 3 15255083.00 327 357
354 434.2637 659501.25 1 6716.29 354 387
459 434.2708 1760852736.00 3 22784198.00 459 489
330 434.6019 46838064.00 3 2168895.00 330 336
405 434.6047 469880096.00 3 4719037.50 405 438
699 446.4594 7864137.50 2 7864137.50 699 699
723 446.4620 8351060480.00 2 30010530.00 723 837
753 446.7072 3870601216.00 2 28953888.00 753 816
714 446.7130 108381776.00 2 5612680.50 714 720
696 446.9587 1742094.12 2 1742094.12 696 696
759 446.9600 606125.19 1 6487.35 759 795
1635 451.8712 16866346.00 3 16866346.00 1635 1635
1530 451.8735 10487031808.00 3 101035696.00 1530 1569
1560 452.2003 525513.62 1 7004.64 1560 1584
1449 452.2039 145316256.00 3 1780522.25 1449 1485
1548 452.2040 580920.12 1 6959.19 1548 1575
1500 452.5379 30459330.00 3 2416261.25 1500 1503
1623 452.5397 1053901.75 1 11445.74 1623 1662
1518 453.2014 304315.28 3 6658.02 1518 1536
2175 491.5622 10812924928.00 3 47531152.00 2175 2295
2205 491.9153 370056032.00 1 8102302.00 2205 2220
2229 492.2299 815877824.00 1 7622670.50 2229 2262
2193 492.2387 3386809.00 1 3386809.00 2193 2193
2346 493.2455 135532240.00 3 135532240.00 2346 2346
2268 493.5735 826136.56 1 7059.34 2268 2307
2193 493.5760 437224.25 1 6630.49 2193 2214
2271 493.9088 4296935936.00 3 31503932.00 2271 2331
2205 494.2366 10892956.00 3 1034312.19 2205 2208
2352 494.2416 611458.62 1 7044.14 2352 2379
3264 508.9117 2975583.25 3 2975583.25 3264 3264
3039 508.9171 11040264192.00 3 45328772.00 3039 3144
2985 508.9240 6394498560.00 3 76459984.00 2985 3021
3078 509.2448 17151554.00 3 17151554.00 3078 3078
3117 509.2457 1131837440.00 3 7431219.50 3117 3168
3225 509.2484 208305504.00 3 2369086.50 3225 3258
2979 509.2513 5460992.00 3 5460992.00 2979 2979
3141 509.5817 3776767.00 3 3776767.00 3141 3141
2967 509.5856 1965100.00 1 13830.93 2967 3024
3114 509.9167 1597710.38 3 1597710.38 3114 3114
2964 510.2432 408821.72 3 7625.46 2964 2985
3021 510.2561 806302.50 3 11479.56 3021 3051
3225 510.5843 256380.39 3 4007.61 3225 3246
1446 521.5464 912202816.00 3 19447418.00 1446 1461
1350 521.5484 733750080.00 3 68543928.00 1350 1353
1482 521.5503 534538784.00 3 14222350.00 1482 1494
1272 521.5506 8580164096.00 3 116624568.00 1272 1299
1377 521.5506 834139840.00 3 38642824.00 1377 1383
1512 521.5509 607621248.00 3 7085440.50 1512 1542
1425 521.8781 10259939.00 3 10259939.00 1425 1425
1218 521.8810 954743.06 1 6352.66 1218 1269
1362 521.8841 30266242.00 3 30266242.00 1362 1362
1287 521.8844 412562.75 1 6164.11 1287 1311
1374 522.2168 700938.06 1 6702.13 1374 1410
1275 522.2201 1711669888.00 3 21710614.00 1275 1302
1485 522.2220 3630496.25 3 3630496.25 1485 1485
1311 522.5495 76396016.00 3 6059451.50 1311 1314
1476 523.2184 251614.31 3 3858.77 1476 1500
3420 524.2519 3040695296.00 2 75813360.00 3420 3432
3378 524.2520 35319984.00 4 35319984.00 3378 3378
3456 524.2580 731543552.00 2 15659341.00 3456 3471
3486 524.4997 71832064.00 2 1697088.00 3486 3507
3402 524.5021 3273108480.00 2 80577488.00 3402 3414
3480 524.7534 1936184.88 4 1936184.88 3480 3480
3450 525.0026 457128.88 2 457128.88 3450 3450
3474 525.0053 3151443.00 2 118595.66 3474 3483
3420 525.5032 158627.31 4 2635.21 3420 3438
3366 525.5055 227939.17 2 2628.70 3366 3393
1497 537.5486 784953920.00 4 15976970.00 1497 1521
1392 537.5521 455373344.00 4 5460016.00 1392 1422
1473 537.6429 165255792.00 4 2668155.50 1473 1494
1539 537.6460 1073373.12 4 21730.16 1539 1563
1371 537.6461 120874048.00 3 887064.88 1371 1428
1530 537.7327 345943.00 2 4009.74 1530 1560
1476 537.7463 341754.62 2 3868.57 1476 1509
1527 537.8426 149281.34 4 2703.26 1527 1545
1467 537.9342 131833.08 2 3648.81 1467 1479
1398 537.9436 230839.52 4 2784.35 1398 1425
1422 537.9507 237654.67 2 2754.77 1422 1449
372 542.2209 21797632.00 2 21797632.00 372 372
642 542.2223 22587038.00 2 958314.50 642 648
522 542.2257 1247421056.00 2 10210155.00 522 564
585 542.2287 202209040.00 2 2351091.25 585 621
393 542.2309 19000313856.00 2 83478152.00 393 501
537 542.7230 223243936.00 2 3374933.75 537 558
378 542.7236 1767888512.00 2 45913192.00 378 396
615 542.7259 52822176.00 2 513849.12 615 651
570 543.2228 36645252.00 2 533840.75 570 594
438 543.7229 346427104.00 2 2054487.50 438 504
591 543.7243 4948866.00 2 53979.24 591 621
966 546.9002 5771120128.00 3 43125924.00 966 1026
915 546.9022 14870004.00 3 14870004.00 915 915
1140 546.9037 3651028.00 3 3651028.00 1140 1140
1062 546.9054 483216960.00 3 8998304.00 1062 1086
978 547.2328 24724206.00 3 24724206.00 978 978
912 547.5681 2023319.00 3 2023319.00 912 912
1047 547.5723 4261112.50 3 4261112.50 1047 1047
1131 547.8910 404550.66 3 404550.66 1131 1131
1014 548.2418 224648.84 3 4634.05 1014 1029
2433 550.6191 70528440.00 3 70528440.00 2433 2433
2304 550.6197 6564341760.00 3 31626518.00 2304 2379
2295 550.9535 3689208.00 1 11245.06 2295 2424
2883 551.0285 114913624.00 2 3431041.00 2883 2898
2997 551.0319 11089062912.00 2 142928352.00 2997 3027
2940 551.0367 576301312.00 2 23796888.00 2940 2949
3075 551.0489 561778.56 1 33420.32 3075 3081
2337 551.2772 612396096.00 3 7376335.50 2337 2364
2946 551.2835 3637349120.00 4 40928408.00 2946 2991
2982 551.2873 655141.38 1 10327.62 2982 3006
2919 551.5359 4078424.00 4 4078424.00 2919 2919
2955 551.5463 3702290.50 1 11217.49 2955 3078
2907 551.7835 385428.44 1 5800.64 2907 2937
2388 551.9471 352895.59 3 4738.89 2388 2412
2358 551.9501 195310.45 3 4730.54 2358 2370
3003 552.2870 217987.59 2 2406.16 3003 3033
1275 554.8871 12009887744.00 3 47595016.00 1275 1401
1326 554.9017 29961686.00 3 29961686.00 1326 1326
1302 555.2202 11117240.00 3 11117240.00 1302 1302
1293 555.5513 48480844.00 3 3839806.00 1293 1296
2529 575.5220 15708427264.00 4 45562588.00 2529 2694
2532 575.7660 931231040.00 4 14097646.00 2532 2553
2652 575.7700 59501664.00 4 59501664.00 2652 2652
2595 575.7709 17164834.00 2 17164834.00 2595 2595
966 575.7917 2769052416.00 1 31231946.00 966 1008
882 575.7935 982442624.00 2 14113658.00 882 909
1029 575.7936 95773424.00 1 5527940.00 1029 1035
864 575.7992 1122604416.00 2 13470125.00 864 897
2634 576.0212 30356568.00 4 30356568.00 2634 2634
2697 576.0220 1184218.12 1 11778.58 2697 2736
2613 576.2741 2220460.50 4 2220460.50 2613 2613
2697 576.2792 689565.94 1 16296.14 2697 2718
867 576.2908 1618442240.00 2 9292213.00 867 951
2526 576.7698 462646.91 4 3229.74 2526 2586
2604 576.7729 332906.94 4 4025.47 2604 2646
915 577.2966 355320.09 1 7646.84 915 936
2802 582.5064 7326454784.00 2 63607488.00 2802 2856
2901 582.5082 659701824.00 2 37371032.00 2901 2907
2937 582.5092 1384332928.00 4 24381470.00 2937 2958
2886 582.7558 17600778.00 2 17600778.00 2886 2886
3069 582.7568 1669916.00 4 1669916.00 3069 3069
2991 582.7578 7290119.50 4 7290119.50 2991 2991
2847 582.7617 1749743104.00 2 30649020.00 2847 2865
2799 582.7617 28904590.00 2 28904590.00 2799 2799
3054 582.7638 72053480.00 2 874065.06 3054 3081
2970 583.0029 5924534.00 4 5924534.00 2970 2970
3006 583.0045 756638.38 1 6220.70 3006 3063
2784 583.0094 951443.62 4 18417.94 2784 2811
2874 583.0111 1151466.25 1 9914.87 2874 2919
2868 583.2591 470997.06 2 7519.32 2868 2895
2796 583.2596 10391565.00 4 10391565.00 2796 2796
2961 583.2606 604126.81 2 7204.37 2961 3000
3000 583.5103 284534.56 4 4217.14 3000 3027
2847 583.5115 424118.56 2 3619.08 2847 2919
2862 583.7527 154512.97 4 2315.50 2862 2883
2943 583.7606 110532.41 2 2276.13 2943 2958
1368 584.2929 13318275072.00 2 42180216.00 1368 1515
1449 584.8003 19770790.00 2 19770790.00 1449 1449
1503 584.8040 20388912.00 2 20388912.00 1503 1503
936 585.2663 19080513536.00 2 156822208.00 936 981
1005 585.2685 7382917.00 1 632293.06 1005 1008
1506 585.2981 6266490.00 2 6266490.00 1506 1506
831 585.7705 23645234.00 1 454268.34 831 852
915 585.7715 7165518336.00 2 57115424.00 915 963
1482 586.2981 93729.66 2 2342.53 1482 1494
1680 590.7636 7015936000.00 2 29033014.00 1680 1764
1611 590.7668 491062336.00 2 7476220.50 1611 1632
1662 590.7771 7912337.00 2 7912337.00 1662 1662
1932 590.8446 1271930880.00 1 71878304.00 1932 1938
1908 590.8465 27356940.00 2 27356940.00 1908 1908
1986 590.8477 2755266048.00 2 21176382.00 1986 2040
2103 590.8507 414062208.00 2 4668415.50 2103 2145
2034 590.8518 1343719680.00 2 13050882.00 2034 2073
2109 590.8584 624559552.00 2 3639781.00 2109 2190
1941 590.8633 1414983296.00 1 76430848.00 1941 1947
1611 591.0162 1079899.62 1 7359.62 1611 1665
1731 591.0236 33619452.00 4 33619452.00 1731 1731
1767 591.0299 14464675.00 2 14464675.00 1767 1767
1620 591.2708 6110611.00 4 6110611.00 1620 1620
1653 591.2755 729899.06 1 11853.86 1653 1683
2142 591.3492 508786.78 1 7749.14 2142 2169
2088 591.3493 146106672.00 2 2613840.25 2088 2106
1956 591.3499 17340738.00 2 17340738.00 1956 1956
1923 591.3527 3407954.75 1 3407954.75 1923 1923
2052 591.3538 174637360.00 2 3727402.50 2052 2067
1758 591.5202 725537.25 4 10066.16 1758 1782
2094 591.8510 555002.88 2 555002.88 2094 2094
2154 591.8558 333311.28 2 7347.39 2154 2178
1713 592.0188 166870.81 2 2262.57 1713 1737
1950 592.3466 505165.16 1 12362.40 1950 1965
2112 592.3512 203335.88 1 7753.26 2112 2121
1203 606.6116 874606592.00 3 12710232.00 1203 1227
1308 606.6124 8513969664.00 1 99746064.00 1308 1338
1356 606.9388 1183611.12 1 14826.89 1356 1389
1278 606.9410 500012.69 1 5119.04 1278 1308
1248 606.9419 17582788.00 3 17582788.00 1248 1248
1176 606.9436 13191787.00 3 1046538.94 1176 1179
1206 607.2770 2248456.75 1 7221.00 1206 1326
1779 609.6069 11806115840.00 3 71307224.00 1779 1851
1911 609.6072 2744841728.00 3 9841007.00 1911 2049
1767 609.9405 222452.86 1 4712.81 1767 1782
1884 609.9408 15999900.00 3 15999900.00 1884 1884
1809 609.9439 581969984.00 3 46246072.00 1809 1812
1929 609.9447 1239735936.00 3 5240276.50 1929 2019
1806 610.2813 744709.50 1 5335.66 1806 1857
2583 610.3512 11758934016.00 1 81201112.00 2583 2652
1917 610.5979 557242.12 1 4891.54 1917 1956
2631 610.8560 65756856.00 1 3439321.50 2631 2637
2574 611.8540 752472.19 1 6551.80 2574 2619
978 617.7296 808561344.00 1 32845032.00 978 990
1026 617.7312 89490384.00 1 1483059.62 1026 1053
918 617.7408 17253365760.00 1 179765392.00 918 957
876 618.2390 8784038.00 2 278329.09 876 888
3903 618.8515 6595999744.00 4 70507832.00 3903 3939
3957 618.8566 8711683072.00 4 34729244.00 3957 4089
3927 619.0980 2751697664.00 2 26639770.00 3927 3966
4143 619.1024 120499400.00 2 2333138.50 4143 4161
4086 619.1027 2808595.00 2 2808595.00 4086 4086
4038 619.1045 14758129.00 4 14758129.00 4038 4038
3879 619.1069 7502886.50 2 7502886.50 3879 3879
3978 619.3528 392584096.00 4 10850596.00 3978 3990
3885 619.3540 241608.84 1 4372.59 3885 3906
4158 619.6019 279999.09 4 279999.09 4158 4158
3861 619.6064 755775.56 1 8761.11 3861 3891
2442 620.8427 2264552960.00 2 20976068.00 2442 2487
2535 620.8503 5529192448.00 1 40735100.00 2535 2589
2427 621.3379 876380928.00 1 7106131.50 2427 2481
2460 622.3516 880896.19 1 5678.25 2460 2526
189 625.2798 8348694528.00 3 89203928.00 189 234
69 625.2828 3467676160.00 3 44479772.00 69 96
117 625.2856 3217592832.00 1 51232352.00 117 153
105 625.6137 258854496.00 3 23922622.00 105 108
204 625.6193 682104.62 1 7709.12 204 237
213 625.9472 366995.97 1 4943.45 213 237
135 626.2835 1219895.00 1 11605.62 135 195
2100 628.3430 20556644352.00 1 88431040.00 2100 2184
2361 628.3431 3176731.75 2 3176731.75 2361 2361
2301 628.3474 609069248.00 2 9936829.00 2301 2325
2091 628.8457 930158528.00 2 22063266.00 2091 2106
2316 629.8452 629080.94 2 15260.56 2316 2331
2232 629.8528 182389.39 1 5227.29 2232 2244
2340 630.3391 144910.88 2 2020.89 2340 2364
2289 630.3399 282556.38 2 4597.58 2289 2322
1779 633.9664 629140224.00 1 26453492.00 1779 1788
1890 633.9725 697089152.00 3 8618744.00 1890 1917
1941 633.9755 52830724.00 3 1742678.88 1941 1950
1863 633.9816 11261195.00 1 11261195.00 1863 1863
1842 634.2966 754330.88 1 7525.27 1842 1881
1761 634.6373 625368.94 1 5275.06 1761 1800
1953 634.6391 628169.44 1 8305.81 1953 1989
1830 634.6416 653094.12 1 9191.70 1830 1863
3477 637.0667 9039711232.00 4 46286040.00 3477 3540
3420 637.3169 955673.31 4 955673.31 3420 3420
3459 637.3204 155081824.00 2 6441460.00 3459 3468
3519 637.3242 831529.69 2 7495.11 3519 3555
3501 637.8201 713665.19 2 14305.87 3501 3534
3411 637.8209 921315.81 1 6778.84 3411 3462
2547 638.9599 925993.56 1 31214.31 2547 2559
2451 638.9628 12473674752.00 1 143775600.00 2451 2481
2541 639.2862 215887.67 3 215887.67 2541 2541
2448 639.2938 81744640.00 3 81744640.00 2448 2448
2463 639.6217 1204277.12 1 9915.04 2463 2520
2415 639.6275 587770.81 1 7279.16 2415 2442
1002 640.2262 12437526528.00 3 49589408.00 1002 1143
1194 640.2339 1514276096.00 1 11499904.00 1194 1251
1065 640.5671 31473782.00 3 31473782.00 1065 1065
1179 640.8980 827570.06 1 6880.98 1179 1221
1248 640.8990 3115681.25 3 3115681.25 1248 1248
1032 640.9003 747449.38 1 4953.51 1032 1086
1119 640.9009 291946.59 1 5138.32 1119 1137
2328 641.3331 136724992.00 2 1456481.75 2328 2361
2157 641.3363 1606288256.00 1 32899190.00 2157 2178
2226 641.3381 1230637824.00 1 5577183.50 2226 2307
2181 641.8327 1806799488.00 2 15607956.00 2181 2229
2109 641.8375 57940096.00 1 2942178.75 2109 2115
2283 641.8389 154496960.00 2 1732942.25 2283 2316
2358 642.3343 119135.77 2 119135.77 2358 2358
2112 642.3455 523145.78 1 6243.66 2112 2151
2244 642.8391 663020.75 1 15152.03 2244 2274
1893 646.8485 5198904320.00 2 44386500.00 1893 1941
1965 646.8501 2139634048.00 1 52698064.00 1965 1980
1974 647.3465 2600966.50 1 2600966.50 1974 1974
1269 650.2689 946945920.00 1 7870142.50 1269 1314
1215 650.2725 1780664448.00 2 18957894.00 1215 1248
1056 650.2744 13162398720.00 2 67583560.00 1056 1137
1155 650.2755 2680170240.00 1 24033244.00 1155 1194
1278 650.2864 680623744.00 2 8609609.00 1278 1311
1038 650.7727 4711115.00 2 4711115.00 1038 1038
1182 650.7749 12794236.00 2 12794236.00 1182 1182
1524 652.3027 55568268.00 1 1597809.88 1524 1536
1596 652.3044 12230454272.00 3 183144176.00 1596 1617
1545 652.6342 777076.81 1 8540.11 1545 1587
1485 652.6399 908155.31 1 13976.53 1485 1515
621 652.8252 19875414016.00 2 71811808.00 621 765
1485 652.9665 538815.19 1 9649.16 1485 1512
1530 652.9676 267807.75 1 5066.21 1530 1548
1593 652.9700 54830748.00 3 54830748.00 1593 1593
1539 653.3054 376935.78 1 5491.86 1539 1560
1572 653.6388 183930.97 3 3300.06 1572 1590
1236 662.9699 6082834.00 1 6082834.00 1236 1236
1209 662.9699 3572669952.00 1 411331488.00 1209 1212
1206 663.3059 181227936.00 3 181227936.00 1206 1206
1554 663.8174 4483471872.00 2 80039112.00 1554 1584
1617 663.8209 12145035264.00 2 42781364.00 1617 1728
1149 663.9691 808893.81 1 12737.33 1149 1173
1794 664.3174 276189888.00 1 2625791.50 1794 1842
1659 664.3208 978111360.00 2 17148328.00 1659 1680
1548 664.3230 1325453952.00 2 29017950.00 1548 1569
1635 665.3263 525871.69 1 6110.42 1635 1662
1005 665.8153 432058432.00 1 15764523.00 1005 1014
1134 665.8186 62415676.00 1 983410.38 1134 1164
1035 665.8210 1076977408.00 1 7887216.00 1035 1098
888 665.8242 9908855808.00 1 51297168.00 888 972
1020 666.3216 333306720.00 1 2989181.25 1020 1059
1866 672.8725 5928835584.00 2 99338256.00 1866 1890
1770 673.3638 4668746.50 1 167224.59 1770 1779
1875 673.3652 4427250176.00 1 29559454.00 1875 1932
1833 673.8648 1260881.75 2 1260881.75 1833 1833
1836 674.3686 788564.12 1 11055.09 1836 1863
1212 676.3122 164516640.00 1 4540491.50 1212 1224
1473 676.3147 486363680.00 1 4723847.50 1473 1518
1305 676.3242 1359402880.00 2 72859408.00 1305 1311
1302 676.8143 1646388352.00 1 16774858.00 1302 1335
1359 677.3066 5274956.00 2 5274956.00 1359 1359
2148 685.0015 6963840512.00 1 167146256.00 2148 2175
2094 685.0052 6979423232.00 3 98107672.00 2094 2127
2103 685.3355 133657768.00 1 1613753.75 2103 2130
2022 685.3418 25315908.00 3 2442732.00 2022 2025
2031 685.6816 732025.62 1 19071.30 2031 2055
2184 686.3375 188960.23 1 7249.45 2184 2193
2472 689.3421 128651280.00 1 7027619.00 2472 2478
2520 689.3423 113046928.00 2 3929740.00 2520 2529
2367 689.3466 1966718592.00 1 14410429.00 2367 2421
2445 689.8481 130670840.00 1 2300111.00 2445 2463
2373 689.8502 486763552.00 1 12755059.00 2373 2388
2511 691.3468 514256.78 1 6536.32 2511 2538
1743 695.3114 269477696.00 1 6342530.00 1743 1758
1776 695.3188 8307782656.00 1 32417202.00 1776 1872
1899 695.3202 2158567680.00 3 19579472.00 1899 1944
2010 695.3203 653071552.00 3 8045900.50 2010 2043
1719 695.6507 829238.38 1 15076.41 1719 1740
1800 695.6521 43664740.00 3 43664740.00 1800 1800
1848 695.6561 160648064.00 1 1144169.88 1848 1905
1854 695.9814 1196286.00 1 6294.63 1854 1926
1947 695.9866 1042063.25 1 6520.88 1947 2001
1746 695.9917 2458690.25 3 2458690.25 1746 1746
1833 695.9964 249056.66 1 7312.05 1833 1845
621 700.7749 143070240.00 2 4971640.00 621 633
486 700.7776 16798944256.00 2 62986592.00 486 591
525 701.2776 3192046080.00 1 39404560.00 525 564
2679 702.8730 22588010496.00 2 281357952.00 2679 2712
2682 703.3678 727228928.00 1 94346160.00 2682 2685
2730 704.8671 547920.88 2 14324.61 2730 2745
1209 707.8133 8899325952.00 2 390998240.00 1209 1218
1791 713.7644 4321545728.00 1 38522196.00 1791 1833
1968 713.7652 504056128.00 2 9405927.00 1968 1986
1914 713.7668 666718272.00 1 13376492.00 1914 1935
1944 714.2593 49818608.00 1 4523963.50 1944 1947
1695 714.2655 2811726.00 1 2811726.00 1695 1695
1863 714.2700 1100387072.00 1 10538668.00 1863 1896
1548 714.3149 11960352768.00 2 163813504.00 1548 1572
1560 714.8108 79415736.00 1 79415736.00 1560 1560
1761 715.2762 5448957.00 2 5448957.00 1761 1761
1554 716.3181 737066.75 2 5558.72 1554 1599
2067 722.3630 184037072.00 1 1573343.62 2067 2121
1998 722.3635 880475840.00 2 7270301.50 1998 2049
1923 722.3650 2638917632.00 1 72958728.00 1923 1935
1872 722.3670 6760449536.00 1 81982928.00 1872 1905
1971 722.3691 1550151680.00 2 28487650.00 1971 1989
2259 724.3114 5260300800.00 1 192984928.00 2259 2268
2235 724.3162 83784024.00 2 83784024.00 2235 2235
1881 724.3641 538023.44 1 5249.08 1881 1917
2649 730.6972 858972224.00 1 43991844.00 2649 2655
2718 730.7060 3188364.00 1 3188364.00 2718 2718
2643 731.0306 4351304.50 1 4351304.50 2643 2643
2709 731.0368 18170476.00 1 272910.31 2709 2739
2580 731.3604 1141896.00 1 4869.25 2580 2655
2733 731.3632 971700.62 1 5137.31 2733 2796
2661 732.0252 597834.25 1 7005.98 2661 2691
2595 732.3582 223350.47 3 3253.47 2595 2622
2406 746.8566 10455976.00 2 10455976.00 2406 2406
2256 746.8593 164292384.00 1 3640775.25 2256 2271
2334 746.8600 16960492544.00 1 198643392.00 2334 2373
2280 747.3596 360032992.00 1 4931893.50 2280 2304
2382 747.8664 65367892.00 1 2172659.25 2382 2394
2223 748.3506 503618.28 1 6199.27 2223 2256
3597 755.7074 15644272.00 1 15644272.00 3597 3597
3627 755.7093 1146024576.00 1 30757536.00 3627 3642
3636 756.0423 26059168.00 3 26059168.00 3636 3636
3600 756.3844 491301.78 1 4305.05 3600 3639
3666 757.3761 584039.94 3 5594.59 3666 3705
3609 757.3790 247435.92 3 2462.59 3609 3642
1692 760.3264 3532987904.00 2 73667424.00 1692 1707
1608 760.3333 341674080.00 2 7663027.00 1608 1623
1587 760.8318 196024608.00 1 2150788.00 1587 1617
1725 760.8328 57491504.00 2 57491504.00 1725 1725
1680 762.3248 448121.16 2 7328.44 1680 1707
1602 762.3292 418628.44 2 5039.06 1602 1629
2556 763.3337 3285244.75 2 3285244.75 2556 2556
2652 763.3387 11202827264.00 1 177289776.00 2652 2673
2691 763.3427 375175456.00 2 35126756.00 2691 2694
3588 764.7420 4030121984.00 3 35943436.00 3588 3636
3660 764.7421 6239776256.00 3 60671940.00 3660 3693
3732 764.7467 14323999.00 3 14323999.00 3732 3732
3630 765.0735 6613782528.00 3 31890548.00 3630 3717
3579 765.0766 15945621.00 3 15945621.00 3579 3579
2601 765.3366 401982.38 1 4698.90 2601 2628
3582 766.0739 439090.03 1 3834.10 3582 3627
3693 766.0789 116767.92 1 3971.90 3693 3702
2313 767.8270 16162032640.00 2 93831392.00 2313 2388
2385 767.8376 901979712.00 1 28979650.00 2385 2397
2328 771.3851 11058705408.00 3 80898896.00 2328 2385
2382 771.7073 2818657.00 1 2818657.00 2382 2382
2250 771.7144 11718179.00 1 406246.16 2250 2259
2322 771.7153 33600908.00 3 33600908.00 2322 2322
2235 772.0465 251591.39 1 4454.59 2235 2253
2280 772.0482 1119555.62 1 5575.85 2280 2352
1254 782.9303 19418783744.00 2 141315072.00 1254 1314
1287 783.4300 2504887808.00 1 43361416.00 1287 1311
1134 791.3053 3029041152.00 1 44262844.00 1134 1155
1050 791.3061 2198800384.00 1 16386358.00 1050 1095
1002 791.3181 571301696.00 2 8037064.00 1002 1026
2547 792.9092 18319065088.00 2 91042912.00 2547 2631
2664 793.4110 199070400.00 1 13905800.00 2664 2670
2550 793.4268 1362716544.00 2 29955628.00 2550 2571
2604 794.4177 677226624.00 2 8632200.00 2604 2634
2316 797.3356 3793445120.00 1 63939140.00 2316 2337
2268 797.3416 4639150592.00 2 39170880.00 2268 2310
2367 797.3416 1546274944.00 1 37106776.00 2367 2382
2217 797.3430 2406099200.00 2 30925738.00 2217 2247
1584 797.8182 11720028160.00 2 94786224.00 1584 1629
1494 797.8225 474649216.00 2 4960312.50 1494 1539
2220 797.8406 1400140416.00 1 14380932.00 2220 2253
1644 798.3088 18010692.00 2 18010692.00 1644 1644
2322 798.3514 6092080.00 1 6092080.00 2322 2322
2334 798.8393 620075.94 1 4737.70 2334 2379
2235 799.3370 78788056.00 1 1213056.50 2235 2256
1626 799.8227 599648.94 1 5452.70 1626 1662
1971 799.8474 22321864704.00 2 75476992.00 1971 2109
2103 800.3382 510478624.00 1 7530453.00 2103 2127
2199 800.3443 137844528.00 1 3145060.25 2199 2217
1974 800.3467 1977355264.00 1 37288696.00 1974 1995
2037 801.8423 449379.16 1 8088.01 2037 2061
2670 801.8673 170945968.00 1 1355977.50 2670 2715
2625 801.8726 329599488.00 1 5055128.00 2625 2652
2484 801.8733 10338482176.00 2 48452820.00 2484 2577
2733 801.8752 31664894.00 1 557313.94 2733 2757
2604 803.8731 770172.38 2 4384.51 2604 2664
2790 804.4236 188803680.00 1 6612100.50 2790 2799
2910 804.4342 72735104.00 1 989111.94 2910 2937
2787 804.9246 639154880.00 1 5416208.00 2787 2841
1926 805.3401 2317705472.00 1 11721740.00 1926 2019
2055 805.3433 188748640.00 2 3674396.00 2055 2076
1800 805.3456 11708834816.00 1 48065432.00 1800 1893
1803 805.8396 3202350080.00 1 37941516.00 1803 1830
2688 805.9254 2834012.75 2 2834012.75 2688 2688
2538 806.0985 1985720.00 3 1985720.00 2538 2538
2352 806.1012 1341652608.00 1 31868244.00 2352 2379
2421 806.1019 2054802304.00 1 26413410.00 2421 2454
2535 806.4276 1813278.62 3 1813278.62 2535 2535
2499 806.4353 1813712768.00 3 46745676.00 2499 2511
2391 806.4371 119804800.00 1 1070143.88 2391 2430
2385 806.4496 8904805.00 1 840842.69 2385 2388
1893 807.3428 749745.06 1 9714.01 1893 1926
1305 810.8821 11929963520.00 1 42597528.00 1305 1404
1278 811.3846 4729281024.00 1 17193826.00 1278 1407
1707 812.8293 10985427968.00 2 53551188.00 1707 1800
1833 812.8309 3940230144.00 1 56171832.00 1833 1857
1395 812.8865 282245.12 1 3858.58 1395 1419
1242 812.8887 672256.69 1 6494.15 1242 1293
1770 814.8344 325090.84 2 4286.35 1770 1794
1656 816.3306 3729885696.00 1 95733832.00 1656 1674
1551 816.3360 220681728.00 2 6142447.00 1551 1563
4692 816.6846 3753163264.00 2 13768283.00 4692 4809
4563 816.6847 3855287296.00 2 47229964.00 4563 4590
4536 816.6855 155766672.00 1 7705682.50 4536 4545
4581 816.6888 6269507584.00 4 70651288.00 4581 4620
1662 816.8281 81460168.00 2 81460168.00 1662 1662
1518 816.8293 44886284.00 1 1219917.25 1518 1539
1578 816.8307 1545894528.00 1 12317983.00 1578 1623
4545 816.9329 11167628.00 2 11167628.00 4545 4545
4812 816.9334 75473840.00 2 4302464.00 4812 4818
4758 816.9352 5754691.00 2 5754691.00 4758 4758
4599 816.9356 3372175360.00 4 51532580.00 4599 4626
4548 817.1836 68986656.00 2 2021841.25 4548 4560
4512 817.1876 445173.12 1 11572.19 4512 4530
4596 817.1882 5146849280.00 4 39979096.00 4596 4644
4518 817.4309 680119.94 1 4400.14 4518 4575
4602 817.4354 481862.66 1 7415.17 4602 4632
1260 819.3879 716920512.00 2 17093832.00 1260 1278
1227 819.3990 91603616.00 2 1363366.25 1227 1248
1311 819.4021 14862352384.00 2 187419760.00 1311 1344
1479 821.4072 13359522.00 2 13359522.00 1479 1479
1503 821.4089 21807339520.00 2 269461888.00 1503 1530
1614 821.4108 130645808.00 2 1376724.75 1614 1650
1491 821.9096 34585040.00 1 34585040.00 1491 1491
1569 821.9098 581903872.00 2 8532759.00 1569 1593
1554 821.9234 147274336.00 1 11954730.00 1554 1557
1620 823.4029 544109.31 2 14979.89 1620 1638
1461 823.4131 1437061.00 1 6529.16 1461 1554
2157 824.8830 358410464.00 1 12679616.00 2157 2169
2196 824.8888 18740570112.00 2 136818192.00 2196 2250
2259 826.8833 444474.72 1 6654.06 2259 2283
2178 826.8871 266887.09 1 3965.15 2178 2202
2778 837.3875 2495580672.00 1 33430620.00 2778 2802
2724 837.3913 526202240.00 1 18862888.00 2724 2733
2736 837.8857 575851392.00 1 7957622.50 2736 2760
2697 837.8919 270932960.00 1 4844596.00 2697 2715
2781 838.3956 10997221.00 2 10997221.00 2781 2781
1353 838.4561 814362688.00 1 5715564.00 1353 1410
1494 838.4566 131377512.00 3 131377512.00 1494 1494
1428 838.4622 1643139840.00 3 54452024.00 1428 1437
1347 838.7812 1320440576.00 3 10945075.00 1347 1395
1446 838.7889 9636595712.00 3 67669544.00 1446 1497
1485 839.1256 856994.31 1 7117.60 1485 1533
1341 839.4602 245689.05 1 5996.46 1341 1365
2316 858.9042 648719424.00 1 13099007.00 2316 2334
2421 858.9074 262558176.00 1 2843895.25 2421 2457
2244 859.4042 1728682880.00 1 14886043.00 2244 2283
2361 860.9010 313409.44 1 5709.78 2361 2382
1908 865.3751 2030380928.00 2 29981054.00 1908 1935
1995 865.3760 1317609216.00 1 11603893.00 1995 2040
1779 865.3795 4467232256.00 2 80249160.00 1779 1800
1884 865.8682 2075205376.00 1 12838347.00 1884 1938
1821 865.8735 1584162688.00 1 28778732.00 1821 1839
1752 865.8785 206897.77 1 206897.77 1752 1752
1950 866.8782 299258.41 1 7117.13 1950 1968
1404 867.3534 7139033600.00 1 124466352.00 1404 1422
1323 867.3562 27752032.00 1 569111.88 1323 1341
1419 867.3685 4376200704.00 1 101961432.00 1419 1437
1749 867.3764 320430.59 2 4952.69 1749 1770
1971 867.3814 347744.19 1 3804.04 1971 2001
1428 867.8576 44859684.00 1 44859684.00 1428 1428
1353 867.8603 77041120.00 2 2772955.50 1353 1368
600 869.9277 593751232.00 1 20177020.00 600 609
531 869.9320 1602941056.00 2 14291724.00 531 582
663 870.4339 2393447168.00 1 37573088.00 663 684
570 870.9232 69330264.00 1 2689274.25 570 579
615 871.9337 387017.97 2 4952.30 615 639
1098 876.0367 424211584.00 1 6560858.50 1098 1128
1263 876.3679 27787.70 1 27787.70 1263 1263
1203 876.3711 1572277.75 1 1572277.75 1203 1203
1137 876.3769 7805934.00 3 7805934.00 1137 1137
1170 876.7129 351774.19 1 4080.29 1170 1200
1548 884.4119 118143936.00 2 7248558.00 1548 1554
1710 884.4165 2659592960.00 2 9475859.00 1710 1842
1623 884.4194 3209755392.00 1 18375198.00 1623 1689
1647 884.9194 859142592.00 1 9170974.00 1647 1683
1749 884.9251 175732224.00 1 3774608.75 1749 1764
1632 885.9137 164953856.00 2 2572006.75 1632 1653
2187 893.4222 9600406528.00 2 28534898.00 2187 2319
2256 895.4254 506034.78 2 4006.61 2256 2298
1665 898.4360 859548800.00 1 14304465.00 1665 1689
1755 898.4362 3629261056.00 1 35623116.00 1755 1788
1773 898.9302 588667776.00 1 20384220.00 1773 1782
4278 903.0849 2457803520.00 1 17661284.00 4278 4323
4152 903.0899 56192956.00 1 5463684.00 4152 4155
4341 903.0929 999146176.00 1 8566738.00 4341 4383
4194 903.0935 4977388544.00 1 33958656.00 4194 4260
4164 903.1043 1776361984.00 2 49767088.00 4164 4176
4419 903.5901 170090992.00 1 3308500.75 4419 4440
2442 916.5025 1613603072.00 1 18062812.00 2442 2475
2520 916.5138 606582336.00 1 5935839.50 2520 2571
2328 916.5167 1542604544.00 1 40256884.00 2328 2340
2331 917.0045 1994312960.00 1 40105888.00 2331 2349
2400 917.0063 822546048.00 1 12683030.00 2400 2421
2310 917.0124 10615905.00 1 10615905.00 2310 2310
2064 929.3544 211204688.00 1 1816931.12 2064 2115
1965 929.3580 384695200.00 1 10200624.00 1965 1977
2004 929.3590 693488384.00 2 6350763.00 2004 2046
1887 929.3616 4218234880.00 1 31900182.00 1887 1935
1851 929.3621 555189696.00 1 25916092.00 1851 1857
1854 929.8615 2177392128.00 1 21206934.00 1854 1893
1221 931.8884 115847128.00 2 115847128.00 1221 1221
1200 932.3911 556151872.00 1 69656000.00 1200 1203
2304 937.9093 2469228544.00 2 21358394.00 2304 2352
2373 937.9106 15410761728.00 1 84530904.00 2373 2457
2496 938.4062 550292.50 2 550292.50 2496 2496
2385 938.4101 7084469248.00 1 31100912.00 2385 2463
2307 938.4111 800469184.00 1 8941683.00 2307 2340
2367 938.4164 2986733056.00 1 43192372.00 2367 2397
2694 939.4500 4554162176.00 1 55245516.00 2694 2730
2760 939.4541 560191424.00 2 18586876.00 2760 2769
2655 939.4554 5250751488.00 2 142366672.00 2655 2667
2805 939.4555 224889088.00 1 4017363.25 2805 2823
2841 939.4636 289081088.00 1 1599697.12 2841 2901
1791 939.4779 4392023552.00 1 21912658.00 1791 1866
1917 939.4794 8534066688.00 1 92155416.00 1917 1947
1965 939.4825 75347920.00 1 7171751.50 1965 1968
2415 939.9135 247842.05 1 3047.92 2415 2442
2883 939.9490 49000076.00 1 775438.00 2883 2904
2676 939.9529 2234454784.00 2 43542548.00 2676 2697
2775 939.9544 427775200.00 1 3002935.25 2775 2826
1833 940.7065 2983263744.00 1 24547432.00 1833 1887
1788 940.7221 2811133184.00 1 31457004.00 1788 1818
2025 941.0438 13634652.00 1 189011.28 2025 2049
1986 941.0459 18760646.00 1 353179.88 1986 2007
1866 941.0512 14211161.00 1 1312671.62 1866 1869
1767 941.0579 160522512.00 1 3987478.00 1767 1782
2010 941.3762 5329504.00 1 84940.12 2010 2031
1794 941.3764 128151744.00 1 824804.88 1794 1851
1965 941.3828 5897733.50 3 5897733.50 1965 1965
1701 941.4524 1876017792.00 1 187817968.00 1701 1704
2838 941.4543 284932.91 1 5104.35 2838 2862
2010 941.7159 184528.11 1 3077.90 2010 2028
1689 941.9457 6656445440.00 1 71915408.00 1689 1725
1797 942.0533 237427.28 1 3200.35 1797 1821
1704 942.9544 396770.56 1 7700.60 1704 1731
1017 943.9068 7547960320.00 2 41308796.00 1017 1095
1149 943.9075 1965037696.00 2 10545477.00 1149 1224
1992 943.9328 368033504.00 1 4563524.50 1992 2031
1917 943.9367 26814420992.00 2 301758176.00 1917 1947
1872 943.9493 1170773.75 1 38152.69 1872 1884
1263 944.4057 97287888.00 2 957836.38 1263 1299
1173 944.4063 157076320.00 1 3410061.00 1173 1188
1029 944.4086 558297344.00 1 29903670.00 1029 1035
1212 944.4115 88238904.00 1 1945617.88 1212 1227
1911 944.4328 2218019328.00 1 65979316.00 1911 1923
1059 945.4117 229817.69 1 3208.48 1059 1083
1986 945.4350 281244.44 1 4512.67 1986 2010
1611 947.4386 112180496.00 1 112180496.00 1611 1611
1575 947.9317 836830.75 1 836830.75 1575 1575
1602 948.4397 26407324.00 1 26407324.00 1602 1602
3192 948.4479 3284629760.00 1 73416984.00 3192 3207
3114 949.9517 38304.53 2 38304.53 3114 3114
2280 959.4048 5645264384.00 1 111051448.00 2280 2298
2343 959.4114 1164675456.00 1 13289123.00 2343 2373
2463 959.4123 94355880.00 2 1890677.12 2463 2484
2322 959.9104 834932608.00 2 16863644.00 2322 2340
2307 961.4160 279048.12 1 3179.91 2307 2334
465 970.4001 136595296.00 1 4275268.00 465 480
681 970.4075 2015358080.00 1 10876674.00 681 756
606 970.4083 2550337024.00 1 25448732.00 606 639
558 970.9007 1770761472.00 1 24182510.00 558 582
516 970.9058 2458573312.00 1 39650820.00 516 537
651 970.9089 1278775040.00 1 6448927.50 651 726
585 971.3994 818148864.00 1 8379388.00 585 618
489 972.4089 271646.72 1 3066.37 489 516
291 974.3956 1316000256.00 1 18596754.00 291 333
417 974.8994 20540184.00 1 2203915.25 417 420
264 974.9103 5139229.50 2 5139229.50 264 264
345 976.4005 549286.56 1 6822.21 345 390
588 984.5702 1829917952.00 1 27071128.00 588 612
726 984.5796 85740504.00 1 1060077.00 726 759
489 984.5826 10406667264.00 1 125970272.00 489 519
477 985.5815 4130301.00 1 4130301.00 477 477
522 986.5793 237376.88 1 2930.09 522 549
483 986.5830 147331904.00 1 5327883.00 483 492
645 986.5830 35279960.00 1 502413.34 645 669
723 986.5898 8928725.00 1 120932.62 723 753
576 987.5345 11978243072.00 1 223661392.00 576 600
687 987.5758 342496.56 1 2963.95 687 726
588 988.5463 104019664.00 1 104019664.00 588 588
1929 990.4339 93779072.00 1 2895045.50 1929 1941
1701 990.4359 9902063616.00 2 82398184.00 1701 1770
1806 990.4374 543919808.00 1 11601327.00 1806 1821
1857 990.4388 881092544.00 1 8682734.00 1857 1908
576 990.5351 454085.34 1 6861.86 576 615
1878 990.9347 246829184.00 1 2747023.75 1878 1914
1692 990.9407 4728916480.00 1 25071498.00 1692 1761
1932 991.9297 376051.00 1 9853.24 1932 1950
1884 992.4405 544357.06 1 5235.28 1884 1932
1815 992.4407 461032.09 1 3202.04 1815 1863
681 995.4237 1852402176.00 1 21706664.00 681 708
822 995.4310 4609794.50 1 4609794.50 822 822
729 995.4338 9092144128.00 1 40669404.00 729 804
3387 995.4671 968727232.00 1 12945961.00 3387 3426
3285 995.4686 225397088.00 1 18938298.00 3285 3288
3321 995.4697 4332912128.00 1 33908608.00 3321 3369
3480 995.4734 141361152.00 2 2584722.75 3480 3504
3522 995.4747 11668006.00 1 536592.94 3522 3528
3423 995.9702 277604800.00 1 1913790.88 3423 3474
3306 995.9717 3261853184.00 1 38835792.00 3306 3348
3441 996.4649 51419704.00 1 903461.69 3441 3459
3351 996.9787 505926.41 1 7577.56 3351 3381
1230 997.5303 23366592.00 1 23366592.00 1230 1230
1269 997.5316 5797028864.00 1 23323694.00 1269 1359
1437 997.5333 679616000.00 1 3303168.00 1437 1509
1389 997.5338 461385472.00 1 7334278.00 1389 1410
1488 997.5384 143519568.00 1 2979613.00 1488 1503
672 998.4229 1144924.88 1 4491.95 672 777
807 998.4234 312921.91 1 9398.77 807 828
1440 998.5245 121683208.00 1 1068166.00 1440 1479
2790 999.5520 14406506496.00 1 45469184.00 2790 2931
2793 1000.0402 471275584.00 1 6714136.00 2793 2820
1257 1000.5329 445055.09 1 3684.89 1257 1305
3090 1020.0487 2981665024.00 1 118207632.00 3090 3099
3159 1020.5511 150784544.00 2 2053900.75 3159 3198
3075 1020.5555 577428544.00 1 47503572.00 3075 3078
3141 1021.0471 20657906.00 1 1911173.88 3141 3144
2544 1025.5242 999226.38 1 999226.38 2544 2544
2712 1025.5269 644038912.00 1 13747743.00 2712 2730
2664 1025.5276 2690286336.00 2 38736120.00 2664 2694
2838 1025.5277 39575600.00 1 840600.38 2838 2856
2562 1026.0184 5318284288.00 1 56466884.00 2562 2610
2679 1026.0235 276459648.00 1 12865094.00 2679 2685
2736 1026.0256 239071104.00 1 3378426.75 2736 2760
2799 1026.0298 152386688.00 1 1565098.12 2799 2841
2637 1027.0251 19377446.00 1 633269.44 2637 2646
2796 1027.0305 2137803.50 1 36205.03 2796 2817
1152 1027.9637 1511763840.00 1 136956624.00 1152 1155
1086 1027.9719 56636452.00 1 2408144.75 1086 1095
1164 1028.4710 1827233664.00 1 49785224.00 1164 1179
1131 1028.4717 743350912.00 1 21541920.00 1131 1143
1167 1029.9742 313893.53 2 7741.96 1167 1185
2688 1030.4335 59600764.00 1 826497.25 2688 2712
2499 1030.4391 1397403008.00 1 16885746.00 2499 2529
2736 1030.4397 20264152.00 2 715197.94 2736 2748
2547 1030.4423 2381305088.00 4 21250264.00 2547 2604
2709 1030.6879 414708.22 2 414708.22 2709 2709
2751 1030.6918 8479994.00 2 293031.41 2751 2760
2484 1030.6939 4701864960.00 2 16996916.00 2484 2601
2769 1030.9375 217039.78 4 217039.78 2769 2769
2481 1030.9400 337194.91 1 3615.61 2481 2514
2868 1031.0540 1806970880.00 1 15439426.00 2868 2922
3036 1031.0574 8246637.50 1 8246637.50 3036 3036
2946 1031.0595 8954699776.00 1 56812256.00 2946 3000
2913 1031.0719 984324992.00 1 14406372.00 2913 2937
2598 1031.1928 627925.19 2 8937.70 2598 2631
2697 1031.4401 262375.66 2 3570.88 2697 2721
2571 1031.4412 323674.88 2 3810.94 2571 2601
2958 1031.5614 6769974784.00 1 51185572.00 2958 3015
2886 1031.5691 411382304.00 1 6581925.50 2886 2907
213 1032.4978 10801814528.00 1 247026448.00 213 231
480 1032.5442 7978179584.00 1 171439248.00 480 495
3033 1032.5705 252505.72 1 252505.72 3033 3033
498 1036.5493 413650.84 1 5678.40 498 531
459 1036.5502 289318.00 1 5441.14 459 477
1878 1043.5311 1609141760.00 1 21545588.00 1878 1905
1830 1043.5330 777853184.00 1 10068017.00 1830 1857
2028 1043.5722 8193302016.00 1 60266548.00 2028 2076
1836 1044.0283 205959120.00 1 5444269.00 1836 1848
1950 1044.0322 1296730368.00 1 17583610.00 1950 1974
1920 1045.0301 6511820.50 2 6511820.50 1920 1920
1971 1047.5744 232303.61 1 3575.05 1971 1995
1656 1047.5987 5027346432.00 1 95757800.00 1656 1677
1581 1047.6069 3374527744.00 1 30673074.00 1581 1638
1596 1049.6119 103682696.00 1 1679986.62 1596 1617
1725 1050.6005 10827422.00 1 489582.41 1725 1734
1623 1050.6098 120782016.00 1 1369265.75 1623 1656
1557 1050.6098 36481332.00 1 272292.81 1557 1602
3264 1050.6183 1241081728.00 1 32201628.00 3264 3276
3456 1050.6255 500966048.00 1 8883746.00 3456 3477
3339 1050.6266 817535936.00 1 21907926.00 3339 3351
3372 1050.6272 1738338048.00 2 28464188.00 3372 3393
3387 1051.1226 499908704.00 1 7903214.00 3387 3408
3441 1051.1257 289855616.00 1 3835606.50 3441 3468
3306 1051.1280 1790690816.00 1 17778766.00 3306 3342
3504 1051.1381 205518416.00 1 1781583.62 3504 3546
3273 1051.6290 1606732416.00 1 14490490.00 3273 3309
3270 1053.1204 420946.88 1 2631.35 3270 3321
3462 1053.1274 122104.77 1 2579.85 3462 3477
3366 1053.1285 328110.19 1 4498.62 3366 3393
2706 1056.0031 2264313856.00 1 181198496.00 2706 2709
2700 1056.5031 4169599744.00 1 111769320.00 2700 2712
1977 1062.1993 2180623.25 1 217338.98 1977 1980
1806 1062.2027 228634416.00 1 6407996.50 1806 1818
1884 1062.2051 8931559424.00 3 57885668.00 1884 1935
957 1062.4725 12858882048.00 1 263227536.00 957 975
864 1062.4725 43621580.00 1 1480728.62 864 873
1836 1062.5370 397159424.00 1 5600987.50 1836 1860
1908 1062.5397 2454668288.00 1 18818262.00 1908 1956
1836 1062.8689 43965672.00 1 416516.88 1836 1872
1803 1062.8748 17441144.00 1 344915.44 1803 1818
942 1063.4685 1429718400.00 1 113422920.00 942 945
906 1064.4738 340131872.00 1 8207834.00 906 924
2940 1065.0547 13055868.00 1 13055868.00 2940 2940
3108 1065.0551 57325712.00 1 806297.88 3108 3132
2991 1065.0554 3252902144.00 1 106805224.00 2991 3000
3051 1065.0603 965518976.00 1 15941883.00 3051 3075
975 1065.4744 76163440.00 1 2708730.50 975 984
849 1065.4804 978398.00 1 24361.25 849 864
2970 1065.5566 10925771776.00 1 129869792.00 2970 3003
2943 1065.5567 408742368.00 1 20640712.00 2943 2949
3099 1065.5572 33625396.00 1 938689.88 3099 3111
3123 1066.0581 16422225.00 2 218502.97 3123 3150
852 1066.4838 564520.19 1 6133.55 852 888
3087 1066.5595 538280.62 2 538280.62 3087 3087
3135 1067.0683 304375.66 1 4974.90 3135 3162
1677 1071.4905 1393554176.00 1 27033036.00 1677 1695
1791 1071.4913 2655648768.00 1 42635460.00 1791 1815
1686 1071.9985 3801177344.00 1 18980320.00 1686 1761
1782 1072.9987 159812896.00 1 2806162.75 1782 1809
1788 1073.9930 277719.47 1 3626.14 1788 1818
3276 1075.5868 14701075456.00 1 190773040.00 3276 3303
3324 1075.5916 584897920.00 1 30024654.00 3324 3330
2115 1076.5146 494962112.00 1 17881150.00 2115 2124
3369 1076.5861 2558713.00 1 91493.02 3369 3378
2130 1077.0120 1382450944.00 1 16755306.00 2130 2160
2205 1077.5139 1283489920.00 1 21233366.00 2205 2226
1380 1077.5254 71304776.00 3 2957330.75 1380 1389
1419 1077.5278 1087079168.00 1 13227163.00 1419 1446
1455 1077.5314 11258008576.00 1 64970540.00 1455 1515
1518 1077.8520 504851136.00 1 25825820.00 1518 1524
1359 1077.8531 75217928.00 1 681890.81 1359 1416
1452 1077.8622 7658060288.00 1 58964696.00 1452 1500
2145 1078.0145 59244888.00 1 588094.00 2145 2181
1473 1078.1929 491208960.00 1 3729846.00 1473 1515
3276 1078.5824 437784928.00 1 4518541.00 3276 3309
2250 1079.0128 163594.34 2 4882.72 2250 2262
1512 1079.1956 324927.09 1 3516.26 1512 1551
2061 1082.6157 2741327616.00 1 37143312.00 2061 2091
2214 1082.6205 40013048.00 1 2430939.50 2214 2220
2136 1083.6202 4120937472.00 1 43869944.00 2136 2166
1506 1084.4668 8240204800.00 1 149697408.00 1506 1524
1434 1084.4738 3223703808.00 1 56475192.00 1434 1452
2130 1084.6293 465589888.00 1 13380621.00 2130 2142
1485 1085.4714 3451695616.00 1 43859312.00 1485 1512
2172 1085.6223 4463262.50 1 357373.81 2172 2175
1557 1086.4750 1480170.38 1 1480170.38 1557 1557
2064 1086.6217 227467.00 1 4599.35 2064 2088
1440 1087.4693 102572944.00 1 1455164.88 1440 1464
1518 1087.4732 242044976.00 1 3350221.25 1518 1548
855 1087.6358 8651378688.00 1 79671128.00 855 894
789 1087.6373 2759485184.00 1 38515680.00 789 813
1422 1088.4691 728789.31 1 3563.42 1422 1494
885 1088.6354 1473895552.00 1 29934330.00 885 900
750 1088.6357 914387072.00 1 8766676.00 750 783
825 1088.6388 1031754816.00 1 18076762.00 825 843
822 1089.6437 382093216.00 1 6677166.00 822 840
1941 1090.5684 10749873152.00 1 181240720.00 1941 1965
762 1090.6371 98000848.00 1 887841.69 762 804
909 1090.6382 45795980.00 1 1266748.75 909 924
1932 1091.0719 4430238208.00 1 65904624.00 1932 1959
171 1091.3588 2193720320.00 1 21257746.00 171 213
870 1091.6414 379777.00 1 2558.28 870 918
222 1091.8650 1211400960.00 1 20708390.00 222 243
1917 1093.0719 525668.12 2 4811.28 1917 1971
111 1093.8631 293955.53 2 2568.82 111 150
1518 1100.6254 1096057472.00 1 8349234.00 1518 1563
1329 1100.6288 1118350208.00 1 51941496.00 1329 1335
1455 1100.6303 234030.95 1 6816.02 1455 1476
1410 1100.6307 470430.66 1 8698.96 1410 1431
1578 1101.6270 1437869.38 1 1437869.38 1578 1578
1374 1101.6281 125301216.00 1 11640239.00 1374 1377
1395 1103.6282 369695.81 1 7079.50 1395 1422
1443 1103.6295 540227.81 1 8594.67 1443 1482
1422 1104.6285 152633.47 1 2258.67 1422 1443
738 1107.4906 9349026816.00 1 77078744.00 738 780
693 1107.4927 448507.06 1 7882.53 693 720
846 1108.4895 1000031.81 1 1000031.81 846 846
663 1109.4935 217966688.00 1 2648905.50 663 690
786 1109.4938 493849472.00 1 10999353.00 786 801
741 1111.4881 142779.64 1 2235.98 741 762
768 1111.4910 288657.91 1 3444.91 768 798
849 1111.4924 11339.56 1 11339.56 849 849
702 1111.5011 228902.47 1 2198.42 702 735
903 1117.4649 823111.50 1 823111.50 903 903
678 1117.4652 10740466688.00 1 75348528.00 678 741
786 1117.4731 842008128.00 1 8750591.00 786 825
660 1118.4707 188889.12 1 2241.13 660 687
771 1119.4682 97105600.00 1 1381335.12 771 795
717 1121.4738 283577.41 1 2209.82 717 759
3336 1126.5172 471383168.00 1 11288044.00 3336 3357
3126 1126.5236 1880710.62 1 1880710.62 3126 3126
3216 1126.5251 3550818560.00 1 52922664.00 3216 3243
3402 1127.0096 108986784.00 1 2670738.25 3402 3417
3135 1127.0200 3031923968.00 2 59413520.00 3135 3159
2598 1127.7155 15576456192.00 1 124163176.00 2598 2658
1296 1127.9499 2484275200.00 2 9434277.00 1296 1407
1158 1127.9521 27753492480.00 2 88469304.00 1158 1269
1368 1128.4494 476474400.00 2 3675874.25 1368 1419
1188 1128.4510 6161261.50 1 6161261.50 1188 1188
1242 1128.4617 3227139840.00 1 27655584.00 1242 1290
3144 1128.5164 411747.56 1 5150.90 3144 3177
2577 1128.7204 647056512.00 1 8354558.50 2577 2604
2688 1128.7217 170917.38 1 2299.01 2688 2712
2523 1128.7219 1741082.62 1 1741082.62 2523 2523
1131 1128.9509 257323.95 2 257323.95 1131 1131
1422 1128.9540 881713.25 2 881713.25 1422 1422
1260 1128.9612 10925209.00 2 10925209.00 1260 1260
3330 1129.0149 198198.80 2 2397.91 3330 3357
3165 1129.0152 167342.09 1 2358.69 3165 3189
3192 1129.0210 101783.33 2 2465.00 3192 3204
1140 1129.4511 902954.62 1 7813.25 1140 1209
2562 1129.7214 1028376.06 1 1028376.06 2562 2562
1275 1129.9497 551289.75 1 5769.52 1275 1317
1293 1130.4489 139457.31 2 2465.80 1293 1311
1203 1130.4531 244082.00 2 3724.49 1203 1227
1143 1130.4543 144035.23 1 2262.89 1143 1164
2670 1130.7183 274972.72 1 6760.91 2670 2691
2541 1130.7219 425074.34 1 8615.42 2541 2565
2952 1130.9750 2782034944.00 1 81251336.00 2952 2967
2925 1131.4750 891022.12 1 891022.12 2925 2925
2958 1131.4794 5153506.00 1 5153506.00 2958 2958
2619 1131.7216 364429.97 1 3110.13 2619 2682
3006 1131.9770 2169364.25 2 2169364.25 3006 3006
2919 1133.4758 171400.66 1 2386.17 2919 2943
2712 1139.0549 202979792.00 2 202979792.00 2712 2712
2691 1139.0572 21420070.00 1 21420070.00 2691 2691
2778 1139.0610 1009891392.00 2 12348538.00 2778 2808
2703 1140.0619 53530048.00 2 53530048.00 2703 2703
2700 1141.0584 299871.75 1 5349.21 2700 2727
2715 1141.5607 308040.66 2 3040.77 2715 2751
924 1147.5922 5968630272.00 1 57012088.00 924 960
810 1147.5954 568101504.00 1 11757637.00 810 825
840 1148.5824 578832256.00 1 7774107.50 840 867
858 1149.5918 384306.06 1 6129.59 858 882
918 1149.5966 933897.81 1 86576.13 918 921
837 1150.5911 254137.72 1 3900.65 837 861
909 1150.6018 100835.81 1 2339.63 909 921
1536 1158.6272 719797312.00 1 7312393.00 1536 1578
1428 1158.6312 21400576.00 1 21400576.00 1428 1428
1488 1159.6431 24766206.00 1 24766206.00 1488 1488
978 1160.6064 475270.66 1 8393.97 978 1005
708 1160.6087 3233821.50 1 3233821.50 708 708
873 1160.6090 1100556800.00 1 7127004.50 873 939
1437 1160.6372 123163816.00 1 9833791.00 1437 1440
150 1161.5035 70250632.00 1 70250632.00 150 150
270 1161.5038 3718063872.00 1 34704336.00 270 309
315 1161.5173 483888.22 1 8314.43 315 342
717 1161.6004 152315.02 1 2213.92 717 738
852 1161.6089 297258080.00 1 5318206.00 852 870
333 1162.5065 6858193.00 1 6858193.00 333 333
126 1162.5091 1528178.38 1 7245.46 126 219
1500 1162.6409 191843.00 1 2274.08 1500 1527
210 1163.5029 9315246.00 1 9315246.00 210 210
393 1163.5038 932932.31 1 932932.31 393 393
297 1163.5038 101527168.00 1 3532817.00 297 306
153 1163.5057 8512056.00 1 8512056.00 153 153
2367 1163.5482 636363456.00 1 11016010.00 2367 2388
2304 1163.5568 34514936.00 1 34514936.00 2304 2304
2394 1163.5666 663599040.00 1 8785822.00 2394 2418
792 1163.6052 332979.28 1 2228.62 792 840
936 1163.6085 416263.78 1 2230.52 936 999
117 1164.4980 54943.06 1 54943.06 117 117
2400 1164.5500 216692912.00 1 3341881.00 2400 2421
2175 1164.5548 20114494.00 1 2040192.00 2175 2178
255 1165.4973 220423.77 1 2191.68 255 288
174 1165.5060 214040.80 1 2150.48 174 207
324 1165.5086 545100.25 1 2685.03 324 396
126 1165.5169 155231.86 1 2163.97 126 150
2277 1165.5534 5169652.50 1 5169652.50 2277 2277
2190 1165.6526 1308375552.00 1 12392829.00 2190 2229
2274 1165.6612 304933.00 1 7156.23 2274 2295
2211 1165.6617 9138854.00 1 9138854.00 2211 2211
2220 1166.5518 611380.88 1 6026.18 2220 2280
2394 1167.5614 226131.70 1 2297.58 2394 2427
2301 1168.6573 352917.47 1 8716.54 2301 2322
2304 1169.6601 222721.55 1 4226.20 2304 2331
2184 1169.6608 394767.59 1 2292.08 2184 2241
2028 1170.6257 10694387.00 1 10694387.00 2028 2028
2070 1170.6359 196285376.00 1 5006665.00 2070 2082
1974 1170.6370 534779488.00 1 14166487.00 1974 1986
1884 1170.6372 71204568.00 1 71204568.00 1884 1884
2073 1171.6371 1975130.50 1 1975130.50 2073 2073
2427 1172.5385 447573664.00 1 3955492.00 2427 2466
1860 1172.6478 158914.48 1 2289.59 1860 1881
2343 1173.0338 64209456.00 2 64209456.00 2343 2343
2022 1173.6362 903354.31 1 19447.60 2022 2040
1905 1173.6395 440001.56 1 7641.97 1905 1944
2085 1173.6427 611228.00 1 7581.66 2085 2121
2490 1174.0317 175719.34 2 175719.34 2490 2490
1872 1174.6356 305358.09 1 2273.38 1872 1917
2076 1174.6362 36050.70 1 36050.70 2076 2076
2154 1179.6861 4914812416.00 1 24456638.00 2154 2235
2016 1179.6887 24367435776.00 1 84881472.00 2016 2118
2253 1179.6907 868794624.00 1 6840782.00 2253 2298
2124 1180.6869 16201647.00 1 16201647.00 2124 2124
2217 1182.6852 2769729.00 1 17097.20 2217 2277
2562 1183.6303 874671744.00 1 33604552.00 2562 2571
2544 1183.6304 13576738.00 1 13576738.00 2544 2544
2067 1183.6950 734437.75 1 4336.92 2067 2154
3897 1185.1119 416157.03 1 8970.38 3897 3912
3699 1185.1135 7865869.00 2 7865869.00 3699 3699
3837 1185.1136 89563400.00 2 1665607.12 3837 3855
3783 1185.1137 312543296.00 2 3769483.25 3783 3810
3621 1185.1150 806981.25 1 13503.46 3621 3645
3672 1185.3651 334619.06 1 8411.20 3672 3696
3627 1185.3707 357736.72 1 8627.33 3627 3645
3729 1185.6135 501479.06 2 501479.06 3729 3729
2715 1185.6243 1043890.69 1 15604.91 2715 2739
2625 1185.6302 146031.17 1 2301.23 2625 2646
2559 1185.6359 4731611.00 1 4731611.00 2559 2559
3648 1185.8614 368608.00 1 4216.65 3648 3684
3693 1185.8659 812598.62 2 5102.14 3693 3750
3798 1186.1094 812564.19 1 4243.44 3798 3867
3765 1186.1151 15605.34 4 15605.34 3765 3765
3897 1186.1176 97398.10 1 4513.17 3897 3906
3642 1186.3638 186422.67 2 2236.11 3642 3669
1677 1186.5051 69112048.00 1 69112048.00 1677 1677
2442 1186.5762 1350047872.00 1 30673218.00 2442 2460
2454 1186.5818 1506435584.00 1 42647920.00 2454 2472
2496 1186.5834 6944686592.00 1 129844616.00 2496 2523
3633 1186.6153 206728.08 1 2216.42 3633 3663
3696 1186.6160 299020.44 1 2221.49 3696 3741
3762 1186.6171 177231.27 1 2444.47 3762 3786
837 1186.7123 76400872.00 1 76400872.00 837 837
1008 1186.7131 1525340160.00 1 10103684.00 1008 1062
801 1186.7144 28984018.00 1 28984018.00 801 801
2406 1187.0730 1568908160.00 2 14545271.00 2406 2451
2577 1187.0808 786359.31 1 786359.31 2577 2577
1590 1187.5017 1988507.25 1 1988507.25 1590 1590
816 1187.7054 1672838144.00 1 35177984.00 816 831
2931 1187.7352 21389598.00 1 2262890.50 2931 2934
2766 1187.7355 1384202496.00 1 17004384.00 2766 2793
2829 1187.7385 13371017216.00 1 87330376.00 2829 2898
1719 1188.5096 74071.15 1 74071.15 1719 1719
1539 1188.5118 321969.38 1 8750.70 1539 1563
804 1188.7098 300386.75 1 8578.42 804 825
2814 1188.7353 9360218.00 1 9360218.00 2814 2814
2559 1189.0778 334699.66 2 4351.58 2559 2589
2484 1189.0809 383509.91 1 2349.34 2484 2538
1689 1189.5128 153802.72 1 2239.67 1689 1710
1626 1189.5151 202369.09 1 4141.15 1626 1647
1572 1189.5153 223084.94 1 2233.64 1572 1605
813 1189.7122 1438563.50 1 7601.74 813 906
2865 1189.7374 59342996.00 1 922265.06 2865 2889
2790 1189.7409 5840941.50 1 154229.66 2790 2802
837 1190.7128 246341.23 1 2216.14 837 873
2805 1190.7379 117131.34 1 2286.68 2805 2820
2874 1191.7390 311832.78 1 5632.08 2874 2907
2352 1191.9984 412187.50 2 7534.83 2352 2376
2418 1191.9989 4038744064.00 2 71499208.00 2418 2439
2535 1192.0009 420258.12 1 420258.12 2535 2535
2463 1192.0052 116410528.00 1 116410528.00 2463 2463
2412 1192.4963 555350.62 1 9512.52 2412 2430
2394 1192.4975 10439029.00 2 10439029.00 2394 2394
2523 1192.5001 816643.81 1 9016.73 2523 2553
2493 1192.5038 54172112.00 1 54172112.00 2493 2493
2430 1192.9953 17983668.00 1 17983668.00 2430 2430
2514 1193.5006 203607.81 1 6343.58 2514 2532
2469 1193.5042 116678.55 1 2269.95 2469 2484
2355 1194.0438 3005993472.00 2 39786912.00 2355 2385
2310 1194.5493 342318624.00 1 31005126.00 2310 2313
2646 1195.6251 270102144.00 1 4852066.00 2646 2664
2577 1195.6302 929120448.00 1 9266136.00 2577 2613
1356 1195.6730 392662496.00 1 36327108.00 1356 1359
1392 1195.6774 17262419968.00 1 95564352.00 1392 1455
2436 1196.0525 214552.77 1 2293.40 2436 2466
4071 1196.5663 183623184.00 1 19205212.00 4071 4074
4005 1196.5683 3003277056.00 2 53989344.00 4005 4023
4128 1196.5685 848830464.00 1 5302864.50 4128 4185
2655 1196.6255 1467818.00 1 1467818.00 2655 2655
1305 1196.6715 537231040.00 1 6517977.50 1305 1332
4002 1197.0692 1991296384.00 1 8276813.00 4002 4113
4152 1197.0698 160014080.00 1 2430931.50 4152 4173
2484 1197.6347 138967008.00 1 1885015.38 2484 2508
4011 1198.0657 375641.41 1 6645.20 4011 4047
1935 1198.4992 6239977472.00 1 66990084.00 1935 1977
1839 1198.4994 466324544.00 1 6779056.50 1839 1866
1995 1198.5089 13359353.00 1 13359353.00 1995 1995
4104 1198.5709 385248.44 2 5322.52 4104 4140
2373 1198.6287 1904352.25 1 8308.01 2373 2475
1938 1198.9998 1486811520.00 1 26697930.00 1938 1956
1869 1199.0019 359020.69 1 7728.70 1869 1887
1833 1199.0025 525088.38 1 525088.38 1833 1833
3987 1199.0674 289725.38 2 2218.01 3987 4029
4122 1199.0680 374237.44 2 3343.57 4122 4161
1992 1199.4904 291103.62 2 5934.60 1992 2010
2397 1199.6229 619402.25 1 2894.31 2397 2472
1383 1199.6697 452283.34 1 2253.17 1383 1449
1974 1199.9999 541645.56 1 8877.54 1974 2007
1941 1200.4970 134720.97 1 2106.04 1941 1962
1968 1200.9981 123223.81 1 2740.79 1968 1983
1839 1201.0002 161130.06 1 4088.72 1839 1860
1779 1204.6362 852757.88 1 9620.79 1779 1809
1707 1204.6374 6762051072.00 1 43032080.00 1707 1755
1773 1205.6368 504788.59 1 7888.19 1773 1800
1509 1206.6206 1123987456.00 1 104130144.00 1509 1512
1542 1206.6304 134180112.00 1 134180112.00 1542 1542
2481 1206.6514 97756672.00 1 97756672.00 2481 2481
2547 1206.6535 18453946.00 1 1075947.00 2547 2553
1149 1207.6240 405954.91 1 23776.24 1149 1158
1029 1207.6254 22084093952.00 1 266907008.00 1029 1062
2529 1207.6537 20582882.00 1 20582882.00 2529 2529
387 1209.0035 4553255.50 2 4553255.50 387 387
393 1211.5041 81917.33 2 2065.00 393 405
2652 1211.8047 57122600.00 1 57122600.00 2652 2652
2592 1211.8058 4644918272.00 1 89561328.00 2592 2613
2808 1211.8170 173534704.00 1 4701744.00 2808 2820
1125 1213.4980 2156225792.00 1 46535248.00 1125 1140
1074 1213.5026 9119119360.00 1 158361584.00 1074 1092
2688 1213.8093 140825.22 1 5825.17 2688 2703
1365 1214.6194 3214427904.00 1 95948768.00 1365 1377
1587 1214.6223 19350732800.00 1 204590080.00 1587 1623
1410 1214.6249 370389536.00 1 7920144.00 1410 1428
2643 1214.8031 324618.28 1 2554.97 2643 2688
1176 1215.4976 33475858.00 1 912032.12 1176 1188
1437 1218.6176 426787.78 1 11497.07 1437 1449
2868 1221.0983 1046939712.00 2 54274356.00 2868 2877
2838 1221.1072 7642322432.00 1 351645568.00 2838 2847
2835 1221.6010 102496976.00 2 102496976.00 2835 2835
1317 1222.5269 797811712.00 1 17012970.00 1317 1332
1545 1222.6145 30162167808.00 1 245502320.00 1545 1593
741 1223.0617 2046264832.00 2 73985832.00 741 750
780 1223.0632 5492023.50 2 5492023.50 780 780
609 1223.0666 1975416832.00 2 15058966.00 609 678
2349 1223.4808 65044124.00 1 6222654.00 2349 2352
2214 1223.4833 1971247488.00 2 55852600.00 2214 2226
2274 1223.4847 530640.19 1 7406.51 2274 2301
2439 1223.4878 122766880.00 1 1500231.00 2439 2466
705 1223.5690 6451266.50 1 6451266.50 705 705
1629 1223.6153 340482.38 1 6913.16 1629 1644
2331 1224.4843 197756.00 1 18187.18 2331 2334
1341 1224.5272 3138819.75 1 30745.77 1341 1389
2379 1224.9851 380786.78 1 7950.04 2379 2397
2322 1225.4791 133616.98 1 3584.15 2322 2337
2406 1225.4885 362423.03 1 5298.77 2406 2436
1179 1225.5229 697827.00 1 7288.34 1179 1212
1251 1225.5282 345477.62 1 5812.58 1251 1278
2349 1225.9939 138516.20 1 2119.93 2349 2370
1926 1231.6320 6262149120.00 1 68920760.00 1926 1956
1908 1232.6243 394813.94 1 7241.56 1908 1929
1848 1233.6305 65809104.00 1 1145235.25 1848 1866
1947 1233.6325 10576674.00 1 10576674.00 1947 1947
1956 1235.6287 494892.19 1 4506.04 1956 2010
1587 1240.5606 7179629568.00 1 50187080.00 1587 1641
1773 1240.5659 197602528.00 1 4216535.50 1773 1788
1536 1242.5647 874194.50 1 7508.39 1536 1575
3729 1242.9247 1857811.00 1 1857811.00 3729 3729
3825 1242.9304 6749886.00 1 6749886.00 3825 3825
3828 1243.5983 1302608.88 1 10698.82 3828 3873
2097 1246.6024 3263563776.00 1 79651824.00 2097 2112
2250 1246.6049 4791737.00 1 4791737.00 2250 2250
2061 1247.6059 2327159.25 1 2327159.25 2061 2061
2133 1248.2010 30686776.00 5 30686776.00 2133 2133
2151 1248.3996 436493.62 1 7779.86 2151 2169
2076 1248.4108 15076027.00 5 15076027.00 2076 2076
2763 1248.7871 1435254.62 1 1435254.62 2763 2763
2949 1248.7925 805676416.00 1 21276924.00 2949 2961
3012 1248.7931 954752384.00 1 8322348.50 3012 3054
2826 1248.7938 15416770560.00 1 100053720.00 2826 2886
2109 1248.8020 2633229.50 5 2633229.50 2109 2109
2055 1249.0039 266956.62 1 2467.17 2055 2103
2070 1249.1953 346218.00 1 2055.57 2070 2124
2208 1249.2025 119191.62 1 2031.23 2208 2226
2070 1249.4026 336492.88 1 2094.17 2070 2121
2178 1249.4026 258803.61 1 4317.40 2178 2211
2145 1249.4039 79550.52 5 2516.02 2145 2154
2280 1250.6077 302212.97 1 2035.98 2280 2328
2814 1250.7912 25791060.00 1 1214712.00 2814 2820
2781 1251.7893 418737.16 1 5552.76 2781 2814
2856 1252.7917 171837.89 1 2059.13 2856 2883
2307 1253.7177 10416089088.00 1 39977124.00 2307 2400
2418 1253.7180 18002511872.00 1 104380264.00 2418 2478
2397 1255.7204 1367597824.00 1 10473167.00 2397 2442
2307 1257.7140 681149.56 1 3587.65 2307 2388
2415 1257.7164 154960.06 1 2084.37 2415 2439
2457 1257.7269 450279.56 1 5156.86 2457 2499
966 1258.1671 11437709312.00 1 293659936.00 966 981
3348 1259.6750 2469798.25 1 167370.12 3348 3354
1896 1259.6755 9976875008.00 1 187958432.00 1896 1920
3258 1260.6708 4287824384.00 1 39647852.00 3258 3297
1845 1261.6739 215009.72 1 5833.31 1845 1869
1830 1262.6712 1060369.62 1 18103.25 1830 1857
1923 1262.6841 408342.28 1 11702.11 1923 1935
3279 1262.7964 517942816.00 2 3232119.25 3279 3333
3381 1262.8090 188938768.00 4 3406501.75 3381 3399
3306 1263.0461 647539712.00 2 7578234.50 3306 3342
3207 1263.0462 1216009.62 1 7486.52 3207 3264
3414 1263.0473 63858876.00 2 1156646.12 3414 3432
3183 1263.0479 23444990.00 2 23444990.00 3183 3183
3369 1263.0512 27343252.00 2 2209884.25 3369 3372
3444 1263.2995 843082.25 4 843082.25 3444 3444
3330 1263.3001 490717.47 1 7769.46 3330 3354
3246 1263.3046 968839.94 1 23062.65 3246 3267
1890 1263.6784 208568.78 1 2032.55 1890 1923
4089 1266.6552 200375520.00 2 9496447.00 4089 4098
4254 1266.6622 369191.50 1 7691.57 4254 4269
4125 1267.1600 2643141632.00 2 65279596.00 4125 4140
1032 1268.5537 5086161920.00 1 60796856.00 1032 1062
2310 1270.8457 65690688.00 1 2978793.50 2310 2316
2322 1271.8504 1885294.25 1 1885294.25 2322 2322
2352 1272.8512 631597.06 1 8048.16 2352 2382
1695 1284.6714 41821600.00 1 41821600.00 1695 1695
567 1286.5039 4290576384.00 1 74371984.00 567 585
612 1286.5141 22465944.00 1 2083211.25 612 615
468 1286.5174 9751407616.00 1 50357628.00 468 540
1629 1287.6962 126322552.00 1 126322552.00 1629 1629
1785 1287.6987 183857920.00 1 4186653.00 1785 1800
2469 1289.5894 4814712320.00 1 80395480.00 2469 2490
2568 1289.5900 27051894.00 2 27051894.00 2568 2568
2649 1289.5996 63898108.00 1 1785070.12 2649 2661
2673 1290.0862 161252.50 1 7351.62 2673 2682
2592 1290.0910 292897696.00 1 3775025.00 2592 2622
2481 1290.0958 36208124.00 1 36208124.00 2481 2481
945 1290.5851 1663776128.00 1 21881622.00 945 972
1035 1290.5867 110417528.00 1 10211292.00 1035 1038
849 1290.5958 4186052096.00 1 76423936.00 849 867
2709 1291.0836 534834.75 2 11640.21 2709 2727
2658 1291.0928 418078.16 2 418078.16 2658 2658
2553 1292.0900 185268.45 1 2019.01 2553 2583
936 1292.5890 162418768.00 1 2671014.00 936 957
1035 1294.5921 224061.59 1 2394.54 1035 1068
1284 1295.6038 3925118464.00 1 161454416.00 1284 1293
2826 1296.6370 4082080000.00 1 28149596.00 2826 2889
2910 1296.6388 7523426304.00 2 58029012.00 2910 2955
2976 1296.6446 158659872.00 1 5502878.00 2976 2988
1296 1297.6064 1564007296.00 1 24566990.00 1296 1320
2838 1297.6372 897111.75 1 12147.82 2838 2868
1929 1298.6825 7958710784.00 1 118147656.00 1929 1953
1974 1298.6830 132245.66 1 2036.81 1974 1995
1854 1298.6883 5374540288.00 1 61563120.00 1854 1884
2907 1299.1349 138199.86 1 4175.08 2907 2925
2835 1299.1484 153817.69 1 2027.83 2835 2859
1836 1301.6839 1133192.38 1 7195.24 1836 1890
2331 1307.6481 95141632.00 1 95141632.00 2331 2331
2307 1307.6492 8716956672.00 1 84599192.00 2307 2340
2271 1307.6523 440262336.00 1 22334410.00 2271 2277
4074 1308.0732 37867488.00 1 680761.38 4074 4095
3843 1308.5762 2970187264.00 1 37451116.00 3843 3870
3972 1309.0638 510714.50 1 6614.66 3972 3996
1899 1312.6643 9497822208.00 1 78329040.00 1899 1941
1959 1312.6670 24788048.00 1 24788048.00 1959 1959
2568 1312.7529 23768388.00 1 23768388.00 2568 2568
2655 1312.7549 2754546688.00 1 59748592.00 2655 2673
2715 1312.7593 810644288.00 1 21536372.00 2715 2727
1449 1314.6766 744219456.00 1 17024104.00 1449 1464
651 1315.6207 11982649344.00 1 42822868.00 651 747
792 1315.6213 1210684800.00 1 7404610.00 792 867
618 1315.6225 852076416.00 1 24887280.00 618 633
2997 1315.7905 812753600.00 1 5143486.00 2997 3063
2895 1315.7978 434376960.00 1 40198192.00 2895 2898
2952 1315.7984 10905285.00 1 10905285.00 2952 2952
606 1316.1224 60360264.00 1 2471320.50 606 615
801 1316.1232 43936772.00 1 4620713.00 801 804
2643 1316.8161 1110659072.00 1 21277886.00 2643 2661
2499 1316.8188 11360624640.00 1 82911888.00 2499 2547
3030 1317.6334 1706869888.00 1 14784136.00 3030 3072
2607 1317.7227 5337118720.00 1 51960716.00 2607 2652
2649 1318.7265 3935614976.00 1 36048016.00 2649 2694
3120 1319.6453 4959390.50 1 87217.14 3120 3138
1917 1319.7399 1792494592.00 1 33979180.00 1917 1938
1845 1324.7053 1872343552.00 1 16550491.00 1845 1896
1926 1325.7038 3694603776.00 1 29478636.00 1926 1974
3675 1330.7815 7862665216.00 1 104812848.00 3675 3699
2013 1331.6984 847906176.00 1 6661199.00 2013 2061
1794 1331.6998 11025150976.00 1 63293700.00 1794 1857
2514 1336.7402 50948012.00 1 912544.25 2514 2532
2397 1336.7435 3571709952.00 1 65702064.00 2397 2418
3228 1339.3068 1127894784.00 3 20006244.00 3228 3246
3324 1339.3121 45770052.00 3 45770052.00 3324 3324
1623 1349.6146 4253172992.00 1 23517882.00 1623 1695
1701 1351.6181 126386976.00 1 3192766.00 1701 1713
423 1354.4937 6745966080.00 1 74892312.00 423 456
384 1354.4946 624717888.00 1 19868768.00 384 396
1992 1354.5807 664851.25 1 7735.50 1992 2022
2343 1356.5942 469690048.00 1 10035828.00 2343 2358
1377 1360.6494 1269486336.00 1 18934922.00 1377 1401
1482 1360.6498 14933152768.00 1 189264544.00 1482 1512
1518 1363.4999 75777608.00 1 4967028.00 1518 1524
2460 1365.6760 18366445568.00 1 364174976.00 2460 2475
2520 1365.6820 190651760.00 1 5604924.50 2520 2535
2796 1368.6145 2863996160.00 1 23882948.00 2796 2838
3207 1370.5735 170289856.00 1 11291812.00 3207 3213
3288 1370.5840 6529615.00 3 518501.09 3288 3291
3159 1370.5844 767036288.00 1 19740150.00 3159 3171
2745 1370.6217 72337968.00 1 1025879.19 2745 2769
2841 1370.6222 76314384.00 1 7148265.50 2841 2844
3135 1370.9083 6516280320.00 3 169827584.00 3135 3147
3210 1370.9153 1638871.12 1 11076.95 3210 3279
3156 1371.2471 106022328.00 3 106022328.00 3156 3156
3204 1371.2560 331407.81 1 6962.54 3204 3219
2364 1373.7828 53543832.00 1 53543832.00 2364 2364
2199 1374.6419 378503808.00 1 17787492.00 2199 2205
2100 1381.5989 782612480.00 1 24620260.00 2100 2109
2184 1381.6079 26160552.00 1 26160552.00 2184 2184
1992 1384.5884 4033941760.00 1 37229884.00 1992 2031
699 1385.5367 3749770496.00 1 17879406.00 699 771
570 1385.5387 13026219008.00 1 43689360.00 570 669
825 1385.5415 402310976.00 1 5962072.00 825 846
1434 1386.5314 2361113088.00 1 19092536.00 1434 1476
1341 1388.5258 148817728.00 1 11946917.00 1341 1344
2268 1388.6150 1017263104.00 1 9583642.00 2268 2304
2100 1388.6154 95652376.00 1 95652376.00 2100 2100
1332 1389.5217 511524.91 1 6886.74 1332 1356
2103 1389.6167 1923367296.00 1 31510252.00 2103 2124
972 1390.6747 926900800.00 1 19820682.00 972 990
945 1399.5895 2587126528.00 1 133864328.00 945 951
924 1399.6031 6414934528.00 1 122379408.00 924 942
2355 1402.6756 5775529472.00 1 58048592.00 2355 2388
2454 1402.6770 1195980928.00 1 14715992.00 2454 2481
2541 1402.6791 150161936.00 1 2908897.75 2541 2559
2298 1402.6868 7770618.50 1 7770618.50 2298 2298
2403 1404.6811 653505.69 1 6188.65 2403 2439
2340 1404.6822 14047338.00 1 14047338.00 2340 2340
2634 1404.7024 254943184.00 1 254943184.00 2634 2634
2175 1407.6160 5144243200.00 1 107104312.00 2175 2190
2142 1407.6168 64519400.00 1 3902489.75 2142 2148
1362 1411.5486 36923832.00 1 36923832.00 1362 1362
714 1415.5019 7237502976.00 1 77571336.00 714 768
1944 1415.5855 7112708.50 1 7112708.50 1944 1944
1758 1415.5871 2425765120.00 1 48806472.00 1758 1776
1851 1415.5882 32655672.00 1 32655672.00 1851 1851
951 1415.6520 2075733888.00 1 23287090.00 951 987
999 1416.1589 1988239104.00 1 28606314.00 999 1026
930 1416.1600 1105401856.00 1 11608903.00 930 960
3306 1419.6924 31403964.00 1 31403964.00 3306 3306
3381 1419.6981 1981669760.00 1 50002288.00 3381 3393
3513 1419.6995 147016112.00 1 1308031.50 3513 3555
2511 1420.3410 211819376.00 1 3909714.00 2511 2529
2511 1420.6661 2539265792.00 1 14609358.00 2511 2592
3333 1420.6983 1676016000.00 1 79926160.00 3333 3339
2400 1421.6545 1150693120.00 1 50260412.00 2400 2409
2355 1421.6581 10054564864.00 1 208171008.00 2355 2379
2334 1421.6584 136603584.00 1 10977750.00 2334 2337
2184 1421.6634 556683.44 1 6186.19 2184 2214
2145 1421.6763 387337664.00 1 387337664.00 2145 2145
2493 1425.7027 25925302.00 1 25925302.00 2493 2493
2346 1431.6454 7223685632.00 1 67033332.00 2346 2382
2661 1437.7366 2385694976.00 1 48882052.00 2661 2676
2703 1437.7395 8245563.00 1 8245563.00 2703 2703
2544 1437.7406 103138680.00 1 9563007.00 2544 2547
2565 1438.2399 2639419648.00 1 12967983.00 2565 2640
1482 1439.5461 252492768.00 1 9179486.00 1482 1491
2130 1439.5945 4744157184.00 1 23123964.00 2130 2205
2070 1440.6689 21506530.00 1 21506530.00 2070 2070
3105 1441.6446 10695357.00 1 10695357.00 3105 3105
2997 1441.6524 12253186048.00 1 256329456.00 2997 3012
3099 1444.6565 585806.94 1 6020.91 3099 3132
3081 1448.7842 748971008.00 1 12580974.00 3081 3114
1764 1449.6132 7518691840.00 1 181030336.00 1764 1782
1416 1449.7785 4044274944.00 1 45076896.00 1416 1449
1869 1450.6410 17264972.00 1 17264972.00 1869 1869
3027 1450.7758 1292909952.00 1 16070577.00 3027 3057
1899 1451.6376 5646910976.00 1 162325584.00 1899 1911
2961 1451.7772 1036695.81 1 16192.60 2961 3006
2166 1452.7386 1426560640.00 1 17336544.00 2166 2193
2220 1452.7412 2566980096.00 1 38053472.00 2220 2244
1353 1452.7862 511605.62 1 6027.36 1353 1380
3753 1461.8711 8685542400.00 1 309467168.00 3753 3765
2838 1462.2163 33844796.00 1 600770.69 2838 2856
2328 1463.5616 9899507712.00 1 69050712.00 2328 2388
2700 1463.7755 2641936384.00 1 66904676.00 2700 2712
2346 1465.5598 751539776.00 1 13568767.00 2346 2364
2901 1468.6868 1776240896.00 2 13033074.00 2901 2955
2964 1469.1960 1988889728.00 1 22554138.00 2964 2994
3042 1469.2012 5160407.50 1 5160407.50 3042 3042
2814 1471.6936 2044947200.00 1 35622964.00 2814 2832
2295 1474.7911 23001937920.00 1 228377536.00 2295 2340
2196 1474.7960 85812872.00 1 1403458.62 2196 2220
2373 1474.7980 29650504.00 1 29650504.00 2373 2373
2823 1476.1278 1007349824.00 1 28249120.00 2823 2838
2694 1476.1325 15635161088.00 2 106273936.00 2694 2766
2793 1476.1366 43865416.00 2 43865416.00 2793 2793
2904 1476.1371 7677634.00 2 7677634.00 2904 2904
2784 1476.6313 1359790976.00 1 13176227.00 2784 2817
2850 1476.6322 287370656.00 1 4994278.50 2850 2868
2364 1476.7938 19065590.00 1 19065590.00 2364 2364
1044 1477.5582 256097296.00 1 256097296.00 1044 1044
2052 1477.7213 4568764928.00 1 70163200.00 2052 2076
2796 1480.6165 860460864.00 1 24983880.00 2796 2808
1533 1481.5873 14072235.00 1 14072235.00 1533 1533
1356 1482.6244 584891904.00 1 8039883.00 1356 1380
1155 1484.6271 504902.31 1 13176.49 1155 1173
2295 1484.6444 21933838336.00 1 88484656.00 2295 2388
555 1484.7110 7037243392.00 1 66221952.00 555 591
615 1484.7189 5569045.00 1 5569045.00 615 615
2232 1487.6491 247693.22 1 6256.76 2232 2244
2382 1487.8201 133071640.00 1 6209451.50 2382 2388
2202 1487.8209 1373069184.00 1 46575908.00 2202 2211
2271 1487.8220 583333376.00 1 15596961.00 2271 2283
2142 1487.8237 6592630272.00 1 67694968.00 2142 2178
2727 1488.7600 5502457856.00 1 47815856.00 2727 2766
2754 1489.7596 1404816896.00 1 28902998.00 2754 2769
2997 1489.7928 436751264.00 1 27419370.00 2997 3003
2847 1491.7597 958560.56 1 12007.15 2847 2877
2811 1495.6727 755405760.00 1 46080576.00 2811 2817
2631 1504.6691 9321254912.00 1 61962764.00 2631 2685
2766 1505.6246 1486323712.00 1 138753328.00 2766 2769
3267 1509.7311 5254319.00 1 5254319.00 3267 3267
3342 1509.7337 24748161024.00 1 175223184.00 3342 3420
3177 1511.7244 3505361152.00 1 76966952.00 3177 3192
3102 1511.7351 2711505664.00 1 53396552.00 3102 3120
3003 1512.8154 6603132.50 1 6603132.50 3003 3003
3561 1517.6594 16103705600.00 1 97203584.00 3561 3624
3456 1517.6644 4225580544.00 1 47726452.00 3456 3489
2445 1517.8579 1787265152.00 1 56650628.00 2445 2454
1155 1518.7043 4410192384.00 1 38161940.00 1155 1206
1191 1519.7069 520146144.00 1 18276816.00 1191 1200
1176 1522.4780 325933120.00 1 6943553.50 1176 1191
1776 1536.6210 880330176.00 1 17886632.00 1776 1791
1902 1536.6261 58173464.00 1 58173464.00 1902 1902
1833 1536.6275 6847742976.00 1 51325884.00 1833 1881
2766 1538.6672 2369271296.00 1 30334404.00 2766 2793
870 1539.5939 7197786.50 1 312843.00 870 876
1617 1540.6640 3104468736.00 1 41015424.00 1617 1641
723 1541.7325 2030304256.00 1 197596736.00 723 726
648 1541.7412 1023677120.00 1 16431453.00 648 675
3285 1545.5966 1729234304.00 1 50448916.00 3285 3297
2520 1553.7244 5990492672.00 1 93123232.00 2520 2541
2658 1553.7319 21644498.00 1 21644498.00 2658 2658
1011 1554.6299 8915570688.00 1 136684512.00 1011 1032
2400 1554.7201 5683591680.00 1 124897576.00 2400 2415
2283 1554.7246 32339190.00 1 32339190.00 2283 2283
3132 1557.3031 1629323520.00 2 18930126.00 3132 3171
3087 1557.3085 30496226.00 1 1015535.25 3087 3096
2487 1557.6932 4904004096.00 1 190134368.00 2487 2496
3126 1557.8128 277259392.00 1 4711351.50 3126 3153
2571 1558.7006 373346816.00 1 9654921.00 2571 2586
3081 1558.8149 1245233.38 1 13530.23 3081 3117
2592 1559.7055 108739176.00 1 1136758.88 2592 2637
3012 1562.7248 3388862464.00 1 40000572.00 3012 3039
2919 1562.7278 110283144.00 1 10229510.00 2919 2922
2889 1564.7713 215526752.00 1 2635582.75 2889 2916
2856 1564.7754 308487232.00 1 4222560.00 2856 2880
2892 1570.7599 2627019264.00 1 14971698.00 2892 2997
2760 1570.7619 13189705728.00 1 62229588.00 2760 2847
2592 1571.6234 6139504640.00 1 73794304.00 2592 2622
2652 1571.6284 2065379200.00 1 70954344.00 2652 2664
1947 1571.7318 519802912.00 1 9156392.00 1947 1968
1875 1571.7332 2600892928.00 1 34353460.00 1875 1902
2064 1571.7334 48207188.00 1 852305.56 2064 2082
1989 1571.7449 215558064.00 1 2951212.25 1989 2013
2589 1572.6276 31022348.00 1 31022348.00 2589 2589
2100 1572.7327 262190.12 1 262190.12 2100 2100
2034 1572.7335 53080748.00 1 723863.81 2034 2061
2295 1574.7138 10307784704.00 1 91421328.00 2295 2352
3600 1575.1273 2844919296.00 1 100162824.00 3600 3609
4128 1578.9387 164736032.00 1 9454654.00 4128 4134
4104 1579.9411 3281131008.00 1 114430808.00 4104 4113
2325 1583.8382 617087680.00 1 29233830.00 2325 2334
2337 1586.8370 535167.31 1 9093.53 2337 2361
2463 1586.8383 251339.20 1 5294.33 2463 2478
3258 1587.7981 2148263168.00 1 45983300.00 3258 3273
3207 1588.2970 4233626368.00 1 49380228.00 3207 3246
2610 1588.8079 86610640.00 1 1695279.62 2610 2631
2721 1588.8111 8847370240.00 1 223710144.00 2721 2733
2832 1600.7837 7602511360.00 1 196640992.00 2832 2844
2769 1600.7882 10798719.00 1 651923.81 2769 2775
2073 1601.7292 1660362368.00 1 24216240.00 2073 2094
2001 1601.7337 403277376.00 1 3913604.00 2001 2037
2337 1605.8097 552586.25 1 4805.75 2337 2376
2715 1612.7484 16557844.00 1 16557844.00 2715 2715
2760 1612.7505 9924788224.00 1 47217624.00 2760 2841
2694 1613.2568 3338019584.00 1 22028744.00 2694 2754
1776 1613.5460 3382344704.00 1 110475648.00 1776 1785
1818 1613.5479 2113402368.00 1 110191288.00 1818 1824
1668 1613.5609 1945511552.00 1 22944900.00 1668 1698
2739 1614.7541 345937.19 1 4765.66 2739 2763
3021 1615.1352 230111536.00 1 3749906.00 3021 3048
3051 1615.4648 1054271.50 1 1054271.50 3051 3051
2976 1615.4705 22035094.00 1 307217.59 2976 3000
2856 1615.4713 22144272.00 1 2047292.62 2856 2859
2898 1615.4745 48727520.00 1 898543.94 2898 2916
1851 1615.5522 2196922.00 1 2196922.00 1851 1851
3057 1615.8048 434036.22 1 3972.53 3057 3096
3225 1616.7315 189874976.00 1 3556662.00 3225 3243
3144 1616.7361 19391182848.00 1 211706832.00 3144 3180
4521 1619.2985 2748626944.00 1 16379460.00 4521 4578
4635 1619.3005 200164880.00 2 1928553.88 4635 4671
2049 1619.8082 15519405056.00 1 81785616.00 2049 2130
2256 1620.3081 127782320.00 1 7742660.50 2256 2262
2142 1620.3117 36021264.00 2 36021264.00 2142 2142
1920 1620.6971 1211742.88 1 1211742.88 1920 1920
2112 1621.3134 519816.53 1 4474.77 2112 2154
2238 1621.8005 12602936.00 1 12602936.00 2238 2238
2283 1621.8006 874357312.00 1 30721502.00 2283 2292
2130 1622.6918 2227630.75 1 2227630.75 2130 2130
1911 1623.6929 953145.12 1 12242.43 1911 1941
3453 1624.8036 248687568.00 1 6785823.50 3453 3465
936 1625.7420 2572590848.00 1 25595412.00 936 972
3477 1625.7970 35099900.00 1 853117.31 3477 3492
3063 1626.8492 2875953920.00 1 59650052.00 3063 3078
1983 1629.2033 1033845312.00 2 18050742.00 1983 2007
1932 1629.7045 594899.12 1 594899.12 1932 1932
4593 1633.1171 44258972.00 1 44258972.00 4593 4593
2604 1635.6798 5751610368.00 1 121229328.00 2604 2622
2664 1635.6813 2961638656.00 1 37586976.00 2664 2706
2706 1635.7703 3185810688.00 1 35431260.00 2706 2739
3279 1635.8232 1237046400.00 1 118005984.00 3279 3282
3213 1635.8268 8409610240.00 1 65825740.00 3213 3255
2637 1636.2727 2939783.50 1 2939783.50 2637 2637
2652 1637.6774 10892106.00 1 10892106.00 2652 2652
2781 1639.8016 1683949696.00 1 26992300.00 2781 2802
1065 1640.6741 2697685760.00 1 33698380.00 1065 1095
2688 1640.7821 5543888384.00 1 72551744.00 2688 2718
1047 1641.6833 1641642624.00 1 26107932.00 1047 1071
2013 1642.2112 17632988.00 1 17632988.00 2013 2013
1932 1642.6978 401608480.00 1 7860136.50 1932 1947
1857 1642.7005 293892096.00 1 3231689.25 1857 1893
2586 1642.7793 174484000.00 1 2714893.75 2586 2607
1941 1643.7013 299092.62 1 4576.23 1941 1962
1911 1644.2070 341149.69 1 6134.79 1911 1929
2712 1646.7469 996375680.00 1 14379694.00 2712 2733
2682 1649.9239 2457317120.00 1 52518084.00 2682 2697
2163 1652.7419 801224064.00 1 8111185.00 2163 2199
2268 1652.7514 1987308160.00 1 89502640.00 2268 2274
2310 1652.7527 5834973184.00 1 119550944.00 2310 2325
2679 1652.9162 198645.34 1 4802.84 2679 2691
1650 1653.8000 5488872960.00 1 68934640.00 1650 1686
1563 1653.8056 1279056512.00 1 47880692.00 1563 1575
1710 1653.8061 2246227200.00 1 19137144.00 1710 1752
1920 1662.3028 52450932.00 1 52450932.00 1920 1920
2016 1662.3030 1339030784.00 2 19986482.00 2016 2046
2787 1669.7791 574502144.00 1 6796268.00 2787 2817
2541 1669.7801 6041423360.00 1 107433232.00 2541 2565
2592 1669.7810 5561008128.00 1 74737232.00 2592 2616
2658 1669.7835 2242817792.00 1 30995536.00 2658 2682
2739 1669.7860 998610496.00 1 11797248.00 2739 2766
2895 1670.8603 23481626624.00 1 260888912.00 2895 2928
2862 1670.8623 2269523712.00 1 68550520.00 2862 2877
2133 1672.7207 1478918016.00 1 31357874.00 2133 2148
2007 1672.7226 9466077.00 1 9466077.00 2007 2007
2172 1672.7256 4375857152.00 1 14008056.00 2172 2301
1962 1676.7962 2874874368.00 1 57069196.00 1962 1977
1848 1676.7994 717436864.00 1 10576234.00 1848 1869
1068 1683.6284 28959028.00 1 1465935.38 1068 1074
840 1683.6333 7127904768.00 1 148176128.00 840 858
888 1686.6282 497392.28 1 4564.17 888 924
3192 1688.8222 112713904.00 1 112713904.00 3192 3192
1608 1691.4232 1844442112.00 1 12416017.00 1608 1707
1572 1691.7635 167820.83 1 3883.48 1572 1587
3174 1691.8159 620214.56 1 4594.48 3174 3219
1581 1692.0942 1094771.62 1 7925.79 1581 1629
1725 1692.0989 765272.88 1 7520.32 1725 1776
2355 1694.7025 20183941120.00 1 271229792.00 2355 2382
2457 1694.7056 1044890.31 1 92567.09 2457 2460
2421 1694.7074 51944148.00 1 1918805.38 2421 2430
2439 1697.8745 20765241344.00 1 341720352.00 2439 2460
3951 1698.9865 8462139904.00 1 278864352.00 3951 3960
4053 1698.9878 265031.19 1 265031.19 4053 4053
3102 1700.6829 906673216.00 1 14301361.00 3102 3123
3168 1700.6870 342985728.00 1 4721683.50 3168 3192
3069 1701.6800 677703424.00 1 10594806.00 3069 3090
3201 1702.6825 25104934.00 1 874745.94 3201 3210
1791 1702.7383 2184144640.00 1 56364360.00 1791 1803
1908 1702.7396 1437699968.00 1 14679465.00 1908 1941
1755 1702.7430 5052624896.00 1 93862064.00 1755 1773
1980 1702.7448 499500192.00 1 5547616.00 1980 2010
1467 1707.7413 4193981184.00 1 54712188.00 1467 1497
3255 1709.8494 211607744.00 1 9802431.00 3255 3261
3405 1709.8568 15017321.00 1 15017321.00 3405 3405
3237 1710.3521 1345634688.00 1 14867700.00 3237 3276
3885 1710.3912 1568816128.00 2 24290336.00 3885 3912
1362 1710.7436 613288.31 1 6439.49 1362 1404
3948 1710.8893 1793118592.00 1 46857576.00 3948 3960
3135 1713.8331 3924585216.00 1 27787970.00 3135 3189
3279 1714.8361 316503232.00 1 29232574.00 3279 3282
1488 1719.6613 206862.98 1 4115.19 1488 1503
1278 1719.6668 27690176.00 1 27690176.00 1278 1278
4953 1720.3631 276294720.00 1 3788683.00 4953 4977
4785 1720.3676 23463724.00 1 23463724.00 4785 4785
1317 1720.6705 7803424256.00 1 108566592.00 1317 1341
4902 1722.3654 431598.53 2 4620.81 4902 4932
2604 1724.8372 4275885568.00 1 39348760.00 2604 2640
2697 1724.8401 515230912.00 1 17842710.00 2697 2706
3912 1728.3171 911556608.00 1 9861919.00 3912 3945
3978 1728.3208 434514496.00 1 14297143.00 3978 3990
4032 1728.3237 439001952.00 2 6367879.50 4032 4059
4092 1728.3276 138162800.00 1 2338455.50 4092 4122
3876 1728.8246 3792410112.00 1 20264868.00 3876 3957
4923 1739.9448 98385536.00 1 1634292.75 4923 4944
4815 1739.9468 3410023424.00 1 29058826.00 4815 4857
4872 1741.9492 203458064.00 1 1646516.62 4872 4929
2160 1742.6936 23102388.00 1 23102388.00 2160 2160
2091 1742.6998 1865915648.00 1 65891336.00 2091 2100
2154 1744.6963 412583360.00 1 5454242.50 2154 2178
2214 1745.6965 286639.44 1 5360.34 2214 2232
3288 1749.3607 3415198208.00 1 46212248.00 3288 3321
3267 1749.3671 7885688.00 1 7885688.00 3267 3267
3345 1750.8603 751327.06 2 15913.49 3345 3366
3324 1751.8663 337336.38 2 2849.05 3324 3366
3918 1752.8225 18622916608.00 1 169967360.00 3918 3957
3927 1753.3257 6398339584.00 1 63810220.00 3927 3963
4029 1754.9278 544330304.00 1 12138306.00 4029 4044
4065 1754.9286 2622601728.00 1 31341480.00 4065 4092
4116 1754.9292 13383762944.00 1 97823096.00 4116 4164
4626 1755.0394 14994807808.00 1 258046080.00 4626 4647
4650 1756.0340 2369632256.00 1 116196984.00 4650 4656
3036 1757.7621 685791040.00 1 8906912.00 3036 3063
2955 1757.7648 1162636800.00 1 30444868.00 2955 2967
4077 1757.9316 328716.72 1 4016.25 4077 4104
816 1758.8488 2093696384.00 1 63175928.00 816 831
2952 1759.7808 8821397.00 1 8821397.00 2952 2952
3069 1760.7689 332678.12 1 7891.43 3069 3090
2634 1761.7656 1612427136.00 1 52826120.00 2634 2643
2913 1763.7605 3889843456.00 1 108795752.00 2913 2925
2997 1763.7663 122369504.00 1 1826635.25 2997 3018
2286 1765.8277 6819726336.00 1 267345984.00 2286 2295
2208 1768.8817 721090112.00 1 39353388.00 2208 2214
1398 1771.7888 28453797888.00 1 258780928.00 1398 1437
1353 1771.7890 240325312.00 1 7488556.50 1353 1365
2028 1777.7511 3538920448.00 1 33109502.00 2028 2061
3180 1779.8919 1377577728.00 1 18286838.00 3180 3213
3252 1779.8998 86679808.00 1 1284789.38 3252 3279
2502 1783.9239 228830464.00 1 4496789.00 2502 2517
2565 1785.9279 283410048.00 1 7986425.50 2565 2577
2712 1798.7998 848149696.00 1 21429070.00 2712 2724
2607 1798.8036 14798873600.00 1 115264832.00 2607 2649
2223 1800.9016 480261.31 1 9117.69 2223 2247
2733 1801.7979 689236.56 1 3757.09 2733 2793
1902 1805.8349 1551313.00 1 12034.41 1902 1944
1791 1805.8368 776294.75 1 10955.70 1791 1818
1857 1806.1641 52060204.00 3 52060204.00 1857 1857
1863 1806.5010 3025594.25 1 14844.76 1863 1941
1944 1806.8384 23492.37 3 23492.37 1944 1944
2922 1806.9004 3880972544.00 1 80696232.00 2922 2937
3021 1806.9050 2096374144.00 1 21075396.00 3021 3054
2886 1806.9105 41287004.00 1 41287004.00 2886 2886
1827 1807.1709 147111.52 1 3705.01 1827 1839
1938 1807.1732 460798.28 1 6642.26 1938 1965
1824 1807.5002 1641488.38 1 5317.57 1824 1944
3132 1809.9089 229826.69 1 3631.16 3132 3153
2982 1809.9098 313477.88 1 3684.74 2982 3009
2883 1809.9137 375807.47 1 5066.04 2883 2910
519 1817.6349 167702640.00 1 3185241.50 519 537
477 1817.6402 20818670.00 1 20818670.00 477 477
2955 1818.8720 3975804416.00 1 46184396.00 2955 2994
480 1819.6479 1017191.62 1 10079.21 480 525
3006 1819.8716 1362523136.00 1 47529632.00 3006 3015
2910 1819.8721 241620.77 1 3693.15 2910 2931
486 1820.6464 295689.91 1 3569.10 486 513
3207 1820.8125 13889399808.00 1 116612464.00 3207 3252
3279 1820.8163 801709.38 1 801709.38 3279 3279
3024 1821.8629 209338.22 1 3695.64 3024 3042
1287 1826.8390 319621.31 1 3606.04 1287 1317
4191 1830.9163 672676.69 1 9965.17 4191 4224
4149 1831.9136 1544168832.00 1 14976499.00 4149 4185
4290 1831.9139 38356316.00 1 38356316.00 4290 4290
4257 1832.9206 479546.56 1 10825.26 4257 4281
2967 1834.9026 59617704.00 1 59617704.00 2967 2967
2586 1840.8972 1248497152.00 1 61585576.00 2586 2592
2526 1841.8982 556499.62 1 8910.17 2526 2553
2424 1842.8933 1159953.50 1 12542.13 2424 2457
2427 1843.8968 380108.31 1 3708.81 2427 2460
2796 1844.9548 289214.72 1 3761.36 2796 2820
2706 1844.9564 12825123840.00 1 215791952.00 2706 2727
2754 1845.9543 265710000.00 1 24533014.00 2754 2757
2844 1846.9581 29813.62 1 29813.62 2844 2844
345 1848.7691 16837266432.00 1 143304432.00 345 384
351 1850.7773 1048686.75 1 16583.11 351 372
3555 1851.8958 230459.42 1 3572.17 3555 3576
3402 1851.8975 68017984.00 1 68017984.00 3402 3402
3447 1851.8999 599154496.00 1 48448172.00 3447 3450
3411 1852.8998 202201264.00 1 2742303.75 3411 3435
2547 1853.8768 57793524.00 2 57793524.00 2547 2547
2616 1853.8778 390227648.00 1 20182712.00 2616 2622
2724 1853.8796 268331872.00 2 4236892.00 2724 2751
2595 1854.3758 46746784.00 1 3781427.50 2595 2598
2580 1854.8770 12137044.00 2 12137044.00 2580 2580
600 1855.7784 4646633472.00 1 57828012.00 600 630
696 1855.7797 678385280.00 1 7592290.00 696 729
780 1855.7839 97082016.00 1 1339506.38 780 804
1857 1857.8011 2248775936.00 1 113387760.00 1857 1863
1953 1857.8082 424153792.00 1 19771104.00 1953 1959
2070 1857.8091 186107504.00 1 1407707.88 2070 2121
2337 1857.8707 797682.94 1 5129.19 2337 2391
744 1858.7874 449889.75 1 3597.80 744 786
1962 1859.8024 251221.41 1 3762.48 1962 1983
2124 1863.8588 1975219.00 1 1975219.00 2124 2124
1956 1863.8663 41653624.00 1 41653624.00 1956 1956
2019 1863.8669 3212508160.00 1 56234672.00 2019 2043
2916 1863.9452 528026848.00 1 4202617.50 2916 2985
2826 1863.9524 6227337728.00 1 60671248.00 2826 2865
2844 1864.4527 8896802.00 1 8896802.00 2844 2844
2799 1864.9459 133511.69 2 2886.08 2799 2814
2805 1866.4512 266842.16 1 4054.36 2805 2826
2085 1870.7682 263299.25 1 9072.04 2085 2103
2325 1870.8240 54907512.00 1 54907512.00 2325 2325
2388 1870.8310 3111124480.00 1 28728836.00 2388 2424
2022 1871.7740 338060.22 1 3738.26 2022 2052
2277 1872.8277 1078899.75 1 12201.81 2277 2322
2493 1873.8253 249421.00 1 3766.85 2493 2514
2277 1873.8280 242505.05 1 3771.66 2277 2298
2427 1873.8304 423769.16 1 3728.99 2427 2463
2358 1873.8321 188247.69 1 3741.98 2358 2373
2532 1873.8350 342178.22 1 3738.10 2532 2562
2094 1875.8002 628918144.00 1 9680544.00 2094 2115
1833 1875.8060 30155946.00 1 30155946.00 1833 1833
3417 1876.9686 4286978.50 1 4286978.50 3417 3417
1803 1877.8178 188055.48 1 3694.08 1803 1818
3330 1879.9691 711455.00 1 3639.90 3330 3393
1560 1880.8978 7825006592.00 1 107979600.00 1560 1587
1464 1880.9030 3923332608.00 1 41800256.00 1464 1500
2751 1888.8558 14752155648.00 1 144636352.00 2751 2784
2961 1890.8547 23110.62 1 23110.62 2961 2961
2865 1890.8582 759526.69 1 12368.97 2865 2889
2865 1891.8654 270369.94 1 3743.03 2865 2889
1161 1893.6527 45225872.00 1 45225872.00 1161 1161
1254 1893.6563 736999552.00 1 7012378.00 1254 1290
1164 1894.6495 34957260.00 1 34957260.00 1164 1164
1224 1896.6562 402443.41 1 3655.70 1224 1260
2901 1897.8526 64754180.00 1 64754180.00 2901 2901
4083 1897.9044 6970733568.00 1 42313176.00 4083 4140
2868 1898.8507 858470.19 1 6951.01 2868 2925
4071 1898.9016 288700160.00 1 10020914.00 4071 4080
2796 1899.8580 455731.41 1 8979.49 2796 2820
2751 1899.8622 760231.44 1 12437.13 2751 2772
4020 1899.9049 364277.62 1 10652.35 4020 4032
2742 1900.8616 304102.50 1 3359.25 2742 2772
2859 1901.1028 246200032.00 1 6218356.00 2859 2871
843 1903.7072 1262528384.00 1 23321424.00 843 861
873 1905.8413 433070.81 1 33369.30 873 879
984 1906.7097 221112.23 1 3319.51 984 1005
765 1906.8479 319019.22 1 3231.84 765 798
2583 1908.9814 16300773.00 1 293008.34 2583 2607
2583 1909.9747 226493.59 1 5854.77 2583 2601
3042 1912.9217 12518762496.00 1 50449828.00 3042 3132
2982 1912.9272 587001600.00 1 9937493.00 2982 3003
3138 1913.9245 13188570.00 1 13188570.00 3138 3138
4317 1913.9941 31391750.00 1 2486947.25 4317 4320
4212 1914.0077 2081524096.00 1 15997646.00 4212 4260
4185 1915.0038 229203536.00 1 11567718.00 4185 4191
4077 1916.0007 994927.25 1 10104.92 4077 4116
4233 1916.9976 328672.56 1 6712.44 4233 4257
4095 1917.0040 669060.31 1 3207.30 4095 4164
2304 1920.9918 265581.22 1 3380.84 2304 2328
2970 1924.9482 673072000.00 1 5850747.50 2970 3009
2802 1924.9502 1159220992.00 1 43732136.00 2802 2811
2835 1924.9512 485847.78 1 8558.29 2835 2868
3021 1927.9526 306156.00 1 3314.12 3021 3051
2331 1931.8638 525567.88 1 10029.95 2331 2355
2295 1931.8668 35323620.00 1 1427214.12 2295 2304
2286 1931.8724 468097.62 1 468097.62 2286 2286
2397 1934.8669 280142.56 1 3376.09 2397 2424
4764 1937.1400 28451542.00 1 28451542.00 4764 4764
4617 1937.1436 21371728.00 1 21371728.00 4617 4617
2376 1937.9749 102819048.00 1 1210906.00 2376 2406
4593 1938.1434 999057.44 1 16909.84 4593 4614
4608 1939.1452 241071.83 1 3252.93 4608 4632
4689 1939.1454 272127.12 1 4648.84 4689 4710
4662 1943.9854 548481.94 1 548481.94 4662 4662
4605 1943.9862 317208512.00 1 317208512.00 4605 4605
4251 1946.9350 12878679040.00 1 189731152.00 4251 4278
1842 1947.9181 9044932.00 1 9044932.00 1842 1842
1941 1948.4156 58844172.00 2 58844172.00 1941 1941
4212 1948.9323 463250.12 1 9385.93 4212 4236
1830 1950.4190 225936.50 1 3833.77 1830 1851
4452 1961.1134 1920836096.00 1 19757486.00 4452 4485
4380 1962.1186 6726898.00 1 6726898.00 4380 4380
1722 1970.8347 71090120.00 1 71090120.00 1722 1722
1749 1970.8369 47696972.00 1 47696972.00 1749 1749
1764 1971.8318 235812.25 1 3298.60 1764 1788
2136 1972.0077 6547663360.00 1 77410368.00 2136 2163
2034 1973.0069 558663872.00 1 8600678.00 2034 2055
3612 1973.4218 103484008.00 1 103484008.00 3612 3612
1374 1973.8113 5937292800.00 1 33769452.00 1374 1437
1926 1973.8336 168516.23 1 3420.09 1926 1941
2028 1974.0033 914807.50 1 10003.19 2028 2070
2097 1974.0095 678134.81 1 10067.05 2097 2121
3597 1974.4229 340166.91 1 9325.43 3597 3618
2088 1975.0087 502854.88 1 3358.70 2088 2139
2169 1975.0092 389716.50 1 5685.69 2169 2196
1503 1975.8137 520297.22 1 9530.75 1503 1524
3639 1975.9361 296601.09 1 3693.63 3639 3666
1494 1976.8052 277071.16 1 3297.20 1494 1521
1431 1976.8103 459817.16 1 5090.32 1431 1467
1341 1976.8106 361470.81 1 3259.70 1341 1377
2892 1976.8906 5418215936.00 1 57717220.00 2892 2931
2934 1977.8998 308671.38 1 3321.02 2934 2964
2043 1980.8633 250764640.00 2 20173714.00 2043 2046
2079 1980.8634 577109696.00 1 9115848.00 2079 2109
2160 1980.8652 4956214.50 2 4956214.50 2160 2160
1893 1981.3697 3619523.75 1 3619523.75 1893 1893
2085 1981.8549 221467.52 1 2935.37 2085 2112
1968 1982.3612 3898366.00 2 3898366.00 1968 1968
1995 1982.3641 1262724.88 1 10677.45 1995 2040
1971 1982.8608 484691.09 1 3597.89 1971 2016
1935 1982.8625 161304.16 1 3755.20 1935 1950
2571 1982.9136 511713.28 1 7544.73 2571 2601
1857 1983.3646 446222.50 1 3927.11 1857 1896
3438 1983.9973 4504995840.00 1 50682984.00 3438 3477
3522 1983.9985 3459589888.00 1 161752624.00 3522 3528
3546 1984.0064 139920640.00 1 139920640.00 3546 3546
4572 1984.4786 543246656.00 2 8747731.00 4572 4593
4677 1984.4792 176417392.00 2 2119989.25 4677 4704
4743 1984.4861 32034624.00 2 846275.94 4743 4755
4530 1984.4914 95766232.00 4 95766232.00 4530 4530
4617 1984.7337 1337755648.00 2 17794358.00 4617 4641
4752 1984.7376 1038667.44 2 13889.98 4752 4794
4542 1984.7382 57212572.00 2 57212572.00 4542 4542
4590 1984.9783 172222496.00 2 3670232.00 4590 4605
3543 1985.0020 869820.00 1 9278.62 3543 3579
4551 1985.2271 230137.05 1 4034.09 4551 4572
4761 1985.2321 483519.25 1 5353.48 4761 4794
4689 1985.2400 294951.38 1 3197.00 4689 4719
4650 1985.4772 370979.00 1 3185.54 4650 4689
4734 1985.4842 377493.62 1 3652.51 4734 4770
4704 1985.7341 308721.50 1 3603.92 4704 4734
4635 1985.7366 801618.56 1 7090.95 4635 4683
4632 1985.9808 386984.50 1 8781.37 4632 4656
4512 1985.9841 169646.80 1 2729.53 4512 4533
2676 1985.9842 13241623552.00 1 232316816.00 2676 2697
3444 1986.0082 286884.81 1 3212.91 3444 3474
3465 1995.0161 2336677632.00 1 27098984.00 3465 3492
2787 1996.0586 1878040064.00 1 40986024.00 2787 2802
2673 1996.0604 4913200640.00 1 84084808.00 2673 2694
2832 1997.0629 18287078.00 1 18287078.00 2832 2832
2496 1997.4655 95874120.00 1 11997840.00 2496 2499
2562 1997.4672 337371712.00 1 2568314.50 2562 2610
2394 1997.4674 49767096.00 2 49767096.00 2394 2394
2544 1997.9641 82111144.00 1 1254776.50 2544 2574
2388 1997.9644 2343383296.00 1 31392992.00 2388 2418
2457 1997.9658 473630560.00 1 6399618.50 2457 2481
2856 1998.0523 959631.69 1 10930.12 2856 2895
2475 1998.4569 155654.55 1 3142.93 2475 2490
2670 1999.0609 238913.70 1 5792.83 2670 2685
2400 1999.9564 541967.88 1 3895.95 2400 2451
5004 2001.2395 19499164.00 1 19499164.00 5004 5004
4890 2001.2418 39454412.00 1 39454412.00 4890 4890
4830 2001.2514 173799.55 1 6362.14 4830 4842
3177 2005.0917 124855456.00 1 1763590.00 3177 3210
3255 2005.0991 22904516.00 1 22904516.00 3255 3255
2463 2005.9901 33547834.00 1 33547834.00 2463 2463
3672 2017.0196 577045.25 1 9346.96 3672 3699
3660 2018.0359 642882.12 1 7736.89 3660 3699
2238 2026.9254 100934360.00 1 100934360.00 2238 2238
2112 2026.9257 2407844096.00 1 15699892.00 2112 2166
2199 2027.9189 1186863872.00 1 26749002.00 2199 2214
1683 2031.8732 10807594.00 1 10807594.00 1683 1683
1605 2031.8744 6495410688.00 1 97579424.00 1605 1626
1620 2032.8745 36214448.00 1 36214448.00 1620 1620
3942 2047.0182 760227.25 1 8477.43 3942 3981
1410 2048.8644 4383042560.00 1 131448808.00 1410 1422
1665 2049.8622 7666768.50 1 608598.75 1665 1668
1431 2049.8635 8683129856.00 1 78477192.00 1431 1476
1617 2049.8704 51929696.00 1 1415996.62 1617 1629
1659 2050.8622 773888.88 1 8963.45 1659 1695
864 2051.7483 2097829.00 1 2097829.00 864 864
660 2051.7571 13126005760.00 1 103154184.00 660 714
1599 2051.8551 171678.06 1 4509.75 1599 1614
774 2052.7561 409324000.00 1 6505545.50 774 795
648 2052.7566 474792.19 1 8165.99 648 675
1710 2062.9258 14160608256.00 1 176860784.00 1710 1743
1779 2062.9283 66967944.00 1 66967944.00 1779 1779
2739 2063.0198 18266228.00 1 18266228.00 2739 2739
1758 2063.9279 253788.48 1 2991.44 1758 1785
2949 2063.9961 4862955520.00 1 83175208.00 2949 2973
3339 2069.0297 6219361.00 1 6219361.00 3339 3339
3327 2070.0234 64404528.00 1 64404528.00 3327 3327
3297 2072.0392 327229.38 1 2986.78 3297 3333
2547 2081.9754 55198992.00 1 55198992.00 2547 2547
2550 2083.9760 596145.38 1 3015.69 2550 2616
2667 2090.0544 1690558208.00 1 16111506.00 2667 2700
2805 2090.0616 4343778304.00 1 116077640.00 2805 2817
2736 2090.0625 3786790144.00 1 51597324.00 2736 2760
2721 2090.0758 2106940032.00 1 40529460.00 2721 2739
1473 2091.7511 6773336576.00 1 120386552.00 1473 1491
1569 2092.7572 40722920.00 1 40722920.00 1569 1569
3621 2094.1516 656062.81 1 9354.44 3621 3645
3726 2094.1520 326912.44 1 8092.15 3726 3747
1683 2094.7496 155106.38 1 5600.18 1683 1692
1524 2094.7574 271084.12 1 2980.50 1524 1554
3612 2095.1505 558726.81 1 6477.55 3612 3648
3729 2095.1505 318159.84 1 8187.67 3729 3747
2925 2098.9583 546141952.00 1 12841131.00 2925 2940
2931 2100.9676 3339369.75 1 3339369.75 2931 2931
3006 2102.9702 700280640.00 1 5805500.00 3006 3051
2646 2103.1844 5780220.50 1 5780220.50 2646 2646
2709 2103.1844 8013049344.00 1 94143592.00 2709 2742
2931 2104.9352 1697566208.00 1 78614960.00 2931 2937
3078 2104.9400 15442038.00 1 15442038.00 3078 3078
3096 2105.9410 536466.50 1 5369.96 3096 3138
2823 2106.1004 846786.12 1 7686.86 2823 2883
1056 2106.9562 628941120.00 1 85695696.00 1056 1059
1005 2106.9596 139496576.00 1 7561083.50 1005 1011
2769 2107.1006 434960.78 1 2736.27 2769 2823
1083 2107.4594 3157682944.00 1 79742592.00 1083 1095
954 2107.4615 198870.55 1 198870.55 954 954
3147 2107.9355 86870.48 1 2753.23 3147 3156
2091 2112.0850 31741812.00 1 892969.31 2091 2103
1557 2113.0833 9253948.00 1 9253948.00 1557 1557
1200 2113.9412 123628344.00 1 123628344.00 1200 1200
2169 2114.2615 338000256.00 1 7096196.50 2169 2184
2082 2114.2665 6098953216.00 1 41697716.00 2082 2136
2121 2114.7627 5025456640.00 1 79942024.00 2121 2151
1245 2114.9326 1701821.88 1 1701821.88 1245 1245
1209 2114.9415 24281452.00 1 24281452.00 1209 1209
2634 2116.9830 2348404480.00 1 32237608.00 2634 2658
2544 2116.9866 9223000064.00 1 100233248.00 2544 2586
2733 2117.9811 6125462.50 1 567124.50 2733 2736
2697 2118.9713 263323.34 1 2801.12 2697 2727
2640 2119.9811 205324.06 1 2790.31 2640 2664
3369 2122.9738 2820367360.00 2 75274752.00 3369 3384
1044 2124.4344 729167.75 1 6761.54 1044 1092
1014 2124.4501 2809181.25 2 2809181.25 1014 1014
3336 2124.9776 420571.22 2 7573.00 3336 3360
1086 2125.4342 603814.38 1 7734.44 1086 1116
1089 2125.9451 817862.69 1 8864.20 1089 1119
2679 2130.0446 8067148800.00 1 71337056.00 2679 2721
3600 2130.4802 687174976.00 1 4321117.00 3600 3678
3495 2130.4827 10179275776.00 2 73580928.00 3495 3549
3732 2130.9810 42084836.00 1 742613.38 3732 3750
3612 2131.4768 10462748.00 2 10462748.00 3612 3612
3645 2131.4792 381107.28 1 5305.81 3645 3672
2817 2132.9512 365727712.00 1 8222730.50 2817 2832
2895 2132.9577 113246976.00 1 1017844.12 2895 2934
2757 2132.9584 2933901824.00 1 37801360.00 2757 2787
2874 2133.9543 1710277.00 1 1710277.00 2874 2874
2799 2133.9565 916254.06 1 7099.55 2799 2853
2868 2134.9578 793903.88 1 14997.32 2868 2886
2724 2135.9503 181102.91 1 2832.29 2724 2745
2862 2135.9691 206012.47 1 2727.64 2862 2886
894 2150.9044 503151104.00 1 23301696.00 894 900
801 2150.9072 1332613.75 1 21206.82 801 837
978 2150.9103 81575808.00 1 1358695.88 978 999
957 2152.9060 441210.75 1 12382.83 957 969
957 2153.9042 415781.94 1 2737.97 957 1008
3357 2161.0246 8944803.00 1 8944803.00 3357 3357
3441 2161.0311 37472712.00 1 37472712.00 3441 3441
3495 2161.0325 17084500.00 1 17084500.00 3495 3495
3393 2162.0342 155952.11 1 2734.02 3393 3411
3225 2165.0174 467293472.00 1 3124887.50 3225 3282
3003 2165.0220 2869146368.00 1 66295700.00 3003 3018
3090 2165.0228 927343360.00 1 30950838.00 3090 3099
3531 2166.9504 26158886912.00 1 85083272.00 3531 3651
3576 2167.9497 38647660.00 1 38647660.00 3576 3576
3507 2169.0964 1479724800.00 1 40606940.00 3507 3519
3462 2170.0992 426030.91 1 4934.38 3462 3495
1689 2171.8766 5940729856.00 1 43467600.00 1689 1755
1659 2171.8907 392269952.00 1 17915788.00 1659 1665
3633 2172.0969 246735.55 1 5686.57 3633 3651
1233 2173.9720 77559496.00 1 2562306.25 1233 1242
1731 2174.8963 237715.94 1 2752.94 1731 1758
1047 2176.9799 190925.88 1 2710.45 1047 1071
4152 2182.1467 13928460.00 1 13928460.00 4152 4152
3654 2204.0537 24545331200.00 1 173546592.00 3654 3705
3645 2205.0518 361283616.00 1 19402998.00 3645 3651
3684 2206.0485 242416.97 1 5038.86 3684 3702
1896 2212.0369 723819840.00 1 12306968.00 1896 1917
1839 2212.0380 1768389632.00 1 19477010.00 1839 1869
2493 2213.9825 2590854656.00 1 58181508.00 2493 2508
3225 2214.0506 4158819328.00 1 36904676.00 3225 3267
2541 2215.9821 215309.03 1 6680.63 2541 2556
3408 2216.0507 204348.50 1 2461.20 3408 3435
3681 2219.1533 6012851712.00 1 82454512.00 3681 3705
4254 2219.2829 403105.34 1 403105.34 4254 4254
3645 2220.1492 244753.16 1 2473.25 3645 3678
4212 2220.2815 365247.94 1 4906.83 4212 4245
2895 2223.1045 12204479488.00 1 80402040.00 2895 2958
3018 2223.1163 5784561.50 1 5784561.50 3018 3018
2982 2224.1102 854118656.00 1 80556536.00 2982 2985
2103 2227.9063 13695322112.00 1 201796752.00 2103 2127
2013 2227.9164 21927622.00 1 21927622.00 2013 2013
951 2233.3785 1332824704.00 1 27439962.00 951 966
918 2233.8847 2048932352.00 1 38622780.00 918 939
828 2235.8803 959616.69 1 4871.49 828 915
1839 2244.3146 800863.81 4 7361.49 1839 1893
2028 2244.3197 3541622.75 2 146508.00 2028 2037
1866 2244.5681 72058152.00 2 72058152.00 1866 1866
1827 2244.5713 823596.56 2 20839.54 1827 1839
1977 2244.5730 12254215.00 4 12254215.00 1977 1977
1905 2244.8128 412049.44 1 16154.48 1905 1914
1968 2244.8181 1120689.50 1 10121.54 1968 2013
1860 2244.8211 95032.48 2 95032.48 1860 1860
1968 2245.0653 1264965.62 1 19388.21 1968 1995
2019 2245.0677 264090.47 1 6121.69 2019 2034
1878 2245.0732 2349069.50 1 13776.85 1878 1938
1881 2245.3159 705388.94 1 4387.77 1881 1959
1983 2245.3190 515755.91 1 2855.90 1983 2040
1989 2245.5676 355462.38 4 6507.40 1989 2013
1869 2245.5713 530360.25 1 4426.27 1869 1911
1827 2245.5761 222294.70 2 3346.79 1827 1848
1848 2245.8124 205274.88 1 4198.26 1848 1866
1890 2245.8217 464375.59 4 4931.73 1890 1929
1989 2245.8313 410462.72 4 5750.96 1989 2019
1902 2246.0750 298528.38 1 2640.85 1902 1938
3381 2246.2029 157444432.00 1 9643006.00 3381 3387
3429 2247.1964 253846.69 1 6376.92 3429 3441
3531 2248.2049 75073.02 1 2526.02 3531 3540
2976 2251.4964 430075936.00 1 7863370.00 2976 3000
3063 2251.4978 476913.81 2 13544.77 3063 3081
3045 2253.0123 150466.31 1 2536.00 3045 3063
2142 2255.9704 34134248.00 1 34134248.00 2142 2142
2187 2255.9723 80980192.00 1 80980192.00 2187 2187
2085 2255.9742 534112192.00 1 9035887.00 2085 2106
2109 2256.9625 5360583.00 1 5360583.00 2109 2109
2031 2257.9730 658052.69 1 6592.15 2031 2070
2028 2258.9805 213977.08 1 2526.31 2028 2055
1416 2265.0879 1047908736.00 1 31697838.00 1416 1428
1455 2265.0882 16394494976.00 1 213015440.00 1455 1485
1734 2266.0508 50810748.00 1 50810748.00 1734 1734
1692 2266.0529 7683129344.00 1 186833728.00 1692 1707
1341 2266.0941 298980.66 1 5111.20 1341 1371
1722 2267.0542 127322.99 1 2492.33 1722 1737
1611 2268.0525 491410.19 1 6435.17 1611 1647
1611 2269.0563 246984.98 1 2501.49 1611 1644
2367 2275.9521 269774.19 1 7320.40 2367 2379
2502 2275.9527 108207216.00 1 2993518.00 2502 2514
2463 2275.9535 6405039.00 1 6405039.00 2463 2463
2325 2276.9564 50238680.00 1 50238680.00 2325 2325
2352 2276.9573 36437336.00 1 36437336.00 2352 2352
2469 2278.9490 298014.00 1 2534.14 2469 2508
2508 2284.8948 9373368320.00 1 175852640.00 2508 2526
3165 2291.1410 12952565760.00 1 180697552.00 3165 3189
3402 2291.1471 106351008.00 1 1878125.62 3402 3423
3384 2292.1453 51894.21 1 51894.21 3384 3384
948 2294.5094 25799382.00 2 25799382.00 948 948
1056 2295.0048 981725.06 1 981725.06 1056 1056
996 2297.5021 252543.45 2 3126.53 996 1023
2868 2300.9888 5854448128.00 1 112181144.00 2868 2886
2880 2301.9804 82915216.00 1 82915216.00 2880 2880
972 2302.8434 7895125504.00 1 58110424.00 972 1017
2796 2303.1860 9132426240.00 1 109823624.00 2796 2826
2739 2303.1908 1547658880.00 1 20496866.00 2739 2769
2865 2303.1967 28360622.00 1 28360622.00 2865 2865
1053 2303.8472 33873072.00 1 33873072.00 1053 1053
2817 2304.1857 514393.88 1 5484.84 2817 2850
2790 2304.1877 31670764.00 1 31670764.00 2790 2790
2580 2305.0746 14210653184.00 1 102898856.00 2580 2628
2517 2305.0818 1179810048.00 1 41705144.00 2517 2526
2670 2305.0826 470386.84 1 470386.84 2670 2670
2712 2305.1833 173289.91 1 2354.99 2712 2736
2568 2306.0770 1107716224.00 1 52012188.00 2568 2574
1995 2306.4680 11942156.00 4 11942156.00 1995 1995
2070 2306.7154 668237.44 1 8697.47 2070 2100
1944 2306.7208 1523212.12 4 16928.95 1944 1977
1935 2306.8380 218283.55 5 3886.86 1935 1953
1992 2306.8430 785855.81 3 5765.71 1992 2049
1962 2306.9610 403196.66 5 7042.68 1962 1992
2055 2306.9685 296890.62 5 3325.72 2055 2085
2016 2306.9689 236342.14 5 4770.14 2016 2034
2034 2307.0898 205600.95 1 2933.78 2034 2058
1986 2307.0971 132748.56 1 4691.32 1986 1998
1959 2307.1005 283533.06 5 4811.29 1959 1983
2049 2307.2168 276626.94 1 3015.72 2049 2082
1962 2307.2191 480386.12 5 3394.30 1962 2019
1944 2307.3441 161371.56 3 3423.89 1944 1959
1959 2307.4694 376175.16 3 2498.83 1959 2010
2364 2309.0612 1033372992.00 1 21237926.00 2364 2379
2511 2311.0598 207342.42 1 5556.80 2511 2529
2442 2311.0682 375758.28 1 5725.48 2442 2466
2421 2312.0698 250561.69 1 2344.70 2421 2457
2517 2320.9461 2014287360.00 1 25282338.00 2517 2544
2493 2320.9539 200530928.00 1 15872882.00 2493 2496
2574 2321.9553 187891.27 1 2306.36 2574 2601
3618 2327.1001 1543970560.00 1 14324646.00 3618 3654
3609 2327.5906 19835138.00 1 19835138.00 3609 3609
3717 2327.5992 458493952.00 1 5697067.50 3717 3750
3633 2327.6008 14150938.00 1 14150938.00 3633 3633
3537 2328.0993 283104.03 1 4524.00 3537 3564
3759 2329.0965 454787.34 1 6330.11 3759 3786
2565 2331.1036 3217487872.00 1 113369224.00 2565 2574
2637 2331.1116 13618233.00 1 13618233.00 2637 2637
2619 2334.1044 149841.89 1 2323.72 2619 2640
4089 2337.1191 1030800768.00 1 55573356.00 4089 4095
4032 2337.1214 3107798784.00 1 105523848.00 4032 4044
4134 2337.1220 203705.59 1 2253.09 4134 4164
4059 2338.1184 275663.44 1 4786.94 4059 4092
4152 2338.1204 44686.23 1 44686.23 4152 4152
4080 2339.1217 351503.75 1 4102.78 4080 4113
2571 2361.9362 23388198.00 1 23388198.00 2571 2571
2493 2361.9416 2783877632.00 1 70274704.00 2493 2505
2232 2364.1837 536995200.00 1 42907340.00 2232 2235
2499 2364.1838 79411368.00 1 3676516.00 2499 2505
2262 2364.1890 1115872512.00 1 51782320.00 2262 2268
2451 2364.9402 176190.80 1 2320.94 2451 2475
2442 2365.1809 4429248.50 1 4429248.50 2442 2442
2763 2386.0787 18747402.00 1 18747402.00 2763 2763
2586 2388.1855 1159632640.00 1 28234248.00 2586 2601
3495 2390.0582 146811.36 1 5655.06 3495 3504
3618 2390.0634 75846112.00 1 75846112.00 3618 3618
2661 2390.1806 1001686.50 1 10241.55 2661 2700
2598 2391.1818 265243.19 1 2303.10 2598 2634
3627 2392.0759 303723.28 1 3854.65 3627 3654
5214 2401.2679 176535360.00 1 2724566.75 5214 5235
5337 2401.7711 338121376.00 1 14664806.00 5337 5346
2895 2412.5705 4024739.00 2 4024739.00 2895 2895
2919 2413.0768 59562152.00 1 59562152.00 2919 2919
2025 2415.0505 1359130112.00 1 34415424.00 2025 2040
2001 2415.0605 86515992.00 1 86515992.00 2001 2001
1722 2415.1254 2694777088.00 1 23223720.00 1722 1761
1698 2415.4568 705247.94 1 5693.33 1698 1749
1863 2415.4612 910441.62 1 5640.87 1863 1926
1971 2415.4618 358071.59 1 5354.15 1971 1995
1806 2415.4646 316468.75 1 4333.23 1806 1836
1803 2416.4552 84457.86 1 2143.61 1803 1815
1686 2416.4609 591444.19 1 3218.48 1686 1770
1881 2416.4713 146466.19 1 2113.66 1881 1902
2610 2422.5673 1800411904.00 1 24866298.00 2610 2640
2634 2423.0666 337872.25 2 4236.76 2634 2667
3801 2460.2093 694586688.00 1 22770382.00 3801 3810
3855 2461.2005 182855744.00 1 4747201.00 3855 3867
3750 2461.2038 896219904.00 1 33106782.00 3750 3759
3660 2461.2050 44518740.00 1 44518740.00 3660 3660
3651 2462.2061 342770.06 1 3334.83 3651 3699
2256 2469.8732 824862336.00 1 36226756.00 2256 2265
2340 2469.8741 5763676160.00 1 80071392.00 2340 2367
2451 2469.8743 8720881.00 1 8720881.00 2451 2451
2415 2470.8710 224506.23 1 3720.62 2415 2442
2469 2470.8745 160539.09 1 2164.08 2469 2493
2193 2475.0787 1725576576.00 1 17152728.00 2193 2226
2259 2475.0892 1019743488.00 1 7513466.00 2259 2307
